# Supplementary material for: A-eye: Automated 3D MRI segmentation and morphometric feature extraction for eye and orbit atlas construction
Source: PLoS One. 2026 Jul 2;21(7):e0352257. doi: 10.1371/journal.pone.0352257 (PMC13327317; doi:10.1371/journal.pone.0352257)
Supplement: S3 Table — Mean difference is reported as male minus female. (CSV) [file pone.0352257.s003.csv]

Structure	N_male	N_female	Mean_male_mm3	Mean_female_mm3	Mean_diff_male_minus_female_mm3	Welch_t	p_Welch_t	MWU_U	p_MWU	Rank_biserial	Cohens_d	Hedges_g	p_Welch_t_fdr	p_MWU_fdr
LENS	568	589	106.15845070422536	105.71986417657045	0.43858652765490547	0.22817159996772926	0.8195534846819204	167870.0	0.916801730594966	-0.0035510174800927885	0.01342891219235616	0.013420190231633693	0.8195534846819204	0.916801730594966
GLOBE	568	589	5218.602112676056	5020.033955857385	198.568156818671	3.675759505598324	0.00025019115604179974	211324.5	9.023422540650201e-15	-0.26332827183815977	0.21777249284873326	0.21763105152408588	0.00028146505054702474	1.3535133810975302e-14
OPTIC NERVE	568	589	616.0017605633802	581.5653650254669	34.43639553791331	4.957661570599711	8.362337355394738e-07	208511.0	3.9518674810745453e-13	-0.24650876395896604	0.29336985488105477	0.293179313732615	1.0751576599793235e-06	4.4458509162088635e-13
INTRACONAL FAT	568	589	2657.426056338028	2164.3123938879457	493.1136624500823	11.377942241978502	2.396051582831412e-28	233487.5	2.2169830381322305e-31	-0.39582187522418044	0.67282421242888	0.6723872190023187	1.0782232122741355e-27	9.976423671595037e-31
EXTRACONAL FAT	568	589	3751.6197183098593	2687.7758913412563	1063.843826968603	18.722793051301245	4.207037805043315e-67	268091.0	1.9513249870267617e-70	-0.6026865778713024	1.1088636863935144	1.1081434891518644	3.7863340245389833e-66	1.7561924883240856e-69
LATERAL RECTUS MUSCLE	568	589	553.2024647887324	502.5314091680815	50.67105562065092	8.155832920051324	1.0475449205130431e-15	227456.5	3.260292967715555e-26	-0.35976768932781744	0.48294325239858327	0.4826295849906604	1.8855808569234776e-15	5.868527341887999e-26
MEDIAL RECTUS MUSCLE	568	589	719.080985915493	679.704584040747	39.376401874745966	5.332298886809452	1.1910887295868715e-07	210216.5	4.1130335573587536e-14	-0.2567044883904446	0.3153480818572554	0.31514326604310255	1.7866330943803073e-07	5.2881860023183976e-14
INFERIOR RECTUS MUSCLE	568	589	667.2781690140845	604.9643463497454	62.31382266433911	8.779116498627685	6.918352998961644e-18	229857.5	3.266480134108844e-28	-0.37412121284583555	0.5195103894740022	0.5191729720311743	1.55662942476637e-17	9.799440402326534e-28
SUPERIOR RECTUS MUSCLE	568	589	904.3362676056338	787.0509337860781	117.28533381955572	8.793058469197371	5.814538740245957e-18	227960.0	1.260802854074975e-26	-0.3627776847844282	0.519656803542381	0.5193192910048994	1.55662942476637e-17	2.836806421668694e-26
