# Supplementary material for: A-eye: Automated 3D MRI segmentation and morphometric feature extraction for eye and orbit atlas construction
Source: PLoS One. 2026 Jul 2;21(7):e0352257. doi: 10.1371/journal.pone.0352257 (PMC13327317; doi:10.1371/journal.pone.0352257)
Supplement: S4 Table — Sex coefficient (βsex) represents the effect of male relative to female. (CSV) [file pone.0352257.s004.csv]

Structure	N	Beta_sex_M_vs_F_adjHeight_mm3	SE_sex_adjHeight	p_sex_adjHeight	CI95_low_sex_adjHeight	CI95_high_sex_adjHeight	Beta_height_mm3_per_unit	p_height	Beta_sex_M_vs_F_adjHeightAge_mm3	SE_sex_adjHeightAge	p_sex_adjHeightAge	CI95_low_sex_adjHeightAge	CI95_high_sex_adjHeightAge	Beta_height_adjAge_mm3_per_unit	p_height_adjAge	Beta_age_mm3_per_year	p_age	p_sex_adjHeight_fdr	p_sex_adjHeightAge_fdr
LENS	1156	1.0440344151231287	2.6335756988242824	0.6918595131219809	-4.123103222928278	6.211172053174535	-4.47899579202386	0.7496669548115411	-4.101433556135396	2.6991499069860314	0.12890406632513635	-9.397234167928342	1.194367055657552	37.35044485977642	0.013824954640111927	0.5404753331387789	4.706096211326216e-11	0.6918595131219809	0.1450170746157784
GLOBE	1156	-331.69760879969476	69.8629466968217	2.3142444114019612e-06	-468.7703580445657	-194.62485955482384	4144.1222248898075	2.0764956048001934e-27	-196.39235618251286	71.62634785618539	0.006203063905207232	-336.9250682840212	-55.85964408100449	3044.1750352772474	7.479184989693463e-14	-14.212342179992783	6.966487552217079e-11	6.942733234205884e-06	0.011165515029373017
OPTIC NERVE	1156	-18.18533864623014	9.191526571062214	0.04811120382434034	-36.21933057503175	-0.15134671742853456	410.1774383166999	1.5938846044658456e-16	-19.803271645287555	9.597727028546624	0.039304981334565114	-38.63425562955796	-0.9722876610171483	423.33022300813934	8.85091042184355e-15	0.16994622870934667	0.5569849300455443	0.0721668057365105	0.050534976001583715
INTRACONAL FAT	1156	425.7113296856294	58.932507174297434	9.17290034496097e-13	310.0843605952814	541.3382987759774	544.7933053799131	0.08304775721108337	337.82825676855646	60.880993168215554	3.562972520649861e-08	218.37820324158622	457.2783102955267	1259.2277948017522	0.00023908500460608607	9.231159027211397	5.661776231009782e-07	4.127805155232437e-12	1.6033376342924374e-07
EXTRACONAL FAT	1156	1021.6883277089127	77.22351585188268	2.641544382595309e-37	870.1739681713984	1173.2026872464269	353.6088836685468	0.39035877511241013	752.3120399062137	75.75682186284992	2.3517787838860567e-22	603.6752329877138	900.9488468247137	2543.469846089274	2.9368405970474745e-09	28.295043269745836	3.381259743842624e-33	2.377389944335778e-36	2.116600905497451e-21
LATERAL RECTUS MUSCLE	1156	28.476791541045763	8.38351245037567	0.0007051333507583785	12.02814237529455	44.92544070679698	176.47775137142483	8.278822840555473e-05	21.739153277716625	8.727939829612474	0.01288720686437668	4.614713849687117	38.86359270574613	231.25054199872596	2.637454704204736e-06	0.7077154702508986	0.0072408109180629905	0.0012692400313650814	0.01933081029656502
MEDIAL RECTUS MUSCLE	1156	-7.349857579902897	9.867040906509157	0.4564901757684494	-26.709224567902325	12.009509408096532	364.50624996419356	6.872509388897612e-12	4.813845301837921	10.228666698230883	0.6379991070078413	-15.255058325231948	24.882748928907787	265.6229432095971	4.131627832624085e-06	-1.2776644231262435	3.6566269860776766e-05	0.5869159402737206	0.6379991070078413
INFERIOR RECTUS MUSCLE	1156	4.758446598184026	9.34818635847408	0.6108331406699292	-13.582915528583168	23.09980872495122	449.62732327370895	7.288017089275124e-19	27.723253078445147	9.473721190966275	0.0034971467648780277	9.135571694309764	46.31093446258053	262.93779083236626	8.73750223332398e-07	-2.412202641668379	8.825073543867729e-17	0.6871872832536704	0.007868580220975563
SUPERIOR RECTUS MUSCLE	1156	61.41844939342167	18.035700853425013	0.0006834595027952277	26.031978919087948	96.80491986775539	438.10342648532617	5.7045402236508865e-06	67.3084440523582	18.825860319778016	0.0003642914853252746	30.371628375330687	104.24525972938571	390.2214489078541	0.00023183167046457342	-0.6186797475485442	0.2757783473919928	0.0012692400313650814	0.001092874455975824
