# Supplementary material for: A-eye: Automated 3D MRI segmentation and morphometric feature extraction for eye and orbit atlas construction
Source: PLoS One. 2026 Jul 2;21(7):e0352257. doi: 10.1371/journal.pone.0352257 (PMC13327317; doi:10.1371/journal.pone.0352257)
Supplement: S5 Table — (CSV) [file pone.0352257.s005.csv]

Sex	Structure	N	Beta_BMI	SE_BMI	p_BMI	p_BMI_FDR	BMI_significant_FDR	Beta_Age	p_Age	Beta_Height	p_Height
Male	vol_lens	568	0.116806	0.254770	6.466104e-01	6.466104e-01	False	0.656964	4.703302e-17	31.089041	2.811373e-02
Male	vol_globe	568	27.179386	7.018575	1.077276e-04	1.385069e-04	True	-8.336487	1.104674e-04	2413.419145	6.123109e-10
Male	vol_nerve	568	8.861783	1.309249	1.300360e-11	2.340647e-11	True	1.517419	1.614891e-04	390.045743	8.299042e-08
Male	vol_int_fat	568	47.462767	6.861096	4.591480e-12	1.033083e-11	True	7.528516	3.545586e-04	834.654339	2.860426e-02
Male	vol_ext_fat	568	35.328717	9.685410	2.646784e-04	2.977632e-04	True	29.167921	1.093462e-22	2188.434417	4.790279e-05
Male	vol_lat_mus	568	8.663459	1.017721	1.700683e-17	1.274118e-16	True	1.039889	8.808903e-04	162.773323	4.004071e-03
Male	vol_med_mus	568	8.862543	1.229501	5.667755e-13	1.700326e-12	True	-0.296698	4.321517e-01	195.991557	4.127153e-03
Male	vol_inf_mus	568	5.242778	1.187947	1.018025e-05	1.527037e-05	True	-1.747189	1.688419e-06	159.505770	1.569332e-02
Male	vol_sup_mus	568	17.700888	2.093957	2.831373e-17	1.274118e-16	True	-0.046408	9.424881e-01	351.505389	2.523709e-03
Female	vol_lens	588	0.751021	0.240187	1.767075e-03	1.987959e-03	True	0.609045	1.024106e-09	49.087666	9.138743e-03
Female	vol_globe	588	23.571601	5.321544	9.446661e-06	1.416999e-05	True	-8.007413	2.910649e-04	2991.800997	7.442577e-13
Female	vol_nerve	588	8.804556	0.896095	8.746439e-23	3.935897e-22	True	1.043767	5.037148e-03	458.029097	7.045526e-11
Female	vol_int_fat	588	24.847378	4.521152	3.889283e-08	7.000710e-08	True	0.999402	5.945492e-01	1510.564163	2.029240e-05
Female	vol_ext_fat	588	12.182855	5.898364	3.887916e-02	3.887916e-02	True	11.488538	2.733606e-06	2278.058971	8.380042e-07
Female	vol_lat_mus	588	6.827899	0.638429	1.075916e-26	9.683244e-26	True	0.973585	2.407565e-04	297.284491	2.859477e-09
Female	vol_med_mus	588	5.065398	0.773842	5.918734e-11	1.331715e-10	True	-0.517841	1.071173e-01	252.711261	3.107669e-05
Female	vol_inf_mus	588	2.453306	0.774074	1.527836e-03	1.964360e-03	True	-1.361378	2.288310e-05	318.565969	1.526453e-07
Female	vol_sup_mus	588	10.770035	1.593180	1.379085e-11	4.137255e-11	True	1.342820	4.241081e-02	568.749230	5.276519e-06
