# Supplementary material for: A-eye: Automated 3D MRI segmentation and morphometric feature extraction for eye and orbit atlas construction
Source: PLoS One. 2026 Jul 2;21(7):e0352257. doi: 10.1371/journal.pone.0352257 (PMC13327317; doi:10.1371/journal.pone.0352257)
Supplement: S6 Table — (CSV) [file pone.0352257.s006.csv]

structure	n	r	p_value	p_fdr_bh
vol_lat_mus	1156	0.3786632442599108	1.0170885782490056e-40	9.15379720424105e-40
vol_nerve	1156	0.3337070108509374	1.816125251247969e-31	8.17256363061586e-31
vol_sup_mus	1156	0.30576114360590906	1.9311457810491997e-26	5.7934373431476e-26
vol_med_mus	1156	0.26111591000437523	1.7909779035368085e-19	4.0297002829578196e-19
vol_int_fat	1156	0.25600007306268396	9.37340742786602e-19	1.6872133370158834e-18
vol_ext_fat	1156	0.17616523665421896	1.6359577213558729e-09	2.4539365820338096e-09
vol_globe	1156	0.1358795578791082	3.5448546706495322e-06	4.557670290835113e-06
vol_inf_mus	1156	0.12170676851916416	3.339517209470413e-05	3.7569568606542146e-05
vol_lens	1156	0.11102600759493851	0.00015526113961534523	0.00015526113961534523
