# Supplementary material for: A-eye: Automated 3D MRI segmentation and morphometric feature extraction for eye and orbit atlas construction
Source: PLoS One. 2026 Jul 2;21(7):e0352257. doi: 10.1371/journal.pone.0352257 (PMC13327317; doi:10.1371/journal.pone.0352257)
Supplement: S7 Table — For each structure, Pearson correlation (r), agreement metrics (mean difference, mean absolute difference, and relative asymmetry), and paired statistical tests are reported. A permutation analysis (shuffled left–right eyes pairing) was performed for total orbital volume to assess whether the observed correlation reflects true within-subject correspondence. (CSV) [file pone.0352257.s007.csv]

structure	n_pairs	pearson_r	pearson_p	n_pairs_total	n_pairs_asymmetry	n_zero_zero	mean_diff_mm3	mean_abs_diff_mm3	mean_asymmetry_pct	std_asymmetry_pct	p_ttest	p_wilcoxon	shuffle_true_r	shuffle_true_p	shuffle_empirical_p	shuffle_mean_r	shuffle_r95
vol_ext_fat	1157	0.9488053419396472	0.0	1157	1157	0	13.247191011235955	242.8409680207433	0.5895081220367856	9.313984862603888	0.15763567712712112	0.018087506658209126
vol_globe	1157	0.9289009885512723	0.0	1157	1157	0	-61.88245462402766	179.79948141745894	-1.3828579056256634	6.077152761941006	1.051992669935352e-15	3.1607146907371752e-18
vol_inf_mus	1157	0.8986048873415013	0.0	1157	1157	0	-9.422644770959378	37.28608470181504	-1.5662764119869832	8.111697871643614	5.3256721037267446e-11	8.031476791364426e-11
vol_int_fat	1157	0.9381128166293463	0.0	1157	1157	0	0.6404494382022472	174.94122731201384	0.030422504437944402	9.126058441870375	0.9264487037488238	0.5476000086564989
vol_lat_mus	1157	0.8406979532180999	5.7016848704649e-310	1157	1157	0	-15.180639585133967	43.291270527225585	-3.0779654472461324	11.080681641383078	1.0428755737035066e-20	3.369039849280086e-22
vol_lens	1157	0.7694204315973417	4.32097784408426e-227	1157	1149	8	-1.794295592048401	12.660328435609335	-2.9045271036859246	33.800563117758955	0.005745673807889107	0.04677086658020848
vol_med_mus	1157	0.846003187024466	9.556475e-318	1157	1157	0	-18.353500432152117	48.07000864304235	-2.899024609110437	10.732915330824978	5.490151463359697e-24	2.9488591685289127e-30
vol_nerve	1157	0.8522963119417638	0.0	1157	1157	0	-27.11754537597234	52.372515125324114	-5.418880600925542	13.751997960150018	2.5994388721824247e-45	9.570450774097502e-45
vol_sup_mus	1157	0.8639281637427708	0.0	1157	1157	0	-41.015557476231635	87.78997407087294	-5.359220579799769	14.843616468419174	7.0884589996439235e-37	6.792135827712198e-37
vol_total	1157	0.9632702372872347	0.0	1157	1157	0	-160.8789974070873	465.11063094209163	-1.1710732461843352	4.403576232416701	9.548932558957478e-20	3.301312125882935e-19	0.9632702372872347	0.0	0.0	-0.0002581392307568265	0.04863565544146168
