# Supplementary material for: A-eye: Automated 3D MRI segmentation and morphometric feature extraction for eye and orbit atlas construction
Source: PLoS One. 2026 Jul 2;21(7):e0352257. doi: 10.1371/journal.pone.0352257 (PMC13327317; doi:10.1371/journal.pone.0352257)
Supplement: S8 Table — Mean qualitative scores (0–4 scale) assigned by an ophthalmologist across 10 subjects for each segmented structure. Higher values indicate better segmentation quality; extraconal fat showed the lowest average score due to its diffuse MRI boundaries. (XLSX) [file pone.0352257.s008.xlsx]

## Sheet: Evaluation
Subject	Subscore_lens	Subscore_globe	Subscore_optic nerve	Subscore_int fat	Subscore_ext fat	Subscore_rectus sup	Subscore_rectus inf.	Subscore_rectus laterials	Subscore_rectus medialis	Overall score	Comments
2022160100228	4	4	4	3	1	4	3	3	2	3.11111
2022160101081	4	4	4	4	3	4	4	4	4	3.88889
2022160101099	4	4	3	4	3	3	2	3	3	3.22222
2022160101331	4	3	4	4	3	4	4	4	4	3.77778
2022160102062	4	4	4	4	2	4	4	3	3	3.55556
2022160102540	4	4	4	4	3	4	3	4	4	3.77778
2022160102800	0	4	4	3	3	3	4	3	4	3.11111	missing lens segmentation
2022160103087	4	4	2	4	3	4	3	4	3	3.44444
2022160104234	4	4	4	4	2	3	4	4	4	3.66667
2022160104392	2	3	1	3	3	3	4	2	3	2.66667
	3.4	3.8	3.4	3.7	2.6	3.6	3.5	3.4	3.4	3.42222
