# Supplementary material for: A-eye: Automated 3D MRI segmentation and morphometric feature extraction for eye and orbit atlas construction
Source: PLoS One. 2026 Jul 2;21(7):e0352257. doi: 10.1371/journal.pone.0352257 (PMC13327317; doi:10.1371/journal.pone.0352257)
Supplement: S9 Table — DSC: Dice Similarity Coefficient, HD: average Hausdorff distance, VD: volume difference. Differences reflect variations in annotation protocol between atlas and subject-level manual segmentations. (CSV) [file pone.0352257.s009.csv]

dsc	hau_avg	vol	dsc_lens	hau_avg_lens	vol_lens	dsc_globe	hau_avg_globe	vol_globe	dsc_nerve	hau_avg_nerve	vol_nerve	dsc_int_fat	hau_avg_int_fat	vol_int_fat	dsc_ext_fat	hau_avg_ext_fat	vol_ext_fat	dsc_lat_mus	hau_avg_lat_mus	vol_lat_mus	dsc_med_mus	hau_avg_med_mus	vol_med_mus	dsc_inf_mus	hau_avg_inf_mus	vol_inf_mus	dsc_sup_mus	hau_avg_sup_mus	vol_sup_mus
0.6924819390658041	0.5296761260457185	0.4726763827043306	0.5234375	0.3752223484760488	0.953125	0.9190091356289529	0.10514988553838145	0.12719606465214336	0.7375988497483825	0.7990428065820288	0.3580158159597412	0.7518672199170124	0.3911625861572945	0.32099585062240665	0.3446914606274673	1.727172610322815	1.2674007895283608	0.5662891405729513	0.5592845857086363	0.832778147901399	0.7649496743635288	0.3144232931024512	0.30669034931912376	0.8351284175642089	0.1736966217336929	0.15741507870753935	0.7893660531697341	0.3219303967901165	-0.06952965235173825
