# Supplementary material for: A-eye: Automated 3D MRI segmentation and morphometric feature extraction for eye and orbit atlas construction
Source: PLoS One. 2026 Jul 2;21(7):e0352257. doi: 10.1371/journal.pone.0352257 (PMC13327317; doi:10.1371/journal.pone.0352257)
Supplement: S12 File — The zip file contains results from the study. (ZIP) [file pone.0352257.s012.zip]

Archive with 88 entries (62 files):
- S12_file/eye_atlases/
- S12_file/eye_atlases/A_eye_atlases_male_female.png
- S12_file/eye_atlases/A_mni_colin_eye_labels.png
- S12_file/eye_atlases/A_scheme.png
- S12_file/eye_atlases/B_README.md
- S12_file/eye_atlases/B_README.txt
- S12_file/eye_atlases/C_eye_atlas.zip
- S12_file/eye_atlases/C_eye_atlas/
- S12_file/eye_atlases/C_eye_atlas/colin27/
- S12_file/eye_atlases/C_eye_atlas/colin27/0_tpl-MNIColin27_T1w.nii.gz
- S12_file/eye_atlases/C_eye_atlas/colin27/0_tpl-MNIColin27_T1w_labels.nii.gz
- S12_file/eye_atlases/C_eye_atlas/colin27/1_tpl-MNIColin27_T1w_cropped.nii.gz
- S12_file/eye_atlases/C_eye_atlas/colin27/1_tpl-MNIColin27_T1w_cropped_labels.nii.gz
- S12_file/eye_atlases/C_eye_atlas/combined/
- S12_file/eye_atlases/C_eye_atlas/combined/0_template.nii.gz
- S12_file/eye_atlases/C_eye_atlas/combined/1_max_prob_map.nii.gz
- S12_file/eye_atlases/C_eye_atlas/combined/1_max_prob_map.npy
- S12_file/eye_atlases/C_eye_atlas/combined/2_prob_map.nii.gz
- S12_file/eye_atlases/C_eye_atlas/combined/2_prob_map.npy
- S12_file/eye_atlases/C_eye_atlas/combined/3_manual_seg.itksnap
- S12_file/eye_atlases/C_eye_atlas/combined/3_manual_seg.nii.gz
- S12_file/eye_atlases/C_eye_atlas/female/
- S12_file/eye_atlases/C_eye_atlas/female/0_template.nii.gz
- S12_file/eye_atlases/C_eye_atlas/female/1_max_prob_map.nii.gz
- S12_file/eye_atlases/C_eye_atlas/female/1_max_prob_map.npy
- S12_file/eye_atlases/C_eye_atlas/female/2_prob_map.nii.gz
- S12_file/eye_atlases/C_eye_atlas/female/2_prob_map.npy
- S12_file/eye_atlases/C_eye_atlas/male/
- S12_file/eye_atlases/C_eye_atlas/male/0_template.nii.gz
- S12_file/eye_atlases/C_eye_atlas/male/1_max_prob_map.nii.gz
- S12_file/eye_atlases/C_eye_atlas/male/1_max_prob_map.npy
- S12_file/eye_atlases/C_eye_atlas/male/2_prob_map.nii.gz
- S12_file/eye_atlases/C_eye_atlas/male/2_prob_map.npy
- S12_file/eye_atlases/C_eye_atlas/mni152/
- S12_file/eye_atlases/C_eye_atlas/mni152/0_tpl-MNI152NLin2009cAsym_res-01_T1w.nii.gz
- S12_file/eye_atlases/C_eye_atlas/mni152/0_tpl-MNI152NLin2009cAsym_res-01_T1w_labels.nii.gz
- S12_file/eye_atlases/C_eye_atlas/mni152/1_tpl-MNI152NLin2009cAsym_res-01_T1w_cropped.nii.gz
- S12_file/eye_atlases/C_eye_atlas/mni152/1_tpl-MNI152NLin2009cAsym_res-01_T1w_cropped_labels.nii.gz
- S12_file/eye_atlases/C_eye_atlas/sub_metadata.csv
- S12_file/eye_atlases/D_License.txt
- S12_file/eye_atlases/E_release_notes.md
- S12_file/eye_atlases/E_release_notes.txt
- S12_file/qc/
- S12_file/qc/excluded/
- S12_file/qc/excluded/1_mriqc/
- S12_file/qc/excluded/1_mriqc/group_T1w_IQMs.tsv
- S12_file/qc/excluded/1_mriqc/qc1.csv
- S12_file/qc/excluded/1_mriqc/qc1_all.xlsx
- S12_file/qc/excluded/2_sim_metrics/
- S12_file/qc/excluded/2_sim_metrics/qc2_atlas.xlsx
- S12_file/qc/excluded/2_sim_metrics/qc2_atlas_nnunet.csv
- S12_file/qc/excluded/2_sim_metrics/qc2_nnunet.xlsx
- S12_file/qc/excluded/3_biomarkers/
- S12_file/qc/excluded/3_biomarkers/3_1_axial_length/
- S12_file/qc/excluded/3_biomarkers/3_1_axial_length/qc3_al.csv
- S12_file/qc/excluded/3_biomarkers/3_1_axial_length/qc3_al_atlas.xlsx
- S12_file/qc/excluded/3_biomarkers/3_1_axial_length/qc3_al_nnunet.xlsx
- S12_file/qc/excluded/3_biomarkers/3_2_volumetry/
- S12_file/qc/excluded/3_biomarkers/3_2_volumetry/qc3_vol.csv
- S12_file/qc/excluded/3_biomarkers/3_2_volumetry/qc3_vol_atlas.xlsx
- S12_file/qc/excluded/3_biomarkers/3_2_volumetry/qc3_vol_nnunet.xlsx
- S12_file/qc/subs_names.csv
- S12_file/results_output/
- S12_file/results_output/axial_length/
- S12_file/results_output/axial_length/atlas/
- S12_file/results_output/axial_length/atlas/al_atlas.csv
- S12_file/results_output/axial_length/atlas/output_atlas.txt
- S12_file/results_output/axial_length/nnunet/
- S12_file/results_output/axial_length/nnunet/al_nnunet_3D.csv
- S12_file/results_output/axial_length/nnunet/old_2D/
- S12_file/results_output/axial_length/nnunet/old_2D/al_nnunet.csv
- S12_file/results_output/axial_length/nnunet/old_2D/output_nnunet.txt
- S12_file/results_output/axial_length/nnunet/output_nnunet_3D.txt
- S12_file/results_output/metadata/
- S12_file/results_output/metadata/sub_metadata.csv
- S12_file/results_output/similarity/
- S12_file/results_output/similarity/labeled_ds/
- S12_file/results_output/similarity/labeled_ds/sim_atlas_nnunet_N43.xlsx
- S12_file/results_output/similarity/labeled_ds/sim_manual_atlas_N43.csv
- S12_file/results_output/similarity/labeled_ds/sim_manual_nnunet_N43.csv
- S12_file/results_output/similarity/labeled_ds/sim_manual_nnunet_N43_cropped_remove_sub2022160102790.csv
- S12_file/results_output/similarity/non_labeled_ds/
- S12_file/results_output/similarity/non_labeled_ds/sim_atlas_nnunet_N1210.csv
- S12_file/results_output/volumetry/
- S12_file/results_output/volumetry/atlas/
- S12_file/results_output/volumetry/atlas/vol_atlas.csv
- S12_file/results_output/volumetry/nnunet/
- S12_file/results_output/volumetry/nnunet/vol_nnunet.csv
