# Supplementary material for: A-eye: Automated 3D MRI segmentation and morphometric feature extraction for eye and orbit atlas construction
Source: PLoS One. 2026 Jul 2;21(7):e0352257. doi: 10.1371/journal.pone.0352257 (PMC13327317; doi:10.1371/journal.pone.0352257)
Supplement: S12 File — The zip file contains results from the study. (ZIP) [file pone.0352257.s012.zip › S12_file/eye_atlases/C_eye_atlas/combined/3_manual_seg.itksnap]

<?xml version="1.0" encoding="UTF-8" ?>
<!--ITK-SNAP (itksnap.org) Project File

This file can be moved/copied along with the images that it references
as long as the relative location of the images to the project file is 
the same. Do not modify the SaveLocation entry, or this will not work.
-->
<!DOCTYPE registry [
<!ELEMENT registry (entry*,folder*)>
<!ELEMENT folder (entry*,folder*)>
<!ELEMENT entry EMPTY>
<!ATTLIST folder key CDATA #REQUIRED>
<!ATTLIST entry key CDATA #REQUIRED>
<!ATTLIST entry value CDATA #REQUIRED>
]>
<registry>
  <entry key="SaveLocation" value="C:/Users/aluyk/Downloads" />
  <entry key="Version" value="20240422" />
  <folder key="Annotations" >
    <entry key="Format" value="ITK-SNAP Annotation File" />
    <entry key="FormatDate" value="20150624" />
  </folder>
  <folder key="Layers" >
    <folder key="Layer[000]" >
      <entry key="AbsolutePath" value="C:/Users/aluyk/Downloads/0_template.nii.gz" />
      <entry key="Role" value="MainRole" />
      <entry key="Tags" value="" />
      <folder key="IOHints" >
        <entry key="Format" value="NiFTI" />
      </folder>
      <folder key="LayerMetaData" >
        <entry key="Alpha" value="255" />
        <entry key="CustomNickName" value="" />
        <entry key="Sticky" value="0" />
        <entry key="Tags" value="" />
        <folder key="DisplayMapping" >
          <folder key="ColorMap" >
            <entry key="Preset" value="Grayscale" />
          </folder>
          <folder key="Curve" >
            <entry key="NumberOfControlPoints" value="3" />
            <folder key="ControlPoint[0]" >
              <entry key="tValue" value="0" />
              <entry key="xValue" value="0" />
            </folder>
            <folder key="ControlPoint[1]" >
              <entry key="tValue" value="0.5" />
              <entry key="xValue" value="0.5" />
            </folder>
            <folder key="ControlPoint[2]" >
              <entry key="tValue" value="1" />
              <entry key="xValue" value="1" />
            </folder>
          </folder>
        </folder>
      </folder>
      <folder key="ProjectMetaData" >
        <entry key="GaussianBlurScale" value="1" />
        <entry key="RemappingExponent" value="3" />
        <entry key="RemappingSteepness" value="0.04" />
        <folder key="Files" >
          <folder key="Grey" >
            <entry key="Dimensions" value="77 95 94" />
            <entry key="Orientation" value="LPI" />
          </folder>
        </folder>
        <folder key="IOHistory" >
          <folder key="LabelDescriptions" >
            <entry key="ArraySize" value="1" />
            <entry key="Element[0]" value="C:/Users/aluyk/Desktop/Augenklinik/Forschung/A-Eye/all_labels_auge.txt" />
          </folder>
          <folder key="LabelImage" >
            <entry key="ArraySize" value="1" />
            <entry key="Element[0]" value="C:/Users/aluyk/Downloads/Segmentation_combined.nii.gz" />
          </folder>
        </folder>
        <folder key="IRIS" >
          <entry key="SliceViewLayerLayout" value="Stacked" />
          <folder key="BoundingBox" >
            <entry key="InterpolationMethod" value="Nearest" />
            <entry key="ResampleDimensions" value="77 95 94" />
            <entry key="SeedWithCurrentSegmentation" value="0" />
            <folder key="ROIBox[0]" >
              <entry key="Index" value="0" />
              <entry key="Size" value="77" />
            </folder>
            <folder key="ROIBox[1]" >
              <entry key="Index" value="0" />
              <entry key="Size" value="95" />
            </folder>
            <folder key="ROIBox[2]" >
              <entry key="Index" value="0" />
              <entry key="Size" value="94" />
            </folder>
          </folder>
          <folder key="DisplayMapping" >
            <folder key="ColorMap" >
              <entry key="Preset" value="Grayscale" />
            </folder>
            <folder key="Curve" >
              <entry key="NumberOfControlPoints" value="3" />
              <folder key="ControlPoint[0]" >
                <entry key="tValue" value="0" />
                <entry key="xValue" value="0" />
              </folder>
              <folder key="ControlPoint[1]" >
                <entry key="tValue" value="0.5" />
                <entry key="xValue" value="0.5" />
              </folder>
              <folder key="ControlPoint[2]" >
                <entry key="tValue" value="1" />
                <entry key="xValue" value="1" />
              </folder>
            </folder>
          </folder>
          <folder key="LabelState" >
            <entry key="CoverageMode" value="OverOne" />
            <entry key="DrawingLabel" value="5" />
            <entry key="OverwriteLabel" value="0" />
            <entry key="PolygonInvert" value="0" />
            <entry key="SegmentationAlpha" value="0.5" />
          </folder>
          <folder key="LabelTable" >
            <entry key="NumberOfElements" value="9" />
            <folder key="Element[0]" >
              <entry key="Alpha" value="255" />
              <entry key="Color" value="255 0 0" />
              <entry key="Flags" value="1 1" />
              <entry key="Index" value="1" />
              <entry key="Label" value="lens" />
            </folder>
            <folder key="Element[1]" >
              <entry key="Alpha" value="255" />
              <entry key="Color" value="0 255 0" />
              <entry key="Flags" value="1 1" />
              <entry key="Index" value="2" />
              <entry key="Label" value="globe_ex_lens" />
            </folder>
            <folder key="Element[2]" >
              <entry key="Alpha" value="255" />
              <entry key="Color" value="0 0 255" />
              <entry key="Flags" value="1 1" />
              <entry key="Index" value="3" />
              <entry key="Label" value="optic_nerve" />
            </folder>
            <folder key="Element[3]" >
              <entry key="Alpha" value="255" />
              <entry key="Color" value="255 255 0" />
              <entry key="Flags" value="1 1" />
              <entry key="Index" value="4" />
              <entry key="Label" value="intraconal_fat" />
            </folder>
            <folder key="Element[4]" >
              <entry key="Alpha" value="255" />
              <entry key="Color" value="0 255 255" />
              <entry key="Flags" value="1 1" />
              <entry key="Index" value="5" />
              <entry key="Label" value="extraconal_fat" />
            </folder>
            <folder key="Element[5]" >
              <entry key="Alpha" value="255" />
              <entry key="Color" value="255 0 255" />
              <entry key="Flags" value="1 1" />
              <entry key="Index" value="6" />
              <entry key="Label" value="lateral_rectus_muscle" />
            </folder>
            <folder key="Element[6]" >
              <entry key="Alpha" value="255" />
              <entry key="Color" value="128 0 128" />
              <entry key="Flags" value="1 1" />
              <entry key="Index" value="7" />
              <entry key="Label" value="medial_rectus_muscle" />
            </folder>
            <folder key="Element[7]" >
              <entry key="Alpha" value="255" />
              <entry key="Color" value="255 109 52" />
              <entry key="Flags" value="1 1" />
              <entry key="Index" value="8" />
              <entry key="Label" value="inferior_rectus_muscle" />
            </folder>
            <folder key="Element[8]" >
              <entry key="Alpha" value="255" />
              <entry key="Color" value="84 181 255" />
              <entry key="Flags" value="1 1" />
              <entry key="Index" value="9" />
              <entry key="Label" value="superior_rectus_muscle" />
            </folder>
          </folder>
          <folder key="MeshOptions" >
            <entry key="DecimateFeatureAngle" value="45" />
            <entry key="DecimateMaximumError" value="0.002" />
            <entry key="DecimatePreserveTopology" value="1" />
            <entry key="DecimateTargetReduction" value="0.95" />
            <entry key="GaussianError" value="0.03" />
            <entry key="GaussianStandardDeviation" value="0.8" />
            <entry key="MeshSmoothingBoundarySmoothing" value="0" />
            <entry key="MeshSmoothingConvergence" value="0" />
            <entry key="MeshSmoothingFeatureAngle" value="45" />
            <entry key="MeshSmoothingFeatureEdgeSmoothing" value="0" />
            <entry key="MeshSmoothingIterations" value="20" />
            <entry key="MeshSmoothingRelaxationFactor" value="0.01" />
            <entry key="UseDecimation" value="0" />
            <entry key="UseGaussianSmoothing" value="1" />
            <entry key="UseMeshSmoothing" value="0" />
          </folder>
        </folder>
        <folder key="SNAP" >
          <folder key="SnakeParameters" >
            <entry key="AdvectionSpeedExponent" value="0" />
            <entry key="AdvectionWeight" value="0" />
            <entry key="AutomaticTimeStep" value="1" />
            <entry key="Clamp" value="1" />
            <entry key="CurvatureSpeedExponent" value="-1" />
            <entry key="CurvatureWeight" value="0.2" />
            <entry key="Ground" value="5" />
            <entry key="LaplacianSpeedExponent" value="0" />
            <entry key="LaplacianWeight" value="0" />
            <entry key="PropagationSpeedExponent" value="1" />
            <entry key="PropagationWeight" value="1" />
            <entry key="SnakeType" value="RegionCompetition" />
            <entry key="SolverAlgorithm" value="ParallelSparseField" />
            <entry key="TimeStepFactor" value="1" />
          </folder>
        </folder>
      </folder>
    </folder>
    <folder key="Layer[001]" >
      <entry key="AbsolutePath" value="C:/Users/aluyk/Downloads/Segmentation_combined.nii.gz" />
      <entry key="Role" value="SegmentationRole" />
      <entry key="Tags" value="" />
      <folder key="LayerMetaData" >
        <entry key="Alpha" value="1.3063e-311" />
        <entry key="CustomNickName" value="" />
        <entry key="Sticky" value="1" />
        <entry key="Tags" value="" />
      </folder>
    </folder>
  </folder>
  <folder key="TimePointProperties" >
    <entry key="FormatVersion" value="1" />
    <folder key="TimePoints" >
      <entry key="ArraySize" value="1" />
      <folder key="TimePoint[1]" >
        <entry key="Nickname" value="" />
        <entry key="Tags" value="" />
        <entry key="TimePoint" value="1" />
      </folder>
    </folder>
  </folder>
</registry>
