# Supplementary material for: A-eye: Automated 3D MRI segmentation and morphometric feature extraction for eye and orbit atlas construction
Source: PLoS One. 2026 Jul 2;21(7):e0352257. doi: 10.1371/journal.pone.0352257 (PMC13327317; doi:10.1371/journal.pone.0352257)
Supplement: S12 File — The zip file contains results from the study. (ZIP) [file pone.0352257.s012.zip › S12_file/eye_atlases/C_eye_atlas/sub_metadata.csv]

Subject	Sex	Age	Height	Weight	BMI
2022160100001	M	73	1.84	92	27.173913043478258
2022160100002	F	36	1.65	70	25.71166207529844
2022160100003	F	34	1.85	79	23.08254200146092
2022160100011	F	77	1.65	97	35.62901744719927
2022160100012	F	43	1.59	68	26.897670187097027
2022160100014	M	88	1.63	66	24.840980089578082
2022160100015	F	52	1.64	77	28.628792385484836
2022160100016	F	64	1.66	64	23.225431847873423
2022160100017	F	49	1.61	67	25.847768218818715
2022160100020	M	41	1.73	93	31.073540713020815
2022160100026	F	61	1.66	75	27.21730294672667
2022160100030	F	54	1.7	77	26.643598615916957
2022160100031	F	30	1.76	100	32.28305785123967
2022160100032	M	47	1.75	98.2	32.06530612244898
2022160100033	M	76	1.71	68	23.25501863821347
2022160100036	M	34	1.79	89	27.776910832995224
2022160100039	M	35	1.79	67	20.91070815517618
2022160100043	M	67	1.83	121	36.1312669831885
2022160100044	F	53	1.58	51	20.429418362441915
2022160100046	F	51	1.71	84	28.726787729557817
2022160100047	M	52	1.72	90	30.42184964845863
2022160100052	F	71	1.57	73.3	29.73751470647896
2022160100059	F	62	1.61	62	23.9188302920412
2022160100064	M	72	1.73	76	25.393431120318084
2022160100071	M	46	1.77	66	21.06674327300584
2022160100072	F	79	1.66	72	26.1286108288576
2022160100081	M	36	1.82	102	30.79338244173409
2022160100083	F	60	1.63	78	29.357521924046825
2022160100085	F	68	1.65	67	24.609733700642796
2022160100091	M	32	1.75	76	24.816326530612244
2022160100105	M	38	1.8	88	27.160493827160494
2022160100106	F	55	1.62	68	25.910684346898332
2022160100109	F	59	1.57	66	26.775934114974238
2022160100112	M	70	1.8	88	27.160493827160494
2022160100116	F	63	1.66	73	26.491508201480624
2022160100117	F	50	1.72	77	26.027582477014604
2022160100120	M	72	1.87	106	30.312562555406213
2022160100126	F	80	1.54	65	27.40765727778715
2022160100127	M	66	1.69	88	30.811246104828268
2022160100132	F	64	1.62	71	27.053802773967377
2022160100133	F	46	1.7	71	24.56747404844291
2022160100135	F	47	1.67	66	23.66524436157625
2022160100136	M	50	1.77	69	22.024322512687924
2022160100138	M	78	1.68	69	24.44727891156463
2022160100139	F	54	1.71	73	24.96494647925858
2022160100140	M	63	1.84	106	31.30907372400756
2022160100142	M	53	1.73	93	31.073540713020815
2022160100145	M	43	1.9	91	25.207756232686982
2022160100153	F	63	1.55	77	32.04994797086368
2022160100158	F	47	1.66	83	30.120481927710845
2022160100159	M	48	1.71	96	32.83061454806607
2022160100160	M	52	1.79	81	25.280109859242845
2022160100166	M	63	1.8	110	33.95061728395061
2022160100169	M	39	1.79	100	31.210012171904747
2022160100173	M	61	1.69	71	24.859073561850078
2022160100175	F	45	1.65	63	23.140495867768596
2022160100177	M	54	1.79	93	29.025311319871417
2022160100186	M	53	1.76	78	25.180785123966942
2022160100187	F	49	1.64	82	30.487804878048784
2022160100191	F	83	1.52	66	28.566481994459835
2022160100193	F	48	1.66	56	20.322252866889244
2022160100197	F	60	1.6	86	33.59374999999999
2022160100200	F	50	1.7	73	25.25951557093426
2022160100201	M	64	1.76	81	26.149276859504134
2022160100204	M	77	1.65	71	26.07897153351699
2022160100205	F	76	1.62	82	31.24523700655387
2022160100208	M	58	1.67	79	28.326580372189753
2022160100209	M	66	1.86	116	33.52988784830616
2022160100214	M	75	1.8	87	26.85185185185185
2022160100219	F	63	1.57	55	22.313278429145196
2022160100223	M	54	1.76	74	23.889462809917354
2022160100225	M	61	1.78	86	27.143037495265748
2022160100228	F	63	1.67	100	35.8564308508731
2022160100230	M	61	1.8	92	28.39506172839506
2022160100235	F	40	1.6	53	20.703124999999996
2022160100236	F	41	1.66	64	23.225431847873423
2022160100238	F	51	1.66	69	25.039918710988534
2022160100247	F	48	1.71	67	22.91303307000445
2022160100251	F	49	1.7	74	25.605536332179934
2022160100259	M	45	1.85	89	26.004382761139514
2022160100261	F	32	1.65	61	22.4058769513315
2022160100262	F	39	1.6	64	24.999999999999996
2022160100265	F	48	1.66	82	29.757584555087824
2022160100266	M	72	1.79	90	28.089010954714272
2022160100270	M	53	1.73	81	27.064051588760066
2022160100272	M	56	1.78	84	26.511804065143288
2022160100273	F	64	1.6	78	30.468749999999993
2022160100274	M	63	1.72	80	27.041644131963228
2022160100281	M	52	1.97	103	26.540235512381148
2022160100284	F	70	1.52	57	24.67105263157895
2022160100285	M	63	1.74	92	30.38710529792575
2022160100286	F	61	1.58	85	34.049030604069856
2022160100287	M	67	1.89	95	26.595000139973685
2022160100289	F	51	1.69	85	29.76086271489094
2022160100291	M	61	1.72	86	29.069767441860467
2022160100298	M	71	1.76	90	29.054752066115704
2022160100302	F	51	1.66	78	28.305995064595734
2022160100305	M	57	1.72	95	32.11195240670633
2022160100306	M	52	1.75	76	24.816326530612244
2022160100309	F	88	1.65	96	35.26170798898072
2022160100311	M	69	1.74	73	24.111507464658473
2022160100312	M	55	1.67	58	20.796729893506402
2022160100318	F	44	1.63	88	33.12130678610411
2022160100323	F	81	1.62	58	22.10028959000152
2022160100325	M	71	1.64	72	26.769779892920884
2022160100326	M	49	1.84	80	23.629489603024574
2022160100327	M	57	1.63	81	30.48665738266401
2022160100329	M	72	1.76	84	27.117768595041323
2022160100331	M	38	1.76	93	30.023243801652892
2022160100338	F	50	1.65	69	25.344352617079892
2022160100339	M	60	1.7	56	19.377162629757787
2022160100340	F	59	1.67	78	27.968016063681024
2022160100342	M	56	1.64	56	20.820939916716245
2022160100344	F	67	1.51	68	29.823253366080436
2022160100348	F	61	1.59	70	27.688778133776353
2022160100350	M	50	1.7	90	31.14186851211073
2022160100352	F	54	1.72	83	28.055705786911847
2022160100354	F	62	1.64	61	22.679952409280194
2022160100356	F	57	1.63	93	35.00319921713275
2022160100357	F	44	1.72	73	24.675500270416443
2022160100375	M	33	1.85	90	26.296566837107374
2022160100376	M	32	1.73	70	23.38868655818771
2022160100381	F	51	1.66	93	33.74945565394107
2022160100388	F	61	1.63	97	36.50871316195567
2022160100393	M	70	1.73	89	29.737044338267232
2022160100395	M	69	1.85	102	29.802775748721693
2022160100405	F	42	1.65	52	19.100091827364558
2022160100407	M	45	1.8	93	28.703703703703702
2022160100408	M	74	1.72	91	30.75987020010817
2022160100412	M	50	1.84	84	24.8109640831758
2022160100413	F	49	1.66	67	24.31412396574249
2022160100420	M	68	1.7	90	31.14186851211073
2022160100428	M	62	1.73	94	31.40766480670921
2022160100429	M	44	1.79	87	27.15271058955713
2022160100432	M	55	1.69	71	24.859073561850078
2022160100433	M	64	1.71	78	26.674874320303687
2022160100434	M	77	1.75	90	29.387755102040817
2022160100436	F	79	1.56	54	22.189349112426033
2022160100437	F	39	1.67	93	33.34648069131199
2022160100438	M	69	1.64	75	27.885187388459254
2022160100439	M	82	1.59	59	23.337684427040067
2022160100441	M	76	1.67	71	25.458065904119906
2022160100447	F	44	1.71	81	27.70083102493075
2022160100450	F	65	1.62	62	23.624447492760247
2022160100452	M	65	1.73	77	25.727555214006482
2022160100458	M	59	1.8	84	25.925925925925924
2022160100461	M	52	1.7	99	34.256055363321806
2022160100462	M	54	1.83	104	31.05497327480665
2022160100468	F	74	1.57	74	30.021501886486266
2022160100469	M	47	1.68	65	23.030045351473927
2022160100470	M	56	1.65	52	19.100091827364558
2022160100473	F	41	1.76	69	22.275309917355372
2022160100476	F	71	1.63	80	30.11027889645828
2022160100477	F	48	1.77	90	28.72737719046251
2022160100480	F	57	1.71	109.6	37.48161827570877
2022160100481	F	78	1.6	60	23.437499999999996
2022160100483	M	68	1.61	90	34.72088268199529
2022160100484	F	55	1.68	62	21.9671201814059
2022160100485	F	66	1.59	62	24.524346347059055
2022160100486	M	70	1.77	86	27.450604870886398
2022160100490	F	52	1.66	55	19.959355494266223
2022160100493	F	73	1.52	74	32.029085872576175
2022160100494	M	61	1.73	97	32.4100370877744
2022160100497	M	65	1.8	85	26.234567901234566
2022160100499	M	55	1.74	78	25.762980578676178
2022160100506	F	61	1.64	74	27.513384889946465
2022160100507	F	64	1.54	53	22.34778208804183
2022160100508	M	75	1.7	89	30.795847750865054
2022160100514	F	35	1.58	98	39.25652940233936
2022160100515	M	57	1.75	97	31.6734693877551
2022160100518	F	83	1.54	53	22.34778208804183
2022160100520	M	48	1.76	68	21.952479338842977
2022160100521	M	59	1.78	82	25.88057063502083
2022160100522	M	41	1.82	87	26.26494384736143
2022160100524	M	44	1.88	106	29.990946129470352
2022160100528	F	59	1.65	85	31.22130394857668
2022160100532	F	60	1.6	84	32.81249999999999
2022160100536	M	73	1.76	90	29.054752066115704
2022160100537	F	49	1.68	77	27.281746031746035
2022160100539	M	54	1.85	82	23.959094229364496
2022160100540	F	31	1.77	71	22.66270867247598
2022160100543	F	33	1.71	70	23.938989774631512
2022160100544	F	63	1.69	62	21.707923392038097
2022160100545	M	84	1.62	74	28.19692120103642
2022160100547	F	62	1.8	91	28.086419753086417
2022160100549	F	59	1.58	82	32.847300112161506
2022160100551	F	52	1.7	77	26.643598615916957
2022160100552	F	65	1.6	74	28.906249999999993
2022160100556	F	44	1.69	58	20.307412205454995
2022160100557	F	66	1.62	70	26.672763298277697
2022160100560	M	82	1.61	70	27.005130974885226
2022160100561	M	74	1.73	92	30.73941661933242
2022160100569	M	78	1.81	97	29.60837581270413
2022160100571	M	36	1.71	81	27.70083102493075
2022160100574	M	65	1.76	97	31.31456611570248
2022160100584	F	44	1.71	74	25.3069320474676
2022160100586	M	52	1.88	95	26.87867813490267
2022160100587	F	62	1.66	71	25.76571345623458
2022160100590	F	38	1.67	55	19.721036967980208
2022160100591	F	53	1.64	74	27.513384889946465
2022160100871	F	59	1.62	72	27.43484224965706
2022160100874	M	53	1.78	99	31.246054791061734
2022160100877	F	56	1.63	89	33.49768527230984
2022160100878	M	45	1.67	96	34.42217361683818
2022160100881	F	72	1.67	65	23.306680053067517
2022160100886	F	76	1.43	82	40.099760379480664
2022160100888	M	46	1.76	105	33.89721074380165
2022160100891	M	65	1.79	113	35.26731375425236
2022160100892	M	38	1.8	80	24.691358024691358
2022160100895	F	59	1.66	73	26.491508201480624
2022160100898	M	63	1.78	91	28.721121070571897
2022160100903	M	57	1.82	78	23.54788069073783
2022160100905	M	39	1.84	112	33.0812854442344
2022160100908	F	66	1.56	77	31.640368178829714
2022160100910	F	42	1.64	63	23.423557406305775
2022160100918	M	63	1.8	92	28.39506172839506
2022160100919	F	43	1.75	67	21.877551020408163
2022160100923	F	55	1.75	71	23.183673469387756
2022160100925	M	88	1.8	92	28.39506172839506
2022160100928	F	63	1.65	62	22.77318640955005
2022160100933	F	68	1.59	77	30.457655947153988
2022160100934	M	42	1.77	75	23.93948099205209
2022160100935	F	39	1.68	73	25.86451247165533
2022160100937	M	42	1.84	110	32.49054820415879
2022160100938	M	84	1.79	86	26.840610467838083
2022160100941	M	70	1.73	98	32.74416118146279
2022160100945	F	48	1.56	73	29.996712689020377
2022160100947	F	30	1.74	69	22.79032897344431
2022160100948	M	70	1.66	69	25.039918710988534
2022160100951	M	38	1.74	72	23.781212841854934
2022160100955	F	48	1.74	95	31.37798916633637
2022160100958	M	33	1.93	113	30.336384869392468
2022160100959	M	61	1.75	61	19.918367346938776
2022160100961	F	60	1.59	61	24.128792373719392
2022160100963	M	65	1.81	91	27.776929886145112
2022160100964	F	74	1.63	72	27.09925100681245
2022160100968	M	64	1.68	80	28.344671201814062
2022160100969	F	48	1.65	63	23.140495867768596
2022160100970	F	53	1.64	58	21.564544913741823
2022160100975	M	66	1.74	91	30.056810675122207
2022160100979	M	46	1.81	78	23.808797045267237
2022160100982	M	32	1.85	95	27.757487216946675
2022160100984	F	65	1.58	74	29.642685467072578
2022160100986	M	60	1.81	78	23.808797045267237
2022160100988	M	62	1.95	96	25.2465483234714
2022160100991	F	74	1.52	73	31.596260387811633
2022160100992	F	33	1.73	63	21.04981790236894
2022160100996	M	76	1.67	83	29.760837606224676
2022160100999	M	48	1.91	89	24.39626106740495
2022160101002	M	76	1.81	83	25.33500198406642
2022160101008	F	47	1.68	108	38.26530612244898
2022160101013	M	51	1.86	87	25.14741588622962
2022160101016	M	65	1.73	86	28.734672057202044
2022160101020	F	51	1.8	70	21.604938271604937
2022160101028	F	34	1.77	72	22.981901752370007
2022160101029	F	50	1.66	73	26.491508201480624
2022160101035	F	68	1.63	77	28.981143437841094
2022160101036	M	67	1.77	87	27.769797950780426
2022160101042	M	55	1.84	76	22.448015122873343
2022160101048	F	53	1.54	60	25.2993759487266
2022160101049	F	62	1.56	79	32.462195923734384
2022160101050	F	39	1.66	116	42.09609522427058
2022160101052	F	72	1.57	64	25.96454217209623
2022160101056	F	71	1.68	71	25.15589569160998
2022160101058	F	74	1.61	82	31.634581999151262
2022160101059	F	45	1.65	70	25.71166207529844
2022160101070	M	46	1.76	74	23.889462809917354
2022160101079	M	63	1.84	92	27.173913043478258
2022160101081	F	33	1.73	96	32.075912994086
2022160101083	M	56	1.78	85	26.82742078020452
2022160101084	F	35	1.7	92	31.83391003460208
2022160101085	F	43	1.65	81	29.752066115702483
2022160101087	F	76	1.55	59	24.55775234131113
2022160101089	M	57	1.82	106	32.00096606690013
2022160101090	F	52	1.65	60	22.03856749311295
2022160101092	F	31	1.77	65	20.747550193111813
2022160101093	F	54	1.58	57	22.832879346258608
2022160101094	M	32	1.73	63	21.04981790236894
2022160101095	M	47	1.82	90	27.17063156623596
2022160101097	F	52	1.63	81	30.48665738266401
2022160101099	F	64	1.72	55	18.591130340724717
2022160101108	M	58	1.83	104	31.05497327480665
2022160101110	M	52	1.73	100	33.41240936883958
2022160101122	F	38	1.71	88	30.094730002393902
2022160101124	F	72	1.69	83	29.060607121599386
2022160101126	M	60	1.84	104	30.718336483931946
2022160101128	M	53	1.68	74	26.218820861678008
2022160101131	F	42	1.66	62	22.49963710262738
2022160101135	F	67	1.7	94	32.52595155709343
2022160101140	F	49	1.64	90	33.462224866151104
2022160101141	M	47	1.73	104	34.74890574359317
2022160101142	M	85	1.63	82	30.863035868869737
2022160101149	F	59	1.5	72	32.0
2022160101151	F	64	1.61	75	28.93406890166274
2022160101156	M	48	1.83	93	27.77031263997133
2022160101161	F	69	1.57	76	30.832893829364274
2022160101163	M	74	1.77	93	29.68495643014459
2022160101164	F	51	1.7	88	30.449826989619382
2022160101166	M	56	1.65	52	19.100091827364558
2022160101167	M	47	1.79	83	25.90431010268094
2022160101175	F	49	1.72	80	27.041644131963228
2022160101183	M	50	1.84	88	25.99243856332703
2022160101184	M	31	1.84	95	28.060018903591683
2022160101191	M	53	1.79	85	26.528510346119035
2022160101192	M	62	1.79	90	28.089010954714272
2022160101194	M	44	1.77	91	29.046570270356536
2022160101196	M	44	1.73	84	28.06642386982525
2022160101197	M	41	1.8	83	25.61728395061728
2022160101201	F	38	1.77	116	37.02639726770723
2022160101202	F	81	1.65	72	26.44628099173554
2022160101205	M	45	1.73	91	30.405292525644022
2022160101206	M	69	1.75	80	26.122448979591837
2022160101209	M	78	1.66	74	26.854405574103644
2022160101213	F	51	1.67	69	24.740937287102444
2022160101214	M	80	1.68	80	28.344671201814062
2022160101217	M	72	1.74	83	27.414453692693883
2022160101218	F	52	1.74	92	30.38710529792575
2022160101224	F	55	1.67	62	22.230987127541326
2022160101227	M	39	1.75	82	26.775510204081634
2022160101236	F	61	1.71	72	24.622960911049557
2022160101238	F	48	1.67	60	21.513858510523864
2022160101239	F	41	1.61	55	21.218317194552675
2022160101245	M	50	1.71	75	25.64891761567662
2022160101247	F	65	1.62	85	32.38835543362292
2022160101248	F	55	1.67	69	24.740937287102444
2022160101251	F	69	1.7	86	29.75778546712803
2022160101257	F	59	1.58	62	24.83576349943919
2022160101273	F	63	1.67	75	26.89232313815483
2022160101275	F	62	1.72	75	25.351541373715524
2022160101276	M	49	1.86	106	30.63938027517632
2022160101279	M	29	1.9	86	23.822714681440445
2022160101281	M	77	1.65	77	28.282828282828287
2022160101283	F	52	1.71	95	32.488628979857054
2022160101284	M	52	1.89	94	26.315052770079227
2022160101287	F	75	1.59	75	29.666548000474663
2022160101289	F	47	1.72	94	31.77393185505679
2022160101290	F	57	1.61	68	26.23355580417422
2022160101295	M	37	1.8	75	23.148148148148145
2022160101298	M	54	1.74	65	21.469150482230148
2022160101299	F	68	1.64	66	24.538964901844146
2022160101300	F	45	1.62	66	25.14860539551897
2022160101303	M	68	1.8	96	29.629629629629626
2022160101307	F	65	1.6	109	42.57812499999999
2022160101309	F	59	1.64	70	26.026174895895306
2022160101311	M	52	1.77	79	25.2162533116282
2022160101314	M	33	1.72	71	23.99945916711736
2022160101318	M	75	1.78	82	25.88057063502083
2022160101323	M	73	1.67	80	28.685144680698485
2022160101324	M	59	1.76	120	38.739669421487605
2022160101331	F	49	1.66	101	36.65263463492524
2022160101334	F	50	1.68	77	27.281746031746035
2022160101335	M	67	1.8	81	25.0
2022160101337	M	57	1.81	81	24.724520008546747
2022160101341	M	78	1.72	100	33.802055164954034
2022160101347	F	52	1.76	103	33.25154958677686
2022160101348	F	60	1.73	80	26.729927495071667
2022160101354	F	55	1.73	84	28.06642386982525
2022160101356	F	40	1.7	80	27.68166089965398
2022160101366	F	81	1.62	60	22.86236854138088
2022160101368	F	70	1.69	81	28.360351528307834
2022160101373	F	61	1.74	99	32.69916765755053
2022160101377	F	37	1.61	70	27.005130974885226
2022160101378	M	70	1.8	82	25.30864197530864
2022160101382	F	54	1.56	59	24.243918474687703
2022160101384	M	43	1.83	87	25.97867956642479
2022160101385	F	50	1.65	57	20.936639118457304
2022160101390	M	41	1.74	82	27.08415906989034
2022160101391	F	47	1.67	106	38.00781670192549
2022160101396	F	52	1.73	67	22.386314277122523
2022160101397	M	46	1.8	86	26.54320987654321
2022160101403	F	59	1.58	84	33.64845377343374
2022160101412	F	45	1.75	93	30.367346938775512
2022160101413	F	81	1.57	60	24.341758286340216
2022160101414	F	62	1.65	63	23.140495867768596
2022160101418	F	79	1.58	50	20.028841531805796
2022160101419	F	41	1.68	87	30.824829931972793
2022160101425	M	66	1.79	104	32.45841265878094
2022160101427	M	34	1.82	82	24.755464315903875
2022160101436	M	64	1.7	90	31.14186851211073
2022160101447	F	74	1.75	86	28.081632653061224
2022160101448	F	35	1.66	75	27.21730294672667
2022160101453	F	46	1.77	67	21.38593635289987
2022160101461	M	74	1.83	92	27.471707127713575
2022160101462	M	57	1.87	97	27.738854413909458
2022160101463	F	52	1.62	60	22.86236854138088
2022160101468	M	61	1.83	87	25.97867956642479
2022160101472	F	44	1.72	66	22.30935640886966
2022160101475	M	46	1.78	94	29.667971215755585
2022160101480	M	77	1.77	86	27.450604870886398
2022160101483	F	62	1.64	87	32.34681737061273
2022160101484	F	36	1.62	120	45.72473708276176
2022160101486	M	35	1.92	95	25.770399305555557
2022160101491	F	48	1.63	95	35.75595618954421
2022160101498	M	75	1.71	82	28.042816593139772
2022160101499	F	58	1.59	61	24.128792373719392
2022160101500	F	53	1.65	70	25.71166207529844
2022160101506	F	58	1.53	77	32.89333162458883
2022160101510	M	62	1.72	91	30.75987020010817
2022160101512	F	45	1.82	61	18.41565028378215
2022160101514	M	38	1.78	78	24.61810377477591
2022160101834	F	63	1.57	74	30.021501886486266
2022160101853	F	70	1.56	76	31.22945430637738
2022160101859	F	51	1.64	61	22.679952409280194
2022160101864	F	67	1.59	77	30.457655947153988
2022160101868	F	54	1.69	85	29.76086271489094
2022160101870	F	61	1.57	82	33.26706965799829
2022160101872	M	58	1.73	80	26.729927495071667
2022160101877	M	56	1.67	76	27.250887446663558
2022160101878	F	60	1.63	67	25.21735857578381
2022160101887	F	72	1.53	74	31.611773249604852
2022160101890	M	61	1.75	83	27.102040816326532
2022160101893	F	77	1.58	64	25.63691716071142
2022160101894	F	58	1.69	83	29.060607121599386
2022160101897	F	49	1.68	84	29.761904761904766
2022160101898	M	47	1.94	93	24.710383675204593
2022160101901	F	50	1.7	69	23.87543252595156
2022160101902	M	63	1.72	110	37.182260681449435
2022160101910	F	73	1.6	62	24.218749999999996
2022160101914	F	59	1.67	103	36.9321237763993
2022160101915	M	51	1.85	92	26.880934989043094
2022160101919	M	48	1.77	80	25.53544639152223
2022160101925	F	64	1.66	56	20.322252866889244
2022160101927	F	53	1.67	77	27.60945175517229
2022160101932	M	57	1.79	95	29.64951156330951
2022160101935	M	81	1.76	78	25.180785123966942
2022160101936	M	41	1.84	85	25.10633270321361
2022160101939	M	56	1.8	115	35.49382716049382
2022160101943	M	60	1.69	77	26.959840341724732
2022160101945	M	74	1.79	98	30.585811928466654
2022160101948	M	44	1.9	102	28.254847645429365
2022160101949	M	62	1.64	82	30.487804878048784
2022160101954	F	60	1.69	84	29.410734918245165
2022160101956	F	57	1.67	86	30.83653053175087
2022160101958	F	51	1.67	72	25.816630212628635
2022160101960	M	54	1.68	90	31.88775510204082
2022160101961	M	37	1.75	96	31.346938775510203
2022160101962	M	42	1.78	93	29.352354500694357
2022160101963	F	55	1.62	59	22.481329065691202
2022160101969	F	70	1.63	70	26.346494034400994
2022160101970	M	57	1.8	115	35.49382716049382
2022160101971	M	81	1.7	70	24.221453287197235
2022160101975	M	45	1.94	120	31.884366032522056
2022160101977	F	76	1.57	73	29.61580591504726
2022160101990	M	69	1.72	83	28.055705786911847
2022160101993	M	58	1.75	83	27.102040816326532
2022160101995	F	83	1.56	53	21.7784352399737
2022160102003	F	75	1.56	65	26.709401709401707
2022160102004	F	41	1.7	59	20.41522491349481
2022160102015	M	78	1.71	76	25.990903183885642
2022160102020	M	62	1.71	75	25.64891761567662
2022160102024	M	66	1.79	109	34.01891326737618
2022160102025	M	63	1.88	101	28.576278859212316
2022160102027	F	59	1.61	83	32.02036958450677
2022160102028	F	54	1.77	79	25.2162533116282
2022160102034	F	75	1.6	80	31.249999999999993
2022160102036	M	70	1.73	87	29.06879615089044
2022160102039	F	49	1.71	71	24.280975342840534
2022160102040	F	60	1.65	87	31.95592286501378
2022160102042	F	76	1.65	83	30.48668503213958
2022160102046	F	36	1.65	71	26.07897153351699
2022160102049	F	65	1.65	91	33.425160697887975
2022160102051	M	44	1.83	110	32.846606348353184
2022160102052	F	53	1.65	98	35.99632690541782
2022160102055	M	50	1.78	87	27.458654210326976
2022160102062	M	41	1.9	100	27.70083102493075
2022160102063	M	56	1.88	98	27.727478497057493
2022160102064	F	32	1.71	96	32.83061454806607
2022160102065	F	46	1.73	67	22.386314277122523
2022160102066	F	51	1.67	83.2	29.832550467926424
2022160102067	F	35	1.6	64	24.999999999999996
2022160102069	M	85	1.71	99	33.856571252693136
2022160102072	M	64	1.78	88	27.77427092538821
2022160102084	F	42	1.64	73	27.141582391433676
2022160102087	M	39	1.85	106	30.97151205259313
2022160102089	F	49	1.72	77	26.027582477014604
2022160102092	M	51	1.73	102	34.08065755621638
2022160102093	M	67	1.86	60	17.343045438779047
2022160102095	M	51	1.74	90	29.72651605231867
2022160102096	F	63	1.67	94	33.70504499982072
2022160102098	F	60	1.61	77	29.705644072373747
2022160102100	F	31	1.68	92	32.596371882086174
2022160102106	F	57	1.65	58	21.30394857667585
2022160102110	F	68	1.63	94	35.37957770333848
2022160102111	F	78	1.54	67	28.25096980941137
2022160102114	F	57	1.6	92	35.93749999999999
2022160102115	F	44	1.64	62	23.051754907792983
2022160102117	M	32	1.73	81	27.064051588760066
2022160102121	M	45	1.75	106	34.61224489795919
2022160102123	M	58	1.69	72	25.209201358495854
2022160102125	F	50	1.63	79	29.733900410252552
2022160102130	F	69	1.48	56	25.56610664718773
2022160102131	M	66	1.87	104	29.740627412851378
2022160102135	F	38	1.72	56	18.92915089237426
2022160102138	F	68	1.61	71	27.390918560240728
2022160102142	F	67	1.5	52	23.11111111111111
2022160102144	F	57	1.65	60	22.03856749311295
2022160102150	M	40	1.94	101	26.83600807737273
2022160102151	F	59	1.68	96	34.013605442176875
2022160102152	F	57	1.65	69	25.344352617079892
2022160102156	M	52	1.75	81	26.448979591836736
2022160102157	F	67	1.7	81	28.027681660899656
2022160102158	M	43	1.71	93	31.80465784343901
2022160102159	F	62	1.51	81	35.5247576860664
2022160102160	M	45	1.85	103	30.094959824689553
2022160102161	F	49	1.75	89	29.06122448979592
2022160102162	M	73	1.72	89	30.08382909680909
2022160102168	M	51	1.68	81	28.69897959183674
2022160102169	F	67	1.63	75	28.228386465429637
2022160102170	M	71	1.75	87	28.408163265306122
2022160102177	M	33	1.79	77	24.031709372366656
2022160102191	M	54	1.82	112	33.8123415046492
2022160102197	F	67	1.55	65	27.055150884495315
2022160102198	M	47	1.83	96	28.666129176744597
2022160102199	M	32	1.73	62	20.715693808680545
2022160102211	F	80	1.6	80	31.249999999999993
2022160102219	F	62	1.61	65	25.076193048107708
2022160102220	M	68	1.82	109	32.906653785774665
2022160102221	M	31	1.94	93	24.710383675204593
2022160102225	F	45	1.74	70	23.120623596247853
2022160102229	M	61	1.82	97	29.283902910276534
2022160102231	M	52	1.8	83	25.61728395061728
2022160102232	M	50	1.82	101	30.491486535442576
2022160102235	F	44	1.65	77	28.282828282828287
2022160102238	M	78	1.74	84	27.74474831549742
2022160102245	M	66	1.82	98	29.585798816568044
2022160102252	M	64	1.78	91	28.721121070571897
2022160102254	M	45	1.77	90	28.72737719046251
2022160102257	F	54	1.59	55	21.75546853368142
2022160102260	M	52	1.87	92	26.309016557522373
2022160102267	M	53	1.74	91	30.056810675122207
2022160102274	F	66	1.62	67	25.529644871208653
2022160102287	F	76	1.56	55	22.600262984878366
2022160102289	M	43	1.71	87	29.75274443418488
2022160102308	M	47	1.76	85	27.44059917355372
2022160102309	M	69	1.8	80	24.691358024691358
2022160102311	F	57	1.62	70	26.672763298277697
2022160102312	F	33	1.73	72	24.0569347455645
2022160102316	M	45	1.7	80	27.68166089965398
2022160102317	F	47	1.65	63	23.140495867768596
2022160102318	F	70	1.62	75	28.577960676726104
2022160102320	M	60	1.67	81	29.043708989207214
2022160102323	F	73	1.64	66	24.538964901844146
2022160102324	M	60	1.81	112	34.18699062910168
2022160102332	F	42	1.68	67	23.738662131519277
2022160102333	M	53	1.81	89	27.16644791062544
2022160102336	F	46	1.54	60	25.2993759487266
2022160102340	M	33	1.83	63	18.812147272238644
2022160102341	M	68	1.69	82	28.71047932495361
2022160102343	F	53	1.74	76	25.102391333069097
2022160102347	M	70	1.74	85	28.075042938300964
2022160102349	M	58	1.78	106	33.45537179649034
2022160102361	F	46	1.68	69	24.44727891156463
2022160102365	F	65	1.57	71	28.804413972169254
2022160102367	F	75	1.55	54	22.476586888657646
2022160102369	F	74	1.68	73	25.86451247165533
2022160102370	M	40	1.8	108	33.33333333333333
2022160102374	F	48	1.73	110	36.753650305723546
2022160102379	F	33	1.7	84	29.065743944636683
2022160102380	M	51	1.8	80	24.691358024691358
2022160102381	M	54	1.83	116	34.638239421899726
2022160102384	M	35	1.74	84	27.74474831549742
2022160102385	F	52	1.58	55	22.031725684986377
2022160102386	M	44	1.87	98	28.024821985186875
2022160102396	F	43	1.75	84	27.428571428571427
2022160102397	M	30	1.75	84	27.428571428571427
2022160102399	M	52	1.82	100	30.189590629151066
2022160102402	M	35	1.76	74	23.889462809917354
2022160102403	M	64	1.78	81	25.5649539199596
2022160102404	F	49	1.77	64	20.428357113217785
2022160102405	F	62	1.62	62	23.624447492760247
2022160102407	F	77	1.57	62	25.153150229218223
2022160102409	M	59	1.77	88	28.088991030674453
2022160102411	M	54	1.78	100	31.561671506122963
2022160102413	F	72	1.62	51	19.43301326017375
2022160102415	F	55	1.66	66	23.95122659311947
2022160102426	F	59	1.64	70	26.026174895895306
2022160102427	F	40	1.69	77	26.959840341724732
2022160102428	F	76	1.68	64	22.67573696145125
2022160102429	M	65	1.78	78	24.61810377477591
2022160102431	M	76	1.71	77	26.332888752094664
2022160102435	F	58	1.64	94	34.94943486020227
2022160102438	F	54	1.58	58	23.233456176894723
2022160102440	M	62	1.8	107	33.02469135802469
2022160102443	F	72	1.73	81	27.064051588760066
2022160102447	F	66	1.61	66	25.461980633463213
2022160102449	F	78	1.61	76	29.319856487018246
2022160102453	F	55	1.66	60	21.773842357381334
2022160102455	M	50	1.94	106	28.164523328727814
2022160102456	F	53	1.77	82	26.173832551310287
2022160102457	F	77	1.66	91	33.02366090869502
2022160102461	F	51	1.66	68	24.677021338365513
2022160102463	M	54	1.78	106	33.45537179649034
2022160102466	M	40	1.78	88	27.77427092538821
2022160102469	M	63	1.81	78	23.808797045267237
2022160102474	F	61	1.67	84	30.11940191473341
2022160102478	M	46	1.93	97	26.040967542752828
2022160102482	M	39	1.75	80	26.122448979591837
2022160102485	F	65	1.63	91	34.25044224472129
2022160102486	F	53	1.69	73	25.55932915514163
2022160102492	F	46	1.65	64	23.507805325987146
2022160102502	F	53	1.59	60	23.73323840037973
2022160102503	F	53	1.55	85	35.37981269510926
2022160102504	F	40	1.71	66	22.571047501795427
2022160102507	M	56	1.88	86	24.332277048438208
2022160102508	M	56	1.8	91	28.086419753086417
2022160102511	F	41	1.71	72	24.622960911049557
2022160102513	F	65	1.53	65	27.76709812465291
2022160102516	F	43	1.63	66	24.840980089578082
2022160102517	F	54	1.68	63	22.321428571428577
2022160102522	F	78	1.57	56	22.7189744005842
2022160102523	M	36	1.62	75	28.577960676726104
2022160102533	F	47	1.67	85	30.477966223242138
2022160102534	F	68	1.66	95	34.47525039918711
2022160102540	M	79	1.72	78	26.365603028664147
2022160102542	M	59	1.76	61	19.692665289256198
2022160102543	F	31	1.72	75	25.351541373715524
2022160102547	F	37	1.72	66	22.30935640886966
2022160102548	F	51	1.7	71	24.56747404844291
2022160102549	F	53	1.63	60	22.582709172343712
2022160102559	F	71	1.67	97	34.78073792534691
2022160102563	M	47	1.81	93	28.387411861664784
2022160102568	M	69	1.78	84	26.511804065143288
2022160102572	F	37	1.62	59	22.481329065691202
2022160102573	F	46	1.63	74	27.85200797922391
2022160102576	M	41	1.85	95	27.757487216946675
2022160102577	M	53	1.75	90	29.387755102040817
2022160102578	F	52	1.59	55	21.75546853368142
2022160102580	F	64	1.63	55	20.70081674131507
2022160102584	M	35	1.83	97	28.964734689002356
2022160102586	F	64	1.64	71	26.397977394408095
2022160102588	F	44	1.69	62	21.707923392038097
2022160102589	F	38	1.71	73	24.96494647925858
2022160102590	M	78	1.62	90	34.293552812071326
2022160102596	M	59	1.71	74	25.3069320474676
2022160102597	F	47	1.64	90	33.462224866151104
2022160102598	F	56	1.62	62	23.624447492760247
2022160102601	M	61	1.87	87	24.879178701135288
2022160102602	M	51	1.83	78	23.291229956104985
2022160102603	F	31	1.77	75	23.93948099205209
2022160102605	F	74	1.61	62	23.9188302920412
2022160102606	M	66	1.78	90	28.40550435551067
2022160102609	F	75	1.65	74	27.180899908172638
2022160102612	F	43	1.75	68	22.20408163265306
2022160102613	F	40	1.62	67	25.529644871208653
2022160102615	F	57	1.7	55	19.031141868512112
2022160102618	F	73	1.69	74	25.909456951787405
2022160102621	M	37	1.84	98	28.946124763705104
2022160102625	F	69	1.68	68	24.092970521541954
2022160102628	M	56	1.76	87	28.08626033057851
2022160102634	F	57	1.65	82	30.119375573921033
2022160102635	M	56	1.85	86	25.127830533235937
2022160102638	F	66	1.63	62	23.335466144755166
2022160102639	M	33	1.84	96	28.35538752362949
2022160102642	M	71	1.88	100	28.293345405160707
2022160102643	M	48	1.88	91	25.746944318696244
2022160102644	M	43	1.73	72	24.0569347455645
2022160102649	M	70	1.62	74	28.19692120103642
2022160102654	F	55	1.72	98	33.12601406165495
2022160102656	M	63	1.73	102	34.08065755621638
2022160102660	M	55	1.6	68	26.562499999999996
2022160102661	F	41	1.65	68	24.977043158861342
2022160102667	F	41	1.57	61	24.747454257779218
2022160102669	M	52	1.81	85	25.94548395958609
2022160102671	M	39	1.8	89	27.469135802469133
2022160102673	M	60	1.7	94	32.52595155709343
2022160102674	M	58	1.81	122	37.239400506700036
2022160102675	M	55	1.8	95	29.320987654320987
2022160102678	M	36	2.03	73	17.714576912810312
2022160102683	F	61	1.61	78	30.091431657729252
2022160102688	M	49	1.78	94	29.667971215755585
2022160102690	M	56	1.7	82	28.373702422145332
2022160102692	F	60	1.62	77	29.340039628105465
2022160102696	M	40	1.81	105	32.05030371478282
2022160102697	F	67	1.54	71	29.93759487265981
2022160102700	M	62	1.68	84	29.761904761904766
2022160102703	F	53	1.57	61	24.747454257779218
2022160102705	F	49	1.68	66	23.384353741496604
2022160102707	F	54	1.67	73	26.175194521137367
2022160102710	M	61	1.71	81	27.70083102493075
2022160102711	F	61	1.63	62	23.335466144755166
2022160102712	F	48	1.63	60	22.582709172343712
2022160102714	M	64	1.73	104	34.74890574359317
2022160102720	F	52	1.53	60	25.63116749967961
2022160102721	M	39	1.86	87	25.14741588622962
2022160102723	F	29	1.68	72	25.510204081632658
2022160102732	F	74	1.56	79	32.462195923734384
2022160102733	M	75	1.84	101	29.832230623818525
2022160102736	F	70	1.71	72.2	24.69135802469136
2022160102737	M	53	1.76	93	30.023243801652892
2022160102740	M	70	1.79	76	23.719609250647608
2022160102748	M	42	1.77	93	29.68495643014459
2022160102749	M	38	1.8	123	37.96296296296296
2022160102750	F	49	1.58	76	30.443839128344813
2022160102753	F	52	1.69	85	29.76086271489094
2022160102760	F	75	1.69	83	29.060607121599386
2022160102765	F	63	1.58	55	22.031725684986377
2022160102766	M	66	1.79	99	30.8979120501857
2022160102769	M	39	1.78	86	27.143037495265748
2022160102776	M	82	1.58	64	25.63691716071142
2022160102781	F	37	1.88	74	20.937075599818925
2022160102782	M	43	1.73	94	31.40766480670921
2022160102783	F	35	1.65	69	25.344352617079892
2022160102784	M	62	1.74	90	29.72651605231867
2022160102787	F	49	1.64	50	18.590124925639504
2022160102788	F	64	1.7	70	24.221453287197235
2022160102790	M	68	1.59	67	26.502116213757365
2022160102794	M	61	1.7	81	28.027681660899656
2022160102796	M	54	1.75	84	27.428571428571427
2022160102797	F	68	1.54	60	25.2993759487266
2022160102798	F	69	1.62	80	30.48315805517451
2022160102800	F	62	1.64	84	31.231409875074366
2022160102801	M	71	1.77	90	28.72737719046251
2022160102803	F	67	1.65	94	34.527089072543625
2022160102810	M	65	1.8	86	26.54320987654321
2022160102815	F	69	1.72	98	33.12601406165495
2022160102818	F	58	1.58	73	29.242108636436463
2022160102825	M	61	1.74	89	29.396221429515126
2022160102827	M	79	1.62	67	25.529644871208653
2022160102828	F	32	1.8	62	19.1358024691358
2022160102830	M	60	1.84	95	28.060018903591683
2022160102831	M	45	1.81	90	27.471688898385274
2022160102837	M	80	1.71	80	27.358845456721728
2022160102841	F	65	1.64	64	23.795359904818564
2022160102842	M	60	1.67	84	30.11940191473341
2022160102843	F	54	1.7	75	25.95155709342561
2022160102847	F	41	1.66	61	22.136739730004358
2022160102848	M	72	1.76	84	27.117768595041323
2022160102850	F	79	1.52	60	25.969529085872576
2022160102851	M	44	1.76	93	30.023243801652892
2022160102854	M	44	1.8	83	25.61728395061728
2022160102859	F	89	1.45	72	34.244946492271104
2022160102860	M	49	1.85	84	24.543462381300216
2022160102863	M	45	1.78	94	29.667971215755585
2022160102867	F	73	1.71	78	26.674874320303687
2022160102868	M	46	1.71	75	25.64891761567662
2022160102875	F	33	1.63	60	22.582709172343712
2022160102876	F	61	1.58	73	29.242108636436463
2022160102878	F	52	1.58	54	21.63114885435026
2022160102880	M	40	1.82	71	21.434609346697258
2022160102887	F	40	1.67	62	22.230987127541326
2022160102890	M	69	1.84	104	30.718336483931946
2022160102891	F	47	1.7	80	27.68166089965398
2022160102894	M	52	1.74	85	28.075042938300964
2022160102900	F	54	1.69	83	29.060607121599386
2022160102904	F	46	1.63	54	20.32443825510934
2022160102906	F	74	1.64	74	27.513384889946465
2022160102907	F	40	1.59	50	19.77769866698311
2022160102913	F	69	1.65	66	24.242424242424246
2022160102916	F	30	1.6	48	18.749999999999996
2022160102920	F	55	1.61	64	24.690405462752206
2022160102924	M	56	1.76	92	29.700413223140497
2022160102930	M	53	1.81	84	25.640242971826257
2022160102932	F	34	1.8	73	22.530864197530864
2022160102934	M	73	1.79	72	22.47120876377142
2022160102936	F	51	1.55	79	32.882414151925076
2022160102937	M	48	1.74	70	23.120623596247853
2022160102940	F	50	1.61	72	27.776706145596233
2022160102946	M	50	1.79	94	29.33741144159046
2022160102950	M	56	1.7	79	27.33564013840831
2022160102954	F	46	1.62	69	26.291723822588015
2022160102956	M	42	1.87	84	24.021275987303035
2022160102963	F	51	1.68	69	24.44727891156463
2022160102964	F	62	1.69	85	29.76086271489094
2022160102966	F	63	1.51	82	35.963334941449936
2022160102967	F	74	1.57	76	30.832893829364274
2022160102968	F	81	1.7	90	31.14186851211073
2022160102970	M	59	1.76	92	29.700413223140497
2022160102973	M	51	1.71	88	30.094730002393902
2022160102974	F	52	1.63	50	18.818924310286427
2022160102976	F	56	1.6	72	28.124999999999993
2022160102980	F	57	1.64	98	36.43664485425343
2022160102982	M	62	1.78	95	29.983587930816814
2022160102983	M	87	1.66	66	23.95122659311947
2022160102986	M	81	1.75	91	29.714285714285715
2022160102993	M	57	1.8	95	29.320987654320987
2022160102997	F	49	1.62	70	26.672763298277697
2022160103001	M	67	1.65	73	26.813590449954088
2022160103005	F	59	1.6	54	21.093749999999996
2022160103006	F	35	1.64	52	19.333729922665082
2022160103007	F	60	1.6	60	23.437499999999996
2022160103009	M	47	1.74	75	24.772096710265558
2022160103013	F	49	1.52	82	35.49168975069252
2022160103014	F	73	1.56	68	27.94214332675871
2022160103020	F	61	1.65	77	28.282828282828287
2022160103021	M	71	1.59	68	26.897670187097027
2022160103026	F	34	1.62	61	23.243408017070564
2022160103029	F	43	1.63	60	22.582709172343712
2022160103037	F	64	1.58	49	19.62826470116968
2022160103038	M	56	1.73	75	25.05930702662969
2022160103039	F	66	1.5	60	26.666666666666668
2022160103041	F	68	1.64	71	26.397977394408095
2022160103046	F	48	1.59	53	20.964360587002094
2022160103049	M	64	1.75	81	26.448979591836736
2022160103051	M	47	1.9	113	31.301939058171747
2022160103057	M	44	1.77	111	35.43043186823709
2022160103059	M	41	1.84	83	24.515595463137995
2022160103061	M	49	1.81	112	34.18699062910168
2022160103063	F	33	1.76	60	19.369834710743802
2022160103068	M	48	1.74	89	29.396221429515126
2022160103069	M	57	1.76	97	31.31456611570248
2022160103075	M	41	1.87	85	24.307243558580453
2022160103078	M	66	1.8	116	35.80246913580247
2022160103079	M	53	1.86	102	29.48317724592438
2022160103080	F	63	1.67	71	25.458065904119906
2022160103082	F	63	1.6	55	21.484374999999996
2022160103085	F	33	1.77	59	18.832391713747644
2022160103087	F	54	1.65	60	22.03856749311295
2022160103092	M	68	1.81	96	29.303134824944294
2022160103093	F	56	1.68	74	26.218820861678008
2022160103102	F	66	1.63	91	34.25044224472129
2022160103103	F	76	1.69	65	22.758306781975424
2022160103105	M	39	1.89	84	23.515579071134628
2022160103114	M	48	1.85	72	21.0372534696859
2022160103116	F	47	1.67	83	29.760837606224676
2022160103122	M	57	1.91	102	27.959759875003428
2022160103123	F	47	1.69	64	22.40817898532965
2022160103124	F	48	1.68	58	20.549886621315196
2022160103127	F	38	1.61	93	35.878245438061796
2022160103131	M	56	1.8	74	22.839506172839506
2022160103132	M	45	1.86	72	20.811654526534856
2022160103139	F	58	1.67	63	22.589551436050055
2022160103150	F	77	1.65	92	33.792470156106525
2022160103154	F	35	1.72	75	25.351541373715524
2022160103157	F	66	1.69	72	25.209201358495854
2022160103161	F	44	1.72	65	21.971335857220122
2022160103163	F	66	1.68	80	28.344671201814062
2022160103170	F	46	1.71	95	32.488628979857054
2022160103172	F	52	1.72	70	23.661438615467823
2022160103174	F	59	1.67	100	35.8564308508731
2022160103175	M	46	1.8	109	33.641975308641975
2022160103177	M	88	1.72	71	23.99945916711736
2022160103182	F	54	1.63	57	21.453573713726524
2022160103189	F	45	1.66	82	29.757584555087824
2022160103198	M	40	1.86	88	25.4364666435426
2022160103199	F	55	1.71	75	25.64891761567662
2022160103201	M	61	1.79	106	33.08261290221903
2022160103203	M	81	1.82	94	28.378215191402003
2022160103206	M	45	1.83	90	26.874496103198062
2022160103212	M	55	1.77	62	19.789970953429727
2022160103214	M	40	1.76	80	25.826446280991735
2022160103216	M	63	1.68	59	20.904195011337873
2022160103218	F	57	1.68	95	33.6592970521542
2022160103221	F	35	1.59	62	24.524346347059055
2022160103225	M	61	1.77	78	24.897060231734173
2022160103229	M	62	1.81	79	24.114038033027075
2022160103231	M	57	1.8	97	29.93827160493827
2022160103236	M	58	1.8	78	24.074074074074073
2022160103237	M	36	1.8	95	29.320987654320987
2022160103240	M	47	1.82	90	27.17063156623596
2022160103242	M	28	1.85	90	26.296566837107374
2022160103244	M	52	1.88	88	24.898143956541425
2022160103245	M	62	1.82	85	25.661152034778407
2022160103248	M	54	1.72	103	34.81611681990265
2022160103251	F	55	1.7	66	22.837370242214536
2022160103254	M	82	1.59	66	26.106562240417702
2022160103260	M	58	1.72	100	33.802055164954034
2022160103261	F	53	1.52	50.1	21.684556786703602
2022160103264	F	62	1.58	60	24.034609838166958
2022160103265	F	39	1.69	67	23.458562375266975
2022160103266	M	52	1.76	105	33.89721074380165
2022160103268	M	47	1.82	104	31.397174254317108
2022160103270	M	62	1.75	86	28.081632653061224
2022160103271	M	35	1.95	117	30.76923076923077
2022160103274	M	48	1.84	86	25.401701323251416
2022160103276	M	63	1.79	114	35.57941387597141
2022160103278	F	64	1.62	95	36.19875019051973
2022160103279	F	51	1.66	65	23.588329220496444
2022160103283	M	78	1.8	78	24.074074074074073
2022160103284	M	69	1.7	93	32.17993079584775
2022160103285	M	48	1.8	93	28.703703703703702
2022160103288	F	79	1.59	86	34.01764170721095
2022160103290	F	45	1.71	72	24.622960911049557
2022160103294	F	46	1.66	58	21.04804761213529
2022160103295	F	57	1.66	81	29.3946871824648
2022160103301	M	75	1.84	101	29.832230623818525
2022160103303	F	79	1.51	52	22.806017279943863
2022160103305	F	37	1.75	68	22.20408163265306
2022160103308	M	54	1.8	109	33.641975308641975
2022160103310	F	41	1.64	50	18.590124925639504
2022160103312	M	71	1.66	60	21.773842357381334
2022160103313	M	58	1.8	100	30.864197530864196
2022160103319	M	68	1.66	98	35.56394251705618
2022160103322	F	59	1.69	69	24.158817968558527
2022160103328	M	43	1.87	80	22.877405702193368
2022160103329	M	46	1.87	71	20.303697560696612
2022160103330	M	40	1.8	96	29.629629629629626
2022160103332	F	63	1.59	75	29.666548000474663
2022160103342	M	66	1.75	92	30.040816326530614
2022160103347	F	45	1.57	60	24.341758286340216
2022160103357	M	43	1.88	81	22.917609778180175
2022160103359	M	55	1.92	109	29.56814236111111
2022160103364	M	54	1.83	104	31.05497327480665
2022160103368	M	42	1.79	89	27.776910832995224
2022160103371	M	49	1.8	83	25.61728395061728
2022160103373	M	50	1.79	84	26.216410224399986
2022160103377	F	54	1.67	69	24.740937287102444
2022160103380	M	73	1.72	95	32.11195240670633
2022160103381	M	74	1.59	55	21.75546853368142
2022160103385	F	49	1.68	73	25.86451247165533
2022160103393	F	65	1.73	73	24.3910588392529
2022160103407	M	43	1.76	63	20.33832644628099
2022160103408	F	73	1.53	82	35.02926224956214
2022160103411	F	78	1.57	67	27.18163008641324
2022160103412	F	29	1.77	55	17.555619394171533
2022160103413	F	54	1.7	65	22.49134948096886
2022160103414	F	66	1.57	100	40.56959714390036
2022160103416	M	52	1.78	77	24.302487059714682
2022160103418	M	32	1.91	107	29.33033633946438
2022160103421	F	70	1.6	80	31.249999999999993
2022160103424	M	59	1.63	84	31.615792841281195
2022160103427	F	54	1.59	58	22.942130453700404
2022160103431	F	35	1.72	56	18.92915089237426
2022160103433	F	68	1.77	101	32.23850106929682
2022160103437	M	51	1.79	101	31.522112293623795
2022160103439	F	53	1.55	70	29.1363163371488
2022160103448	F	41	1.56	77	31.640368178829714
2022160103449	M	41	1.82	89	26.86873565994445
2022160103451	F	75	1.46	44	20.64177143929443
2022160103457	F	54	1.73	69	23.054562464499313
2022160103458	F	63	1.62	70	26.672763298277697
2022160103460	M	34	1.88	122	34.51788139429606
2022160103461	F	71	1.64	64	23.795359904818564
2022160103463	F	60	1.62	66	25.14860539551897
2022160103466	M	44	1.75	92	30.040816326530614
2022160103468	M	65	1.89	80	22.395789591556788
2022160103469	M	56	1.71	80	27.358845456721728
2022160103471	M	50	1.85	95	27.757487216946675
2022160103474	F	45	1.62	77	29.340039628105465
2022160103478	F	72	1.72	75	25.351541373715524
2022160103480	M	48	1.78	77.2	24.36561040272693
2022160103481	F	80	1.62	65	24.76756591982929
2022160103482	M	66	1.75	87	28.408163265306122
2022160103484	M	67	1.72	108	36.50621957815036
2022160103485	M	50	1.7	75	25.95155709342561
2022160103486	M	54	1.9	123	34.07202216066482
2022160103489	F	73	1.6	84	32.81249999999999
2022160103500	F	66	1.65	65	23.875114784205696
2022160103504	F	66	1.64	86	31.975014872099948
2022160103509	F	77	1.62	60	22.86236854138088
2022160103510	F	53	1.7	74	25.605536332179934
2022160103516	F	74	1.55	65	27.055150884495315
2022160103522	M	54	1.73	93	31.073540713020815
2022160103527	M	42	1.82	79	23.849776597029344
2022160103528	F	64	1.7	84	29.065743944636683
2022160103532	F	55	1.55	77	32.04994797086368
2022160103534	F	63	1.67	94	33.70504499982072
2022160103537	F	48	1.68	65	23.030045351473927
2022160103544	F	69	1.56	62	25.476660092044707
2022160103548	F	77	1.6	76	29.687499999999993
2022160103552	M	60	1.85	95	27.757487216946675
2022160103553	M	62	1.73	82	27.39817568244846
2022160103556	M	62	1.76	130	41.96797520661157
2022160103558	F	52	1.75	75	24.489795918367346
2022160103560	F	40	1.71	71	24.280975342840534
2022160103564	F	76	1.5	69	30.666666666666668
2022160103566	M	59	1.87	102	29.168692270296543
2022160103569	F	39	1.74	65	21.469150482230148
2022160103571	F	46	1.75	62	20.244897959183675
2022160103575	M	53	1.72	80	27.041644131963228
2022160103578	M	67	1.73	77	25.727555214006482
2022160103582	M	45	1.74	85	28.075042938300964
2022160103584	M	74	1.81	90	27.471688898385274
2022160103585	F	68	1.71	75	25.64891761567662
2022160103586	M	38	1.7	68	23.529411764705884
2022160103587	M	37	1.93	122	32.75255711562727
2022160103590	F	53	1.71	108	36.93444136657433
2022160103594	M	54	1.83	101	30.15915673803338
2022160103596	F	62	1.59	82	32.4354258138523
2022160103597	M	54	1.7	74	25.605536332179934
2022160103601	F	55	1.69	82	28.71047932495361
2022160103602	F	80	1.57	58	23.53036634346221
2022160103605	F	39	1.64	80	29.744199881023206
2022160103608	M	33	1.76	71	22.920971074380166
2022160103610	M	79	1.8	88	27.160493827160494
2022160103611	F	65	1.55	51	21.227887617065555
2022160103612	F	71	1.56	63	25.88757396449704
2022160103613	M	60	1.68	82	29.053287981859416
2022160103614	M	54	1.78	100	31.561671506122963
2022160103618	F	64	1.64	70	26.026174895895306
2022160103622	M	44	1.8	87	26.85185185185185
2022160103624	M	66	1.89	113	31.634052798073963
2022160103627	F	40	1.65	90	33.057851239669425
2022160103637	F	55	1.61	50	19.28937926777516
2022160103639	M	48	1.87	83	23.735308416025617
2022160103646	F	38	1.74	80	26.42356982428326
2022160103648	F	36	1.65	64	23.507805325987146
2022160103649	M	32	1.69	79	27.660095935016283
2022160103653	M	49	1.86	85	24.56931437160365
2022160103655	F	38	1.67	58	20.796729893506402
2022160103656	M	32	1.86	84	24.280263614290668
2022160103663	F	63	1.64	57	21.192742415229034
2022160103668	M	36	1.82	96	28.982007003985025
2022160103677	F	74	1.56	58	23.83300460223537
2022160103679	M	52	1.72	80	27.041644131963228
2022160103683	F	48		130
2022160103688	M	46	1.83	103	30.756367762548894
2022160103691	F	76	1.64	62	23.051754907792983
2022160103698	F	56	1.67	64	22.948115744558788
2022160103699	M	65	1.66	95	34.47525039918711
2022160103700	F	76	1.6	62	24.218749999999996
2022160103703	F	62	1.64	78	29.000594883997625
2022160103705	M	59	1.69	73	25.55932915514163
2022160103707	F	57	1.52	64	27.700831024930746
2022160103709	M	48	1.76	74	23.889462809917354
2022160103718	M	40	1.83	91	27.173101615455817
2022160103720	M	48	1.94	92	24.444680624933575
2022160103723	F	72	1.55	68	28.303850156087407
2022160103727	M	46	1.75	75	24.489795918367346
2022160103729	F	42	1.6	60	23.437499999999996
2022160103730	M	76	1.78	77	24.302487059714682
2022160103731	F	63	1.73	65	21.71806608974573
2022160103739	F	31	1.53	65	27.76709812465291
2022160103747	F	68	1.62	107	40.77122389879591
2022160103748	F	70	1.58	59	23.634033007530842
2022160103753	M	64	1.8	92	28.39506172839506
2022160103755	F	72	1.56	70	28.763971071663377
2022160103757	M	36	1.84	78	23.03875236294896
2022160103758	M	50	1.7	79	27.33564013840831
2022160103759	F	60	1.66	57	20.685150239512268
2022160103773	F	76	1.54	64	26.986001011975038
2022160103774	M	70	1.74	110	36.332408508389484
2022160103775	M	39	1.79	90	28.089010954714272
2022160103777	M	34	1.83	93	27.77031263997133
2022160103778	F	41	1.77	79	25.2162533116282
2022160103779	F	46	1.73	59	19.713321527615356
2022160103780	M	52	1.79	101	31.522112293623795
2022160103789	M	39	1.79	85	26.528510346119035
2022160103790	F	51	1.73	82	27.39817568244846
2022160103792	M	59	1.68	62	21.9671201814059
2022160103794	F	67	1.55	65	27.055150884495315
2022160103798	F	46	1.6	72	28.124999999999993
2022160103799	M	61	1.67	93	33.34648069131199
2022160103805	M	41	1.75	77	25.142857142857142
2022160103806	F	70	1.59	86	34.01764170721095
2022160103811	F	59	1.56	71	29.17488494411571
2022160103813	M	57	1.75	108	35.265306122448976
2022160103817	M	57	1.8	91	28.086419753086417
2022160103820	M	47	1.78	86	27.143037495265748
2022160103826	M	51	1.86	94	27.170771187420506
2022160103832	M	81	1.76	90	29.054752066115704
2022160103839	F	49	1.67	83	29.760837606224676
2022160103840	M	49	1.86	105	30.350329517863333
2022160103841	M	75	1.79	91	28.40111107643332
2022160103846	F	43	1.61	58	22.375679950619187
2022160103849	M	64	1.74	70	23.120623596247853
2022160103850	M	30	1.84	74	21.85727788279773
2022160103864	F	70	1.66	64	23.225431847873423
2022160103875	F	47	1.68	105	37.202380952380956
2022160103876	M	80	1.73	89	29.737044338267232
2022160103878	F	56	1.53	50	21.35930624973301
2022160103884	M	55	1.73	89	29.737044338267232
2022160103885	F	56	1.64	67	24.910767400356935
2022160103889	F	33	1.7	75	25.95155709342561
2022160103895	M	52	1.76	74	23.889462809917354
2022160103896	M	79	1.7	77	26.643598615916957
2022160103897	F	51	1.68	75	26.573129251700685
2022160103898	F	63	1.67	104	37.29068808490803
2022160103901	M	76	1.85	90	26.296566837107374
2022160103912	F	39	1.69	66	23.1084345786212
2022160103918	M	67	1.71	82	28.042816593139772
2022160103919	F	48	1.71	73	24.96494647925858
2022160103922	M	59	1.73	66	22.052190183434128
2022160103931	M	77	1.77	106	33.834466468766955
2022160103932	F	61	1.65	69	25.344352617079892
2022160103936	M	47	1.79	83	25.90431010268094
2022160103937	M	30	1.78	91	28.721121070571897
2022160103939	F	65	1.61	86	33.17773234057328
2022160103941	F	52	1.65	84	30.85399449035813
2022160103949	M	50	1.71	74	25.3069320474676
2022160103953	M	53	1.8	94	29.012345679012345
2022160103960	M	50	1.83	69	20.603780345785182
2022160103967	M	32	1.92	73	19.80251736111111
2022160103969	F	53	1.79	73	22.783308885490467
2022160103973	F	43	1.7	70	24.221453287197235
2022160103979	M	63	1.67	88	31.553659148768332
2022160103980	M	69	1.8	79	24.382716049382715
2022160103985	M	75	1.65	61	22.4058769513315
2022160103988	M	59	1.67	85	30.477966223242138
2022160103990	F	76	1.59	63	24.919900320398717
2022160103991	M	32	1.74	67	22.12973972783723
2022160103992	F	61	1.65	75	27.548209366391188
2022160103993	M	77	1.67	83	29.760837606224676
2022160103995	F	48	1.71	99	33.856571252693136
2022160103996	M	40	1.74	69	22.79032897344431
2022160103999	M	65	1.73	90	30.071168431955627
2022160104008	M	53	1.85	101	29.510591672753833
2022160104012	M	84	1.62	69	26.291723822588015
2022160104013	M	38	1.77	72	22.981901752370007
2022160104016	F	44	1.73	69	23.054562464499313
2022160104020	F	63	1.62	56	21.338210638622158
2022160104023	M	51	1.82	100	30.189590629151066
2022160104028	F	40	1.66	70	25.402816083611555
2022160104031	M	65	1.74	78	25.762980578676178
2022160104033	F	44	1.73	71	23.722810651876106
2022160104039	M	58	1.8	94	29.012345679012345
2022160104057	M	33	1.91	82	22.47745401715962
2022160104058	M	52	1.83	75	22.395413419331717
2022160104060	F	61	1.72	57	19.2671714440238
2022160104064	F	46	1.67	61	21.872422819032593
2022160104067	M	60	1.75	97	31.6734693877551
2022160104071	M	45	1.87	87	24.879178701135288
2022160104072	F	62	1.57	66	26.775934114974238
2022160104073	F	41	1.65	82	30.119375573921033
2022160104083	M	60	1.87	108	30.884497697961045
2022160104086	M	76	1.79	108	33.70681314565713
2022160104095	F	62	1.67	92	32.987916382803256
2022160104101	M	62	1.87	77	22.019502988361115
2022160104102	M	41	1.77	117	37.34559034760126
2022160104103	F	65	1.69	80	28.01022373166206
2022160104104	M	68	1.75	91	29.714285714285715
2022160104112	F	48	1.67	90	32.2707877657858
2022160104117	F	47	1.68	86	30.470521541950117
2022160104118	F	50	1.56	84	34.51676528599605
2022160104120	F	29	1.68	91	32.242063492063494
2022160104122	F	72	1.54	58	24.456063417102378
2022160104126	F	65	1.62	77	29.340039628105465
2022160104129	M	62	1.73	97	32.4100370877744
2022160104133	F	60	1.65	88	32.323232323232325
2022160104135	F	69	1.7	71	24.56747404844291
2022160104137	F	72	1.54	58	24.456063417102378
2022160104143	M	73	1.71	82	28.042816593139772
2022160104145	M	72	1.7	78	26.989619377162633
2022160104149	M	59	1.81	88	26.861206922865602
2022160104150	F	31	1.6	55	21.484374999999996
2022160104153	M	75	1.67	77	27.60945175517229
2022160104156	M	69	1.73	90	30.071168431955627
2022160104158	M	72	1.67	76	27.250887446663558
2022160104160	F	47	1.6	94	36.71874999999999
2022160104164	F	40	1.69	71	24.859073561850078
2022160104168	M	63	1.74	79	26.09327520147972
2022160104172	M	41	1.82	86	25.963047941069917
2022160104179	M	67	1.8	106	32.716049382716044
2022160104183	F	42	1.64	63	23.423557406305775
2022160104184	M	76	1.69	68	23.80869017191275
2022160104191	M	46	1.86	77	22.25690831309978
2022160104193	F	51	1.72	62	20.9572742022715
2022160104196	M	71	1.63	72	27.09925100681245
2022160104198	F	65	1.69	80	28.01022373166206
2022160104203	F	47	1.7	80	27.68166089965398
2022160104205	M	72	1.8	102	31.48148148148148
2022160104209	F	66	1.69	84	29.410734918245165
2022160104210	F	65	1.65	63	23.140495867768596
2022160104211	M	66	1.73	110	36.753650305723546
2022160104212	M	74	1.71	85	29.06877329776684
2022160104216	M	54	1.87	123	35.1740112671223
2022160104217	M	80	1.8	86	26.54320987654321
2022160104222	M	64	1.84	106	31.30907372400756
2022160104224	F	68	1.62	71	27.053802773967377
2022160104226	M	30	1.8	74	22.839506172839506
2022160104227	M	64	1.84	110	32.49054820415879
2022160104229	M	70	1.73	95	31.741788900397605
2022160104230	F	63	1.58	66	26.43807082198365
2022160104233	F	42	1.64	55	20.449137418203453
2022160104234	F	61	1.59	70	27.688778133776353
2022160104236	F	51	1.68	73	25.86451247165533
2022160104240	F	75	1.6	105	41.01562499999999
2022160104244	M	36	1.82	85	25.661152034778407
2022160104245	F	48	1.67	55	19.721036967980208
2022160104262	M	68	1.8	82	25.30864197530864
2022160104264	F	75	1.62	76	28.959000152415786
2022160104269	M	45	1.88	105	29.708012675418743
2022160104272	M	36	1.91	104	28.50799046078781
2022160104274	F	52	1.63	82	30.863035868869737
2022160104275	F	73	1.61	80	30.86300682844026
2022160104276	F	61	1.57	63	25.558846200657225
2022160104277	M	40	1.8	86	26.54320987654321
2022160104278	F	50	1.65	60	22.03856749311295
2022160104289	F	60	1.59	61	24.128792373719392
2022160104294	M	33	1.69	81	28.360351528307834
2022160104295	M	45	1.72	91	30.75987020010817
2022160104310	M	70	1.69	106	37.11354644445223
2022160104312	M	71	1.67	95	34.06360930832945
2022160104313	M	47	1.77	80	25.53544639152223
2022160104316	F	79	1.62	68	25.910684346898332
2022160104319	F	59	1.55	55	22.892819979188342
2022160104323	F	57	1.8	84	25.925925925925924
2022160104326	F	72	1.58	73	29.242108636436463
2022160104327	M	67	1.8	96	29.629629629629626
2022160104329	M	54	1.7	88	30.449826989619382
2022160104330	F	56	1.65	63	23.140495867768596
2022160104333	M	32	1.74	97	32.038578411943455
2022160104336	M	52	1.71	96	32.83061454806607
2022160104338	M	38	1.89	76	21.27600011197895
2022160104343	M	57	1.76	85	27.44059917355372
2022160104345	M	36	1.95	109	28.665351742274822
2022160104355	F	58	1.7	95	32.871972318339104
2022160104356	M	44	1.8	95	29.320987654320987
2022160104362	F	54	1.52	71	30.730609418282548
2022160104363	M	69	1.7	80	27.68166089965398
2022160104366	M	47	1.8	89	27.469135802469133
2022160104367	M	61	1.62	76	28.959000152415786
2022160104369	M	34	1.82	81	24.453568409612362
2022160104370	F	65	1.66	83	30.120481927710845
2022160104375	M	49	1.81	70	21.36686914318855
2022160104376	M	44	1.77	87	27.769797950780426
2022160104378	M	56	1.73	80	26.729927495071667
2022160104384	F	69	1.52	66	28.566481994459835
2022160104385	F	78	1.57	71	28.804413972169254
2022160104388	F	37	1.62	60	22.86236854138088
2022160104391	F	57	1.73	96	32.075912994086
2022160104392	M	61	1.78	103	32.50852165130665
2022160104393	F	62	1.63	78	29.357521924046825
2022160104394	M	63	1.74	92	30.38710529792575
2022160104397	F	47	1.67	80	28.685144680698485
2022160104400	F	63	1.52	62	26.83518005540166
2022160104403	F	70	1.51	68	29.823253366080436
2022160104412	F	63	1.65	62	22.77318640955005
2022160104414	M	61	1.81	97	29.60837581270413
2022160104415	F	46	1.72	80	27.041644131963228
2022160104419	F	58	1.72	75	25.351541373715524
