# Supplementary material for: A-eye: Automated 3D MRI segmentation and morphometric feature extraction for eye and orbit atlas construction
Source: PLoS One. 2026 Jul 2;21(7):e0352257. doi: 10.1371/journal.pone.0352257 (PMC13327317; doi:10.1371/journal.pone.0352257)
Supplement: S12 File — The zip file contains results from the study. (ZIP) [file pone.0352257.s012.zip › S12_file/eye_atlases/E_release_notes.txt]

Release Notes

New Features and Enhancements:
- Combined Eye Atlas:
  Introduced a new combined eye atlas, including both images and labels.

- Label Projections:
  Added labels projected onto:
  - Colin27 space (both images and cropped versions).
  - MNI152 T1-weighted (T1w) space (both images and cropped versions).

- Additional Preview Figures:
  - Labels overlaid onto Colin27 and MNI152 images.
  - Schematic diagram illustrating the processing workflow.

Documentation Updates:
- Release Notes:
  Added release_notes.md and release_notes.txt.

- Readme Updates:
  Enhanced readme.md and readme.txt with updated content reflecting the new features and projections.
