# Supplementary material for: A-eye: Automated 3D MRI segmentation and morphometric feature extraction for eye and orbit atlas construction
Source: PLoS One. 2026 Jul 2;21(7):e0352257. doi: 10.1371/journal.pone.0352257 (PMC13327317; doi:10.1371/journal.pone.0352257)
Supplement: S12 File — The zip file contains results from the study. (ZIP) [file pone.0352257.s012.zip › S12_file/qc/excluded/1_mriqc/group_T1w_IQMs.tsv]

bids_name	cjv	cnr	efc	fber	fwhm_avg	fwhm_x	fwhm_y	fwhm_z	icvs_csf	icvs_gm	icvs_wm	inu_med	inu_range	qi_1	qi_2	rpve_csf	rpve_gm	rpve_wm	size_x	size_y	size_z	snr_csf	snr_gm	snr_total	snr_wm	snrd_csf	snrd_gm	snrd_total	snrd_wm	spacing_x	spacing_y	spacing_z	summary_bg_k	summary_bg_mad	summary_bg_mean	summary_bg_median	summary_bg_n	summary_bg_p05	summary_bg_p95	summary_bg_stdv	summary_csf_k	summary_csf_mad	summary_csf_mean	summary_csf_median	summary_csf_n	summary_csf_p05	summary_csf_p95	summary_csf_stdv	summary_gm_k
sub-001_T1w	1.0035007256519488	0.7310937148157967	0.5850782727421843	12788.418419963116	3.635443333333333	3.53109	3.89831	3.47693	0.24352572107166603	0.3450419138048734	0.41143236512346054	0.5792884528636932	0.12233063280582424	0.0	0.0011730465951726458	5.06246182036423	4.912497747484981	5.026137660762956	176	256	176	1.8110987066227406	2.8528211082510686	4.759653260199792	9.615039965725565	2.5232019472150173	5.0625569477543255	4.705922868476837	6.53200971046117	1.0	1.0	1.0	119.88312935794305	0.0	15.752738441120346	0.0	1861918.0	0.0	22.88540180772543	94.06369563658599	-0.11605870831337661	144.01265343646136	407.0891512967279	362.27829806506634	371506.28049958136	143.45156483352184	781.0368128120899	200.0320629459142	1.8382048630927983
sub-002_T1w	0.6974192110254434	1.4430242768042905	0.5216621869853809	27571.938304000003	3.765503333333333	3.54636	4.02013	3.73002	0.25602511857405286	0.37880634562579163	0.3651685358001556	0.2854376882314682	0.03410327136516572	0.0	0.001303475578241737	5.5639388039611495	5.453864403397435	5.526002448114042	176	256	176	1.8893576506767948	6.561698703050517	7.235288331167787	13.254808639776051	57.77798536655988	104.72984245700094	98.23682161737041	132.2026370285504	1.0	1.0	1.0	445.0072371293046	4.742958573009436	5.2107051858297275	3.1990769430994987	2469925.0	0.0	14.631843723356724	20.773219074867942	0.2716697636377301	182.21513796471498	430.83989942388	418.29242128133774	359451.07391794655	75.51919341087341	793.3973038308322	221.39367804830317	-0.5341568874163354
sub-003_T1w	0.9624020842908384	0.9008913014346103	0.5526760946042827	15244.334360618013	3.56001	3.43493	3.80826	3.43684	0.2505397887882702	0.3682817268982714	0.3811784843134584	0.4465814232826233	0.10134124606847755	0.0	0.0015302745100011725	5.5514026525621025	5.388429300713464	5.464229977004133	176	256	176	2.067312181816532	5.570561618806469	6.137109617288438	10.773455051242314	41.04700308493754	71.50685531925993	66.01989354962443	85.50582224467583	1.0	1.0	1.0	331.41634952005523	7.378003065927827	9.517374887320658	4.976387444883585	2230007.0	0.0	26.811556845903397	41.67288940536181	0.7889132158376073	165.77921174666403	483.35978261881064	462.26238476112485	351693.72543392214	145.70320791006088	859.696320835501	223.60518727265583	5.524883987884381
sub-004_T1w	0.8778314515457271	0.8700967327356466	0.5793585862678353	12353.448301982075	3.72692	3.58918	3.97216	3.61942	0.25020165491267005	0.3432238348657508	0.4065745102215791	0.45683954656124115	0.08228939771652222	0.0	0.0011705598318996376	4.911779597095834	4.765372987980886	4.854211900656279	176	256	176	2.12629090442371	4.023492292941759	5.957164871809193	11.72171141806211	29.611535528757067	61.91747829397975	56.03019848230238	76.56158162417033	1.0	1.0	1.0	521.3634136469643	8.27536446929266	11.788019280364972	5.581648513674736	2384690.0	0.0	46.66122019663453	24.561996954003252	-0.23944553584376438	132.40583150868255	412.78907645443894	374.0385193005204	396210.8341133579	181.7098866738379	749.0980718657374	175.91104138313955	5.454173177931661
sub-005_T1w	0.7283261773522268	1.2945035584630917	0.5375063208163031	27401.979601959203	3.7147566666666667	3.58977	3.94737	3.60713	0.25966922226230316	0.3661753362085418	0.3741554415291551	0.3155551254749298	0.04872213304042816	0.0	0.0006146951697985521	4.971733472500767	4.85462573023013	4.930625574038051	176	256	176	2.0152209920488775	5.950137646065427	7.328895290192274	14.021327232462518	54.96510598207605	101.46505246202916	94.31093362481654	126.50264243034444	1.0	1.0	1.0	964.4337516530892	4.993872233447301	4.571062385397939	3.3683156352490187	2516127.0	0.0	15.394037572667003	10.517467949073298	-0.22305040499930096	169.6678409231558	440.5336587637388	418.9794927779585	407044.74932089075	137.90607981011271	797.4278486557305	207.90721204796054	0.7607576659217186
sub-006_T1w	0.963922737226536	0.7605047403315163	0.5833166408669235	15334.1784765625	3.709073333333333	3.57	4.02173	3.53549	0.24643822939826068	0.3381940757781517	0.4153676948235877	0.4702444225549698	0.09341414272785187	0.0	0.0019104998564903268	4.920483897923519	4.77125436328779	4.859503090014537	176	256	176	1.9170771227766454	3.9122200956559547	5.956929588019901	12.041491545627105	37.21523439876716	79.42173573003066	71.07506086862385	96.58821247707374	1.0	1.0	1.0	250.30880492924533	6.605802393980114	10.272830102249852	4.455546006560326	2012791.0	0.0	23.965436853468418	57.96560576088627	-0.15606073340835325	143.3258943663564	419.8538892641226	375.2447345070541	389227.4971538165	168.43314070254564	793.3234681226313	195.7376925584758	5.092778890836062
sub-007_T1w	0.7704290840364442	1.2620894077740983	0.5491170810504733	30800.25	3.636063333333334	3.44094	3.93288	3.53437	0.2571245689526297	0.3693226280834028	0.3735528029639675	0.29587557911872864	0.0469371020793915	0.0	0.0019273112017119257	5.170776748469688	5.052444800777011	5.123134169380581	176	256	176	2.0294051608680204	6.379861689400958	7.537990521254141	14.204704713493445	7.959754463120028	14.659016787607259	13.564757216444569	18.07550039860642	1.0	1.0	1.0	227.36364323475078	0.0	6.246416354059348	0.0	2267925.0	0.0	14.91954754292965	35.13516896491324	-0.13838903836906047	181.41627933991973	442.2144262159844	426.8841083794832	388261.44200577284	133.11937381327152	800.6823848038912	210.3491046896614	0.6688137640279104
sub-008_T1w	0.8003296607687138	1.087810391870206	0.5484917172683726	28950.660479855134	3.56622	3.47987	3.84573	3.37306	0.2623138324905429	0.36010800748206573	0.37757816002739136	0.31564125418663025	0.044816684722900346	0.0	0.0004712765473582573	4.762407969041412	4.623673139406394	4.699752023856781	176	256	176	1.9990361999821655	5.494218642161996	6.701982645363349	12.612693093945886	55.76560769168146	105.85472112241521	97.08391432121836	129.63141414955842	1.0	1.0	1.0	2181.803591312341	4.893200996443094	4.598414275945067	3.30041391775012	2559751.0	0.0	16.90827437862754	7.130328542045514	0.11611336036599607	169.15419444627125	439.92799204644086	416.51223642006516	428879.7062690427	134.83460243977606	802.6352769974619	208.3562823133676	6.425000902105921
sub-009_T1w	0.8509670941707451	1.0779143179753055	0.5319960569508102	23279.016763198928	3.6060600000000007	3.42055	3.88893	3.5087	0.2565562615542434	0.3651695224306851	0.3782742160150714	0.3719249367713928	0.06589581817388535	0.0	0.0013778810051605249	5.66024586331311	5.515839843782269	5.588177093230173	176	256	176	2.0037831926014436	5.783042155071849	6.795751123689321	12.60042802339467	51.484733474384896	95.92089761817577	88.04604340173228	116.73249911263615	1.0	1.0	1.0	699.4157395377392	5.422219102475322	5.86390499264283	3.657231207937002	2437800.0	0.0	17.423882015049458	28.469805889726345	0.15526664142247615	175.80333155017547	448.10030549178913	426.11203610524535	354064.57387035515	136.7447668723762	813.1244052313268	212.6534626773775	3.397765554087081
sub-010_T1w	0.7107241942377096	1.4454049655756132	0.5863941109518019	29126.242584930947	3.5948333333333338	3.39954	3.90248	3.48248	0.25071496113873243	0.37590442817248415	0.3733806106887834	0.3012349605560303	0.040602046251296986	0.0	0.0010155734065728464	4.360330619981068	4.2624561410947175	4.346189272096158	176	256	176	2.263139083696242	6.637577485393999	7.944034977487479	14.931388363372196	64.1591337788806	101.26605356029238	97.4613678707259	126.95891627300468	1.0	1.0	1.0	1185.8797225183791	4.967546692558861	5.073870781893385	3.350559327751398	2430140.0	0.0	15.986143233254552	25.04787524437121	0.8063820360050977	159.67715766843864	488.8041579362986	486.4841776471585	445775.46330622374	157.3343155514449	828.2980182189494	214.959670614565	-0.5896367792540378
sub-011_T1w	0.7717261856057872	1.178280411991819	0.5180667314600462	20154.839750260144	3.56674	3.49242	3.81505	3.39275	0.259625093557473	0.3664674741472954	0.37390743229523166	0.32488077878952026	0.05570891946554185	0.0	0.0016573084817572135	6.128319679022736	5.996907300535296	6.077708413784734	176	256	176	2.1016010403822274	5.620304690059718	6.662463782277413	12.265485616390295	48.591736709777706	88.35734506099463	82.37335555421828	110.17098489188251	1.0	1.0	1.0	398.27848184422385	5.732994765902923	6.379873451437378	3.8668462075293064	2238384.0	0.0	15.97175607457757	33.78259228794777	0.10796061700014414	164.9606928728067	449.01562981078587	425.21858382970095	330940.9914937832	165.534642431885	797.0074404962361	202.33047720284955	2.304359628609461
sub-012_T1w	0.7499900179978986	1.2087606999303062	0.5639672590183541	28947.010972304848	3.876773333333334	3.74594	4.10081	3.78357	0.25058747971810347	0.3736295120002863	0.3757830082816102	0.27908220887184143	0.04456915557384489	0.0	0.0013263668866044904	4.827303062409568	4.692605948708675	4.755809546044549	176	256	176	1.9294446395146754	6.500225534388705	7.103114640640748	12.879673748018863	57.006860420673505	112.16259024807793	102.38145504880457	137.97491447766222	1.0	1.0	1.0	188.07020643168696	4.579498094044492	8.27133351157974	3.088824525475502	2108382.0	0.0	15.165850147604942	46.107644230873426	-0.6985662280963987	184.54139616811725	426.4184593739173	398.486191034317	405567.56676771457	141.19545623660088	787.2328452765942	206.52870344310702	0.48868269497722006
sub-013_T1w	0.686026703030704	1.4536469624910895	0.5271062644257103	22119.36550468262	3.846026666666667	3.64715	4.08858	3.80235	0.25748239743005275	0.37844403243374286	0.36407357013620445	0.32711076736450195	0.04268615096807482	0.0	0.0012186505170002817	5.3748648883672905	5.265094080318332	5.337226005574176	176	256	176	1.8935194770016224	6.506755363321087	7.1126060927561445	12.937543437945724	50.90716310267073	93.39211582482692	87.6048361358545	118.51522948006586	1.0	1.0	1.0	343.20303425767327	5.271995261591222	5.8481554012990635	3.55590676702559	2526726.0	0.0	16.442269751802087	23.82940406240535	-0.4155679183996641	179.60831720258642	423.9405866927125	409.65869498066604	374071.45706917346	78.01720231585205	780.8710475657135	216.34746956052365	-0.5522242637502313
sub-014_T1w	0.892390494898317	0.9975171623969048	0.5990059398016778	18248.723931701974	3.49944	3.25445	3.85366	3.39021	0.25242611388907915	0.3677104632024763	0.37986342290844466	0.47564876079559326	0.09500677585601808	0.0	0.0008428147066549092	4.829799599076015	4.677913134598287	4.759249262128228	176	256	176	2.2767402371846224	5.718055523815572	6.547043537211656	11.646334850634773	12.009226988532275	20.088496400086687	18.770138241185716	24.21269133493819	1.0	1.0	1.0	610.6051134917417	0.0	7.334104450862267	0.0	2152205.0	0.0	26.27068343013525	26.55934517848782	-0.2666298935519311	163.24350148335117	501.1843482120078	486.8561797440052	406088.9964237029	183.89478401094675	857.9380685575306	213.8388790899121	3.350235778917896
sub-015_T1w	0.8269988668278354	0.8276149115307926	0.595333309936801	14712.445923734385	3.619396666666667	3.61269	3.7623	3.4832	0.23471831987819644	0.3357969480838262	0.42948473203797727	0.5595244765281677	0.1230381429195404	0.0	0.0012064061413308163	4.787964742229746	4.659370036089503	4.773604469716719	176	256	176	2.1468455628048986	2.9488762066893623	5.679337338369275	11.942290245613563	2.2690261544810566	4.82375163285062	4.479921170198182	6.346985723262869	1.0	1.0	1.0	116.39256263136912	0.0	16.202855713654014	0.0	2017869.0	0.0	23.34337343275547	100.97616894237187	-0.19492030617518674	118.48585666189383	388.7439196825992	349.724985986948	379395.4058669212	183.50576169788837	708.9444716870785	162.90157575748538	4.098004900689239
sub-016_T1w	0.9727733509063982	0.9017920234953104	0.5920899371038357	12687.486527233354	3.41235	3.22364	3.67712	3.33629	0.25309384480239916	0.3696245078910587	0.3772816473065421	0.47273552417755127	0.10978229045867915	0.0	0.0012313924773661303	4.915131481169586	4.757687239488848	4.837548252371534	176	256	176	2.194945183805275	5.738809172237622	6.460667518151833	11.448248198412601	40.60670240623732	65.0032836342688	60.98413142546341	77.34240823588411	1.0	1.0	1.0	351.23278518866323	8.160850718588234	11.926883783696882	5.504410162568092	2170404.0	0.0	33.927767902612686	45.395383898599924	3.1301803721460537	161.49894053627244	513.4279780561384	505.8263233602047	399604.0505666551	159.49913658201694	892.8088904619217	230.4502609825898	4.569339142137399
sub-017_T1w	0.7845409915843798	1.1691407667841838	0.5851883679862732	-1.0	3.5827166666666668	3.42529	3.86707	3.45579	0.23979878089254547	0.3768895913052576	0.38331162780219685	0.275472491979599	0.044054949283599876	0.0	0.0019902393580703017	4.626856163004624	4.494328816279113	4.575886201494248	176	256	176	2.330839772157643	6.374918372685655	7.303044937911442	13.203376668891028	8.589275065225628	13.271792108626885	12.686689318458848	16.19900078152403	1.0	1.0	1.0	279.33513754206945	0.0	6.502923509047041	0.0	1962231.0	0.0	15.004160549491644	40.2095422256265	1.6360667389347752	163.34994744715326	530.8272103129353	527.1739112995565	401982.6098789838	192.06365653127432	893.3326369449496	226.17309944640158	-0.165730180575677
sub-018_T1w	0.9338376250736837	0.8102543578972995	0.6154337311147637	4360.873845772713	3.62076	3.42402	3.90737	3.53089	0.25348352978536687	0.3483204279610873	0.3981960422535459	0.5688345432281494	0.12444950938224786	0.0	0.001050378061423966	4.708436235518274	4.5551940401210285	4.639750851067041	176	256	176	2.0580718327317933	4.079226962978004	5.796894474698086	11.253384628384461	27.151526147255662	57.319604729121764	51.70539452482563	70.64505269809945	1.0	1.0	1.0	142.16211439332963	9.119002415667453	19.5242747628631	6.150673661381006	1984978.0	0.0	49.667578641325235	80.70197487955477	-0.4961760927465608	150.59531735006888	407.24724225472505	377.9286764189601	418861.2543868968	152.8069098070264	747.6090505868196	183.63218390622643	6.125256447029875
sub-019_T1w	0.8242798959935845	0.9992498223919986	0.532563192193985	24169.567973894293	3.7018133333333334	3.62422	3.93511	3.54611	0.26661430752806886	0.3550477636619938	0.3783379288099373	0.3231295198202133	0.052360787987709045	0.0	0.0021101879601528616	5.044480623070024	4.899030835419287	4.967184579907055	176	256	176	1.9109051313039611	5.210752786927213	6.41962203610343	12.137208190079116	45.385638487376355	97.77013014601584	87.66265532689197	119.83219734728365	1.0	1.0	1.0	234.80361525817872	5.226366790125974	8.340890938577413	3.525130830705166	2178803.0	0.0	17.22765551134944	49.13295384607669	-0.30483950856982167	155.44226388697254	396.07742534795034	362.06505048274994	412995.16080658836	135.57539460994303	748.9481591526419	189.47283473715467	9.410283854272379
sub-020_T1w	0.8778328348514913	0.9478288969354277	0.5621079649419201	17079.004844444444	3.8255700000000004	3.69746	3.99646	3.78279	0.2622366914103215	0.36035765205163445	0.37740565653804414	0.4021892249584198	0.08071726858615874	0.0	0.0012597782283674372	5.339831571468505	5.195719339199604	5.272009025044741	176	256	176	1.9858962970640763	5.422976058477209	6.578041715512477	12.325252790996142	39.61050016750567	73.55599942823002	67.46501079894104	89.22853280108741	1.0	1.0	1.0	156.04327436724458	7.021762710982462	13.10847751280663	4.736106976866722	2221654.0	0.0	30.052132040262222	65.21891753636771	0.9828524761145965	163.82429116342536	445.71898829592465	424.5459923148155	382873.96136184526	115.13169406354427	813.4519278109074	213.7802656271922	6.411158876828905
sub-021_T1w	0.9101037547407024	0.8939842427409201	0.6039028469749589	16847.047912694226	3.6062833333333333	3.42367	3.79982	3.59536	0.2537510641846044	0.36027920784814066	0.38596972796725487	0.5292242169380188	0.11160374432802189	0.0	0.0014080272607618174	4.680145644523747	4.522814140450775	4.601118974397025	176	256	176	1.975617820752529	4.9150467275943885	6.056352115233454	11.278391797353446	36.21622894940952	72.1419048335388	65.3946169842533	87.82571716981158	1.0	1.0	1.0	245.2329468584969	7.328432672066623	12.043530083180231	4.94295272231102	2138591.0	0.0	28.980599522590637	62.988165119384234	-0.46509251837611476	165.04031935448668	435.8325171243373	405.118988186121	421934.73236273404	147.7468882203102	800.792196854949	205.05914851409523	5.705135222000155
sub-022_T1w	0.8743551545033038	0.816220006473982	0.5576702845057177	21972.360946745564	3.6323866666666667	3.57662	3.80612	3.51442	0.24681268777090365	0.34215308701165753	0.41103422521743876	0.3512778878211975	0.05313051939010616	0.0	0.0009326109942078354	4.777963386884679	4.6358951080309	4.73898415232524	176	256	176	1.9791685139887043	3.630152155469169	5.814076744122083	11.832909562908378	47.80733522100575	90.78682710214673	83.7714813715263	112.72028179142643	1.0	1.0	1.0	770.631039233739	5.6467642576457875	5.489661102459982	3.80868461355567	2232545.0	0.0	17.878783971071243	20.94568721940515	-0.29969599518444356	163.42949115930205	453.19506679958033	412.06190310791135	399308.12856081844	184.17036094143987	829.0026997290552	208.19924338191004	4.107831982172975
sub-023_T1w	0.8075901711430615	1.1744162501360478	0.5463801588766066	38910.96343638525	3.569606666666667	3.4573	3.77701	3.47451	0.24604600511739444	0.3657497865020555	0.38820420838055014	0.2471824437379837	0.03301400989294051	0.0	0.0005303690783508381	4.998473654767	4.8713217068123535	4.943590300111376	176	256	176	2.1871383407944966	6.4734485313547205	8.034260073721557	15.442193349015454	69.78381305135174	121.45464025220187	112.4668846493391	146.16220064446372	1.0	1.0	1.0	2950.609382779927	4.377823870851813	3.891027154864278	2.9527973290532827	2462832.0	0.0	15.0733273178339	6.699340269402202	-0.23939593188107988	179.86602075099734	481.3577676770532	466.31700295582414	383751.55714700394	176.66164591535926	839.10063527897	213.20845905400904	1.986197825073134
sub-024_T1w	0.947813564018619	0.7925933311682888	0.5884302209624964	16642.66455775234	3.6008666666666667	3.4789	3.8866	3.4371	0.2555187066239316	0.34770011002848983	0.39678118334757845	0.5026612877845764	0.10449139922857276	0.0	0.0015748260959480584	4.8270312554448	4.671155154109143	4.761015306457046	176	256	176	1.9361867098638774	4.053053158583458	5.671403884223074	11.024971784221886	34.11629702468901	69.04271249180869	62.494009591723746	84.32301925867354	1.0	1.0	1.0	273.3783501467627	7.495208814720279	11.229320895676445	5.0554415211081505	2075981.0	0.0	27.9734430834651	54.86242582198313	-0.33132413549669737	158.69855463701072	431.7465148205574	390.31378837302327	410872.5475467364	167.70584672689438	798.6249485611916	201.5886749984919	9.301860285939018
sub-025_T1w	0.7351450529325678	1.2365474571119262	0.5970197121821009	49779.073823406914	3.7032899999999995	3.59521	3.96209	3.55257	0.24511323795406803	0.3745847342574514	0.38030202778848055	0.2645089626312256	0.04041974991559982	0.0	0.0013273282930230754	4.369998552543224	4.253812585446464	4.330162248951215	176	256	176	1.9440051014252167	6.302685283757958	7.485340865357003	14.209332210887835	5.430263933326282	9.482290031297051	8.889067920933678	11.754649798177699	1.0	1.0	1.0	151.01251060150213	0.0	9.020890142804648	0.0	1861789.0	0.0	16.379199596121907	54.39189931043347	5.851105708537077	191.06101142140722	471.3244973799921	450.84102957881987	435562.30219680513	153.93599063903093	845.7648960147053	231.91323505731157	0.24478121746702985
sub-026_T1w	0.8598665604445315	0.8608212284903348	0.550095860393695	13945.313705632716	3.711726666666667	3.64601	3.90364	3.58553	0.24848538540326512	0.3441838064167	0.40733080818003486	0.43331584334373474	0.1002001017332077	0.0	0.0021645218245529285	5.369179837824919	5.227451433273635	5.317215543773697	176	256	176	1.9128085411921745	3.6801680127539997	5.7003128543462305	11.50796200909252	30.365530466380754	69.53925781591668	62.53896161842831	87.71209657298749	1.0	1.0	1.0	189.04784924021774	7.247394402655153	10.42145223273246	4.888293240219355	2144538.0	0.0	20.096316654235125	61.13214324036658	-0.20505471788637042	127.87624790462647	379.20100436455357	335.9162695519626	360624.60363748745	154.75974302738905	719.9188607558608	175.61391878769558	6.33720105853536
sub-027_T1w	0.7812806125656376	1.261251553123901	0.5856114173952902	29314.144921624615	3.5380333333333334	3.42958	3.79234	3.39218	0.24540695962794162	0.37902986699275454	0.3755631733793039	0.30800288915634155	0.05024510025978085	0.0	0.0015592782385498447	4.720734449518995	4.604972547680059	4.686497651803601	176	256	176	2.1802576949804537	6.489222575750117	7.427371198404793	13.61263332448381	67.56312914484118	103.65521642440993	99.60961723809596	127.61050614503677	1.0	1.0	1.0	401.7005056156821	5.025481454016739	6.76017415889678	3.389635730534792	2235812.0	0.0	18.67172224447131	32.28551327866234	0.9098154666220588	167.7999739731013	514.5213417031293	518.2695580534637	403232.34750270564	132.5692279357463	891.4167456775904	237.70993520739964	-0.48959384488718394
sub-028_T1w	0.920866008171486	0.8243417060644668	0.5486086512999333	16814.653479387747	3.69737	3.62615	3.87886	3.5871	0.26047049299936065	0.34290713046881544	0.396622376531824	0.41984008252620697	0.08923077285289766	0.0	0.002249625269593682	5.790458896136947	5.639246068298441	5.724961910593564	176	256	176	1.9239084861014217	3.9273892014408602	5.635446736998869	11.055042523454325	3.873649553479558	8.553279848949515	7.6714734465314045	10.587490937165141	1.0	1.0	1.0	212.67139415669962	0.0	9.291949925012117	0.0	2122673.0	0.0	18.371157120913267	59.039443749386955	-0.25844590634622433	140.2638766135492	388.14060493625675	349.0847324579954	351049.62831547426	145.95409498736262	733.3726626075804	181.44534304935755	6.201267067024384
sub-029_T1w	0.9146675790741444	0.9112468719911344	0.5609399150236013	24753.777777777774	3.5492333333333335	3.44636	3.80659	3.39475	0.263363271119779	0.3577696068177344	0.3788671220624866	0.34247811138629913	0.06022825837135315	0.0	0.0018454513550693187	5.254321646345161	5.09593554619007	5.167656262039227	176	256	176	1.9223468749372494	5.362658986339883	6.272622678145758	11.532862173160144	45.37851134565408	90.67862413236328	81.65328699806979	108.90272551619199	1.0	1.0	1.0	299.649971781137	5.72326372344881	7.7091136234171	3.8602827191352844	2285016.0	0.0	17.122221738100052	43.56965555566309	0.04346898420095657	172.43639734519962	431.81136981612775	396.42613020539284	391123.42780909745	154.09999564290047	798.7049471139908	206.21961030794708	11.164662704523211
sub-030_T1w	0.7542751166425293	1.263832002781108	0.5678277027832328	36211.30517549078	3.4187600000000002	3.29147	3.71746	3.24735	0.25494767324084655	0.3731007273263206	0.37195159943283285	0.31778302788734436	0.041420990228652976	0.0	0.0005865002892792252	4.9955513036438575	4.8776972180336875	4.966472347354361	176	256	176	2.2036828148240777	5.987664182649454	7.1022361634164035	13.115361492775678	23.254820346122205	37.1370858177087	35.52702198248738	46.189159783631254	1.0	1.0	1.0	3100.505782500162	0.0	4.00888544285456	0.0	2586304.0	0.0	14.870170526206493	13.723133501172857	3.2044470376938357	153.98781265419504	495.54051580480046	487.11841405183077	396164.4643459178	151.7162713482976	846.079770706594	221.04714706737843	0.8412235785218503
sub-031_T1w	0.8750386311328785	1.0196456041041977	0.5916186599908033	20889.743779636636	3.5863133333333335	3.35864	3.87878	3.52152	0.2570924282362746	0.36832199017860984	0.37458558158511557	0.35263389348983765	0.06857898831367493	0.0	0.001744121697564566	4.728483257398071	4.578278709659105	4.6492770737280384	176	256	176	2.139486024276956	6.150907502617127	6.784207975367996	12.062230399209904	48.83173029578631	87.90153336028315	80.81790679775689	105.72045673720119	1.0	1.0	1.0	405.2795773898679	5.952632023680042	8.269072475133274	4.014989286661148	2159108.0	0.0	21.112151999026537	44.8374758647977	0.4262870188944694	175.30501309737724	465.7243250366525	443.68977442011237	423539.4654439464	173.146412987262	820.5968937054276	207.3812334351445	4.036722571081322
sub-032_T1w	0.7237263430603843	1.3207800446377262	0.5267815511381644	25460.702827087443	3.64247	3.49715	3.86535	3.56491	0.25695037471658794	0.37135876452611744	0.3716908607572945	0.31726832687854767	0.04512943774461747	0.0	0.0005705382588365257	5.427497796281919	5.309203426808556	5.389116566319986	176	256	176	2.091527354090232	6.027745232397967	7.065895803904314	13.078414825224742	44.15509295956851	78.71406175033438	73.84005585311593	98.65101284944491	1.0	1.0	1.0	94.48608795907435	0.0	4.1346566708023165	0.0	2407752.0	0.0	16.532205045223236	6.370208675831787	0.14810229030449973	166.08439394945074	449.09713117054605	429.34136502444744	369198.6322456832	148.02936397492886	793.3474557101727	205.27619814966957	1.0082729632294427
sub-033_T1w	1.0625147460046962	0.8373911570560435	0.5117653245544619	11074.594109138723	3.44324	3.22012	3.74149	3.36811	0.2548267845579719	0.36122896355852047	0.3839442518835076	0.5145589709281921	0.11407098174095154	0.0	0.0006416095175427215	5.953880996277195	5.785406556259621	5.860902292315416	176	256	176	2.0878744702941296	5.420877651973394	6.253713010912755	11.252386910470742	37.31727411075376	67.03252768597132	61.128937285632055	79.0370100601711	1.0	1.0	1.0	885.2772644495959	8.110816421001365	11.504542074943151	5.4706625416874886	3073135.0	0.0	45.89278021082282	22.365567354891333	-0.5142499658517021	176.03475639654815	477.61471558207126	462.00082859769464	334118.94189144275	147.33642388507724	854.7403678558767	221.2777366640691	6.567958658239659
sub-034_T1w	0.9851483238631356	0.7464184135237133	0.5961646784021051	17724.825813609466	3.5281299999999995	3.3987	3.83868	3.34701	0.24607199713711936	0.3508247435133267	0.403103259349554	0.47079604864120483	0.10481508076190948	0.0	0.001888065356872816	4.83005721074994	4.677401455618824	4.77647824381327	176	256	176	1.949163775731396	3.840160025750608	5.610081991254017	11.040922172280046	3.941772823824569	7.215897528272055	6.658019027560218	8.816386730584027	1.0	1.0	1.0	172.6115261263336	0.0	11.413954941257327	0.0	1838102.0	0.0	25.212144009768963	71.17066811205181	-0.30126646586808725	165.71129265230095	460.7374098038949	428.2140412554145	393836.0170598782	159.1537028476596	842.1379308477044	219.69087612932321	9.196632205996787
sub-035_T1w	0.8077864254145305	0.9164590750206404	0.5386813766892354	19618.00413265306	3.95398	3.87682	4.08465	3.90047	0.25733775698130007	0.34957670845949046	0.3930855345592094	0.398939847946167	0.0728796124458313	0.0	0.0017347147679037248	5.267635664473022	5.125574788102895	5.217167743433027	176	256	176	1.7969537049523967	4.011973856756494	5.642669674055647	11.119081460458048	4.045620209003118	8.710128611331264	7.910847927703396	10.976794962775807	1.0	1.0	1.0	379.30320083322056	0.0	7.84353848903938	0.0	2537347.0	0.0	18.68829275481403	57.166446779117315	0.14297920885990445	125.26596936055272	403.63321430521785	353.01615414209664	379954.3090715647	122.78940682299435	770.5869334749877	196.4523007009498	4.063690913390547
sub-036_T1w	0.8409782018864667	1.094053366699231	0.5422187526258608	17667.491836072662	3.6147666666666667	3.52817	3.79996	3.51617	0.2558358322538196	0.3707592237591688	0.37340494398701163	0.3357401192188263	0.05941208004951476	0.0	0.0015942955109307566	5.973834905415645	5.828281152174009	5.898361733403246	176	256	176	2.068771416632607	6.336259201218493	6.803605441172235	12.005785705665607	44.2642272820139	80.26386556752638	73.90374535259134	97.18314320823376	1.0	1.0	1.0	458.0990173735399	6.467405662402934	7.426190034952829	4.362198829650879	2229197.0	0.0	18.096309207379818	35.828943706744084	1.381739182263738	172.90204825580344	453.89013295803244	436.96963588893414	334964.06450408604	135.3304027542472	810.9600261747837	211.22149122509543	0.9884600207370888
sub-037_T1w	0.8980348290562508	0.6853056909365881	0.6321639628033773	15565.241296247506	3.7566733333333335	3.69459	3.94945	3.62598	0.23931316508135356	0.3452833354334276	0.41540349948521893	0.5004465579986572	0.12064323425292967	0.0	0.0008607875854512535	4.284280573515852	4.139397803985734	4.247333782497938	176	256	176	1.8601395464682688	3.2851149860534004	5.355286089387878	10.920603735641967	1.5957650210288625	3.2510590024447796	2.9836772482104625	4.104207721157746	1.0	1.0	1.0	40.29621903833966	0.0	34.68760867121478	0.0	1466723.0	0.0	49.089439898729324	157.17681476163204	-0.26360569082482366	148.37992233907912	425.2688106332063	382.8473934791982	430619.3914992791	146.40710145235062	805.3467102684081	205.81625162196178	5.095807022551927
sub-038_T1w	0.8534380261665261	0.8099703373022671	0.5646067209452904	13004.770710059172	3.769296666666667	3.66786	4.02439	3.61564	0.23556762845421164	0.34263686377528985	0.4217955077704985	0.4948669373989105	0.10787348449230194	0.0	0.0014226800881478208	5.196140260411609	5.0569716695036275	5.171854964559781	176	256	176	1.945718793971825	2.9890576331666887	5.229108353983558	10.752548634812161	29.907003079751615	62.55932049439397	57.88351114775357	81.18420986911511	1.0	1.0	1.0	193.50346549944663	7.850053161498441	12.699203753293997	5.294780395925045	2027779.0	0.0	24.78407844901085	69.56125939045359	0.035646400221699626	130.11045559164438	407.2135338244916	358.3552433922887	351069.0278251446	176.1547151580453	763.1243064254522	184.1760146044674	3.833166954350343
sub-039_T1w	0.998165323401188	0.7683754742333144	0.5799978150109071	22088.034578293995	3.6980833333333334	3.59753	3.90072	3.596	0.24961275614982614	0.3524433446831621	0.3979438991670118	0.4041875898838043	0.07168008387088776	0.0	0.0024241466352370998	4.836639043474065	4.670731291317749	4.739785349681993	176	256	176	1.8795351337602175	5.119896676497775	6.28371673101928	11.851718382799849	2.9678838744174123	6.3539497063715995	5.61988229965677	7.537813318181298	1.0	1.0	1.0	213.30265398814998	0.0	11.615319800828525	0.0	2257628.0	0.0	19.36807569116354	83.67359981217199	-0.3806278617867713	152.3363147832846	428.08808586722137	379.0562203489244	402454.6408835829	167.32047762349248	804.6286496035755	201.67526672402545	5.920400509126241
sub-040_T1w	1.112337356443849	0.7572822737324152	0.5452273529174317	14645.48182441701	3.4971033333333335	3.46173	3.63211	3.39747	0.25473069826003536	0.3521005304085159	0.39316877133144884	0.44044165313243866	0.10421921610832213	0.0	0.0017039127046998743	5.30734204425446	5.142487048188351	5.214207085701572	176	256	176	2.125046141901967	5.360152325334949	6.713108748632879	12.65412777866172	35.45818651552667	67.52666691667241	60.56216781888634	78.70165002445994	1.0	1.0	1.0	325.6546412983759	7.8148048182646415	10.40492095126852	5.271005749702454	2279211.0	0.0	24.135657906532288	53.83951977148694	-0.29567386201881174	166.52732109446825	448.46049605667804	422.96353374421597	374503.03514080984	172.27866160869598	802.7880467474461	199.03707533876712	7.7150248453882355
sub-041_T1w	0.7662763702383605	1.1689298209646741	0.5009152734316735	23010.380745095827	3.53279	3.33092	3.70948	3.55797	0.2653833356812164	0.36362119516503466	0.370995469153749	0.32195761799812317	0.040163999795913674	0.0	0.0005442397728558699	5.680764463692813	5.552522092512966	5.634468088340211	176	256	176	2.0140609751403904	5.4389484077906625	6.69333454517466	12.626994252592926	52.35789114543985	95.65892485789327	89.00516751469398	118.99868654074882	1.0	1.0	1.0	6.442730909210249	5.214069773457971	4.400352187077924	3.516836619004607	2939966.0	0.0	15.673460837453604	5.788917442018272	3.574926114813337	163.56577935005163	436.1849941210889	416.703601911664	364406.6161138506	128.82144843786955	786.746812460944	206.89692879127645	6.869993737540417
sub-042_T1w	0.7142103710409047	1.2696721585258803	0.5185418198805339	22379.70666896235	3.68995	3.5125	3.92234	3.63501	0.2654065120793838	0.36886306186503015	0.36573042605558587	0.28318068385124207	0.03396818190813067	0.0	0.0016537505676433126	5.799882406958706	5.674015104045661	5.749979089550578	176	256	176	1.8558642094372053	5.575588260207539	6.4746782211246385	11.99258219372917	49.65570141288191	98.05238758406423	90.71689952309396	124.44260957233574	1.0	1.0	1.0	396.1732569688474	5.005771458179862	6.281966550300186	3.376341540366411	2355580.0	0.0	15.059555124491453	29.66899349130442	-0.4717845973526673	167.73307219393158	398.16553550807805	379.4096815083176	357688.35649483046	69.96529969759285	751.8523090444505	204.4379913223962	1.172076946222525
sub-043_T1w	0.8119446771623883	1.1028855371776114	0.57349781069818	22361.90086861191	3.8144233333333335	3.58136	4.12737	3.73454	0.26652952250401446	0.3578015752301555	0.3756689022658301	0.4348463714122772	0.08720158189535143	0.0	0.001345431967042331	5.399417812286135	5.27226753306628	5.368751862719383	176	256	176	2.2109622516982643	4.818016081155971	6.419159194215819	12.228499249793222	9.767168300240856	16.796078521026466	15.903867228992615	21.14835486571052	1.0	1.0	1.0	258.6433116361768	0.0	7.209582795987986	0.0	2135850.0	0.0	22.67052375152707	30.225289569593638	-0.3622815364663783	152.33244140561482	458.4117203007367	450.6168336085975	383738.0125100182	140.42374581098557	798.2892169430852	203.8100135453875	3.466658164538109
sub-044_T1w	0.861656592777926	0.8740038491266984	0.5549737421083999	19279.416955898003	3.5605433333333334	3.46267	3.78454	3.43442	0.2522822554482569	0.34564670357390337	0.4020710409778397	0.3573550879955292	0.07181982398033143	0.0	0.0020410896233120967	5.518023008900241	5.3762368005060805	5.464125652184742	176	256	176	2.000227549589504	4.346348379148521	6.245868056241993	12.391028239987953	42.41055023583504	85.49412194692016	77.57422276847217	104.8179961226613	1.0	1.0	1.0	268.5258967360247	6.0731754126702535	8.932051443106676	4.096294566988945	2069826.0	0.0	19.000504799187183	51.07429310794558	-0.38615035900387085	150.5680335002787	432.3718048260771	393.1497485563159	356129.7051920008	174.47063859552145	796.2251339480281	196.5522355999477	8.087857782685733
sub-045_T1w	0.7838841203407063	1.1350042067519694	0.5633454321979171	22894.520159412037	3.737636666666667	3.62794	3.95696	3.62801	0.2546522302693308	0.36436169492486614	0.380986074805803	0.3085058182477951	0.042515254020690896	0.0	0.0011349452518575522	4.824427275396306	4.683767836733007	4.748863073094563	176	256	176	1.9989478437432087	5.706056435638153	6.731403419962574	12.48920598050636	48.68841297860721	101.84160963484318	91.95993216833625	125.34977389155834	1.0	1.0	1.0	1248.346049157375	5.084230365325688	5.518415428410881	3.4292612690478563	2304425.0	0.0	15.88433819822967	24.17163961501628	-0.5298986895970659	160.4583103296787	409.3149522177976	377.849723668769	412572.2645486085	145.4006778076291	756.2481291405857	189.02407430575644	2.3227660074115084
sub-046_T1w	0.9173300775953028	0.8509182201526018	0.6016807773454265	14944.343391003458	3.665786666666667	3.55396	3.91221	3.53119	0.2491903303282846	0.35271931283863356	0.3980903568330818	0.4015854001045227	0.07075139880180359	0.0	0.0018597905066287084	4.5208003844720475	4.364813594976596	4.4415946472069585	176	256	176	1.9427435320728255	4.73396672730049	6.202956820500792	11.932160202129063	35.55978079483819	73.65302290055044	66.10370097884508	89.09829924114662	1.0	1.0	1.0	233.14800792422488	7.245519164094126	11.905087016321582	4.887028411030769	1971657.0	0.0	26.552854366600513	62.21814387187731	-0.5210461555489143	161.14034620945336	433.00229010757323	393.27546633034945	428787.034779779	166.1263857856393	806.099046304822	202.43279735426793	6.683507323666245
sub-047_T1w	1.0317425461354475	0.7042366666981441	0.6053475089126881	15024.201225201832	3.581113333333333	3.47352	3.79956	3.47026	0.25362697183284477	0.3446481209681385	0.4017249071990167	0.49674421548843384	0.11305993497371675	0.0	0.0013621748661949427	4.657622329757143	4.498179751129079	4.584097564243419	176	256	176	1.9705316262695929	4.136529681846749	5.757791965521057	11.166314588446829	30.248885313237384	61.80907214308922	55.487852797133804	74.40560093507482	1.0	1.0	1.0	124.52077337786004	8.544298207136135	16.731964034433716	5.763041563332081	1950048.0	0.0	25.89626468718052	94.28725458377038	0.12360564301068422	154.0192975520124	436.59887937390886	394.5063906535506	422686.34189483256	175.8101900294423	807.5742658227682	200.2027872724201	9.68496150266625
sub-048_T1w	0.9180022271462241	0.9602167347728832	0.5894259136421042	25331.35598571502	3.4691166666666664	3.33736	3.73038	3.33961	0.24771266096026745	0.3686702846979987	0.3836170543417338	0.29636406898498535	0.06508151441812515	0.0	0.0010730312598142035	4.580443421202521	4.439339731169275	4.515060202994583	176	256	176	2.183574890103749	6.459696806137198	7.4780126591238165	13.790766281130502	62.6742884903514	96.72013942457049	91.07888515974196	113.84222756430398	1.0	1.0	1.0	133.12252736226174	5.633391792146308	9.511786353491225	3.7996650226414204	2023104.0	0.0	21.511489380151033	43.53351260215355	6.33467046946625	164.1224380389082	544.4164416554913	538.9241421483457	419105.05127448495	167.843470685184	941.5091228149831	246.8078844669196	2.7618291360454252
sub-049_T1w	0.956803245880717	0.7900103305694992	0.5385400980211642	14737.316828209288	3.622	3.53013	3.81562	3.52025	0.2537513386902128	0.3473228652692913	0.3989257960404959	0.4271584451198578	0.0919022962450981	0.0	0.0012193423150227121	5.592377576404465	5.435121479345668	5.5221812503498295	176	256	176	1.8712338043667722	4.0547160042921355	5.650641865882135	11.025975788987497	30.394784743468527	64.29394547654242	57.617628464238216	78.16415517270372	1.0	1.0	1.0	489.70359118875905	7.9920163176247945	7.721481962664997	5.390533089637756	2234195.0	0.0	21.337526813149452	31.250192575162753	2.4728131328795673	148.29630278259341	422.16171014859424	370.7863212004304	353422.8348411536	172.3473218381405	789.338755056262	198.15043730507253	15.197591732982133
sub-050_T1w	0.8661786489292506	1.0440901575007377	0.5376791695926377	20892.967935999997	3.5903333333333336	3.39791	3.8653	3.50779	0.25645558189779827	0.3678260897979958	0.3757183283042059	0.3532845973968506	0.06406461596488949	0.0	0.0018592771133813793	5.5519043281041665	5.4052892938112995	5.4724293450548895	176	256	176	1.9450038180312876	6.219141934945298	6.867576215391719	12.438582893198573	45.498819934555556	85.5968502529067	78.08987857891442	103.17396554928102	1.0	1.0	1.0	300.0266073497659	6.054817289719405	7.771793283388281	4.083912201225758	2332884.0	0.0	17.731858104467392	46.37547596801193	0.2568210180660957	181.02351179007246	436.2344388858993	420.5033357962966	361116.3873401587	102.37704689055681	803.5533571317792	216.19636407430858	1.8465300703170406
sub-051_T1w	0.7755040441238049	1.146390081291523	0.5950287579507191	20642.753341260403	3.6065799999999997	3.36404	3.9867	3.469	0.2574167925308351	0.3684729760358324	0.37411023143333244	0.34425726532936096	0.05974453389644624	0.0	0.0011740475667951287	4.907126521743078	4.7716958493111346	4.848716903089355	176	256	176	2.006213315558251	5.672576685460465	6.447438649774601	11.66352594830509	45.65779585267769	86.09863446297949	79.74557031402361	107.48028062641366	1.0	1.0	1.0	176.48037715330008	5.847546015855444	9.911046199914784	3.9441098514944315	2003596.0	0.0	18.34469698369503	50.946997350126345	1.4781920121294867	168.03762078121034	435.09276319251927	407.5274434927851	408678.761281515	154.79866804741323	785.7950952965766	203.1324095701491	3.445694196678308
sub-052_T1w	0.8219008885621012	1.0177101446333947	0.5834565033511332	24808.566230536337	3.5423466666666665	3.44086	3.72565	3.46053	0.25623775082220324	0.3639198616560354	0.3798423875217614	0.3616439998149872	0.06805825233459473	0.0	0.001722888003456809	4.669754792398389	4.521273960434477	4.60755441827842	176	256	176	2.1698850537739762	5.113704943149226	6.142538714748902	11.144026147323505	51.66549213308322	91.67154160080433	85.47242481513236	113.0802407115095	1.0	1.0	1.0	316.58861196655965	5.567430087285582	7.447117090016002	3.7551745288074017	2193486.0	0.0	17.947960149496794	36.24511927716051	-0.15017906393533886	160.35952172669812	464.47511487376397	439.05973683670163	425887.8972767225	183.38261754065752	810.999425008893	202.34215660815286	8.364739171936604
sub-053_T1w	1.151768542206965	0.7110461164575874	0.6387337089488815	3683.6103423650497	3.427986666666667	3.13783	3.77687	3.36926	0.2513279763791922	0.3554873515940319	0.393184672026776	0.7304395735263824	0.18045248091220856	0.0	0.0008894535470041974	4.758789031498238	4.595704380156173	4.6898413909768175	176	256	176	2.0702577512713702	4.129445019175283	5.520815692313985	10.362744306495301	30.512807769025187	54.34700367774824	50.08233871655886	65.38720470290315	1.0	1.0	1.0	111.08736841286043	9.863911903116756	25.279156847473576	6.653107475489378	1797429.0	0.0	81.59536473825574	79.75115737612617	-0.5123848551856929	163.34229244746712	480.62624256634336	459.409136403352	408750.2705231622	156.33078964427114	862.2151511758566	221.9088778452293	7.631931981054038
sub-054_T1w	0.741541090188137	1.254321654023326	0.5728524804475283	32167.65940844233	3.534323333333333	3.3588	3.82161	3.42256	0.2520022016884588	0.37208009637214895	0.37591770193939217	0.2766721248626709	0.0382964432239532	0.0	0.0012776461595601423	4.872976671440863	4.752931092726059	4.834935239418569	176	256	176	2.063198183155821	5.967268656416326	7.234421143698949	13.6727965915247	64.74226344953802	109.11072734160098	103.15603503042486	135.61511430013562	1.0	1.0	1.0	786.915029047336	4.752595611898838	5.320249143636365	3.205577027052641	2249611.0	0.0	15.747786171734333	26.930790595119166	1.6697340909239076	171.04730032338824	477.8004107393665	469.66371762380004	401994.9203423548	129.40572115033865	844.3738866113126	227.63840007789094	1.2605180871058197
sub-055_T1w	0.8229807193919905	0.9413800139280397	0.5981748439796788	29129.481529706794	3.5642666666666667	3.53014	3.73046	3.4322	0.2560047484089015	0.3556576866635129	0.3883375649275857	0.33124780654907227	0.0488257110118866	0.0	0.002214962410823031	4.377323945482365	4.236175256370247	4.317898727532439	176	256	176	2.015346021370569	4.915538181326488	6.547600633973016	12.711917699221994	51.30714033859315	100.10269689644205	91.36684748916169	122.69070523244989	1.0	1.0	1.0	192.40838953977504	5.244259137012238	10.34874861371308	3.5371990352869034	2065194.0	0.0	18.986435998231173	65.94719365374979	-0.3552979143117403	164.38438750796448	441.6672102214993	410.7052203398198	454178.2803755993	163.15330550260842	806.1952830646187	203.78871114117177	8.597783179103443
sub-056_T1w	0.7875965591725889	0.9664666901744822	0.5473040773262874	25351.716049382714	3.93364	3.66971	4.30282	3.82839	0.2619451979103066	0.3562529098806258	0.3818018922090675	0.3175102770328522	0.050311148166656494	0.0	0.0018645113897692916	4.637771375514162	4.481317839578692	4.560719741542576	176	256	176	1.6273347987062288	4.474146242020919	5.634472635712925	10.801936866411626	48.48337936554112	111.35092720635653	99.52732218621217	138.74765998673885	1.0	1.0	1.0	249.27078185589718	4.551210270166127	6.26684168841714	3.0697446782141924	2258777.0	0.0	15.520629093050957	30.432587588316988	-0.1011369259676953	144.47361881615353	396.3078817268485	336.8123860936612	439266.642263741	123.74754746817052	778.2662287782878	206.97154819087044	3.7644391377069004
sub-057_T1w	0.7348029918348343	1.108262791296831	0.577482674775246	28969.147002445636	3.7080033333333335	3.5441	3.93394	3.64597	0.25954477339326887	0.3597153187659974	0.3807399078407337	0.3280429244041443	0.0428509682416916	0.0	0.0018789879714746912	4.62341325253208	4.488727351634837	4.571822139227277	176	256	176	1.8635969692578456	4.874831966574986	6.148592134444679	11.707347467501204	5.943820790370895	12.112607795112922	11.12145229991257	15.307928314253893	1.0	1.0	1.0	348.7205560914535	0.0	6.893379554103215	0.0	2203576.0	0.0	15.713982984423637	41.64630097783567	-0.3710611887702875	159.3957145222068	419.2228954892865	377.84215560927987	436334.9937041489	151.40253030136228	784.1729710176587	202.74862476673047	2.3028292631964167
sub-058_T1w	0.7758042225797057	1.089705300978194	0.5746105118318703	30667.697798929206	3.6068700000000002	3.44135	3.8589	3.52036	0.256154174415832	0.36208377284037246	0.3817620527437956	0.2742433249950409	0.041892026364803325	0.0	0.0021409554746382666	4.743149028634312	4.6138793769984074	4.696759504014022	176	256	176	2.059692289611961	5.447091993258493	6.889666810741328	13.162216149353531	64.66504121495504	118.2873028845446	109.66129327334998	146.0315357205503	1.0	1.0	1.0	247.91325235930597	4.3978292985733205	8.272083836877362	2.966290784999728	2115066.0	0.0	16.415395606309175	49.12959757713672	0.38232075403201904	168.99619770634177	460.43683792084784	434.086417498067	419790.0720099708	165.91069138236344	820.3089972808957	210.75279188988438	4.5105824297549315
sub-059_T1w	0.9948626014721385	0.8285675233193107	0.5380256696349314	9691.16376474716	3.6543033333333335	3.47764	3.88141	3.60386	0.26184254738277596	0.3562679451414282	0.38188950747579586	0.5479335188865662	0.1481744229793548	0.0	0.0013336259220719515	6.043348346384304	5.881299167130531	5.955664091683002	176	256	176	2.0714176339655714	5.059783353253618	6.125728906886645	11.245985733440744	4.400685110474291	8.570482716897407	7.741813301027112	10.25427207570964	1.0	1.0	1.0	230.22599890075637	0.0	13.03604466890425	0.0	2199968.0	0.0	36.5632476657629	61.89147195428659	-0.15450282895024836	162.98477980784767	436.90838914525534	415.7376679033041	338814.8300230176	139.53038295730948	791.3331459090114	200.70170668067323	8.146101474840583
sub-060_T1w	1.0030627243604453	0.761618288397235	0.532396472396162	17261.060686584315	3.7853566666666665	3.68646	4.01166	3.65795	0.24643692201867087	0.3376380684024141	0.41592500957891493	0.3864022046327591	0.09549195319414139	0.0	0.0016277021633307718	5.654844776293271	5.50190798969191	5.575969903004858	176	256	176	1.898001223120214	4.185581400858618	6.296556210596542	12.80608600781079	5.04346195601405	12.036624778349005	10.507212408362603	14.441550490724758	1.0	1.0	1.0	444.4947744328124	0.0	7.084579205934407	0.0	2214340.0	0.0	18.080725841224194	44.03999883694112	-0.24019367212100295	126.54441374523336	391.31542073596563	339.03483103215694	340754.7398281393	175.7140962034464	747.2517820671201	178.62703639258615	4.44418239101169
sub-061_T1w	0.8204623572745762	1.1023003936667453	0.5360867470236894	27284.581434789983	3.5640866666666664	3.46326	3.72946	3.49954	0.2623676851386779	0.3653830611245452	0.3722492537367769	0.31512078642845154	0.05632424354553223	0.0	0.0016792020147307699	5.05417917262712	4.914004881236771	4.990191302233516	176	256	176	2.177732408667693	5.9510326364411155	6.742418610659851	12.098490786870746	55.17923624763642	99.73925758756702	92.27517929763951	121.9070440577151	1.0	1.0	1.0	299.9901901370114	5.171868284238824	7.408600400112856	3.4883721470832825	2344562.0	0.0	19.46290174126625	37.031462960679846	-0.3381922054401554	169.6044424640859	456.236421072177	435.6035504937172	404634.20131500857	172.39756634831429	800.8859481811523	200.0259584195434	2.8650260774372764
sub-062_T1w	0.8526481124632809	1.027061830961653	0.5632128349616147	25123.62827977316	3.556506666666666	3.46413	3.84257	3.36282	0.2509238538697738	0.3710916922792514	0.37798445385097484	0.3673490881919861	0.0817907243967056	0.0	0.0015929103355906682	5.854662887535291	5.712953642919452	5.785994314883643	176	256	176	2.117618853444184	6.433502950734259	7.102825888339997	12.75735586084155	4.983174532426613	8.428120640828157	7.850327403138316	10.139687036160177	1.0	1.0	1.0	192.55926415461826	0.0	9.873063563857894	0.0	1980128.0	0.0	18.244225915521383	62.75012767107896	1.7034868371904643	171.53114798231576	484.77651785742205	477.2973049841821	334688.0077390042	130.43315705657005	851.5464464128017	225.39305935968648	0.8567400591089775
sub-063_T1w	0.7076210680338808	1.4059064402676624	0.5206151517365512	30409.99408284024	3.67797	3.42243	4.01947	3.59201	0.25561936466562274	0.3709238103814588	0.3734568249529186	0.2734532356262207	0.03598158955574032	0.0	0.0004659699950261777	5.407191421637842	5.299912388511707	5.375294513808114	176	256	176	2.1634280752444544	6.404737277956285	7.884887702017252	15.08649775285102	59.33570213478622	104.65854472482587	98.22536829746495	130.68185803278277	1.0	1.0	1.0	99.62455728960997	4.834004469100156	4.0806348940561445	3.2604864668101072	2669536.0	0.0	14.598754720762372	5.547644439771525	0.5231313968544371	171.14988796003257	451.1951633834226	437.81577286310494	369113.5959884975	152.8903789166361	789.5370787512511	202.37103549167063	1.0050450144185756
sub-064_T1w	0.9616010050611171	0.7592231300972562	0.6140625122291151	21041.114197530864	3.71715	3.58036	3.9553	3.61579	0.24816667519551222	0.35268034778084567	0.3991529770236421	0.39050982892513275	0.07938783317804332	0.0	0.0008752074446473414	4.428477339814268	4.265942790911217	4.334044051455341	176	256	176	1.9056060167713877	4.960887467990072	6.308739994843521	12.059726499769106	38.40452397995531	84.5141744790289	74.67709989727155	101.11260123283043	1.0	1.0	1.0	88.3755219662697	6.382782670333602	19.340737395668803	4.30512148886919	1817271.0	0.0	22.833088785409927	105.58061782799157	-0.5844991513215096	158.1984504810091	415.89003949579467	374.1628920659423	436877.08234557905	159.06626656651497	786.7848694324493	196.34828004751208	5.518517123758295
sub-065_T1w	0.939169552543206	0.8518591699217463	0.5830537422442404	20510.030763408307	3.489326666666667	3.41318	3.68405	3.37075	0.24900929700801255	0.35341317378324866	0.3975775292087388	0.37547729909420013	0.07415683865547179	0.0	0.0018859170090472087	5.143826893452644	4.989369784759384	5.067215995499156	176	256	176	1.979175159898984	5.023261442701081	6.550978941392924	12.65050022157871	42.900310245249855	83.58435566067884	75.42151317310055	99.77987361337297	1.0	1.0	1.0	318.2243917868112	6.455016462039465	8.528470383674975	4.353842440992594	2006753.0	0.0	19.777919925749302	46.603860994994896	-0.4781322492683464	170.78272236388133	455.60877485064066	422.69397465884686	377081.75097776914	164.29848839342594	836.376507986337	213.5704927700785	6.02566057094155
sub-066_T1w	0.9050507569942073	0.8493963836486959	0.5889966388794359	16671.769176790494	3.7785433333333334	3.74681	3.98754	3.60128	0.24675851984491826	0.3491998773591354	0.4040416027959463	0.36084452271461487	0.06513686329126356	0.0	0.0016890642315012486	4.47307480824891	4.319883061000281	4.3948465423572065	176	256	176	2.049077291694268	4.925339675550259	6.642530554069907	12.953174694965195	38.85707412098089	78.4898273784683	70.51262445548856	94.1909718670165	1.0	1.0	1.0	249.1774301255477	6.84383957370795	11.976036640001047	4.6160996444523335	2064295.0	0.0	27.530551116913557	61.68483065285259	-0.5189522509223199	157.0144201478752	441.07463312413654	405.91788456216455	429234.96516822727	173.45243484154344	809.7103707268834	198.09765759859013	4.0675423773099615
sub-067_T1w	0.7823056015398803	1.1730370476336724	0.5653337037081619	29992.19205089443	3.649366666666667	3.48364	3.91872	3.54574	0.25597926774174923	0.36416656766303696	0.3798541645952137	0.2878320813179016	0.04514619708061213	0.0	0.001248022787069718	5.309136739049149	5.182777870975896	5.261766177875035	176	256	176	2.0527623155577874	5.659040370515495	7.092325269199722	13.56517312152588	66.96418003094374	123.04962669210431	114.04223185427354	152.11288883977258	1.0	1.0	1.0	604.5760256254346	4.188367197623901	5.180614823557281	2.825010744854808	2110121.0	0.0	15.093628836795688	25.01969116850772	-0.38232084079123174	171.4039414113324	447.89565411899844	428.1101997345686	375943.69580140174	151.15152728185058	805.7199692968279	208.55294697726433	1.8586934766308563
sub-068_T1w	0.8541849335478118	0.8000358086895204	0.635963332596238	21162.167438271605	3.783053333333333	3.68694	3.99824	3.66398	0.2560187594246741	0.3516761168591593	0.3923051237161666	0.3900608420372009	0.06991648972034453	0.0	0.0006624151207128372	4.3615021586815095	4.210946680712374	4.289659548580989	176	256	176	1.7982791630329769	4.531593804831659	5.917067722072147	11.421330198351805	1.9608009458410278	4.264873478179157	3.8263362871939193	5.253334437561573	1.0	1.0	1.0	56.032179049595904	0.0	23.881512610127857	0.0	1589999.0	0.0	26.51941066235304	123.62827484784505	-0.3471327219594791	160.50657257446235	412.98814173515154	370.0152185931802	456208.5324711229	139.93783780932426	796.5412511788309	205.76049629352497	5.634307722413583
sub-069_T1w	0.8583621788539973	0.7527732488612396	0.6209263388164629	13665.314052235219	3.8493633333333332	3.79601	4.02355	3.72853	0.24156821306387954	0.3407568002568645	0.417674986679256	0.37927019596099854	0.07584753185510634	0.0	0.0010806183035201938	4.534610101904186	4.396013741614622	4.486924850081992	176	256	176	1.8602169429086401	3.607664891585424	5.9841543127926	12.484581103883736	33.68017210452428	77.24914536169389	69.16358305611185	96.56143170211736	1.0	1.0	1.0	54.57686714290515	6.6790721524679615	25.47684238682202	4.504965707659721	1634260.0	0.0	33.104672245681286	120.56564300357667	-0.2513330424718383	133.48024498644307	385.7099850173472	343.36712109670043	413610.1961467346	145.08037290349603	747.2099939659238	184.58422675913485	4.8258979206370975
sub-070_T1w	0.7255722072377925	1.0772401447244093	0.5171852668284465	27808.488034779926	3.7692033333333335	3.67109	4.01157	3.62495	0.2586598670022493	0.3536190963201953	0.38772103667755536	0.27568480372428894	0.034083896875381436	0.0	0.0015915552862343205	5.547873685401628	5.418131981727931	5.502503474030068	176	256	176	1.872606608549194	4.420364314548149	6.222907682385837	12.375752124060167	7.2800853317827	15.78473106105641	14.377617723987624	20.06803677912376	1.0	1.0	1.0	402.19327952630357	0.0	5.61114849016853	0.0	2217578.0	0.0	14.772661570459604	31.905477626546464	-0.2998956257978307	145.53738420719583	389.9007946893127	354.5438776910305	363802.2579482418	128.61412554048002	750.1293132081628	189.33148521239426	2.289372223807229
sub-071_T1w	0.9176098375341237	0.9476738838353761	0.5736614378406378	25784.503907665236	3.410526666666667	3.27775	3.63495	3.31888	0.25612846281956275	0.3639357879008143	0.3799357492796228	0.3620604872703552	0.0722664177417755	0.0	0.0013476028426012607	5.234750301732928	5.087395503893349	5.170706870698984	176	256	176	2.2248660868282553	5.693117798116766	6.673194543370305	12.101599745165895	8.811023887878214	14.33568616888991	13.429973305357633	17.143209859304772	1.0	1.0	1.0	307.23575995703095	0.0	8.25321334011619	0.0	2116009.0	0.0	25.887156687676907	37.35955751557457	5.306636633100972	161.89297789091125	517.7574335651268	502.4540747702122	380180.95428075036	190.79471522942185	888.5028140991926	225.83535114104842	5.995699825033013
sub-072_T1w	0.9194308980748642	0.8974404018335284	0.5990704295731051	17935.866918373482	3.4850733333333337	3.40497	3.71827	3.33198	0.24826496397836642	0.3649987207300823	0.3867363152915513	0.33110323548316956	0.06681781858205799	0.0	0.001530597074368137	4.764624465625296	4.6180589801633385	4.701128236148733	176	256	176	2.229186371437821	5.648500328376951	6.930289513306406	12.913181840104448	55.408945156637316	90.39028034154255	84.61003264970613	108.0308724509385	1.0	1.0	1.0	128.8214855960419	6.070729442125709	14.316699274466853	4.094644784927368	1843565.0	0.0	28.662513494491577	71.96278258533768	0.5210987298152308	161.9150266921243	522.819820717838	513.4392085671425	404182.31292431406	169.69377887248993	903.2201446294785	230.3255483648257	4.422960377394065
sub-073_T1w	0.7557405276548347	1.1896041286630783	0.5515652601643127	23306.296896	3.8559566666666663	3.81935	4.04496	3.70356	0.2541244084729038	0.3635018486007685	0.38237374292632764	0.3176250457763672	0.05381145030260087	0.0	0.0009349855625425431	5.229051800232188	5.097558758600633	5.1713484665602785	176	256	176	1.8936079680360374	5.294679226261399	6.633686795632317	12.712773192599512	45.28536697624933	94.76481109254328	86.35507058436419	119.01503368429995	1.0	1.0	1.0	1345.7584489347553	5.307099249703454	5.008356012455721	3.5795840471982956	2318720.0	0.0	15.892118830233812	22.28359910157099	-0.5106836174052498	158.2522095234849	405.3491694563542	366.8456478714943	379504.81761741755	150.2190960496664	759.6741385683417	193.72814792820452	1.5361584083782178
sub-074_T1w	0.8105576142694987	1.0387659987938624	0.57242117893784	22564.331632653062	3.8994366666666664	3.77862	4.08061	3.83908	0.25081075214792564	0.36006860685776576	0.38912064099430865	0.28674545884132385	0.03826608508825302	0.0	0.0024143964273122985	5.016076184522308	4.87715465344401	4.941784083601889	176	256	176	1.89083233685659	5.442927331493957	6.928144503973127	13.450673843568836	47.95140950739135	105.36766322194912	94.12459715507784	129.0547187358931	1.0	1.0	1.0	185.95258365068275	5.004836862809554	9.1888750742071	3.375711165368557	2169677.0	0.0	16.061851512640715	55.70277288420613	-0.44209012764075917	154.38307258263342	405.11756827956924	366.31910839676857	391070.6460452519	136.52573785744607	766.912574512884	193.7340677446418	2.4361123558364284
sub-075_T1w	0.7525676403831723	1.2479838894827975	0.5164682276181004	28974.682331945274	3.704166666666667	3.55646	3.91533	3.64071	0.2643231406043557	0.36908609957448046	0.36659075982116374	0.3135966658592224	0.04637193083763125	0.0	0.001390250754830778	6.210658010939693	6.079792611519081	6.153752187559915	176	256	176	1.942611976075896	5.694028875130462	6.474284158322675	11.78621162376167	9.917126941161511	19.680029601020063	18.13083405399732	24.795345619810384	1.0	1.0	1.0	334.1375615898454	0.0	5.244800504599058	0.0	2445403.0	0.0	14.762664087116718	25.249972813230695	-0.4675661491463807	166.21238207833244	413.11129325733805	382.2214513644576	333083.36962906027	140.75688629597425	761.568324573338	196.7561624806217	1.2681632810833872
sub-076_T1w	0.7478046560962667	1.3169236004705382	0.5195110415947494	38691.64654215976	3.77432	3.56886	4.03197	3.72213	0.25348344844419796	0.36995252029624226	0.37656403125955973	0.23803015053272247	0.029408395290374756	0.0	0.0018218681762876656	5.477702226417389	5.363634632517627	5.432438520994824	176	256	176	1.930268295751778	6.426099290394572	7.79570471113698	15.030746547264592	8.950350110626596	16.995779044635935	15.658525362988826	21.02944693370394	1.0	1.0	1.0	273.93297222789255	0.0	5.543673812442108	0.0	2389179.0	0.0	13.958408111706376	30.09228356835926	-0.5536604725802885	185.56435103135337	432.0060104830243	411.11511063203216	361749.017852408	123.04556060023606	796.3774949647486	212.98310877504485	0.16045984211664166
sub-077_T1w	0.777657915248002	1.1968379730581884	0.5530762851625222	32286.87311394381	3.6248	3.48008	3.87596	3.51836	0.25293444355767314	0.3732753015969401	0.37379025484538675	0.27849383652210236	0.04685933589935298	0.0	0.0021878792126519774	4.989250330251291	4.864871628159153	4.942568351701952	176	256	176	2.2467014612875786	6.5640613223729405	7.39123279023753	13.36293558705207	68.07003474539276	112.30651881835027	105.97018746366946	137.53400882726538	1.0	1.0	1.0	236.9440432941795	4.571891979525877	7.6714242197695075	3.083694279193878	2141886.0	0.0	14.717631787061691	47.14727128765191	0.32596537757607	161.7618507664974	485.9157831933969	475.0290869176388	394561.0384829133	168.5098755657673	832.3451531231403	211.43373658261217	-0.06813576397315302
sub-078_T1w	0.78810132386105	1.2124264899051744	0.5478268074921135	25233.44757889516	3.7163766666666667	3.53617	3.98052	3.63244	0.2481215304055066	0.3716031506470622	0.3802753189474312	0.26265355944633484	0.036908696591854084	0.0	0.0018160185327537736	5.018887018307244	4.894822868492396	4.963622497853696	176	256	176	1.9719475992763316	6.515098860603446	7.682011862603399	14.558989127930415	59.54370551865354	108.87077626019565	100.33278816160042	132.58388270595205	1.0	1.0	1.0	351.64220202150574	4.822416969467026	6.487254364188585	3.25267081707716	2278979.0	0.0	15.338025318458676	33.21225899685776	-0.21864012804060362	196.01462078480196	452.44560532811295	438.2973926011473	385834.43867181335	126.79808133468032	824.608132660389	222.26595918434725	1.0810445751430136
sub-079_T1w	0.786039678871572	1.0834498833592259	0.5385956587697445	20885.602194787378	3.6710333333333334	3.51172	3.9363	3.56508	0.2685634266474988	0.36297191159418324	0.3684646617583179	0.34984973073005676	0.04334276169538498	0.0	0.0018984920865447003	5.6172467866154525	5.472043667551888	5.5375913503048695	176	256	176	1.7632022201689053	5.2536332827490275	5.993969110229688	10.965071827771133	38.8182222157892	87.72216605351181	78.77994263553674	109.7994396373092	1.0	1.0	1.0	194.8167289056842	5.700558860753266	8.593448108820521	3.8449685219675303	2209843.0	0.0	16.31910303980112	52.30966688780585	-0.15611506376237605	154.61134070424697	371.41574539028574	337.7702118381858	374406.959013254	84.64800929278135	726.8458051756024	191.56609315742497	9.754259648784615
sub-080_T1w	0.7184264683647709	1.2113537429364651	0.5948495628492426	41118.82716049383	3.8883799999999997	3.73587	4.17977	3.7495	0.25232442530111676	0.3616511183593167	0.3860244563395665	0.2460106760263443	0.03191610500216485	0.0	0.0013821826817667867	4.389019975937172	4.278664033177655	4.356485504318675	176	256	176	1.8328974240038476	5.290031195479932	7.3137829516056145	14.818420235333068	4.548203691415449	9.364126923596064	8.586508664729521	11.84719537917705	1.0	1.0	1.0	132.40570377046348	0.0	9.553019464359243	0.0	1782113.0	0.0	16.10080513358116	54.083607212483756	-0.6942280475601246	168.50616841828844	412.36389892411586	375.4687756150961	447191.551277071	137.75688864290714	779.7389914691448	204.84962818439047	1.6691236011376578
sub-081_T1w	0.8510360429443724	1.102749420366725	0.5054810923984037	24956.53599107198	3.6526566666666667	3.34589	3.97416	3.63792	0.2557269964405038	0.36887196651662435	0.3754010370428719	0.33814379572868347	0.055802059173583995	0.0	0.0005172477576175679	5.696964497143403	5.548618885623127	5.616795605835008	176	256	176	1.9677924931872037	6.098062410485424	6.678238161247887	11.968859580071033	55.733882773656205	105.90835134098172	96.69301800983577	128.43681991486935	1.0	1.0	1.0	6.059045093215039	4.837538724215565	4.143874833519366	3.2628702856600285	2730464.0	0.0	15.170952439308167	5.602446565391379	-0.240576290887899	175.6812140101875	427.54565856847347	411.53997269645333	351088.104993728	100.70277437195182	787.244147811085	209.13759353625258	1.5793414433092163
sub-082_T1w	0.7347858753118036	1.3452156456315683	0.5106410727905121	25900.720503441007	3.525166666666667	3.36511	3.72025	3.49014	0.25719924238878344	0.37938077149476546	0.36341998611645115	0.3301568031311035	0.0502314567565918	0.0	0.0005073630999457049	5.8437759078700156	5.718402803887	5.796289309648468	176	256	176	2.1370832884990905	6.6524378997437985	6.728159939451795	11.394958630112498	60.0211636145391	100.32237167665974	95.26818127080189	125.46100852120685	1.0	1.0	1.0	33.9036157450417	4.950257962334393	4.270580171330426	3.338898256421089	2722743.0	0.0	15.138225145637989	5.721701361980666	0.7303470279402577	160.88338377586777	462.3821341050665	453.5242479145527	343528.42545430595	124.13344619423151	805.5233522355556	212.21615004788626	-0.16227796409423734
sub-083_T1w	0.780611609710633	1.1963457397026254	0.5365166478622468	26167.520367040735	3.5461799999999997	3.43236	3.79062	3.41556	0.257892216598764	0.3642255213767361	0.3778822620244999	0.3215104043483734	0.04649406075477602	0.0	0.0008438864956676852	5.35146351237077	5.229126334967512	5.311514888290457	176	256	176	2.088349382990843	5.728220302730898	7.164473739884865	13.676851533932853	56.29970949483338	98.95484702569233	92.5379404698384	122.35926488898949	1.0	1.0	1.0	970.8407228066565	5.195296916389849	5.093743640288727	3.504174519330263	2395193.0	0.0	17.36851718276739	16.363812621025886	0.05590027651948404	162.8612642050905	459.04615238114894	446.4623048454523	375445.93643624545	126.4854646064341	815.802299182862	213.7868854250952	1.2609662046332
sub-084_T1w	0.8467388216106541	0.9815390528936597	0.5761084834926689	19042.10963595421	3.7462199999999997	3.55248	4.04902	3.63716	0.26081991954881517	0.34845126884387695	0.3907288116073078	0.3504118025302887	0.05505897998809817	0.0	0.0017760449674451744	4.9140085134568405	4.7718489948514335	4.841958275775456	176	256	176	1.984367247328596	4.879194750489224	6.5684839845784415	12.841889955917503	44.139947748231926	97.63193041355757	87.17979147520857	119.76749626383624	1.0	1.0	1.0	203.34481233554143	5.317634475531991	7.793358300373478	3.5866899490356445	2083270.0	0.0	17.148861318826675	37.38577380167488	-0.5137750942470358	153.96213567438718	390.74755282554054	358.2767006903887	414628.81717357336	148.42731765657663	730.4798459485173	180.5493761940209	2.1812504060879867
sub-085_T1w	0.7748776219550237	1.1405392585754028	0.5864381616267142	25024.341763300505	3.6217666666666664	3.45568	3.87716	3.53246	0.2630903979246718	0.3633458537167384	0.37356374835858985	0.32451435923576355	0.05032594203948976	0.0	0.0019223278502006115	5.001330236870804	4.871041147878737	4.943517680153987	176	256	176	2.0071889441963764	5.67978078017623	6.703108516258927	12.422355824404173	53.37005552193236	105.21502885940151	96.42299524042356	130.6839013399368	1.0	1.0	1.0	206.399223492967	4.808531767544033	8.508821166098372	3.243305390700698	2059195.0	0.0	17.82382874004543	49.141275355951976	-0.2538767635825767	162.42624563465108	415.62551294580413	391.72240683436394	410581.50612363394	134.2384009938687	764.3868067711592	195.15946963191172	2.515785495907532
sub-086_T1w	0.7618031896294404	1.0095253327776619	0.6187478473119801	30807.052701159784	3.7459900000000004	3.6306	3.97184	3.63553	0.25134344996958796	0.366361674137969	0.3822948758924431	0.33987686038017273	0.0497653543949127	0.0	0.0005623336780739537	4.567702054997425	4.429514840024064	4.505041946307019	176	256	176	1.867101324745442	5.222596268792857	6.280945106810329	11.753137726892689	2.44066627851351	5.047422568211437	4.611383113309059	6.34606049320223	1.0	1.0	1.0	62.956891889112924	0.0	17.895097340027665	0.0	1902901.0	0.0	16.621504621580243	100.38295165485951	-0.6058549697326359	163.72116599153227	411.81261657539955	373.96988633461297	428520.2235558146	142.21862189657986	771.7685851771384	200.29413777798575	3.3359245075154167
sub-087_T1w	0.8724077969347381	0.9562206307168557	0.5477966783763237	17482.09089080026	3.6118799999999998	3.53177	3.81359	3.49028	0.257619562804216	0.360216451252037	0.38216398594374695	0.33117149770259857	0.06683306097984315	0.0	0.002097751865196336	6.2001837172960395	6.055585889745111	6.125115680998921	176	256	176	2.0678520023072773	5.830407315823628	7.050924009420853	13.254512710131653	42.7404838563085	82.28360445867781	74.52610664631148	98.55423162394814	1.0	1.0	1.0	204.5396292327376	6.430865907917824	10.04898404584506	4.337553139775991	2114618.0	0.0	19.889268055558205	58.13112495139266	0.020162645897970677	168.9801513365074	442.0814014659571	419.54365612939	325335.3804174736	143.49190020933747	799.2382468283176	202.88831641450986	6.63912477587008
sub-088_T1w	0.8157836612759827	0.9143732053157824	0.5861417806218441	21477.333531574393	3.7154633333333336	3.7313	3.84459	3.5705	0.25164808265376365	0.3550938230261413	0.39325809432009506	0.36801669001579285	0.06818459033966062	0.0	0.0012479013444121414	5.242353215386238	5.093845113710948	5.179256058674664	176	256	176	1.9822241214302545	4.581214348027682	5.928992989830324	11.223540500033037	3.5356109061804672	7.143967669310801	6.509987976710545	8.850385354640366	1.0	1.0	1.0	122.11413313487293	0.0	12.304259258489832	0.0	1867433.0	0.0	18.465157195925713	71.23101144025753	-0.5165811236271236	152.00922978305883	424.8775763006803	384.4163458272815	373790.2611285343	174.62510921433568	783.0343969501555	193.9315678065704	3.375059206148685
sub-089_T1w	0.8207695587717182	1.0049537876036343	0.6044079142814283	43281.77960406165	3.6316133333333336	3.41128	3.94029	3.54327	0.24791273250550716	0.3635707541018819	0.38851651339261095	0.35666391253471375	0.05885082483291626	0.0	0.0013260078368839726	4.41833545679584	4.2760695237174025	4.358905762981756	176	256	176	1.9515067168657327	5.012986095727911	6.309204455344486	11.963120553439815	4.490564155624109	8.442645832537655	7.797769268440575	10.460097817159959	1.0	1.0	1.0	173.07573786359012	0.0	9.755613179947792	0.0	2181217.0	0.0	19.61239755153656	61.44238631863841	-0.34140820604169475	168.30449045317948	452.72616333395337	421.1504316329956	435342.4437366205	152.770254611969	824.9851806908846	215.80758308069898	4.537885593312595
sub-090_T1w	1.0804154725026751	0.7745819692108032	0.5249860251129023	21077.938686997808	3.32194	3.29244	3.48661	3.18677	0.25593539220268124	0.35146833455571785	0.3925962732416009	0.41757699847221375	0.09322970807552333	0.0	0.0015939904274724095	5.867471122417172	5.708484986594383	5.786600952155381	176	256	176	2.0566544485302667	5.047668289148548	6.538589051714093	12.511444417463466	44.78775602513665	82.4899370146973	74.68025102549291	96.76306003664476	1.0	1.0	1.0	399.1284285785294	6.501046111114959	7.6377931378855894	4.384888967499137	2301869.0	0.0	17.999509258195758	35.32022841304778	-0.44356557096304616	172.80053334509063	472.38415338498385	444.43762723729014	340181.13363071135	175.1809137854725	847.2954681813717	216.0970571977604	12.528784630419077
sub-091_T1w	0.8550527141479466	0.8950522077396735	0.5897208257115482	15876.0	3.679256666666667	3.61602	3.88492	3.53683	0.24899185885217281	0.35743284271555437	0.39357529843227274	0.38693493604660034	0.073868528008461	0.0	0.0012674906868146674	4.99505585180477	4.841386982916808	4.926193325108833	176	256	176	1.9597046686435524	4.661350576824559	5.8097416043367085	10.808169567542015	38.94374282909539	76.8714777907761	70.26151337927814	94.96931951796296	1.0	1.0	1.0	120.88100900621869	6.631293316321196	14.522424575318439	4.47273937240243	1862157.0	0.0	23.669606167823076	78.19185795985612	-0.5577697409612261	156.24682354076512	428.20803943872164	394.1887239590287	387716.67731489684	152.6934455819428	791.0545619949698	201.1467451803261	3.26716144661697
sub-092_T1w	0.8647370016353209	0.9363799876173864	0.5817338784908689	12966.34570275849	3.7711633333333334	3.62386	4.04392	3.64571	0.25761868250136966	0.35445565115863825	0.38792566633999204	0.43761342763900757	0.10030879378318786	0.0	0.0011791672424332734	5.850259568255888	5.698944439253425	5.783664877322402	176	256	176	2.2451415680213236	4.614219296286447	6.049734253258531	11.289841895467823	32.838689254500466	62.93770523096269	57.803933674804206	77.63540653894945	1.0	1.0	1.0	832.3839268345223	8.13207434956799	8.727978560818093	5.485000796616077	2197128.0	0.0	24.34496507421136	44.82194876501327	-0.43955702400987917	143.87516156927984	433.00145125830494	407.6199438162148	343729.015358678	176.4482563957572	764.8622649312019	181.55619079160846	4.409350188328684
sub-093_T1w	0.8583757377533301	0.8432824720406815	0.5789593593376988	18223.211964387527	3.5275866666666666	3.42571	3.74248	3.41457	0.2528012559025379	0.3487849476045257	0.39841379649293646	0.3781234622001648	0.06588572263717651	0.0	0.0012247047378948755	5.208872159937427	5.063474845063094	5.1527347532286285	176	256	176	1.907028282923848	4.263207440154775	5.967433995414798	11.732066263165772	37.57548732342084	76.58477613681433	69.5167116079406	94.3898713635866	1.0	1.0	1.0	117.95709985581269	6.75369855582068	13.914070593980737	4.555300451815128	1996660.0	0.0	22.649081267416477	78.75584935993228	-0.4169193893048173	157.3186705555153	426.5549791227096	387.35981464385986	377483.08848372014	156.98266172409058	798.6747757196426	203.12194896621028	7.979929310897935
sub-094_T1w	0.7367977613059395	1.2622080186446847	0.54489120048749	22418.473984	3.6474966666666666	3.48301	3.94311	3.51637	0.2560030861061142	0.3756736435250187	0.36832327036886714	0.28254640102386475	0.04221658706665038	0.0	0.0017153414163226402	5.81678674187853	5.700449905103635	5.773520817773335	176	256	176	1.9759809933129786	6.538944519912509	7.283484196767105	13.335527077075827	52.89414481056838	94.20630920973575	88.09230527100867	117.17646179272184	1.0	1.0	1.0	149.2109915164807	5.337143120372679	9.71482482055293	3.5998483300209045	2055735.0	0.0	16.95718029141426	55.50097661319701	-0.20783147454615492	172.05264006464557	437.4423963681698	430.9081606268883	343983.1548688065	72.4074756205082	795.2507047653198	218.07271210300996	0.0907143329929645
sub-095_T1w	0.8241313778911767	0.8923234846200498	0.5797011489210856	22419.15170533241	3.5439133333333337	3.44446	3.74424	3.44304	0.23976120798498013	0.3542729760784209	0.405965815936599	0.4209458827972412	0.07256024479866025	0.0	0.0010034549841863086	4.817462035681289	4.676775088999045	4.788286114714709	176	256	176	1.9905493506275334	3.5697188736300514	5.490426207132806	10.911010397140833	50.63844831193442	90.12100507403332	85.16466307007151	114.73453582424682	1.0	1.0	1.0	973.695259375897	5.519418307875286	6.123010104175523	3.722791075706482	2411911.0	0.0	20.336440801620483	30.28765288960253	-0.3630134748906264	163.56425448188628	456.1705911379859	426.6207444667816	384013.2992481962	165.77533096075058	827.7653738856316	214.32283949925795	4.977348568937951
sub-096_T1w	0.8047791507030009	0.846621180861589	0.601682162396041	8573.54845401345	3.6365466666666664	3.38392	3.89195	3.63377	0.24713032545393096	0.3459138092657719	0.4069558652802972	0.7129584550857544	0.14400310516357417	0.0	0.001287447730188825	4.59893558180265	4.464400154483914	4.59393076869417	176	256	176	2.0031396572108466	2.728872940739278	4.799880668318103	9.667629407004185	27.786905879347973	51.187890055865346	49.27071420612857	68.8373466831724	1.0	1.0	1.0	162.6555138845428	9.230514541971411	19.70008156186046	6.225887447595596	2075431.0	0.0	56.3641512542963	79.74808131568602	-0.010935102654895612	143.07297540055686	431.0805716061126	391.5023479014635	412848.26059935254	170.58269277960062	793.3701360747218	195.44412310138551	3.3724030451367017
sub-097_T1w	0.7552320963383767	1.2905468749047289	0.5178370433464247	22270.356408869655	3.63973	3.37411	3.92835	3.61673	0.26101729751406666	0.3696441726860531	0.36933852979988013	0.2723192572593689	0.042698010802268954	0.0	0.0011150169367105864	5.809550394592036	5.696129320423265	5.779318918661035	176	256	176	2.182898015625147	6.190933022484136	7.380866192775955	13.768767540218583	53.79379630542549	89.52835019374544	84.8765076323664	111.30737639792828	1.0	1.0	1.0	636.4980043737113	5.6494197589326625	6.473656490583871	3.8104757219552994	2479564.0	0.0	17.397008009254932	27.69574963330762	-0.04227029813670624	158.0911398114435	470.77258054391194	463.8785690367222	350361.6915340829	137.08342576771975	816.8785412460566	212.50553333974506	0.37110803152840743
sub-098_T1w	0.7854680768587652	1.0249574975949627	0.5881139348117688	26613.138617219738	3.66606	3.62463	3.92523	3.44832	0.2568949013031776	0.3624354287795339	0.38066966991728857	0.3555578589439392	0.055710506439208995	0.0	0.001979869961039677	4.765645560998093	4.62435996747266	4.70191337337988	176	256	176	1.9075290086335814	5.19511692621551	6.213955815610579	11.539221511982646	3.535381598614583	7.172949628161967	6.545668361786753	8.928673858583707	1.0	1.0	1.0	203.15575357140142	0.0	10.142033333371524	0.0	2059579.0	0.0	16.632437147200108	70.47095257121813	-0.22619648092947386	159.87795906135293	420.49800365393264	380.2898281291127	419757.2776915056	158.1093938201666	778.9765780419111	199.3623024446077	6.963558295601278
sub-099_T1w	0.767255956777238	1.067216379549269	0.586773642834702	25972.73381639938	3.54129	3.34687	3.75243	3.52457	0.26415274762551405	0.3626438427943528	0.3732034095801331	0.3249664008617401	0.04614374935626986	0.0	0.0018907169985850263	4.688661273651977	4.557480998059345	4.639633960851758	176	256	176	1.9822162538327723	5.034606093211647	6.629113325029288	12.870517628043444	50.643302427323526	97.88233986529114	90.1122729425453	121.81117653502122	1.0	1.0	1.0	196.63670693369036	5.219254169468038	8.51838512524077	3.5203334409743547	2199565.0	0.0	16.728624511510134	47.247738658754024	-0.37839502759756627	165.93052855572785	435.49555735855876	403.45837500318885	438154.12507970317	158.33051684126258	790.6668908428401	203.53879846151835	13.57244257130915
sub-1000_T1w	0.8381545205119609	0.9988227054075937	0.5327457805209487	20232.46678032927	3.6215766666666673	3.45949	3.88016	3.52508	0.2632289863552297	0.3496941869227982	0.38707682672197213	0.32578250765800476	0.04364526867866514	0.0	0.000742624534790425	5.274230706684385	5.131487169235473	5.21105928607058	176	256	176	2.096838231521673	4.906224796007128	6.489363742489748	12.465028199940443	46.772409215127574	93.10647070576901	84.6965575077652	114.21079260239902	1.0	1.0	1.0	740.2341527695661	5.5331712586022155	4.633684647003402	3.7320673000067472	2407222.0	0.0	16.241956889629364	12.968837747025418	-0.3704039131471073	156.03542949258247	421.3421634505683	395.0318595711142	389306.9845862941	161.04616812989116	767.4324630349874	188.39381421020062	3.232395456665971
sub-1001_T1w	0.8674655114715389	1.0485229886407623	0.5466629806637802	27255.9462890625	3.6769666666666665	3.5238	3.95387	3.55323	0.25237843874513277	0.3633677901989602	0.3842537710559071	0.3012147843837738	0.04220363050699233	0.0	0.000468371036325689	4.8668484647556065	4.71825728321127	4.783586532220701	176	256	176	1.988038677932712	6.098615087483154	7.279916521558732	13.75309579926033	53.33300550276178	104.51651338169367	94.23961794790073	124.86933495924671	1.0	1.0	1.0	297.5002751319961	5.124701592456787	4.17749382733601	3.45655869692564	2479927.0	0.0	15.58380700647831	6.298177147735067	-0.583223740246642	188.70193575614184	447.30258111859087	417.189058996737	404860.948862848	160.81785801798105	817.2417888604105	209.84930947375804	3.365371551528507
sub-1002_T1w	1.0615967304045917	0.7827400423348454	0.6106781756796918	11704.603803241516	3.4326633333333327	3.22532	3.75667	3.316	0.25361754682155147	0.36323303292835246	0.38314942025009613	0.5915878713130951	0.1297525435686112	0.0	0.0012062639794958871	5.003015694207924	4.835330907581678	4.922523884169345	176	256	176	2.1972981159495646	4.804531744613922	5.860444828361586	10.579504624521268	34.664081889521476	59.52935056936547	55.11218704350832	71.143128671638	1.0	1.0	1.0	250.12209016174398	9.018045105711659	16.915809246829802	6.082578990608454	1953382.0	0.0	53.60917076468468	63.68983692727883	-0.3242336422174157	161.4077225700256	492.17582873197426	477.1559846587479	393522.62332658935	168.4565096721053	856.8876109085977	217.1555033576784	11.286310486796634
sub-1003_T1w	0.8495627773743487	1.0512806961901078	0.5324813356441593	15536.689758896757	3.67755	3.48685	4.01764	3.52816	0.2599821300836815	0.36622288479189974	0.3737949851244189	0.381014347076416	0.07391892671585082	0.0	0.0016029545290754256	6.506270839536875	6.355681381418792	6.426883185322928	176	256	176	1.9928217126214252	5.681866272992271	6.2557353046531565	11.092517928345774	39.61685819321474	77.14192592814548	70.43102979222216	94.53430525530628	1.0	1.0	1.0	342.16568629792613	6.648655150610442	8.349973197427612	4.484449751675129	2114963.0	0.0	20.42199059575796	41.52535141760542	-0.3851566525487522	165.73805825082863	423.61432900565416	402.05189068615437	312983.90714391123	118.69273839145899	779.5844877660275	201.7497329795398	1.5788814435180019
sub-1004_T1w	0.7507869528309172	1.1315439235440137	0.5914238974690621	41266.47285510858	3.993506666666667	3.7832	4.34703	3.85029	0.25539615489397643	0.360292272750238	0.3843115723557856	0.2842804789543152	0.03566213846206667	0.0	0.0011012292355364404	4.423495649599173	4.291745387401504	4.366872613009041	176	256	176	1.8654762015599289	5.061389893586192	6.576599095972242	12.802931192770602	5.7673212257384066	12.502704080708112	11.326865842140428	15.710572219974763	1.0	1.0	1.0	126.36890828058631	0.0	7.564760336548778	0.0	2007154.0	0.0	16.125989578664303	40.637589734372675	-0.2562907562725836	144.07973670547457	409.47534879843533	357.74234775826335	449528.64662026643	165.43284923024476	765.7958969213068	191.76977414700198	2.4002081261727106
sub-1005_T1w	0.8734807227562386	0.9198406128422733	0.6228026247516054	19397.389081122645	3.67719	3.48916	3.95149	3.59092	0.2471820958509685	0.3682704955744205	0.38454740857461106	0.4268736243247986	0.07850661873817444	0.0	0.0014669040010379026	4.613200863453151	4.453992498812135	4.528843357166692	176	256	176	2.043420805254669	5.458775260972206	6.0920698451916655	10.77401346934812	3.1668530543556344	6.053740880331335	5.5389685293836886	7.396311653464096	1.0	1.0	1.0	97.46491981002303	0.0	17.233891579188295	0.0	1843392.0	0.0	25.12776905670762	88.41442257360468	-0.6225334942899319	176.07931468271877	461.69153766903304	427.3850211594254	417070.1033829028	179.66659085825086	827.2694330848753	209.15149131014445	3.926926151941413
sub-1006_T1w	0.7880088749898699	1.1104188386829374	0.6085462195712394	40117.327288941735	3.6256566666666665	3.42866	3.92255	3.52576	0.25205081041972094	0.37037711974128174	0.3775720698389974	0.28389793634414673	0.043313139677047696	0.0	0.0011316483742536377	4.309142351177695	4.180057797423449	4.25810835989901	176	256	176	2.096463772312152	6.1709941313932575	7.18452177005418	13.286107406457129	5.270480970476767	8.823204565428263	8.294107573422934	10.788637184363772	1.0	1.0	1.0	156.48610690652697	0.0	9.703602658691006	0.0	1893737.0	0.0	16.894158089533448	59.53499737048873	2.3011167816913733	177.19859884833198	491.9599914401617	478.95075089484453	453599.96452435385	161.3296263590455	863.3270738460124	228.45623629467124	0.9969047334082766
sub-1007_T1w	0.8542843457773966	0.9152222040747165	0.5651428890434823	13224.999999999998	3.7768200000000003	3.6726	3.99135	3.66651	0.2614592636450639	0.34709038872035863	0.3914503476345774	0.48834748566150665	0.12073033750057216	0.0	0.0016615725338471308	5.447526020586004	5.303545118221526	5.389496351117152	176	256	176	2.0966883745589677	4.163010888572864	5.888753153903404	11.40656019857838	32.1502218764093	67.6145646536713	61.42820563874625	84.51983038615816	1.0	1.0	1.0	222.24837789588375	7.494291280278959	10.251682531618364	5.054822653532028	2069830.0	0.0	22.114849109202623	54.24633780880577	-0.3762919524763557	145.03657830657514	403.369386380848	367.77551585808396	374300.37577950174	171.78963459283113	732.8006135076284	175.40757560178238	5.348042938640477
sub-1008_T1w	0.7992565764744081	1.1276515879961504	0.5806260183552094	34589.80027777778	3.6193633333333337	3.48711	3.82308	3.5479	0.26441765364427305	0.36358006383859265	0.37200228251713424	0.3251318335533142	0.04677495956420896	0.0	0.001821325848646363	5.013085657636738	4.87561850206995	4.948441091039348	176	256	176	2.0425703942620586	5.817427746180804	6.762840687214534	12.428523921200737	7.6280768996129265	14.682384751822347	13.45280818816253	18.047962913052316	1.0	1.0	1.0	302.9130847623594	0.0	6.6156707707073705	0.0	2168987.0	0.0	16.68946972489357	35.48296130621423	0.18598748848983293	171.4796649693926	442.0091523849956	413.1456555761397	411509.2283523519	162.50558345764875	797.1660190187395	202.2672779102785	2.2669867282229825
sub-1009_T1w	0.8080487153040409	1.1627996028599865	0.5333512268735059	25083.24976331361	3.6406933333333336	3.52613	3.78991	3.60604	0.25306509988537307	0.37053940231577764	0.37639549779884923	0.3039776235818863	0.0523396611213684	0.0	0.0014209598224070009	5.080296735084478	4.942633646637535	5.015667517659172	176	256	176	2.110634192539143	6.1783619758764345	6.951899026373148	12.566700910703869	53.49632576731264	96.6725503207872	89.49670646342118	118.32124330216372	1.0	1.0	1.0	563.221521744228	5.348383781647703	6.329895810993499	3.6074300408363342	2386930.0	0.0	17.60076753795147	29.595826840844488	-0.4129315019651534	175.3320973580477	455.79852777154053	436.7317723631859	388513.13350117276	160.67609770596027	808.7043570578098	206.9194234847839	0.6047339842167996
sub-100_T1w	0.8483918259914013	0.8407114365699885	0.5598476726571572	11532.528419632315	3.5690233333333334	3.50226	3.72208	3.48273	0.23578832964131163	0.34229606584294586	0.42191560451574256	0.558742344379425	0.1357942312955856	0.0	0.0018605805909288713	5.168659517154132	5.0333805506509695	5.15281047850147	176	256	176	2.064460530996358	3.021016378706484	5.385844608845697	11.072056916834248	3.788927457645974	7.346290703974346	6.906794136238101	9.585164247093985	1.0	1.0	1.0	251.83707888521272	0.0	12.193448969930552	0.0	2058949.0	0.0	28.56663491204381	65.5105643830983	-0.16113581016987366	133.83782958684068	416.8564803291572	378.8749581873417	352820.2162363893	174.21033008769155	763.0773211233318	183.52224010820322	3.29984719079611
sub-1010_T1w	0.8804952357824894	0.779783264937112	0.5688386635768389	12281.689633071623	3.7446733333333335	3.62858	3.92833	3.67711	0.24561150968972112	0.33865389228733694	0.41573459802294194	0.5376787781715393	0.1289762198925018	0.0	0.0020496613891360384	5.4078766053192835	5.267065791106499	5.372529874783404	176	256	176	1.923360447934441	3.081773206843387	5.3529202974986845	11.053627237718226	3.4297499288358932	7.7374731676039605	7.014896510746051	9.877466435798299	1.0	1.0	1.0	232.93678919999314	0.0	10.819257673654814	0.0	2034017.0	0.0	22.878075450658798	63.66972947959906	0.03833247662049333	120.45886679514909	379.0527632005592	333.3218092471361	352832.9684717115	163.22228150069714	721.6961474865675	173.3015448321462	4.31406005721671
sub-1011_T1w	0.8991174401894637	0.9199404219699165	0.5539001447231718	18533.279039219364	3.5382800000000003	3.49341	3.74329	3.37814	0.254213329275573	0.35140592553960875	0.39438074518481814	0.3916252851486206	0.06517021209001539	0.0	0.0009466053149168048	5.221618540486006	5.07375229638424	5.1523221436457955	176	256	176	2.034875246308199	4.905788456554696	6.540251849883716	12.680091846788253	40.414790419703024	80.4894264639708	72.72097871843886	97.25871927164275	1.0	1.0	1.0	1579.8729847236714	6.598626287777255	6.102966968443276	4.450705796480179	2271926.0	0.0	20.01216635107994	20.795033874847444	-0.5484573470818246	164.68082440503093	441.5698165345776	407.06347331404686	379565.41387704085	174.66618791222572	805.0654377043247	200.0431907701122	5.877288243157659
sub-1012_T1w	0.73978943640256	1.2816337854869206	0.5224732369602422	23134.645814554413	3.63247	3.51675	3.84629	3.53437	0.2612815570175843	0.37188555012335667	0.3668328928590591	0.31993187963962555	0.042676836252212524	0.0	0.0006483458750308761	5.630462731792938	5.499874286023394	5.571962797250326	176	256	176	2.087494257980527	6.340278253948181	6.8108100930894055	12.004657767339511	52.1237570573	96.4188240754746	89.47880941865195	119.89384712318125	1.0	1.0	1.0	2234.3596588883347	5.209119610360808	5.104839183573909	3.5134977847337723	2599895.0	0.0	16.220648106187582	16.838921204480517	0.4933720120686145	166.73523686163222	438.5911653362562	414.44634285755455	362707.39968730684	156.29209312424064	781.1969532873482	198.53744265378194	0.4094784655642769
sub-1013_T1w	0.8654437031127532	0.9993256652048133	0.5415552931202136	18277.905472150225	3.7585766666666665	3.60301	4.04809	3.62463	0.25806981497942527	0.35785654932028726	0.38407363570028763	0.38581010699272156	0.07060596644878381	0.0	0.0013645541515839524	5.700323727611021	5.55107997114026	5.623188033714	176	256	176	1.970111316633409	5.289642495300111	6.392643163579389	11.918175678804648	45.75821996114998	92.63372078968773	83.75175702396974	112.86333032107152	1.0	1.0	1.0	395.52831290270035	5.71017273290047	7.15145034903482	3.8514529801905155	2201547.0	0.0	20.1966436766088	31.944186431820746	-0.4602818025291322	167.54482433364063	427.31204712311927	398.8289155177772	353987.6556914077	138.99674617126584	791.1448048576713	202.4395011656443	3.7417140836376896
sub-1014_T1w	0.8458328276145672	0.8427446606434514	0.5340187940998627	17980.717720436598	3.76118	3.58148	4.0811	3.62096	0.2530761602168023	0.3423279175507807	0.40459592223241697	0.3708260804414749	0.06251475214958191	0.0	0.0021764887624002114	4.991674517826036	4.846817062735048	4.940124759542207	176	256	176	1.9072553655728952	3.7196308227175647	5.718998026417758	11.530107890962814	37.10154195470889	82.02407699273333	73.90628043358537	102.59322235331386	1.0	1.0	1.0	215.57957045026245	6.152932126844588	8.907678837688126	4.150089653208852	2227177.0	0.0	18.06693164817989	51.67272894035227	-0.18086497315165317	134.53177913431625	394.4991763551912	348.4515124615282	394015.79280297755	162.69599587842822	750.6045609619468	182.69764844885057	4.557589446297107
sub-1015_T1w	0.8009866201931171	1.0304708246411718	0.5835334585089736	27220.000229568413	3.5436900000000002	3.48825	3.68901	3.45381	0.2517279932510418	0.36336712134729066	0.3849048854016677	0.31452175974845886	0.0461816370487213	0.0	0.0019250074110614148	5.123628824179833	4.9818666218329515	5.062798246128502	176	256	176	2.0372065489407385	5.326343022845447	6.476672819883198	12.066468887863412	5.021743164878721	9.32756602214909	8.613019182756775	11.489748361242516	1.0	1.0	1.0	189.8255292150079	0.0	9.042833604384949	0.0	2078810.0	0.0	17.40044394135475	55.704101881616864	-0.16002609445576077	165.73875833989143	451.1182504715687	426.98237020522356	382600.62188101513	151.9619307294488	813.7335126399994	209.5918120952301	5.057849072576687
sub-1016_T1w	0.8810156824514075	0.8333280195551701	0.5574429885166665	17960.22072044144	3.6804966666666665	3.57394	3.9066	3.56095	0.24977805691763316	0.3471215568295776	0.40310038625278927	0.3794572055339813	0.07533328533172606	0.0	0.0016574244644009717	5.268778257476305	5.122051165339865	5.205400667630836	176	256	176	1.9605983898702535	4.322081975449372	6.219362498888581	12.375407131346119	3.68057334518176	7.660232066537122	6.899006122077981	9.356212954515058	1.0	1.0	1.0	161.09967859827282	0.0	11.024660051482202	0.0	2230267.0	0.0	21.693967681378126	67.47301060646977	0.4622808776570353	150.09644819213352	422.07474828104347	379.06512957811356	369335.0735623874	173.51178939267993	783.8993367888033	193.34128721306107	8.201253565686217
sub-1017_T1w	0.7727502472211016	1.195207181950392	0.569766567966445	38247.220273483945	3.6085266666666667	3.4138	3.86116	3.55062	0.25338990450142684	0.3720028964606538	0.37460719903791934	0.33345869183540344	0.049650785326957714	0.0	0.0013666056048740908	4.842085211754761	4.708572393209956	4.7880255088381585	176	256	176	2.056274863593518	5.829263956469966	6.653134739961337	12.073865399820527	9.668041466835247	17.188153511221035	16.07624715817563	21.372546496470598	1.0	1.0	1.0	481.78902198955427	0.0	5.4997825246464185	0.0	2213992.0	0.0	16.45421061106026	29.623989984160634	2.3631111190660077	167.5232143805028	454.80238414720895	437.1699749547988	407218.35464477795	141.20752866379917	807.8297371640801	212.60262716755958	3.5881917692857144
sub-1018_T1w	0.8300177618285768	1.0473183998801374	0.5673308862935085	30453.207698937087	3.554206666666667	3.45417	3.80736	3.40109	0.2519433065699595	0.3663025333730208	0.3817541600570196	0.2809174060821533	0.04995238035917282	0.0	0.0018585902794047559	5.110963140391459	4.968099788880005	5.039942602142765	176	256	176	1.9757300127457982	6.127305886799699	7.0843512659420504	13.150017898280653	66.57406065632907	118.65436590626231	109.3188555642159	142.72814013005635	1.0	1.0	1.0	220.56822501160255	4.466543753120784	7.577930545442108	3.0126379802823067	2021223.0	0.0	16.569508891552687	40.654967858143564	1.750699642394407	179.64438975051792	470.4964727969846	453.8840381093323	384149.54902625433	125.20523446053267	851.4919987469912	229.72948956390525	4.017366012350764
sub-1019_T1w	0.8689149759158624	1.0574812443872608	0.5156243198565638	23573.88022268136	3.6077166666666667	3.48835	3.79261	3.54219	0.25626167179069503	0.36507755428853494	0.37866077392077	0.32798001170158386	0.06536675393581387	0.0	0.0012958803276446826	5.55186440928139	5.407216625920824	5.474668531024066	176	256	176	2.0590612399449655	6.374934228326447	7.288848261041355	13.432549314852654	50.1862380551865	91.97670316154615	83.98284943997173	109.78560710318253	1.0	1.0	1.0	450.63180987920566	5.706144155455833	6.345084935551966	3.848735745996237	2437749.0	0.0	17.811591010540724	25.6201132243702	0.5882807672675852	182.24274356959717	458.2556563160323	437.1149411983788	360710.598026332	159.85679168254137	822.2271970845759	212.28816647607286	3.1301356917169
sub-101_T1w	0.9481473736397961	0.8696154576904731	0.5509465846266838	24571.151789247553	3.502993333333333	3.40552	3.68469	3.41877	0.25140035619778917	0.3518686323893626	0.3967310114128482	0.34354960918426514	0.06266568005084988	0.0	0.0015671836776836989	5.5916470802929945	5.435233049291079	5.509925327664806	176	256	176	2.01976823732054	5.081454118245536	6.515345255059043	12.444813409611054	51.15062697706316	101.16241782884684	91.01947147646297	120.74536962347892	1.0	1.0	1.0	577.130610842433	5.2498113923890655	6.282082714309874	3.5409439746290445	2232348.0	0.0	17.30168559961021	32.68581598950704	-0.4671196966707023	164.8782228357639	441.4573472465545	409.8858561851084	351041.1277922923	168.4107500128448	809.6670673694462	202.9367849223508	5.993169710771049
sub-1020_T1w	0.9688950919801441	0.8623896728823404	0.5149287217391221	13556.925380886427	3.5064100000000002	3.43516	3.706	3.37807	0.25344470173958894	0.3568062049516925	0.38974909330871843	0.4735843390226364	0.11753709465265277	0.0	0.0006865284621871417	6.571249720673393	6.409328314537244	6.490783700233512	176	256	176	2.1468097444187872	4.915923694929721	6.08478357673319	11.191617290851061	35.72306700557226	66.85055302862878	60.926167380152094	80.20488210625524	1.0	1.0	1.0	2496.3187824966667	7.928657097586921	7.331884295439246	5.347797945141792	2364467.0	0.0	24.94365755841136	22.667760175147848	-0.28792821224302	157.44047665208313	462.505670444478	432.3312653079629	301431.9217951362	183.27667529135942	819.7028293199837	201.38279570517568	9.288636340392891
sub-1021_T1w	0.8924147289315927	0.717398656878058	0.6014531158656563	9996.685357589817	3.610856666666667	3.52559	3.80877	3.49821	0.246512641979093	0.34388568310802087	0.40960167491288624	0.6115764379501343	0.16208532452583313	0.0	0.0006900313164966631	5.18626638884537	5.0444177546977205	5.151643836307098	176	256	176	1.8660525106369148	3.3974467563420205	5.405029042214502	10.951587859664572	25.28327053732427	50.283736091109105	46.236089764201004	63.14126266416965	1.0	1.0	1.0	65.49563663993283	9.919726166184313	26.085425223480595	6.690753623843193	1898336.0	0.0	35.48011064529419	125.7013550637244	0.33069239373842274	147.15205215665415	419.6640265790326	382.82580591738224	368144.691098199	136.03257939219475	793.3704482764006	205.1524722887018	7.607783321837676
sub-1022_T1w	0.7614790359832107	1.1811837042797932	0.5986025297118195	23465.863061224492	3.7290733333333335	3.57338	4.00435	3.60949	0.25916450604762353	0.36719419586027946	0.3736412980920969	0.31624144315719604	0.05119473487138748	0.0	0.00124771728449844	4.99355805601437	4.867248982955007	4.942541146840419	176	256	176	2.007014930702778	5.774475428870981	6.876544302969225	12.848142549333913	51.17961796345242	96.92647546307809	89.68964574056149	120.96284379515396	1.0	1.0	1.0	122.29833529902088	5.222711291399958	10.40802691271464	3.522665234282613	1919560.0	0.0	18.050245890393853	52.70676564202261	-0.4114285332542753	167.73405333542655	430.65653735604053	408.0010950807482	404701.9629405186	133.8066639378667	781.7312997039407	203.28727243776348	0.8125357260811166
sub-1023_T1w	0.7404251256672733	1.3106611676001578	0.5753143397519399	27003.8093116507	3.6193166666666667	3.40177	3.93093	3.52525	0.25280095891041404	0.37580211698692473	0.3713969241026613	0.2980988621711731	0.04307886362075808	0.0	0.001112569470432236	4.8091306573415915	4.685779819473964	4.761397428929501	176	256	176	2.1119443036335253	6.462736045164609	7.157887388424013	12.898981816473906	57.99355219406115	100.03656121369575	94.06401645043861	124.16193594355897	1.0	1.0	1.0	1092.1116665625345	5.066141392475528	5.494563756651634	3.4170604422688484	2355282.0	0.0	16.892403637990355	19.815001145099146	1.8198051939934512	172.28966332313954	461.11464031234385	448.4616261087358	409319.38640612783	145.6935367602855	807.9970099013299	212.3451255428605	0.17051149126242127
sub-1024_T1w	0.7946908688583663	1.1252395884028676	0.5540812044107408	20485.52693526482	3.5603233333333333	3.46739	3.80085	3.41273	0.26225451343809064	0.3687894666770556	0.3689560198848538	0.40665048360824585	0.06652918457984924	0.0	0.0008184011570686046	5.121329139424653	4.9752685745091965	5.049011057308646	176	256	176	1.9901280990552535	5.698479815059523	6.359276499517473	11.389221584437642	46.025949950043234	88.84298918656242	81.46892405690498	109.53783303410928	1.0	1.0	1.0	521.7952528875124	5.851460604312402	5.081008898132624	3.9467502012848854	2418554.0	0.0	17.635082248598337	14.621521528642852	2.4469740793312758	169.5530370344808	444.39146710854845	411.0884892195463	399513.5432544248	158.02662512287498	802.4119040183723	206.56357494177124	8.971752005303737
sub-1025_T1w	0.7109509134128891	1.3680561227757775	0.5184296063989816	26500.811249323957	3.7137033333333336	3.5337	3.93345	3.67396	0.2587969244377416	0.3746436498627606	0.3665594256994978	0.2783779799938202	0.031096145510673523	0.0	0.0007860912848105836	5.49387819435424	5.370478111753068	5.438614485887582	176	256	176	1.9891096114343407	6.376219030183439	6.946030430886336	12.47276265104123	57.36006808064726	110.09877868288325	101.90308044029307	138.2503945573487	1.0	1.0	1.0	531.515746518222	4.507074699026468	4.464709669306251	3.0399756878614426	2412954.0	0.0	14.693215824663639	10.73717942983016	-0.44992188245435605	170.3674236232005	416.4005494173384	394.6141774151474	368455.9102272835	122.3083551749587	760.0952544882894	198.3870771370324	-0.2217944789169426
sub-1026_T1w	0.8876726658568572	0.9234238018961878	0.59445696196086	16985.698429844528	3.5956733333333335	3.4366	3.85218	3.49824	0.255801928445319	0.35636960368495924	0.3878284678697217	0.390673965215683	0.06509208679199219	0.0	0.001587813708991651	5.010414134992656	4.85692821058609	4.9301047612232205	176	256	176	1.928904071531975	5.224727377344551	6.385865917768821	12.003966304429937	44.44171145280711	88.6787272029145	80.05443153837525	107.04285595940418	1.0	1.0	1.0	203.9711856286839	5.974160828323501	9.476189655972771	4.029510244727135	1982385.0	0.0	19.525347435846925	48.163557536764706	-0.4136349040959608	169.4728858505299	436.9887987063804	405.2620671130717	398061.3110087821	142.5439249072224	812.5685181003064	210.09938443755902	5.234714850781366
sub-1027_T1w	0.9147643363971596	0.8561207629925887	0.6056922385179891	15856.621301775149	3.57356	3.40568	3.79624	3.51876	0.2539573009967867	0.36136452113702733	0.3846781778661859	0.475040540099144	0.09344559311866751	0.0	0.0012590378631741844	4.660719871966158	4.512786116397793	4.597621342183692	176	256	176	2.093193042998276	5.0807928875060915	6.395795135713377	12.013399476635763	40.75036791847535	72.13971538224902	66.70340800067693	87.22014070130642	1.0	1.0	1.0	125.69604012476171	7.393347546161123	15.967096518422712	4.986737139523029	1984974.0	0.0	32.32537408173084	84.43105407749283	0.45990068653406535	165.7473162653568	482.3167051269324	459.8761916682124	422752.0531222541	160.45976171642542	853.651591040194	219.70054281351446	7.873542477416159
sub-1028_T1w	0.769351764124154	1.2402997318054259	0.539657442885853	21236.84880716303	3.686163333333333	3.53266	3.96186	3.56397	0.2563201543184584	0.3753192190680679	0.36836062661347374	0.3082631528377533	0.04581969976425171	0.0	0.0017186445366190717	5.6268658200485255	5.492303134600298	5.558457930926104	176	256	176	2.114210443407592	6.755161719709732	7.021198954766841	12.194224701183199	48.4875808740056	89.43780044235602	82.58378792718635	109.82598246519741	1.0	1.0	1.0	314.25625168938075	5.664102994231882	6.732155793322215	3.820379413664341	2357896.0	0.0	16.847246922552586	32.118828845779916	-0.11900992265101129	172.43015180800992	436.81921943748284	419.20835418626666	356464.69513883383	142.91976757347584	777.2906377539039	198.28100248240005	0.15066507274354102
sub-1029_T1w	0.7823045014300094	1.0238701686208747	0.5818991063300579	26837.285809757188	3.7292400000000003	3.7059	3.88088	3.60094	0.24892383187637204	0.36030457366947155	0.3907715944541563	0.3247191905975342	0.055617839097976685	0.0	0.001727046922627956	4.596874272876892	4.456596557519255	4.537883266235499	176	256	176	1.9951429930878795	5.110234669742972	6.501539147885175	12.399239780824672	50.76742239232139	98.7362538017005	90.50297214219235	122.00524023255518	1.0	1.0	1.0	210.9153102697698	5.248665479545921	9.46454780358317	3.540171068161726	2022491.0	0.0	17.953724702820182	54.550739319516566	-0.6285666471369056	165.20799437999307	444.7470885906715	406.72632049769163	420888.13174614357	176.33423510938883	807.3275831155479	203.857988490158	5.38323789975483
sub-102_T1w	0.7616269339515939	1.111704120591798	0.5124526629902381	28824.182023085854	3.5430933333333336	3.4663	3.70261	3.46037	0.2547019489773234	0.3610898249069984	0.3842082261156781	0.2841349244117737	0.045427459478378285	0.0	0.0005627919999595423	5.781340270417067	5.651470749229859	5.741417490915449	176	256	176	2.1083156781029215	5.036906175818334	6.606377398004242	12.67391034009147	57.93158230078112	104.632601232458	97.66982669951774	130.44529656531412	1.0	1.0	1.0	1149.0145659074199	4.861328618362138	4.718489809806821	3.278916325420141	2415260.0	0.0	16.116707362234592	9.575393479288707	-0.16527974301761805	147.1993826559993	455.3899556307056	429.87148774787784	343219.2815329321	157.33240876719356	808.0027873776853	203.89302511839952	2.507953335899547
sub-1030_T1w	0.9277485237830816	0.8612799925426188	0.542175998498949	17993.126863905323	3.6519166666666667	3.58059	3.91076	3.4644	0.2629458280410415	0.3451470318173773	0.3919071401415811	0.33286990225315094	0.06954321712255479	0.0	0.0018546267376565234	5.5008284539268	5.350631955140185	5.420291659109901	176	256	176	2.1018867191832857	5.043464366456372	6.736058888834683	13.062825580864391	37.82730469091552	78.94734885751694	70.34132522788332	94.24932213521748	1.0	1.0	1.0	441.5593613738612	6.7049374928851515	8.037813574080356	4.522411614656448	2176955.0	0.0	18.67318344116211	44.09674211157648	0.10789435332872532	156.26830124546845	419.81449738745397	387.1403168514371	373853.74928536225	176.73876358568668	764.9440419822931	184.18680490629828	7.444827176361526
sub-1031_T1w	0.71344128453466	1.4384158428035367	0.5048606677947326	31759.29671491837	3.4780033333333336	3.29644	3.72451	3.41306	0.2501418901863154	0.37866181148020167	0.37119629833348294	0.3087565004825592	0.035632550716400146	0.0	0.0004221400785346466	5.871451144631469	5.765254154440388	5.850835055386949	176	256	176	2.1320033338641453	6.2121648304759916	7.191770825334646	13.231144311663801	71.24853190518192	116.1705792475046	111.65986138122679	147.56047299099384	1.0	1.0	1.0	5611.43472512051	4.222172199520723	3.942562070711064	2.847811872139573	3069347.0	0.0	14.552579933777452	9.4217912260287	0.7262399545632117	158.35082524441023	462.3636600643965	459.17700598947704	332149.658304855	125.32984908856452	805.4604789558798	215.37316920451283	-0.5482404772851766
sub-1032_T1w	0.8276298460265448	0.9202016399536133	0.5663215561794673	17577.496882466054	3.666793333333333	3.6172	3.8023	3.58088	0.2550967985464479	0.3515207023475414	0.39338249910601075	0.3798639476299286	0.07865506410598755	0.0	0.001965501399414664	5.7701756882618485	5.619304952601363	5.704234483663639	176	256	176	1.8635134837245604	4.322386536005502	5.7071025856476725	10.935407737212957	38.65048955983699	81.24585206294704	73.61624684926356	100.95239892500665	1.0	1.0	1.0	299.909607214778	6.223200440433487	7.863747870123252	4.197484910488129	2084786.0	0.0	17.29769991338253	42.57607529175246	-0.3955921453445077	151.61523008507714	403.6487517740177	367.14452692866325	344866.6377256852	138.17849519848824	770.7800920307636	197.01708511128876	4.222587236372438
sub-1033_T1w	0.7548793968975304	1.196878929603482	0.5745058973771808	30204.317289202263	3.5212766666666666	3.33773	3.81721	3.40889	0.25979195695170165	0.370899096509418	0.36930894653888025	0.3247924745082855	0.04536810517311096	0.0	0.0019045672567890718	5.137220224746068	5.007438388853193	5.090402187725261	176	256	176	1.8843862399230082	5.452824908685335	6.3646999575763346	11.756888724120659	7.177553013600878	13.068344241719585	12.242900994546567	16.482805728319235	1.0	1.0	1.0	207.01521220199922	0.0	7.02511835051307	0.0	1952921.0	0.0	15.610719576478004	38.29364583154588	2.0000219949333244	171.0568053844762	436.4685229391989	419.53808861784637	393597.5447249012	87.71149559505284	802.3712258264422	222.6388342134768	5.067291455443181
sub-1034_T1w	0.935233091393382	0.8850197006968111	0.555621351227737	14091.466518580222	3.71151	3.7198	3.89665	3.51808	0.2605410936771026	0.3493679518068712	0.39009095451602616	0.38992154598236084	0.08280903100967407	0.0	0.0016624475444694225	5.639623185855613	5.4940636496404345	5.57367157201563	176	256	176	2.2996975187032955	5.147849834455159	6.943294345383607	13.382335682992368	39.561699947790906	72.78864740748426	66.42311701383981	86.91900368624428	1.0	1.0	1.0	436.90866000158525	7.288989549550977	8.275021672404776	4.9163487404584885	2131804.0	0.0	21.206340089440346	39.8111354428247	-0.27725242774309766	153.06878054057051	455.9658415947598	440.1599689498544	360606.3302886449	172.65923263132572	795.5679558813572	191.39880574043323	6.425548734638003
sub-1035_T1w	0.7999244112600378	1.1286352333759961	0.5374531650614472	36855.83023992757	3.663743333333333	3.55569	3.83227	3.60327	0.2584782803907735	0.36602030120483925	0.37550141840438733	0.3037061393260956	0.058065298199653614	0.0	0.001774085750072208	5.569301622239907	5.4412455738998	5.517144427332243	176	256	176	2.1659898665871413	6.245770232486936	7.510616858658898	14.120090476902616	7.359210817668743	12.793437514369332	11.890630392012802	15.519242844000335	1.0	1.0	1.0	373.73618686079254	0.0	6.239973758143574	0.0	2218193.0	0.0	15.533485505729914	41.12872515485702	0.46541322073360414	171.88886765622564	476.5100300230703	462.00296469032764	362181.5761048137	160.6824484281242	833.5333803109825	213.2984710644658	2.867448499823489
sub-1036_T1w	1.033988357034034	0.7710952787997355	0.6131149319769984	15878.982388571829	3.5463966666666664	3.36083	3.77566	3.5027	0.24947548218024304	0.36125230454406027	0.38927221327569667	0.4788426160812378	0.09965969324111934	0.0	0.0010302277214988297	4.659022309739571	4.498540298167769	4.575009069673785	176	256	176	1.9139674660134574	5.124596287358435	6.319621400980403	11.92030044956932	39.10807069145659	71.15756928558507	64.8682005578376	84.33896169647112	1.0	1.0	1.0	115.0209054413003	7.579208483622592	18.801859909040726	5.112098436802626	1921246.0	0.0	49.38353914767504	81.27270177365787	3.1641077418080688	172.2412280885997	475.4104196939705	452.4374178610742	415777.5851823909	122.82401211559772	875.204617343843	236.3869197407227	8.257739436964277
sub-1037_T1w	0.7545089289372576	1.2074230192599442	0.5843144757816735	26281.999952437574	3.611406666666667	3.52382	3.80731	3.50309	0.25668852888085947	0.36269511964865286	0.3806163514704877	0.27080342173576355	0.03346206545829772	0.0	0.001959844694412972	4.850739671976767	4.733425055371753	4.809538322058976	176	256	176	2.025109966196137	5.722514312491145	7.373561393245204	14.373059901048329	57.5780285187298	109.09244324108465	100.77850043795787	135.66502955405917	1.0	1.0	1.0	308.4773915833094	4.705251268844241	7.330942057727892	3.1736437529325485	2191391.0	0.0	16.29640879482031	40.51467496366888	-0.43920291922773735	173.83289409896778	435.8511824291361	413.53081853687763	412410.4219887435	149.48869582265615	792.0004298985004	204.201413296571	2.7881786449685944
sub-1038_T1w	0.9554882114795494	0.8654154719778749	0.5937784810372262	18097.769414760234	3.58154	3.4265	3.80508	3.51304	0.25008985898481106	0.36608451674154946	0.38382562427363953	0.4101315438747406	0.09374839663505552	0.0	0.00123589708752534	5.169769711316781	5.008573542424652	5.081357935371745	176	256	176	2.072759424378766	5.728503539882865	6.471516779601316	11.613287374542315	46.06224874460091	83.27394006638936	76.16511041628779	99.1591424378731	1.0	1.0	1.0	134.5633257260563	6.4746585124090625	13.840672241089457	4.367090802639723	1980285.0	0.0	26.935706045478582	71.7485262030235	-0.18687670165067294	176.80071164176866	477.36156323095275	455.2293704561889	377067.48311411706	157.69341752305627	851.6145830899477	219.62450704948486	5.197569484620404
sub-1039_T1w	0.7473863424198607	1.230637474311408	0.5834486880657482	34650.81239108227	3.625033333333333	3.40011	3.97525	3.49974	0.25766629332400953	0.36603457416508145	0.376299132510909	0.26775023341178894	0.03273869454860684	0.0	0.0013761642473108613	4.403771435069167	4.2865638295594986	4.37089732502347	176	256	176	2.183794312739194	5.800486021550714	7.28202192265367	13.861785433671104	74.81286000566156	127.2580341852506	120.20053481924428	158.53071026682068	1.0	1.0	1.0	432.33777118903663	4.055099166877789	6.235421504553455	2.735122824087739	2434068.0	0.0	17.79132275097072	35.89824847930544	0.13881854171245278	161.392946841736	479.0502627575501	463.06931851245463	453806.7716611461	160.6428805347532	831.5294361002743	212.04781311384005	1.2099261388661686
sub-103_T1w	0.8215406900112697	1.1711836127730313	0.5512879148663187	24427.574707445307	3.6148900000000004	3.42702	3.88375	3.5339	0.25104440204304135	0.3732697579185868	0.3756858400383719	0.302937775850296	0.047533053159713734	0.0	0.0012384858699398026	5.172568627464418	5.039173527687303	5.1088296727763165	176	256	176	1.957481089707282	6.554669854988622	7.3141094469020835	13.430177396010347	50.41415566576256	89.41839482083874	82.72309221680352	108.33672616380927	1.0	1.0	1.0	891.7159564044779	5.893800152292143	6.243649332737776	3.9753077924251556	2383391.0	0.0	18.26056018471718	28.093689442351153	1.3458032829861724	192.7224732725122	464.33246518809227	453.54060366749763	378652.5311499371	105.23253798484802	841.8603038787842	231.6957273121518	0.21935355086764918
sub-1040_T1w	0.8676141486561917	0.7833415035448559	0.5730935555835059	16995.841017727427	3.5666966666666666	3.53848	3.75553	3.40608	0.24442869717013066	0.3465132183487925	0.4090580844810768	0.5414568781852722	0.0979117393493652	0.0	0.00225833478199841	4.833248521702285	4.687270739570888	4.793532878861244	176	256	176	1.9611679206484534	3.412175084929251	5.342928044152534	10.655441126879897	36.71074442797971	74.77534250056308	68.72060814553006	94.67573750804739	1.0	1.0	1.0	180.09728739516396	6.615827675324147	13.356661387604909	4.462307956069708	2643822.0	0.0	21.583645574748516	93.7613724105342	-0.12665466798101388	133.58341412516202	416.61767531180396	370.7196836695075	391357.96474689874	173.36541122943163	773.3084745146334	189.02981541435372	5.796692134091657
sub-1041_T1w	0.7489314700155404	1.3017486126922586	0.5320947948446234	27655.69	3.63752	3.41521	3.94756	3.54979	0.25479076261408773	0.3701138512152448	0.37509538617066746	0.2615516185760498	0.03537632226943971	0.0	0.0005072002108053884	4.867448099663334	4.758738020305263	4.840571094795154	176	256	176	2.168110365107598	6.368793221352287	7.937423135354705	15.275365819604229	64.89201097244342	106.23471687698868	100.59563223304735	130.66016884970998	1.0	1.0	1.0	75.35898002606172	4.892102386392545	4.573351727427533	3.299672916531563	2733128.0	0.0	16.15701910853386	6.102219403116229	0.5184488671372023	165.65670839439582	487.66947093881765	484.5683459751308	406933.7161394276	133.6936440318823	844.915384825319	223.49773258011425	1.3887337053674118
sub-1042_T1w	0.7945788186755393	1.0928086386869773	0.5863343254555824	24812.451174902348	3.6387099999999997	3.44484	3.95203	3.51926	0.26159100260140555	0.36082176109392705	0.37758723630466734	0.38360588252544403	0.05871842205524441	0.0	0.0010636984871721386	5.096111612510846	4.9535891901227345	5.032710844665527	176	256	176	2.0721071392584243	5.00796792486201	6.0544172122751645	11.083176572705058	10.57782866742333	21.22296149598764	19.464533792253608	26.592811213349854	1.0	1.0	1.0	1541.6617452393143	0.0	4.9804043867000445	0.0	2234310.0	0.0	16.055469807237387	23.6974819094194	-0.37746245883352003	149.35675217441724	415.38185046159697	382.6194109916687	400297.0161079555	166.3174098841846	753.4052319526672	184.65209921959652	4.36823652583988
sub-1043_T1w	0.9511187139642215	0.8571306301262358	0.5539287433840229	18163.603519619497	3.6590666666666665	3.56293	3.85026	3.56401	0.2578288510292075	0.34825484390211725	0.39391630506867514	0.441470205783844	0.08977436572313302	0.0	0.0005848388551591505	5.254205206915759	5.0945394111492766	5.170329963731339	176	256	176	1.991742536394125	4.401418316786374	5.8593862723400605	11.184997963839685	21.285794476649077	46.93828790772362	41.77053069800679	57.08750970964767	1.0	1.0	1.0	2298.611554219226	0.0	5.1630966914586205	0.0	2458571.0	0.0	21.298783130943775	11.112991445827587	-0.057574845222192916	131.9326212312788	400.5530471157254	361.068095035851	383114.0780726615	152.9467512667179	748.2382596060634	181.28227780951624	6.185837870568482
sub-1044_T1w	0.7254432066445007	1.3083920859908	0.5216969213401071	34196.29912306777	3.6444500000000004	3.48185	3.88541	3.56609	0.2565281009114798	0.3704548344697519	0.37301706461876827	0.24879081547260284	0.03333258628845215	0.0	0.0009417179191848299	5.376433386830065	5.2558670899885325	5.327879191508978	176	256	176	2.1186204656940033	6.4099618889287004	7.471976167593421	13.887346148157556	70.18191972307453	127.87267860747124	118.72221237675491	158.112038799719	1.0	1.0	1.0	829.1451837534876	3.991241650623213	4.225869408493661	2.6920515839010477	2392156.0	0.0	13.821048337966204	15.613226119482148	-0.46608126976770636	173.1869701801351	448.80810779150244	427.5643989853561	372674.02064281155	164.63144325464964	795.0710698515177	201.81237378963806	0.5241522603669475
sub-1045_T1w	0.8703299901091709	0.8552810104537242	0.5680288298501223	16933.86310003151	3.7562200000000003	3.59416	4.00969	3.66481	0.25382928693916507	0.3432664477827761	0.40290426527805884	0.42374245822429657	0.06798739880323412	0.0	0.0011831244919538746	5.010648291259821	4.864465885320101	4.948143003755135	176	256	176	2.05492947843021	4.083890987532154	6.034349239512107	11.964227252573956	38.85328049897447	83.69259981620023	75.25656643568895	103.22381899189216	1.0	1.0	1.0	362.97361077768267	6.1416825816251555	10.68095237372529	4.142501950263977	2445884.0	0.0	34.658932983875275	48.77561435568257	-0.22380780122712673	137.20518887350596	399.85932989168657	364.2363881468773	394643.6227197379	164.51256078481674	740.2650985121727	177.24984263195168	4.64004819766396
sub-1046_T1w	0.7410925857340238	1.305443466570976	0.5517572214099383	40043.64826446281	3.5143500000000003	3.34662	3.76066	3.43577	0.2507830096808437	0.380147232781159	0.36906975753799737	0.3180704116821289	0.04994276762008665	0.0	0.0016302662876454099	5.2021131112151275	5.080832308356631	5.168661296740396	176	256	176	2.342634536904106	6.3810081309451885	6.902684233906718	11.984410033870859	9.287538877665828	14.240622507117662	13.791356322054769	17.84590758138082	1.0	1.0	1.0	208.38594350469484	0.0	6.564799564861022	0.0	2112318.0	0.0	18.23372514359653	34.797532993145374	0.7979691664178197	145.90827528971533	493.94155527713747	493.3071044757962	374576.2745425764	159.2824970446527	824.6114663537592	210.5776373639696	-0.556543918664735
sub-1047_T1w	0.8437436315641219	0.9953571556629198	0.5345803057206057	24880.645696	3.5525933333333337	3.47873	3.76009	3.41896	0.25790838221230317	0.35255533573597325	0.3895362820517235	0.3038274347782135	0.048181802034377996	0.0	0.0005465815964252957	5.275644257758867	5.135692057564053	5.21310017255299	176	256	176	2.1318332892109755	5.241023476453639	6.968615604771521	13.532990048649946	49.66460381334818	94.60823768246175	86.25904497041802	114.50429341544411	1.0	1.0	1.0	2336.5394617692305	5.604667329442231	4.839578113974177	3.7802906669676304	2515912.0	0.0	17.285944502800703	12.42305261781986	0.8766765851452605	158.27197313228316	455.0502738468017	424.87882282584906	381257.96655946295	179.7092024758458	813.5056274607778	199.30182522679937	8.321497553719245
sub-1048_T1w	0.8475726843188537	1.0299105820566024	0.5701756067117533	14430.925677226813	3.7942099999999996	3.59613	4.03117	3.75533	0.25929520148244756	0.3675781845999524	0.3731266139176001	0.40447674691677094	0.07310027331113811	0.0	0.00190660525441729	5.431291157481061	5.272866703292766	5.3435202540917395	176	256	176	1.8086410637717312	5.357358805155206	5.86762136053607	10.436864212681275	4.628838127568701	9.66343136357234	8.75266927523621	11.965738334567588	1.0	1.0	1.0	214.18432363277574	0.0	9.28997727234117	0.0	2146680.0	0.0	20.67099952697754	52.41013742283194	-0.6152085911524434	172.3287852180215	399.6617224916834	370.30157746374607	373108.6817690197	99.035081718117	763.575418073684	204.73995014409758	0.9726178928395628
sub-1049_T1w	0.8357433704961207	0.8095132265623135	0.5947020823635766	14631.095242980746	3.70166	3.56268	3.97708	3.56522	0.2465019558729812	0.3391927139090919	0.41430533021792687	0.4445796012878418	0.07541401088237765	0.0	0.0016454447328603519	4.999905185797103	4.864560906552526	4.973594296921147	176	256	176	1.8461669597716324	3.209598176899886	5.471460857727405	11.358617436510698	33.731374609663206	72.56960934574104	66.366444945189	92.79835088016277	1.0	1.0	1.0	153.2514968344776	6.8807890721681035	12.542414177798014	4.641021702438593	1857675.0	0.0	23.423143088817596	71.59872872104575	0.22430170685343498	127.96420482535446	405.941224206671	354.27503921836615	381756.3469343562	165.92431281134486	776.1719449870288	191.89736515225107	4.031874387614876
sub-104_T1w	1.0032148940270686	0.7420953208866495	0.5360969869219844	13683.000657462195	3.8490266666666666	3.68124	4.14148	3.72436	0.2516256501425798	0.3393505556944579	0.40902379416296225	0.44655677676200867	0.10511855632066724	0.0	0.0017952097363158309	5.632977622958272	5.476511013319517	5.546461874381878	176	256	176	1.9267275922637177	4.3292317236315805	6.193640223446742	12.324961354444929	29.871873525253406	70.25936309807727	61.47843555807025	84.30407005088007	1.0	1.0	1.0	159.40255117920063	7.38568923812391	12.94302688147478	4.981571689248085	2121555.0	0.0	20.76776846125722	78.11738937404985	-0.2858259380519481	131.0460806710364	377.77929996641626	336.76097804680467	349547.7852895445	150.65888433158398	721.6210503093898	174.78365789182413	5.207204498308705
sub-1050_T1w	0.9118868364085356	1.0167524854322294	0.5469073023337783	17579.10225921522	3.603823333333333	3.36103	3.88913	3.56131	0.25150200118843113	0.36816004882262193	0.3803379499889469	0.35248687863349915	0.06399096250534059	0.0	0.0013108451948991777	5.940102126297013	5.8006954308259	5.8827335211899445	176	256	176	2.5251763005080976	6.366532532876234	7.495525958904384	13.594869043328819	56.17392108845835	86.15001618237255	81.54164686080786	102.3010033115927	1.0	1.0	1.0	373.2754633853188	6.2412117277877925	8.28318892833646	4.209633339196444	2296318.0	0.0	24.89883905276656	33.81285223207933	0.30024317098008524	147.70867755764442	536.7054704752046	535.145559143275	329984.45838384423	201.99713464826345	881.8692353367805	211.92371723518457	3.972151562884716
sub-1051_T1w	0.84135043023325	1.06916693842011	0.5863436168708138	23296.775451660156	3.6450333333333336	3.45446	3.91902	3.56162	0.25814083847076985	0.3630835917075395	0.37877556982169064	0.3708491325378418	0.08405673503875732	0.0	0.0017991533283244175	5.116546011881758	4.978306258586946	5.049382001614105	176	256	176	2.134343288132794	6.1297876529920705	7.170790340738242	13.248240081089863	50.782236470422255	93.27155201997518	85.5436823638106	112.57725860103436	1.0	1.0	1.0	304.58433307180275	5.626298085425349	7.495842055023247	3.7948803901672363	2196299.0	0.0	17.567679047584534	40.56361129405911	-0.05024887005940526	171.69909674487704	457.9180725050189	436.116814494133	393721.82807036454	165.7315866947174	811.8754020929337	204.33276271904566	2.909503222250776
sub-1052_T1w	0.7585973231065469	1.3246902446055064	0.5456297150291006	33615.43770068133	3.62963	3.51296	3.83073	3.5452	0.24989270688685233	0.3766865347562075	0.3734207583569402	0.2411140650510788	0.032052233815193176	0.0	0.0017112302813039075	5.3475476702224345	5.236068920396735	5.306396990806786	176	256	176	2.13256705526829	7.206047437435545	8.236394761553818	15.370569791957616	69.6617692340505	117.37669339134312	110.00917467334169	142.98906139463142	1.0	1.0	1.0	421.17173932728855	4.383556169013744	5.645870916584308	2.956663705408573	2361124.0	0.0	13.797763958573341	31.359792407879432	0.33149607979679274	179.0578324657138	474.275925881198	466.1109934821725	364732.3999444109	143.21515814960003	829.4990422278643	218.5677366409557	-0.3925538328732956
sub-1053_T1w	0.7967147467620831	1.1429095458579195	0.5294191660790823	44903.2400147929	3.5209966666666666	3.39954	3.69521	3.46824	0.2576522818417609	0.36488811573702734	0.37745960242121174	0.27763962745666504	0.04286025166511531	0.0	0.0005365101397864966	5.076035220267687	4.941870135376995	5.018532409781362	176	256	176	2.2186548385702016	6.067407225131975	7.208707529116772	13.34006052364814	33.418588231174816	58.49964657642402	54.34392328821787	71.11353505705479	1.0	1.0	1.0	5415.121264452073	0.0	3.8336411077646613	0.0	2603720.0	0.0	15.814855474978685	9.022666349618635	0.2610561787173875	166.1271796940217	474.71894884996453	460.24731870368123	395531.551177479	169.49106608703732	828.946291744709	207.44404622726867	2.3996278668482756
sub-1054_T1w	0.7932324690873708	1.0329592840361541	0.5818580575880131	22818.63844637434	3.848103333333333	3.69503	4.14769	3.70159	0.2479762018569412	0.36342300351045487	0.38860079463260383	0.31872521340847015	0.04663308411836625	0.0	0.001631601423130859	4.635183833790521	4.490441765841564	4.555210373152798	176	256	176	1.968524482730433	5.472805462435714	6.648770350327031	12.504981105814945	48.981281486258474	105.22155681664272	94.56291637099709	129.48591081009008	1.0	1.0	1.0	178.6698699259843	4.919854757239778	10.546664619585554	3.3183916062116623	2027144.0	0.0	19.107512958347797	64.99985592489445	-0.46913204457966406	150.0952463438555	405.6729109987998	367.83300505951047	417938.5948968728	158.4799604192376	756.4327188804746	186.85699275264724	3.848919817080584
sub-1055_T1w	0.8296750142829385	0.8469310041387532	0.5706409592268286	17460.942637781798	3.5788466666666667	3.57208	3.70095	3.46351	0.2421190129595882	0.34686514601625745	0.41101584102415445	0.457288458943367	0.08727260679006577	0.0	0.0020824922872686173	4.859856934439074	4.721928640572099	4.83517311944393	176	256	176	1.9567903014973052	3.330081792026438	5.44708915081204	11.054395358912377	38.14179622871052	73.07278947434072	68.22903355498094	93.4725149618916	1.0	1.0	1.0	294.8925977468565	6.797226271301134	9.25075508122769	4.5846594497561455	2160323.0	0.0	18.833385221660137	54.07393403866564	-0.20366212708039733	148.90326615907878	436.74951102372773	395.73197178542614	384733.4070097311	173.0296652764082	806.8011136725545	202.23498511237327	5.216457821570865
sub-1056_T1w	0.7956882857152285	1.1335295988932956	0.5273229555078977	19251.01624403249	3.9227433333333335	3.72515	4.094	3.94908	0.25934281875218634	0.36524953084340883	0.37540765040440477	0.3608989417552948	0.07328685522079464	0.0	0.0017259190473644902	6.300438783543304	6.161834855687706	6.243500342243507	176	256	176	2.271489163742803	5.516151677332171	6.461889634583071	11.59802806267424	50.07229683884819	90.3534014021947	84.30529226500505	112.49017855397223	1.0	1.0	1.0	311.2949919143468	5.556833858556209	6.981701651117807	3.748027481138706	2176174.0	0.0	17.162020571529865	36.98723589832176	-0.48068537658686195	149.54707261447763	444.8415734141727	424.71069299429655	321760.6705392668	173.7901163622737	772.0607836805284	186.97427211793803	1.077421204335546
sub-1057_T1w	0.8618414559940467	1.0437255427592336	0.53714470944388	19124.91433673469	3.72376	3.53447	3.99825	3.63856	0.2531843852623252	0.35721784541993556	0.38959776931773926	0.3254430294036865	0.051859723031520866	0.0	0.0006959944513107621	5.770409101151026	5.633050134491085	5.700662235037468	176	256	176	2.047866635139998	5.721260719776464	7.364133852173559	14.323274201604216	43.65448427160535	87.49279178251132	78.8295324534201	105.34132130614363	1.0	1.0	1.0	1294.3770589651335	6.110900694602966	6.057747181594264	4.121739882975817	2470981.0	0.0	20.476803738623857	19.754627097167415	-0.6055609688972212	169.93192651551928	435.2713399591438	407.1949265189469	343476.0137871404	151.81192336976528	792.6270664557815	198.83830654562738	4.203304057561039
sub-1058_T1w	0.8632444903179366	0.8433995752679039	0.5907368524938965	14437.070807621278	3.78491	3.68531	4.02281	3.64661	0.2538005171349965	0.34422476738215996	0.4019747154828435	0.5315039455890656	0.12988859713077544	0.0	0.001350713111407395	4.945517716357032	4.803492351372907	4.890540206610131	176	256	176	2.0101575898763415	3.9387864730165396	5.9211535327868665	11.81451653546772	32.399587548196344	70.75686749438245	63.83197710854477	88.3394762830555	1.0	1.0	1.0	128.76493364207457	7.282136093186151	14.544010510309237	4.911726154386997	1911467.0	0.0	23.012982681393623	83.17479144323445	0.032311771155038915	134.64313168100827	397.87724851992	360.1360050961375	399477.95326011424	160.71305368095636	741.6019538417459	179.15787108000384	5.495286850424868
sub-1059_T1w	0.8015123967414196	1.1711601509909588	0.5410752432315573	26676.959070608853	3.5503033333333334	3.40825	3.78565	3.45701	0.2563318579548548	0.3737546266560285	0.3699135153891167	0.3296961337327957	0.058281449973583255	0.0	0.002060600272324154	5.105969513543461	4.9713919503260575	5.051915702159628	176	256	176	2.146544957118812	6.157213874235549	6.634393935429496	11.599422974934125	58.104022890756234	97.09305168240076	91.74531967679543	120.0388844572293	1.0	1.0	1.0	264.22061306977423	5.2074178807295946	7.506472308346465	3.512349985539913	2293623.0	0.0	16.428733803331852	42.13959861908458	0.4905401628771724	162.43784163437152	470.3107003683392	461.8456976953894	390632.32111945096	139.58758652210236	822.0315236318856	215.15743474737485	-0.24754015543847707
sub-105_T1w	0.8574228318341681	0.8216567537265891	0.6026946093791568	13449.136969994048	3.742356666666667	3.56583	3.98094	3.6803	0.2542199843801987	0.3433766524329911	0.4024033631868102	0.44867661595344543	0.10172846913337713	0.0	0.0012382212275417566	5.005332986266248	4.864574992962028	4.967253259219924	176	256	176	2.0015261021472974	3.5262674625729806	5.590119186049848	11.242563993429268	32.8732284797699	68.17538685848731	62.33493178848281	85.95618002719124	1.0	1.0	1.0	128.2126698943456	7.441938811705938	14.115234957968331	5.019511450082064	1710692.0	0.0	26.4900668784976	68.20840053439943	-0.21967346242109764	138.66012444004355	410.4812459942921	373.4192679412663	393965.9812263207	158.8432494364679	764.0020266473293	186.56703683110175	5.279283555523373
sub-1060_T1w	0.8443065025658326	0.8173620231524292	0.5913261842841043	13236.431040469119	3.7933833333333333	3.79416	3.90522	3.68077	0.2431148507066895	0.3445042100369472	0.4123809392563632	0.567182183265686	0.1377788081765175	0.0	0.0013980481555200966	5.005412737993973	4.863163061135997	4.966957385869088	176	256	176	1.9105417525983561	3.4279070116527364	5.408587173465169	10.887312756144416	28.849458543457636	61.2426437495264	55.93908760056561	77.72516050871278	1.0	1.0	1.0	176.79160196932335	8.107732380549628	13.5770426535012	5.468582388013601	2082613.0	0.0	25.663020618259907	74.7591883840173	0.3828537962731695	129.93568494841625	407.7523513738401	357.03051943704486	376516.831568578	175.6379990503192	766.9597443267703	186.8737204137231	6.578219114216955
sub-1061_T1w	0.7082850871230157	1.2997954486408183	0.5344442292589824	28287.603360116875	3.82666	3.76602	3.92636	3.7876	0.26164095772313545	0.36750310308795553	0.370855939188909	0.3103010654449463	0.04820445775985721	0.0	0.0018591852231987756	5.263919530995572	5.142344171551214	5.207897349938686	176	256	176	1.7505347308298405	5.7864018942390505	6.825086413327003	12.938322614912117	50.70813413581417	109.10336127939235	99.21658131730976	137.83824853672274	1.0	1.0	1.0	309.6085303660882	4.589697530523806	5.705410515330644	3.0957039408385754	2397873.0	0.0	13.697029700502753	31.10892334051115	-0.5608512280216917	169.86210766268766	381.1413408341347	355.24662958830595	388880.3569855549	65.03898751176894	746.9699971210212	202.93580388657614	1.2990010077021896
sub-1062_T1w	0.8721486412179337	0.9852858123603333	0.5543172842768244	27580.49724536415	3.7188866666666667	3.54831	3.90714	3.70121	0.2576038648255233	0.3550074834899247	0.38738865168455205	0.3862451910972595	0.07718669176101683	0.0	0.0008900897591718667	5.408450393352929	5.2631314953835835	5.337857570031071	176	256	176	2.010728697532861	5.200359268835467	6.598444971634858	12.584246948536245	14.311328636818192	28.579110522731046	25.853636890671634	34.67047151246566	1.0	1.0	1.0	437.6602321359118	0.0	5.360242431567201	0.0	2254732.0	0.0	20.435010965913534	18.472384617453187	-0.42786585934209587	162.7975739345435	431.9097155686307	403.5256886444986	371929.74834776856	146.143948238343	793.8080869205296	200.68602326289522	4.401262637263494
sub-1063_T1w	1.109669116645595	0.6733145944294097	0.6197096041754391	9278.800499791752	3.5953766666666667	3.45447	3.80042	3.53124	0.2432108397599201	0.34720206606594856	0.4095870941741313	0.7227666974067688	0.1679249376058578	0.0	0.0009034710843058766	4.397126586906108	4.243100566150532	4.337231471953584	176	256	176	1.9813750093849387	3.911012354795405	5.791786674707442	11.482972659941982	27.699738119888867	52.258320886893344	47.625705918437916	62.919058748531526	1.0	1.0	1.0	125.50649220050695	10.357913951927	25.30152806408892	6.986306793987751	2018395.0	0.0	71.10064228624105	102.62015686728235	0.056804530023088606	161.4650814906106	476.173350161037	437.94163160026073	427312.2034699504	172.8611909598112	869.0965651720762	221.02889008293482	6.4157156420572505
sub-1064_T1w	0.8119250662829666	1.0958044702417167	0.5446593187187483	28072.000073051357	3.6852733333333334	3.55853	3.91768	3.57961	0.25663853014647137	0.3682396334120296	0.375121836441499	0.30851127207279205	0.05174796879291532	0.0	0.0013777516834260319	5.595108266570743	5.456524707856794	5.5288308353685105	176	256	176	2.123231264193986	5.982365031433182	6.9734862902568935	12.814862575143513	56.95423184841541	106.40456426260656	97.92095528582642	130.4040697464573	1.0	1.0	1.0	193.9262772690367	4.865967481640391	9.386699469294024	3.282045191153884	2096631.0	0.0	18.156635323539376	57.41742526331418	-0.6614872501897744	172.1391799009665	443.97194793404884	423.0225035827607	358522.4869587964	158.1102687958628	789.2867027129978	199.23496830685355	1.311837594960557
sub-1065_T1w	0.8781205055655362	0.9688692732699351	0.5779953649767103	33291.76744771983	3.4564800000000004	3.25071	3.74372	3.37501	0.2578141431577161	0.36523687636702407	0.3769489804752598	0.3724706918001175	0.06518801897764209	0.0	0.0015270986145754274	4.702244870094157	4.552860523749359	4.633271913212583	176	256	176	2.029890272701631	5.493999209544992	6.377070065892595	11.607320715431163	5.929754040797285	10.286077070338257	9.562517844280249	12.471722421705204	1.0	1.0	1.0	329.38264405938605	0.0	7.583886441166855	0.0	2463477.0	0.0	19.26256025210023	51.59415475466132	1.0062747748510077	168.96529034499625	482.6044266005002	466.9877107087523	425637.7441648871	120.03162545152009	864.3427036106586	230.05537216195188	4.383970311770388
sub-1066_T1w	0.7299437009536898	1.3687970559451568	0.58915628503436	30053.589824543244	3.471716666666667	3.29471	3.7582	3.36224	0.24333218626382017	0.38527993987364995	0.3713878738625299	0.3290421962738037	0.04580161571502683	0.0	0.0008839869931188722	4.667500250500156	4.557850328911863	4.643470314065307	176	256	176	2.260738521523384	6.708234481464653	7.316855572914403	12.981593715755173	71.38160509624961	103.50578229393294	101.26714330799541	128.91404253380367	1.0	1.0	1.0	1408.638699185341	4.892820160497291	5.180673367652015	3.3001570478081703	2266170.0	0.0	17.548454143106937	20.959775071194322	0.9687211583068613	161.11357814208938	521.016077360388	533.1063218340278	403671.79394561937	119.19852956011891	886.4850431755185	235.81040285583222	-0.6328989574120949
sub-1067_T1w	0.8795524381328725	0.9102930688640972	0.5722943813167035	20377.07695867463	3.551793333333334	3.47113	3.75708	3.42717	0.2547949660391092	0.3559660304426017	0.38923900351828894	0.3784204572439194	0.07197439074516299	0.0	0.0018239714191084367	5.142585151854659	4.995533003520367	5.074508040396359	176	256	176	2.073752026631902	5.162552327279672	6.529300227780664	12.351596329430421	42.02620932843212	79.5104948698861	72.59502925677346	96.24838357200217	1.0	1.0	1.0	177.31832289700742	6.603703363971464	11.696690747652054	4.454130232334137	2139603.0	0.0	25.770324915647507	63.88734829017453	-0.24760635336337256	164.43221376288943	447.11589560577215	423.61960031092167	386068.8999734111	155.6718516200781	806.8975068032742	204.2766185340237	6.106494534062062
sub-1068_T1w	0.7542842778045844	1.2335435368354342	0.5494253886560543	31051.90851664685	3.7576733333333334	3.60571	3.98371	3.6836	0.2566425315518745	0.36955607958945264	0.3738013888586729	0.27126386761665344	0.03890388011932372	0.0	0.002166275831404617	5.088991235160077	4.971114202100447	5.040496887992351	176	256	176	2.098469891313737	6.605414252741633	7.7549316708893885	14.560910868612797	65.23009921554616	118.20592321006997	109.47759929799604	144.996775468372	1.0	1.0	1.0	238.19733493972774	4.347412701412879	7.538769352090814	2.9322853069752455	2347215.0	0.0	15.507859406992793	47.9881014498258	0.4235182788853611	177.4820030679897	449.1545813537305	432.85972485132515	393770.99931301735	146.40265713073313	797.5816034972668	206.27371257929124	1.1977231710333678
sub-1069_T1w	0.7692862985522316	1.1690797143349752	0.5600458288575044	20835.884702464864	3.602063333333333	3.47096	3.80707	3.52816	0.2626059698234944	0.36146936122648776	0.3759246689500179	0.3246922194957733	0.04838673770427704	0.0	0.0009421956655586122	5.304802105039203	5.178919478814652	5.263163674244842	176	256	176	2.18870382292044	5.525255209861077	6.928754321850465	13.072303932769879	53.609850953317284	94.99848654653773	88.83843007844486	117.90695273547955	1.0	1.0	1.0	535.1507638285867	5.398502052806715	6.878582668052296	3.641234301030636	2212390.0	0.0	22.029467521235347	21.812202258709696	-0.3578557334447323	161.6465757526125	458.6875436585868	441.7597471643239	385608.2428522181	163.17931431904435	802.9961986429989	201.83597695073175	3.0680253179816237
sub-106_T1w	0.8991437667019702	0.9904365306335403	0.5655102121868255	29897.291736111114	3.665653333333333	3.53024	3.88351	3.58321	0.2435374133406391	0.3672636846053273	0.38919890205403357	0.3459964990615845	0.06381224989891054	0.0	0.0012062588073945642	4.764364804598148	4.617149283683934	4.697029797499766	176	256	176	2.129591168188912	5.615011559946061	6.809914022964868	12.68513934075963	9.320024527213572	15.948368337835948	14.823277105187302	19.201438450512384	1.0	1.0	1.0	560.1628541722032	0.0	7.03766163889223	0.0	2162627.0	0.0	22.40253545343876	33.54027240653023	-0.22269317808444766	164.9766105041517	488.15826666382077	477.14668499305844	397195.6396773262	141.6823766604066	859.4377564564347	224.05525129691884	3.8350072366069003
sub-1070_T1w	0.8067636995160483	1.098910018947344	0.6038936128075936	22308.409600000003	3.6471599999999995	3.42667	3.9703	3.54451	0.24820455257337615	0.3722650874172556	0.37953036000936824	0.33028674125671387	0.04745153337717056	0.0	0.0011921392510473167	4.277937389252997	4.137582033076302	4.213051248708727	176	256	176	2.019617191468609	5.919952036892733	6.686115912765675	12.118778509935684	54.48032027879434	98.01447325671457	91.04177164484179	120.63052139901646	1.0	1.0	1.0	123.29531948061174	5.302762236179526	11.196170033496083	3.5766587760299444	1938277.0	0.0	19.79835527203977	57.434364936710764	-0.4617870318998909	175.6592183276163	458.13500585100644	440.9710481502116	450734.5035658821	130.81559066660702	821.842963796109	218.3436350429779	0.73751507186312
sub-1071_T1w	0.7460121034508488	1.1577568180168862	0.5813618026784049	25218.440324880652	3.658056666666667	3.50299	3.95776	3.51342	0.2595215068224732	0.36317306440765	0.37730542876987677	0.31022217869758606	0.04761581718921659	0.0	0.0014714605550366399	4.778331381592328	4.6463278598828905	4.725106448109964	176	256	176	1.9660537220319343	5.269987580022897	6.391220443276989	11.937620027776136	48.703322959090194	97.37101020956906	89.55966288196787	122.60465547724431	1.0	1.0	1.0	207.26316342562856	5.1413737266788555	8.360888841549714	3.467803880572319	2007173.0	0.0	18.709361258894205	41.65376683553061	-0.5718813421483029	161.37279471156538	414.1481347922535	382.2135131917894	423011.4920924109	148.94776990264654	764.0634662993252	194.4062144038226	1.888237282778893
sub-1072_T1w	0.7256235288768316	1.310387374439282	0.5648239339569103	-1.0	3.6420933333333334	3.51155	3.899	3.51573	0.2545515681747639	0.3734963993608519	0.3719520324643842	0.29979851841926575	0.04038861393928528	0.0	0.0016663334193555148	4.730533764031362	4.617237263306868	4.706914585725481	176	256	176	2.219779166979988	5.780853613649451	7.027103038165067	13.080676333865764	8.254780159033093	13.734780141291214	13.131499441489991	17.404938024145665	1.0	1.0	1.0	374.4526287067981	0.0	5.009175215645902	0.0	2321028.0	0.0	14.18606237322092	36.27760542727957	0.7418619911126543	158.12519494732626	471.0312424798462	457.1012349463999	417584.46577962185	168.23636552877724	809.404108453542	205.9216945675091	1.2369495703615998
sub-1073_T1w	0.8372865734962743	1.050436202530227	0.5723258037398334	31045.284600913732	3.6756333333333333	3.58978	3.86973	3.56739	0.24657352834055482	0.3622549461523768	0.39117152550706846	0.2620857357978821	0.03586788177490233	0.0	0.0008520607799684227	4.555950931111329	4.414291411650385	4.486460972967951	176	256	176	2.092342769167421	5.8167699322105975	7.3649987044939165	14.18588341210373	58.71566410183283	109.16851113758688	99.72994695152026	131.30566561514104	1.0	1.0	1.0	1783.779558205737	4.8838050971327345	4.7370700664147884	3.294076479971409	2264594.0	0.0	15.56669770181179	18.585680899993864	-0.3696862712606288	177.76186163280477	461.87300073852583	437.7040561661124	421354.46176804625	172.6912306845188	827.3087655007839	209.19303625320353	3.6182040943621168
sub-1074_T1w	0.7243341675096032	1.2499200973238114	0.5238759836108694	25926.366944444446	3.8435966666666666	3.61139	4.16994	3.74946	0.2698112024413285	0.3641703709747363	0.3660184265839353	0.32485049962997437	0.0464955300092697	0.0	0.002026507257639049	5.329092739258163	5.20343966529088	5.267882345518234	176	256	176	1.9307864074326935	5.68575218931773	6.694775679818465	12.467788442704972	54.1874548817516	117.14523097922006	106.27210881942777	147.48364059731165	1.0	1.0	1.0	441.8427308849576	4.291356028447837	5.719765762090759	2.894475655630231	2391200.0	0.0	14.49994471296668	32.56733971056559	-0.3125367224125615	150.68790168463977	389.3157961848384	354.9454146847129	396386.1133152863	128.18392189219594	732.4677394833416	183.834403220984	3.3022317640003944
sub-1075_T1w	0.869714544433326	0.896855828912913	0.575396338799152	18661.70280661284	3.6528799999999997	3.49918	3.95294	3.50652	0.25324079595261195	0.3498584931681819	0.3969007108792062	0.4058184027671814	0.07195308208465578	0.0	0.000842825699130703	4.953710519318407	4.8003414053657	4.8838898617471775	176	256	176	1.981347290645753	4.2300429713294765	5.8043867858200855	11.20177009548503	39.229722549236406	84.03348082314508	75.70083398671544	103.8392985877648	1.0	1.0	1.0	1267.2794343279786	6.14550149024937	6.171827793866376	4.145077764987946	2309962.0	0.0	20.370096445083618	25.000423882259245	-0.27085337941052323	142.61953101300145	409.2424109740587	367.99408243596554	398041.8575672744	166.8393800407648	762.8127395510674	185.72898447310155	3.9163711136851145
sub-1076_T1w	0.8351753496686581	0.9448264845856814	0.5959536207080532	20493.333862328902	3.4832066666666663	3.3682	3.74951	3.33191	0.25276029765198643	0.3615782241640566	0.385661478183957	0.32700175046920776	0.05463409274816511	0.0	0.0013396617561714495	4.84454246021094	4.698071979626644	4.779480405286334	176	256	176	2.030090864643716	5.161479574308128	6.416361065331901	12.057512757043856	47.567798231332226	89.3380943001061	81.9934132067675	109.07434708886413	1.0	1.0	1.0	136.75685635493997	5.811938153171612	11.632726299304327	3.920092713087797	1758746.0	0.0	18.84780576452613	65.74333292597574	-0.27915385414247584	163.89665591943947	448.03944029473234	421.9901403784752	405845.0776307131	153.38538767769933	808.1663137301803	207.8673560070143	11.954427404068696
sub-1077_T1w	0.7989398666230547	0.9149614701515599	0.5733880294870118	15147.571733713065	3.6955033333333334	3.66182	3.87594	3.54875	0.2497062402468369	0.34238147842568345	0.40791228132747964	0.4608435779809952	0.07903135716915133	0.0	0.0019725743949051628	5.131798114781757	5.00572617771786	5.120616775693634	176	256	176	2.053027926936587	2.964802012849608	5.388304351903635	11.14708311592471	30.469826706627565	66.89646292855402	62.19643692370837	89.22302113594351	1.0	1.0	1.0	377.6370889579027	7.130009969766018	8.822145844199577	4.809118643403053	2128016.0	0.0	19.049106314778328	51.34838432486509	0.2629632176341974	112.18191010872117	369.50558343758536	331.6105900928378	377200.7527973283	161.60512324422598	687.8288781791925	161.52247428001775	8.44809665657276
sub-1078_T1w	0.8989471964079757	0.7985338421990551	0.5824936870730703	15712.011042534205	3.85859	3.56722	4.16216	3.84639	0.24822718040604919	0.34873308652222007	0.40303973307173074	0.49347488582134247	0.09046390503644941	0.0	0.001234202349879509	4.541928887938337	4.388783209196497	4.4876732727703335	176	256	176	1.7843471036282093	3.4613136143960435	5.264476073892564	10.54776750365344	37.182595329289065	79.14304829064076	71.8131129895573	99.11369534874204	1.0	1.0	1.0	315.3626086064187	6.492950860480232	8.78047585119167	4.379428803920746	2207514.0	0.0	25.546668022871017	37.545562276942256	-0.08853580173295139	147.53427232980084	420.55723628639294	368.5106862299144	422802.8745895272	153.6145478375256	803.2906458191574	206.52385944720578	4.477553356416887
sub-1079_T1w	0.9255951976203457	0.8420027876416664	0.5198587577526675	15449.238082914964	3.6790366666666667	3.55515	3.944	3.53796	0.2585465364635353	0.3392936199485093	0.40215984358795537	0.39695289731025696	0.07848968207836154	0.0	0.0007017684359324673	6.1361264498026005	5.9859744415404315	6.061717164277342	176	256	176	1.9842147068249012	4.369371210794647	6.226390923388831	12.325586852546945	31.685985996423273	70.98365217716086	62.86031823973244	85.91131654561319	1.0	1.0	1.0	819.3609534465486	7.234328923415004	5.885526576345658	4.879480708390474	2366852.0	0.0	19.040981110185385	14.825381340238609	-0.27575302036231	133.37274075348563	396.60182282208604	349.8917858339846	329688.97748581984	176.32168634980917	739.2229834087193	176.337396346728	6.636880924658932
sub-107_T1w	0.8610832358284097	0.8360991308497007	0.6085073596707999	18565.434169632	3.645896666666667	3.53955	3.86094	3.5372	0.24433413976081156	0.35375439879302006	0.4019114614461684	0.38425156474113464	0.06775754690170288	0.0	0.0011300083582941748	4.478242582085709	4.329857616090788	4.413721365019651	176	256	176	1.937180067615292	4.563403332157811	6.174681325756264	12.023460577495689	2.819154005131151	5.649819655710732	5.128278163311026	6.915860829091195	1.0	1.0	1.0	145.52806009570182	0.0	15.85729305847339	0.0	1873908.0	0.0	26.572518799453974	93.18174249206662	-0.47445590477241595	156.87787734664795	439.4746694762864	400.97555646672845	423543.7025676715	159.2986685410142	814.4698733948171	206.9890609612295	6.343192282162713
sub-1080_T1w	0.7098248034438547	1.3455470889525991	0.5478396955660803	32597.22229527358	3.8426533333333333	3.60287	4.11653	3.80856	0.25398276258401575	0.3737416787227427	0.3722755586932415	0.25023168325424194	0.030384331941604614	0.0	0.0019336685301130844	5.096696352306237	4.986700785388997	5.061429222727814	176	256	176	2.0056868308896045	6.211946087455783	7.445943979310422	14.12019901958588	63.23342678826955	117.21543486785573	109.40749992932155	147.77363813183936	1.0	1.0	1.0	294.0167568290523	4.266760191811955	7.841855973824865	2.877886015921831	2238361.0	0.0	15.645234886556864	46.142247642647526	0.08356378884216165	170.5152527564123	433.2790663425226	411.82548887841403	388781.57419051474	129.40022031590343	780.4565249178559	205.32864498060428	0.4581629400321958
sub-1081_T1w	0.8929097426382545	1.0249177764502149	0.5067118818908651	22100.253017751482	3.4484599999999994	3.36424	3.58613	3.39501	0.2555080628374621	0.3628172765356327	0.38167466062690525	0.34865139424800873	0.06850469857454294	0.0	0.0004747947931953822	5.742061289562784	5.596250754627665	5.669757762855197	176	256	176	2.264786324874413	6.1798181338731055	7.348030041762375	13.599485666539607	49.39909646368443	86.15354702873086	79.3202262926479	102.40803538552842	1.0	1.0	1.0	17.661009803082315	6.1872263697968695	5.3578603965172364	4.1732207685709	2768951.0	0.0	17.655934020876884	6.393692338545673	0.34363053023143175	168.43533940547016	479.172378757799	466.53398022800684	347578.86047298764	175.9494079425931	829.6362887918949	205.9944039682339	3.2463675964658343
sub-1082_T1w	0.9209641522263476	0.7891720572129892	0.582415917406413	17018.388429752064	3.5126866666666667	3.40219	3.70854	3.42733	0.24817352610813848	0.3516221473406575	0.4002043265512039	0.4512932449579239	0.08882392942905426	0.0	0.0012023007103454716	5.342032171105347	5.1864672961734035	5.274817252713928	176	256	176	1.9053011848052388	4.047462064466701	5.63210619609545	10.943555339014411	2.8678359595323784	5.993035160593263	5.412670673396417	7.377140900063613	1.0	1.0	1.0	123.45264392365365	0.0	14.13919021559959	0.0	2000144.0	0.0	21.366225443780422	85.10115075782205	-0.23203711702326268	149.84410428844643	412.63655929564595	372.5272177532315	361658.81280376937	156.77552171051502	774.6099240146577	195.52116258468843	11.395743936157409
sub-1083_T1w	0.8563072639026473	1.0316515408993892	0.556764890438866	16066.892072962002	3.665566666666667	3.46927	3.91606	3.61137	0.2595688896086054	0.3664529680528264	0.3739781423385682	0.3815615475177765	0.07179064154624937	0.0	0.0018975769126323282	5.430391413882286	5.283465739149036	5.358084697215437	176	256	176	1.9074744563010735	5.655354919948756	6.336348903263662	11.446217333541156	39.257268489191546	73.82120616727654	67.8022269958289	90.32820633101863	1.0	1.0	1.0	283.4090885674545	7.02365071348227	9.431717620005976	4.737380415201187	2196845.0	0.0	20.241534501314163	51.808239343411906	0.30667213556486184	173.56930778317547	440.28212147001767	420.87318279594183	372972.72069225064	90.36912034451962	813.9322002753615	220.64390806956243	2.54548495977662
sub-1084_T1w	0.7976166596227927	1.1410028396150231	0.5585784858465115	31969.44	3.5076233333333335	3.41709	3.62598	3.4798	0.2537319149032041	0.37228241582029725	0.3739856692764987	0.2867285907268524	0.04705185890197755	0.0	0.0016012306967136181	5.226568582301087	5.0880946762319095	5.168011590192292	176	256	176	2.108396880306765	6.030983381447191	6.745642938110513	12.097548552577582	67.13160145947542	112.48798767821778	105.83284866340402	137.87895685251883	1.0	1.0	1.0	371.5535484661524	4.60075168143592	6.058784124040926	3.1031598523259163	2303922.0	0.0	15.272943273186684	29.312936520864127	3.7739825254993438	165.90710628621528	488.9614493262928	471.4374415650964	377741.6123657562	159.82622439414263	852.9911834076047	223.59965618761126	1.37722671796684
sub-1085_T1w	0.8452601615792787	0.8602795236118678	0.6184052762581481	16995.255800118975	3.4686533333333336	3.39038	3.67186	3.34372	0.24949136855219597	0.35731064232543386	0.39319798912237025	0.35420504212379456	0.05695928931236266	0.0	0.0007310559425219769	4.5556103225950855	4.415699260168286	4.505848593421186	176	256	176	2.098530802439916	4.784741748508131	6.465738926095368	12.513944227338058	44.7153817165526	79.51996378674568	74.00274156323088	97.7728791863944	1.0	1.0	1.0	83.1368297342042	6.624463239338827	20.016122203321864	4.468132555484772	1797579.0	0.0	28.59604835510254	107.45304317434604	-0.4341084944636422	162.01544379640103	474.7781284538039	452.1430993825197	424308.22431027074	165.60814164578915	844.508968219161	215.45672146256243	5.321823873982279
sub-1086_T1w	0.8079703380106131	1.0148701260231916	0.6108859801003226	12072.956304155108	3.62416	3.33838	4.0327	3.5014	0.25442333162352504	0.36637370751304366	0.37920296086343136	0.41175568103790283	0.07352703809738159	0.0	0.0011549511772277318	4.59226727165769	4.451951603965257	4.543259944612929	176	256	176	2.0885740445773533	4.900156070541547	6.061434266298633	11.195572683777	43.930513719080814	77.48291920975068	72.7930289843156	96.9656540241153	1.0	1.0	1.0	131.2372340905674	6.661925438322191	14.959718588266748	4.493400424718857	1777528.0	0.0	33.482073998078704	67.06103147970678	-0.4821659220671357	161.9217988481088	464.2822160419602	446.718892224133	429477.0153427464	144.88095952756703	822.6355235893279	213.88677758902293	5.8619267955417005
sub-1087_T1w	0.8500454699007449	0.8613989028881118	0.5780229282686778	12326.550625	3.725613333333333	3.5875	3.96685	3.62249	0.24590001303110579	0.3342824606532194	0.41981752631567487	0.5527606010437012	0.11460067033767696	0.0	0.002148421365046784	5.078765786509477	4.946751514902477	5.063357422064664	176	256	176	2.144394182239393	2.829338047664156	5.329423882782687	11.014539418444512	3.759144519443408	7.949904432200312	7.426027584868815	10.569033802962723	1.0	1.0	1.0	240.0844680189501	0.0	10.03490859188052	0.0	2012744.0	0.0	21.15957349538803	60.03419860623108	0.07156838702473944	115.25291509387282	382.28294577876426	344.4736526161432	374957.92959256226	177.08881460130215	695.95378652215	160.63893295325317	2.600074446745962
sub-1088_T1w	0.7426530261693715	1.1513115658441062	0.5574041949558582	-1.0	3.6945633333333334	3.51884	3.94473	3.62012	0.24792156448475086	0.36706396807794534	0.3850144674373037	0.26241815090179443	0.03566953241825102	0.0	0.0018549631649531519	4.7839264765500085	4.655115318845361	4.7330869829691835	176	256	176	2.0199598224329405	5.646998974666704	7.077162873790727	13.564529824272539	7.292259306170424	13.468504368452303	12.46940590249494	16.647454032862093	1.0	1.0	1.0	371.729646473581	0.0	5.451153965772151	0.0	2276735.0	0.0	15.030117131769657	38.52837260352317	1.3663564983342953	173.08820733700324	458.8074726107073	428.8555538505316	403293.26537497574	169.90567192435265	822.7355421259999	212.30868921032888	4.423167870283632
sub-1089_T1w	0.7950373468667594	1.2693974342328203	0.5386213804761416	27529.657092466612	3.6924033333333335	3.47482	4.00152	3.60087	0.24244113321399935	0.38387688117343666	0.3736819856125639	0.308562770485878	0.06366052776575087	0.0	0.0017900671113433857	5.720344760359889	5.6044737418597785	5.678816952482117	176	256	176	2.1228899733438946	7.356981358386896	7.608223760089051	13.34479994853636	67.0343939875399	102.52455886263621	98.09151839057944	124.7156023215622	1.0	1.0	1.0	262.1052898425679	4.968447740476053	7.1133870836316255	3.3511670753359795	2193016.0	0.0	16.16791132837534	37.200450519135146	0.3618373145946556	162.47695768855021	497.4848677796458	508.37792456895113	330376.9567870409	81.30989588052034	867.4525370709598	239.47409501250786	-0.581886178740707
sub-108_T1w	0.8718283910252831	0.8279666140096638	0.6013174153068503	13329.88662886259	3.7462133333333334	3.64835	4.01422	3.57607	0.24725723589174511	0.3513608251497922	0.40138193895846264	0.46262243390083313	0.07612642496824262	0.0	0.001197111958161813	5.303815942392321	5.1484586152581455	5.245713339662377	176	256	176	1.9348200596223033	3.7749401876969646	5.207593852382906	9.91302130982945	34.55765520176817	69.96275684393703	64.21727175098236	88.13140320724186	1.0	1.0	1.0	102.2810784010442	7.148846273717195	15.963782868271355	4.821823537349701	1580505.0	0.0	25.265034288167953	83.8141007420139	-0.21561092892904066	143.80932538292743	419.6650311943923	377.0930215716362	362114.1565038175	164.66857641935349	782.0601463317871	194.89796945891246	7.316528037613201
sub-1090_T1w	0.7826701591862311	1.120584852720799	0.551435236517999	25188.839869471478	3.6963633333333337	3.53768	3.93332	3.61809	0.253423916045881	0.3606088179112772	0.3859672660428418	0.28876379132270813	0.05182219743728639	0.0	0.0013614165255460093	5.175263316741029	5.047894547761288	5.128568394534943	176	256	176	2.206835156007139	5.504179337951467	7.304756676542404	14.203255535668607	58.50603632491077	106.27092183269895	98.44795990377257	130.56692155370797	1.0	1.0	1.0	543.5340694206701	4.9008180716006144	6.14699169658056	3.3055515568703413	2304358.0	0.0	18.50543820299208	26.774739903559166	-0.7044895959825714	163.44437705457776	456.71120070585584	437.660676645115	381659.7123308225	171.94518611207604	802.0059149134904	198.32025155497303	4.9282730830354105
sub-1091_T1w	0.766666322737825	1.161317634389005	0.5906273310641548	35837.64506944444	3.7794033333333332	3.58977	4.00966	3.73878	0.2554597568201216	0.3660953445675182	0.37844489861236	0.27186402678489685	0.03832645118236544	0.0	0.0011796437198720471	4.532813012762502	4.40769513456095	4.483496291030447	176	256	176	2.0196504770479358	5.8590944156573	7.289033765464537	13.988356403688373	5.331682099453015	9.92181226495921	9.17228292480061	12.263354409989608	1.0	1.0	1.0	155.48361092729394	0.0	9.284423572759627	0.0	2075451.0	0.0	18.937181632965803	52.52500369979834	-0.2851769525864345	185.77362936969388	450.02914505112346	427.46307791769505	438560.026828739	153.47181414440274	810.127624835819	211.65176619758503	2.437309194421699
sub-1092_T1w	0.7219001869451348	1.3576906824703594	0.5581647083206359	22951.093526018296	3.620366666666667	3.4	3.98861	3.47249	0.2511104735547557	0.3813234822188832	0.3675660442263612	0.3126053512096405	0.05447603464126588	0.0	0.0019747821693024098	5.2320864159855	5.121718405984466	5.201277019535164	176	256	176	2.051869045648573	6.585182190390591	7.157721209064616	12.836112391154684	55.203785291346435	88.145094943949	84.62406067468328	110.52330178875438	1.0	1.0	1.0	217.90932539327747	5.647325489856607	7.363953913004918	3.809063158929348	2124453.0	0.0	16.32455639541149	36.944728718503974	1.2086035938409978	163.01049846514667	474.2314753932992	475.860818926245	373450.7431551283	85.73415173590183	838.3868935443461	231.9154737587913	1.8694063378112098
sub-1093_T1w	0.8136351703614382	1.040010150073656	0.568840557837015	18774.517183910633	3.5692966666666663	3.48599	3.79148	3.43042	0.25743359249226205	0.3558344799867337	0.38673192752100427	0.3528835028409958	0.05757277458906174	0.0	0.0008939660645294855	5.292590796181229	5.156797939564837	5.238814000915316	176	256	176	2.0993406981042226	5.110715865548898	6.650949050096273	12.742790586635696	46.3407834651555	87.7907279039011	80.69828600295169	107.96334663979846	1.0	1.0	1.0	1333.679234647025	5.914457750455551	6.1236580418095	3.9892411306500435	2311120.0	0.0	18.253800325095654	27.631525690050722	-0.3080909902163982	157.9429058360289	449.9135580584566	418.3565528150648	379015.87445360457	179.18341411836445	806.4311388656497	199.27970781209234	5.227424686525653
sub-1094_T1w	0.779875369872305	1.166714682851957	0.5346355016290246	20358.466623685777	3.5936633333333337	3.41567	3.84229	3.52303	0.26373315939807	0.36127407979970505	0.37499276080222504	0.31448936462402344	0.039780840277671814	0.0	0.0014323126915043818	5.445402948699496	5.316209807534337	5.3904323118576105	176	256	176	1.9082100166858709	5.489618575398318	6.721908786011462	12.767897765950197	49.85633908591041	98.66279124984644	90.417634990248	122.73377463498711	1.0	1.0	1.0	386.5005712935691	5.211599769040816	6.0143671025255	3.5151706263422966	2484755.0	0.0	15.567184202373028	25.453280292031337	-0.3535607203191624	168.92636544612748	424.12659919054806	396.6063941270113	378267.9872910187	105.4286889359355	789.4333190843463	207.84183418946347	3.5396057490452844
sub-1095_T1w	0.7693105651899864	1.0264320566734315	0.5939888120645206	23805.0612345679	3.807826666666667	3.67661	4.07727	3.6696	0.25709575245038413	0.36101901761155386	0.381885229938062	0.3198022246360779	0.04898889213800428	0.0	0.0017052028733148925	4.629953298900801	4.490087555517862	4.562067241419016	176	256	176	1.8478726007192838	5.3285149947095585	6.51655377450621	12.373273728089789	47.22480654616773	98.49831691651106	89.27039433218046	122.0880595338626	1.0	1.0	1.0	126.90553406247204	5.198527192586762	11.710523199127696	3.5063533075153828	1978340.0	0.0	17.14217172563076	74.91197800263392	-0.47654699172941895	167.33037100240807	410.81043818404675	374.73027142882347	432794.47575218463	134.94964909181	776.6722420305014	202.78986677073115	6.218666731094562
sub-1096_T1w	0.7022956296801052	1.433336520974923	0.5825167440160671	52794.9093877551	3.638786666666667	3.42403	3.94382	3.54851	0.24879187955577295	0.37893887966373246	0.37226924078049456	0.2607177495956421	0.0399372309446335	0.0	0.0005921512145067224	4.270957534924019	4.167090620827562	4.253071178419772	176	256	176	2.306347392909118	6.5631075341431435	7.584252325649126	13.883302049895118	25.989984583893573	40.70683921348913	39.26103570210069	51.086283308919384	1.0	1.0	1.0	4235.027412541741	0.0	3.510709310532117	0.0	2343253.0	0.0	13.519801260903478	12.279776672264592	1.3471619804633512	150.23784012471836	491.69377799603245	487.1523035597056	451103.21641377965	162.2893160916865	825.4316903669387	211.22219709856984	-0.4056259947159533
sub-1097_T1w	0.798873561446426	0.9906943677366212	0.589102381717792	26888.489074063284	3.6493966666666666	3.5242	3.90974	3.51425	0.24805112754197373	0.35760926878562543	0.3943396036724008	0.3824637681245804	0.06501315981149675	0.0	0.0005870448027650062	4.686409498799598	4.540417357547953	4.633258492863571	176	256	176	2.0470208395420433	4.31142740833983	5.835377517805488	11.147684305534593	14.967061068883462	29.282004472831048	27.01334324912	36.790964205645494	1.0	1.0	1.0	2401.855141786436	0.0	4.7850934788097215	0.0	2234738.0	0.0	18.227380398660898	17.292772390596756	-0.5828248614027234	153.38637415772405	430.7496761446328	395.0657915212214	410678.9041925014	176.30739469081163	781.8382741212845	192.9952557875362	5.1024971864553486
sub-1098_T1w	0.9095719131936207	1.0080808663733414	0.5225905595113277	25255.095528120713	3.6542666666666666	3.52573	3.88078	3.55629	0.25270681915820736	0.36462522767732025	0.3826679531644724	0.35193921625614166	0.06052448004484173	0.0	0.0006541721805862207	5.772084608345084	5.6117851463818536	5.67452200657103	176	256	176	2.0161133842474666	5.8980321865349605	6.621339673120974	11.949873448580494	51.931918159275725	107.82296354526905	96.35658037110016	129.31485940875575	1.0	1.0	1.0	1268.431671278203	4.882420936065785	4.6260840889188515	3.2931428775191307	2444235.0	0.0	16.040792725980282	13.37700081776827	-0.6221281237305485	166.19918363817482	425.52849334533556	387.02396092005074	342985.82505838247	175.38641583174467	777.2613919060677	191.96509469427147	3.585235796550567
sub-1099_T1w	0.8983403947759824	0.9263377193122572	0.5383997232176473	19952.504177777777	3.664123333333334	3.4618	3.93748	3.59309	0.2572408529595754	0.3615815734240846	0.3811775736163401	0.367509663105011	0.06646838486194612	0.0	0.0015603767784656154	4.791400804817411	4.628297001217121	4.706711481886959	176	256	176	1.9230979939541968	5.05853677242428	6.010402794980899	11.049573618564219	43.905100272423255	85.63501696766714	77.82116008312147	103.92336300927401	1.0	1.0	1.0	418.61335482854554	6.095943965266296	7.576127898180557	4.111651722341776	2355857.0	0.0	20.413482142612338	35.71158406997165	-0.4557047280515061	173.5197570958195	437.5856024127379	408.53024049662054	417633.6117930034	134.90271390415728	810.6034504715353	212.43314312604448	5.483939802754346
sub-109_T1w	0.7392017669043821	1.2463040552985247	0.5925090506244952	25582.63860344931	3.4609	3.32883	3.73692	3.31695	0.25020011855713997	0.3742344835011887	0.3755653979416713	0.30796337127685547	0.04282978177070618	0.0	0.001960204653522946	4.729516174727073	4.614622258569101	4.7025257881258655	176	256	176	2.167057575248137	6.026424224030306	7.1749968437836635	13.331508732072548	8.0281394114726	12.689291293353769	12.175749596656095	15.809818085141918	1.0	1.0	1.0	271.69932183403006	0.0	7.28157609137345	0.0	2016479.0	0.0	16.855112083256245	40.02054808888321	6.112626889071576	156.6952655247582	499.6077802181647	490.4177807569504	410032.20782634406	157.66427797451615	858.4710467457771	226.30556212930554	0.08166564274310462
sub-1100_T1w	0.9402740830441967	0.8672310327780862	0.5906094085920917	20039.825750779615	3.57884	3.43871	3.81908	3.47873	0.25099452094280195	0.35698296846827887	0.3920225105889193	0.3763975203037262	0.07326462119817734	0.0	0.001519208119395845	4.643452164632789	4.487046050610683	4.564959365831993	176	256	176	2.1294523232589637	5.244067337306169	6.505942802835693	12.144308747941945	47.88904701732153	88.24882561301834	80.51472610793813	105.40630569347451	1.0	1.0	1.0	385.3417283132943	6.072932682431597	9.060636803554877	4.096130847930908	2405126.0	0.0	23.39274726435542	53.161575577466955	-0.49967730504697583	164.3487407183051	468.7913925195474	443.9181806445122	420199.465529611	172.29350379109383	835.3226837776601	208.4656451672297	5.3658404054065
sub-1101_T1w	0.7826766094797146	1.166007914034995	0.5650098553263019	30100.862016	3.5417233333333336	3.35447	3.81123	3.45947	0.2514705541234061	0.37378058234869393	0.37474886352790004	0.2902892082929611	0.04088006168603897	0.0	0.0019651618386956594	5.17680293827862	5.046854905617495	5.12213025214229	176	256	176	2.166358781723153	6.534944938908771	7.2528279781040625	13.057180213680265	6.271743039121334	10.552695031507142	9.904122854017205	12.887930491423136	1.0	1.0	1.0	211.73721864959032	0.0	8.26405483961136	0.0	2074529.0	0.0	16.712069749832153	49.236871872269056	0.6056413935723381	169.80019559770366	482.1724279145729	471.35376454889774	378543.6547276317	152.8646244853735	836.9020604789257	217.57852205126497	0.2649823117222798
sub-1102_T1w	0.8542071836390901	1.0892397863907493	0.5274260723889954	28504.694444444445	3.430073333333333	3.38463	3.65006	3.25553	0.2510537814813495	0.3673456556748478	0.38160056284380267	0.3406912386417389	0.054932937026023865	0.0	0.0004735791556512108	5.540876982289015	5.404521530657783	5.483949729170384	176	256	176	2.3010934278091018	6.253697735482032	7.482599517959213	13.893007390586506	62.49113797249312	100.2554063889323	94.29060765085232	120.12527859113153	1.0	1.0	1.0	3090.2996194016573	5.353085514642591	4.8492645869884115	3.6106013115495443	2634870.0	0.0	17.62822993285954	8.185258447982056	1.4278451938060428	161.49224367703277	515.3553010530395	510.6118443030864	352942.95463883877	177.73867632821202	877.3154363315552	221.89934348975908	2.6284290984557286
sub-1103_T1w	0.7231976568543026	1.3710539476609382	0.5187133057264184	28658.92590027701	3.7713033333333335	3.545	3.95733	3.81158	0.25546613760718323	0.37597212334551344	0.36856173904730327	0.25196555256843567	0.029894590377807617	0.0	0.0017395767097786675	5.782444302354546	5.674007664089184	5.744378540447752	176	256	176	1.843962403929574	6.612657896213776	7.652823232004764	14.501849395870945	57.42449242884223	104.33703929693698	97.22096970921412	129.90137740186313	1.0	1.0	1.0	434.185556042996	4.865381414704029	5.927247247661268	3.2816498950123787	2610105.0	0.0	14.421195410192013	31.91626753505643	0.04053222007689028	190.9104248687076	434.24230680818175	426.46395195275545	345341.9351784368	58.88905683159828	813.4276776462793	231.27550409474856	-0.3704076403131453
sub-1104_T1w	0.8360385228018155	0.873481511686384	0.6155698363563311	15205.874477666435	3.612486666666667	3.47572	3.86139	3.50035	0.25023384231771395	0.3538702640197004	0.39589589366258565	0.40856413543224335	0.07600404620170592	0.0	0.0007626711966053541	4.947022132934795	4.808335449075725	4.897019597154682	176	256	176	1.9383615924069686	4.415686000363641	6.139748007623364	12.065196430099483	37.62000668310796	74.6687220490213	68.42765373668537	92.99423247792681	1.0	1.0	1.0	71.81702598365321	7.003671189210732	20.58743158690024	4.7239044308662415	1816251.0	0.0	26.959997430443764	104.08897737904142	-0.31013559210490493	161.23451602018707	433.44521308156504	402.1729779392481	393233.4752131356	142.29074989259243	804.8858306705952	207.48062082310622	6.156690225544548
sub-1105_T1w	1.4617318028688149	0.6240680685787222	0.6052798434477237	3110.6120639395763	3.3300400000000003	3.07621	3.65388	3.26003	0.2491768780270864	0.35599419214124745	0.39482892983166623	0.6822655200958252	0.18650752305984497	0.0	0.0009981153031529777	5.555240782586527	5.380624745816282	5.468660642073033	176	256	176	2.02857100581662	4.153354800783985	5.40670495343349	10.038189053699867	28.814642381919317	50.967051978534734	46.572503384730055	59.93581579373611	1.0	1.0	1.0	138.37802904920014	10.479789220095585	23.01313432595013	7.068510413169861	1864859.0	0.0	77.71477657556534	72.07952433323089	-0.2433266559199958	161.80333905751974	482.5761652079522	460.92901968955994	348246.11641626805	142.14696764945984	876.0292356014252	227.21825195230525	7.439728117925041
sub-1106_T1w	0.781405429395224	1.1799134465512233	0.576581334903269	31003.553950850666	3.64456	3.55181	3.86692	3.51495	0.24955823110010003	0.36528512713057737	0.38515664176932257	0.2890301048755646	0.04661035388708118	0.0	0.001418941571940187	4.651046487305694	4.526331563660678	4.598401557509103	176	256	176	2.117552057585549	6.184475992056184	7.761692081856374	14.983048195927392	55.977377932893184	101.25368875573746	93.53324610368814	123.36867162243378	1.0	1.0	1.0	864.6847581064263	5.1976396210913025	5.7949483375741515	3.5057546496391296	2432386.0	0.0	15.974334865808487	31.18390927622046	0.7196293022649192	179.12242958345783	463.2930774648421	444.1063531637192	418012.0338067715	166.4902727007866	820.677319586277	209.72604680962255	3.2234207698724964
sub-1107_T1w	0.8670648074953237	0.9143209234775521	0.5963603792726333	23590.68449931413	3.5853566666666663	3.45139	3.86163	3.44305	0.25442328369793893	0.35685667523516007	0.388720041066901	0.3772546350955963	0.07109502851963045	0.0	0.002180539682606816	4.9074137980560115	4.759473424330685	4.840243511776663	176	256	176	2.044837731929751	4.952592882383845	6.395301202774195	12.188472994008986	4.823298742547218	9.379334686898419	8.53466595401059	11.401364432586131	1.0	1.0	1.0	219.03775485779587	0.0	9.049108038848734	0.0	2072197.0	0.0	17.578803837299347	56.0332798768458	-0.43718569212910374	164.10857888679794	446.48410470144097	412.5327922105789	403537.71751422505	174.04912792146206	807.0125322788954	201.74328486968827	9.024112710681509
sub-1108_T1w	0.8380178519746202	1.071345813944083	0.5911308497648836	26755.968999475557	3.7663800000000003	3.68625	3.92931	3.68358	0.24436924132886342	0.37453853773869633	0.3810922209324402	0.3103761076927185	0.054968833923339844	0.0	0.0016665619748666301	4.605501291404408	4.464122464952424	4.533746143799683	176	256	176	2.149981188241957	6.653538142386651	7.278400240678862	13.031681391407977	50.33956763051818	87.81894336323016	81.28422172803913	105.69415419036902	1.0	1.0	1.0	192.6406724820183	6.082569329179218	10.273899401176052	4.102630667388439	1958705.0	0.0	20.610835019499063	57.52847269150529	-0.004645248667551005	187.8355338082249	483.7432131728305	467.3742904737592	413220.32310075196	175.5014229938388	846.4769004769623	217.38502992616503	1.0662540838034946
sub-1109_T1w	0.8018863638872047	1.1155468482207038	0.545407009060664	20578.365244536937	3.85237	3.87871	3.97969	3.69871	0.25901602688896913	0.36445754073704867	0.37652643237398226	0.31643596291542053	0.04639663696289059	0.0	0.001928312199594987	5.739612400480611	5.599128227374786	5.67560917774021	176	256	176	2.1507028002622794	5.36272732016446	6.401332290378025	11.690566750707333	50.22039558814151	96.86404182668349	89.32424308117963	120.88829182871385	1.0	1.0	1.0	308.9463798348697	5.140179351187148	7.377679511321696	3.4669982865452766	2191158.0	0.0	17.30228390172124	43.410148164166735	-0.3956612703453035	149.7925850548783	416.78261345431963	394.0276260189712	352744.0846498395	145.81017322093248	742.8861517198384	183.20851558515142	1.9126035850601983
sub-110_T1w	0.8418372662977303	0.9904316543660048	0.5416079426139561	17319.656684027777	3.5130866666666662	3.39001	3.75668	3.39257	0.2619785817963614	0.3546288759397197	0.38339254226391895	0.3449347913265228	0.06708158701658246	0.0	0.0015580984226890296	5.711159325876482	5.568726023483841	5.652586500503707	176	256	176	2.0528196698746974	4.9069220514021605	6.285354184997469	11.896320833715546	40.57580626056154	76.24897138312203	70.21635747405973	93.82429477849563	1.0	1.0	1.0	300.77440885257903	6.729722952164128	7.942209304066488	4.53912915289402	2183318.0	0.0	19.448677465319633	34.41601498505171	-0.4678694458350803	162.05369357072595	443.3148758932219	416.8047061562538	357638.48937153455	162.48094427585602	803.1608014255762	203.03981375206615	5.289267326793507
sub-1110_T1w	0.8131561848686147	1.006159497101821	0.5476397585741561	16702.906783636707	3.6382266666666667	3.40689	3.95151	3.55628	0.2545104850584227	0.3594942266948251	0.38599528824675217	0.4101824313402176	0.06442024558782578	0.0	0.000644561189856172	5.691878263441601	5.544341658557201	5.638490189914651	176	256	176	1.9537551155957542	4.2250140551233555	5.566619037105244	10.521087940596624	40.040893093540355	77.59461735863125	72.00164380023983	98.3694209485479	1.0	1.0	1.0	2217.4565527228456	6.306645306040923	6.565683120634626	4.253767617046833	2409942.0	0.0	24.884540559723973	12.233543465877304	-0.22397410269004592	147.07997803016866	416.8575506564703	385.452114213258	348074.64781464566	136.81939699687064	767.1366056799889	197.28755023814043	4.333744851477165
sub-1111_T1w	0.7437447149470715	1.2287889911340195	0.5478450666583883	24837.76	3.8796099999999996	3.55282	4.26627	3.81974	0.2638815826256389	0.3608852563475619	0.3752331610267992	0.2829461693763733	0.03295139372348782	0.0	0.0007888258055727446	5.093993060787701	4.969389204252566	5.038714723469474	176	256	176	1.9390651467413391	5.578524660602418	6.947575060085448	13.325135372912587	54.86639767120415	114.55060475555727	104.19996523867621	143.1828932892672	1.0	1.0	1.0	1450.4551296181685	4.418954721880192	4.64143513281523	2.9805396664887667	2419037.0	0.0	14.989510167390108	16.2893877719218	-0.4010033038911245	156.72273397114895	403.43844426394946	370.0788523759693	404810.9726085081	133.1982920859009	753.7582255601883	190.85402875545407	1.254637627598326
sub-1112_T1w	0.829406037168546	1.0066500054749778	0.5307953323982068	15342.599718324029	3.638246666666667	3.46936	3.89575	3.54963	0.2581703874640231	0.3541897451158274	0.3876398674201496	0.3641216456890106	0.05154514908790586	0.0	0.0005194716814776453	5.470894791953275	5.326206230073555	5.406958312679384	176	256	176	1.930789802502306	4.644340396346299	6.129516329141496	11.813418788575884	37.35709811499445	77.38185897981108	70.27354698999862	96.08168387519032	1.0	1.0	1.0	4070.4381932088927	6.551061284886152	5.59210661356284	4.418623689562082	2393264.0	0.0	17.903608579188585	11.499039361583101	-0.3130549570377581	151.49935801047826	402.61035547809297	373.5537197701633	368230.7474800678	118.22273160517216	758.432208403945	193.47171404050624	2.992354617125481
sub-1113_T1w	0.8544666346572907	1.0277364298745775	0.5416352212999174	17226.069082480637	3.7988366666666664	3.64314	4.08761	3.66576	0.2580883351398598	0.3636498876552457	0.37826177720489457	0.31715863943099976	0.061582863330841064	0.0	0.0018442619723433725	5.604488333163321	5.452642778890066	5.516143076572134	176	256	176	1.9483349630180757	5.95433548257823	6.664359772867374	12.090408873005813	41.36022884264172	84.94754693065644	76.2925360802518	102.5698324674572	1.0	1.0	1.0	288.35116403299696	6.135176203874315	7.854538204705192	4.1381134651601315	2108587.0	0.0	17.28076183050871	40.28542198514695	-0.6514501781406099	172.8647247203627	417.2921059355609	387.3274203389883	360562.5669540848	141.65590013936162	777.8660167269409	198.79891834575403	2.267956104392378
sub-1114_T1w	0.7786371521233726	1.2486656286723423	0.5347542177727603	19608.81988963978	3.6008933333333335	3.38745	3.88545	3.52978	0.2572161943919889	0.37785180188124534	0.3649320037267658	0.3971170336008072	0.08041384071111679	0.0	0.0012060748807524834	5.792441007618758	5.6582008538129065	5.72803982679828	176	256	176	1.9869931153631517	6.78910479815727	6.901298969982013	11.927798996425615	44.86559081842887	78.28569306123529	73.09055199151975	96.12037209489507	1.0	1.0	1.0	676.9354261446455	6.5317588237748545	6.1994981618470595	4.405604377388954	2467348.0	0.0	17.65852902084589	24.621764490884217	1.1030329862351849	182.2467789846689	457.8078691541224	447.31329035013914	346997.5071345982	97.46496897190809	823.5230149701238	225.12038030873873	-0.4153064043476533
sub-1115_T1w	0.8670648074953237	0.9446963235271376	0.5479746204833164	16444.082568370988	3.6682733333333335	3.59509	3.86624	3.54349	0.26103671977484894	0.3538749527251095	0.38508832750004146	0.4278429001569748	0.08010104894638059	0.0	0.0016217933230521608	4.9743479167653275	4.8228625899123605	4.89681662927351	176	256	176	1.888358316758474	4.786166107018965	6.066883188703542	11.526125142333187	36.76792106595398	78.80897672082025	70.7634367955897	96.71341259999485	1.0	1.0	1.0	294.25578177576926	6.522348139062455	8.375000887310032	4.399256967008114	2218060.0	0.0	23.039071671664715	41.84546998570189	-0.33855441669502495	153.20271073308922	397.1510313647432	366.0507667437196	409418.8670634692	114.90207456052303	755.4664760455489	193.84579529101214	5.631014970156752
sub-1116_T1w	0.842145026729783	0.9074055793650246	0.5300067210745852	13769.75388056976	3.68043	3.54138	3.95895	3.54096	0.2587062494748874	0.35045944782689475	0.39083430269821795	0.3770817220211029	0.06321175396442413	0.0	0.0015968112619128994	6.028848554360657	5.881672530563558	5.9658626023182775	176	256	176	2.004321235795789	4.409530026000968	5.9230977316289595	11.35544193309012	33.89404634896763	71.24787125813408	64.55525640847794	88.52385161833216	1.0	1.0	1.0	164.26672166353137	7.152347768424609	11.781277965686042	4.824185259640217	2075073.0	0.0	19.8684963285923	69.59308660035796	-0.4863225171905947	147.7622068602684	404.27460653548656	370.0328767672181	335203.35942338605	156.58948005735874	751.2149816900492	184.6172750183298	4.213676736112662
sub-1117_T1w	0.8380688563517463	0.9128974426858476	0.5785585562702819	17277.44853295908	3.717143333333334	3.59193	4.00143	3.55807	0.24649253943451185	0.35553467491983504	0.397972785645653	0.34945568442344666	0.05963444709777832	0.0	0.001748092771218915	5.066015703243929	4.914924895232785	5.000699092479825	176	256	176	1.8912630230547727	4.4556530509404295	5.910650108949729	11.385034252853984	37.510595445641904	77.40983001143219	70.20168142894045	95.68461882974724	1.0	1.0	1.0	193.62897939677688	6.6563722578221505	11.176738558509527	4.489654861390591	2016986.0	0.0	25.587893091142178	54.0214407706388	-0.5566275414768276	158.4961366285624	424.17922280748337	381.11832421272993	378574.58092615125	161.8473483249545	792.0630268752575	201.51497502297806	4.302198722804772
sub-1118_T1w	0.7817544544570727	1.1529492564416874	0.542121630588928	20118.75005250998	3.8424266666666664	3.76266	4.06135	3.70327	0.25630881823257123	0.3661744374854452	0.3775167442819835	0.3452964723110199	0.047614705562591564	0.0	0.0012432719074908457	5.1094860481810604	4.970405792451771	5.028634268692494	176	256	176	2.0545549842456374	6.018516863813898	6.969458015401043	12.835302198143593	39.42690601427865	85.71840973947081	76.85791768413335	105.42843729865059	1.0	1.0	1.0	908.644030176217	5.973566794281258	6.987513981337315	4.029109574854374	2693101.0	0.0	18.27154342085123	42.70326445419697	-0.6120106314068958	145.03264495882868	401.7702475422228	359.4965209811926	393034.19461134635	176.18765202909708	733.5790432915092	174.9751485857557	1.3881750974961937
sub-1119_T1w	0.8116193556431178	0.949466708005097	0.5600431622726828	28813.79572287815	3.497663333333333	3.46064	3.68747	3.34488	0.2531338611806226	0.3527950502701633	0.39407108854921413	0.3101905882358551	0.044506776332855214	0.0	0.0004834601899748759	4.582332395843236	4.4429000761209725	4.535699018217814	176	256	176	2.115765528189104	4.713004815083444	6.5257175638400895	12.748382348247722	58.918942670957776	104.96015841288792	97.36398288775888	128.2128475794309	1.0	1.0	1.0	5233.253903447664	4.995106795186767	4.507286697755938	3.3691483344882727	2519688.0	0.0	16.08131305873394	12.434078403693622	-0.4695005134502326	164.25086461820015	474.7186525082443	449.2292153220624	427703.8317134492	181.08464493602514	840.022109951824	212.32442072272707	6.470783228678364
sub-111_T1w	0.8890146656671323	0.8437311853597641	0.5539760451469384	18673.741427655823	3.5897233333333336	3.43467	3.88024	3.45426	0.26126005397717356	0.3430251747149725	0.39571477130785393	0.45163092017173767	0.08306787014007566	0.0	0.0006134222283179305	5.115872582038067	4.966149954965304	5.0602399510149265	176	256	176	2.0151311654105855	3.8813724594528027	5.609571871468567	10.932211989542315	42.38940832617839	85.84748353386104	78.1610212522301	106.24617189665086	1.0	1.0	1.0	7.127042422338647	5.896950801615233	5.849526365821467	3.9774328731000423	2600610.0	0.0	22.99012618139386	8.382516028298259	-0.10170630753610554	144.3289164281856	421.21905770685817	381.55146837979555	396719.4734953605	172.52467696368694	773.0888320580125	189.34300359477606	6.334513464176483
sub-1120_T1w	0.8108390894127983	1.0603777590956756	0.5272365480817514	18649.191805636954	3.5881666666666665	3.56387	3.74154	3.45909	0.2511324406859823	0.36092335661737135	0.38794420269664626	0.4283028841018677	0.06616834700107577	0.0	0.0005076796723495919	5.528779876637303	5.379970551931579	5.458541059893975	176	256	176	2.1068098518463008	4.85431995542558	6.005144990060448	11.054305162909467	41.64659629205907	85.24912336901416	77.81133403287134	106.5382824375408	1.0	1.0	1.0	4180.422217547106	5.866558979678484	4.654555684656718	3.9569339007139206	2514895.0	0.0	16.839974507689476	11.991325836934207	-0.4743754671032332	144.75393203346212	405.8953761707809	372.93335166573524	354768.52095964033	170.42422288656235	736.7258792817593	177.01304450308305	3.527915796396192
sub-1121_T1w	0.8277677891606686	0.8096269202215156	0.5722091096900799	13427.938212503548	3.5648733333333333	3.46444	3.76356	3.46662	0.23870522740760966	0.3423627993998929	0.4189319731924974	0.5335820615291595	0.11029929369688041	0.0	0.0023119180056214443	5.107113358750458	4.974061351344711	5.096846118471894	176	256	176	1.9456559247477987	2.9285397031046654	5.082669860227649	10.373813952830483	32.109140307896176	59.08517646250817	56.173592620845795	77.32646109213304	1.0	1.0	1.0	176.02366373977478	8.089842778655823	13.24627592436729	5.456516034901142	2013611.0	0.0	23.096759654581547	82.8394280328594	0.1196024982060595	151.54602739468274	444.70846659285957	396.49437407031655	360222.89762111625	187.39021506160498	821.7288908176124	203.78414224264793	3.2080839831802113
sub-1122_T1w	0.7768069150431658	0.8382397943482643	0.5917132957999635	19865.861943155716	3.8623733333333337	3.75293	4.11089	3.7233	0.23675618193568526	0.3431829942593725	0.42006082380494225	0.43490999937057495	0.0710641950368881	0.0	0.001904330416733438	4.248065021933665	4.115388768554174	4.2394952274121245	176	256	176	1.7819563639145266	2.7925516145541756	5.038702958053638	10.541600895692211	36.44420336438885	75.69229606647752	70.97252164844461	100.78106551446749	1.0	1.0	1.0	207.21510268006776	6.294877865800476	12.223419569590577	4.245830599218607	2049175.0	0.0	20.98478864505887	80.24099748973973	0.04476496944520392	132.23772207293086	409.305588739006	350.1741150319576	427889.2114593264	174.32341891899705	786.0284806452692	196.51081975691184	2.7767146764713084
sub-1123_T1w	0.8612503339660683	0.9250059417644161	0.5923284752772361	43138.88669997172	3.560423333333333	3.41373	3.768	3.49954	0.24511003454111224	0.3584620297465766	0.3964279357123113	0.34262382984161377	0.05930302739143373	0.0	0.002075465313130727	4.36872070774826	4.219595472307028	4.303499661476535	176	256	176	2.0000707848836505	4.728264816772069	6.244882538702935	12.006312014453087	5.533862654753205	10.621452507155725	9.720649989966818	13.006634807991523	1.0	1.0	1.0	236.88419705788664	0.0	7.884652836064086	0.0	2189276.0	0.0	17.1678952537477	49.0444248080635	-0.5197585586308939	164.6473546318863	447.80032180784093	414.2726779785007	435191.15078627155	170.5424019806087	814.4880201220512	207.1287702129938	9.775204390876352
sub-1124_T1w	0.7070770864521388	1.3731370770922495	0.5264262766323498	28132.681984	3.64156	3.30975	4.06169	3.55324	0.2503828307717256	0.3830086464226415	0.3666085228056329	0.2937784492969513	0.04514925628900529	0.0	0.0017487807418054553	5.448483378339095	5.333583272059018	5.416336181353555	176	256	176	2.2483594136933944	6.869862893946497	7.242647476364842	12.609720121454634	62.62880180440666	97.20343546273338	93.77135940063984	121.48184093477953	1.0	1.0	1.0	338.4906229328575	5.099269394728031	6.803456175235478	3.4394049402326345	2294578.0	0.0	16.833510357886553	34.46129238595643	0.23919358187664974	156.7507120444446	487.32041999869506	487.4727343339473	357697.91373026883	143.86779201216996	825.9045879244804	216.81233434554733	-0.5432846873843542
sub-1125_T1w	0.9046106118489283	0.8178067613505713	0.5816346419510526	15688.39751111111	3.65516	3.58087	3.81671	3.5679	0.2494614961932795	0.3418360765224898	0.40870242728423073	0.47935348749160767	0.09990353584289546	0.0	0.001985751680086423	4.951976293578038	4.802750281406204	4.889550537891314	176	256	176	2.073645768659112	3.8668686968214745	5.828171470093142	11.54399994479884	34.18777350353313	74.75792921311944	67.19165553070485	92.62926387546199	1.0	1.0	1.0	199.28424120919732	6.802922312917792	10.592553201227192	4.588501371443272	2093554.0	0.0	20.113506011664867	65.17680281145049	0.04458916600334195	131.71071395310761	388.49134091323793	355.0051061064005	392198.12567646994	158.97604751586914	714.7712136358023	171.19831115214077	4.842689278241035
sub-1126_T1w	0.8556283360303266	0.9233818596947223	0.585714482120296	21664.02779359246	3.57921	3.43052	3.8983	3.40881	0.2540273099073746	0.35195484868951815	0.3940178414031072	0.31556937098503113	0.06057770401239393	0.0	0.0017383063603394239	4.628391752958553	4.488149895613973	4.569123408288326	176	256	176	1.9934413920033982	5.076767877248442	6.764412737094051	13.223028942030313	46.266895307050845	88.24576005118506	80.47215806614497	106.903818840199	1.0	1.0	1.0	186.70007425309947	5.95862886565753	9.895763618695813	4.019034095108509	1965772.0	0.0	18.551861383020878	58.086362603209054	-0.23520397469468302	168.1763411043181	448.35639174339724	420.80894589424133	426501.69255312276	153.9772342517972	819.4971281290054	211.09647580098147	5.409598075569914
sub-1127_T1w	0.8400788383670043	0.8376808989629356	0.57213892698658	16689.61987687637	3.5588233333333332	3.4451	3.82652	3.40485	0.24356518323381374	0.35171263888196613	0.40472217788422027	0.4644417315721512	0.08290869146585461	0.0	0.0018520313074334676	5.43763664318323	5.29173381916543	5.402421688752744	176	256	176	1.9181696750138455	3.351799156820499	5.176965320550141	10.260927129816078	35.147841115618654	69.10320402581634	64.17489942896232	88.27365314545197	1.0	1.0	1.0	403.23750836262974	7.141299400222969	9.044800401943041	4.816733248531818	2147447.0	0.0	20.289664026349783	54.14227491654243	-0.11582835722328211	146.10315964702744	428.49845891774373	383.12824120000005	347103.2815572218	170.4001864977181	792.2206540890038	199.73607877161288	6.759048728518806
sub-1128_T1w	0.9490321604867162	0.9794903338170469	0.5397350837742249	12594.280587695132	3.8201766666666668	3.5753	4.12847	3.75676	0.24915605113444442	0.3701625995218316	0.380681349343724	0.4735662639141083	0.11272813379764562	0.0	0.0008006220314660487	5.509723487750742	5.355788140685405	5.427929736743445	176	256	176	2.002357779160218	6.086864206668736	6.750175530739714	12.161304606390187	38.31961316994653	65.56905168806875	60.59474153710116	77.8955597532882	1.0	1.0	1.0	11.609849894037126	8.207621777976183	10.17945065713902	5.535956762731075	2709761.0	0.0	39.00497640669346	14.314396162326554	0.17009613601124762	174.0766841145929	484.00728876744205	480.07238122820854	352639.2798559242	83.65445774793625	875.2239093706012	239.75320771310228	2.6333893109161224
sub-1129_T1w	0.7388232825542377	1.3107196040892728	0.5486589459112221	24752.17644659402	3.810423333333333	3.62545	4.06067	3.74515	0.26152175959889856	0.37311954265796593	0.36535869774313545	0.2971324920654297	0.04049774408340451	0.0	0.0018688617258851722	5.1614919620167115	5.036834605985508	5.102883058342399	176	256	176	1.948677895293885	6.449211713602441	6.956702632737219	12.472218289315329	51.010517800766955	98.99611441072851	91.24101162701682	123.71640266955502	1.0	1.0	1.0	339.2613771602445	5.056427910793095	6.668525227246407	3.4105087984353304	2335384.0	0.0	15.167059453204274	35.94028792016006	1.5250531181418427	169.49310793658483	418.7538853232782	393.70580836571753	396083.59688443725	113.62817118689418	767.6140290722251	202.03714134482584	1.318054033395157
sub-112_T1w	0.840551139283093	1.0551341071695746	0.5480303773374914	25518.794658604183	3.5561166666666666	3.44075	3.76657	3.46103	0.2569400733652504	0.3635178421702598	0.3795420844644897	0.3198425620794296	0.05971910953521725	0.0	0.0018131188508701639	5.531671370272565	5.3954864913297556	5.472667075306605	176	256	176	2.2111134303240085	6.005900311686184	7.188404770648089	13.348200569934074	53.296397153827755	92.81443189571964	86.07191006295034	112.10490113930362	1.0	1.0	1.0	235.62764639763267	5.707047125420059	8.144806985682784	3.849344789981842	2189126.0	0.0	18.948067888617516	43.46252334759934	0.023473567510971183	164.52039299486793	478.10964253746977	464.2774392813444	362373.377183232	159.5818887501955	832.188522785902	209.97421132140994	3.2911868759911345
sub-1130_T1w	0.8090812876734133	0.8770803707753745	0.5499619540155805	23078.863983266438	3.5926899999999997	3.5074	3.74768	3.52299	0.24521058441787735	0.3560303062746044	0.39875910930751823	0.3832254111766815	0.06055037379264827	0.0	0.002070582630992848	5.186494583587656	5.043108698086586	5.163342760836105	176	256	176	2.007964664614876	3.292014754574061	5.023803673281585	9.771431600655818	5.634162954873121	9.848842904580788	9.417443213336258	12.76932378055486	1.0	1.0	1.0	231.1332450165997	0.0	8.334634510185857	0.0	2010886.0	0.0	17.289052641019225	49.57353411290743	-0.21436662154504527	162.53620103265087	459.7666785224087	426.3316302392632	364647.02040352474	174.13631051965058	824.3748457003385	212.3199940569525	3.649603844646074
sub-1131_T1w	0.763895490526785	1.2339631097321953	0.6137477259295119	22289.682980277576	3.8529666666666667	3.64426	4.14304	3.7716	0.24476111834634423	0.3753884784259801	0.3798504032276757	0.3077085614204407	0.04924347698688508	0.0	0.001249857316787861	4.247184073586796	4.132596907438497	4.209263750138659	176	256	176	2.023868006042669	6.249996391416442	7.310112295283356	13.656472488390959	4.750160230175458	8.238378089449897	7.755646270973092	10.278400493293919	1.0	1.0	1.0	123.32073393127584	0.0	11.714388786922887	0.0	1862017.0	0.0	22.704630613327026	60.7729361813327	0.14180878019019705	169.90337300453876	450.825020882792	440.6428714990616	447492.5919814247	110.6916286945343	805.4900304079056	217.722884020403	-0.24405271373823645
sub-1132_T1w	0.8236520685355453	0.91663025409816	0.5957386529113697	19785.761813570723	3.64451	3.54058	3.91302	3.47993	0.25389376424819476	0.3574031083846285	0.3887031273671766	0.350434273481369	0.059137165546417236	0.0	0.0012280121954261576	5.050235917074035	4.907662756397034	4.984184959872557	176	256	176	1.992428487588483	5.261110831733716	6.656184050621582	12.715012832542545	41.000650941338	80.22027813137807	72.9972373622253	97.77078301395986	1.0	1.0	1.0	122.23774289724298	6.492316502112139	14.820707902853894	4.379000935703516	1946116.0	0.0	19.98963785916567	85.80908181098488	-0.19874648541281648	166.66916333284829	438.470691640881	406.31111735478044	391859.8899660836	160.38508770614862	802.3265683874488	203.92731856938326	7.782339301340084
sub-1133_T1w	0.7714255041346607	1.2577538663031989	0.5284197108555424	21897.273243801654	3.744596666666667	3.5174	4.0724	3.64399	0.2565135584984578	0.38083359130598193	0.3626528501955603	0.38119587302207947	0.06137765645980836	0.0	0.001417743476568742	5.488232146869595	5.355970072635078	5.425206213501894	176	256	176	1.812393442767499	6.676981595727412	6.489966518662475	10.980524517492512	50.14847721153805	88.40439249224718	82.78749397157189	109.80961221093045	1.0	1.0	1.0	515.3561682755196	5.638790049027656	6.778288175271793	3.8033060915768147	2446242.0	0.0	18.926688581705093	32.574449026158526	0.5272202103136516	182.4392780429499	437.27451912484025	431.630320455879	364817.43067539926	38.751795925199986	818.5792811587453	238.1545412270263	0.10667718478106236
sub-1134_T1w	0.8884883339030581	0.8589396410086185	0.5774483047678902	33706.6650390625	3.61394	3.51326	3.8041	3.52446	0.24165052110198132	0.3483451916254943	0.4100042872725244	0.35342493653297424	0.06325428932905197	0.0	0.001014812289100155	4.4698904869421145	4.323153925093364	4.409705023464885	176	256	176	1.9699677062146355	4.379539661032273	6.2733781746781645	12.470627156787584	9.200574511745348	17.92932468955504	16.307935225858618	21.79390647627546	1.0	1.0	1.0	1026.4685114954716	0.0	5.562337917110164	0.0	2383461.0	0.0	19.20532524585724	29.394232362162477	-0.41835772433250584	157.13201366137207	453.7744510574857	412.805371619761	419000.25530718535	179.39519718289375	834.9133226554841	209.5490589564764	4.479174085768726
sub-1135_T1w	0.9369240286950573	0.9590533818621347	0.6047611463547162	29010.311961950058	3.8152066666666666	3.60135	4.13196	3.71231	0.25123338888331176	0.36618068892671723	0.38258592218997095	0.35512495040893555	0.07047674059867859	0.0	0.0008315106278974685	4.1903354036286125	4.030842108731439	4.101512502070706	176	256	176	2.1325528254898756	5.949242482522789	6.730194797203414	12.10878908359758	15.144245396797126	27.573581343285802	25.15882322608419	32.75864293816964	1.0	1.0	1.0	1866.6240164863143	0.0	5.685905771185442	0.0	2240622.0	0.0	21.72318839468062	20.07332281143459	0.07792364879638214	182.20459731241743	494.31509674010624	464.0183732509613	465832.1764231771	191.7175149023533	868.7891715299338	217.58798640354655	5.069679156526872
sub-1136_T1w	0.7795919382031818	1.2686259362895969	0.5489227874320838	28472.668402366868	3.5933499999999996	3.47808	3.80639	3.49558	0.2487575926483332	0.3776272961283576	0.37361511122330915	0.2624236047267914	0.045516410470008845	0.0	0.0018227089289675831	5.0778356986667506	4.960694148555914	5.042089176532089	176	256	176	2.3513810051893147	6.980423390153144	7.705266433669998	13.783994905667535	67.74099046772743	103.60534705657568	99.25477750542922	126.41799499198453	1.0	1.0	1.0	238.54613554750625	4.971106693715216	7.033207115391806	3.3529605120420456	2075734.0	0.0	16.764802560210228	33.03312092184301	0.8211677640859509	155.39760355556913	513.5208798922812	514.0115724802017	380816.7798062451	165.98517526686192	856.8858596384525	218.59957891339687	-0.6244614552727445
sub-1137_T1w	0.7786037288238201	0.8793426345576892	0.5874119425088116	20993.8705914148	3.88556	3.81025	4.03678	3.80965	0.24764584281940696	0.3445490977573877	0.40780505942320533	0.3825225532054901	0.06491789668798448	0.0	0.0018662985775440507	4.289483340467941	4.162623943524897	4.277710147281527	176	256	176	1.952762124459541	3.36801522267778	5.735204756483395	11.884836922312862	44.06202645324163	81.61890702395239	76.8150098705259	104.76409613438369	1.0	1.0	1.0	286.2479447720745	6.135510104315245	9.239896178856565	4.138338677585125	2073462.0	0.0	21.667158933356404	49.40513988288232	-0.05055251331810107	157.4634843200334	456.5059810522893	412.65148527920246	443751.63328067656	182.17558049969375	836.5060445498675	211.316583393607	3.892616564305613
sub-1138_T1w	0.7541613515446712	1.0999191794652399	0.5360712183812122	23546.288704000002	3.64921	3.5592	3.91855	3.46988	0.2544340898435391	0.3629166483228992	0.3826492618335617	0.30993983149528503	0.044862082600593545	0.0	0.0013232985219992677	5.504412905199218	5.360704257130929	5.447126356632229	176	256	176	2.0616660580471655	4.989119096975207	6.129648847841835	11.338161388503133	51.197974851235585	95.96032347449054	89.16716245606654	120.34318904247348	1.0	1.0	1.0	550.9955414460261	5.222945358619152	5.10481607590383	3.5228231102228165	2344552.0	0.0	14.000963643193245	23.669523378517386	-0.6705579377975632	161.33097885512493	437.804362352014	408.16572719812393	360097.25982835167	170.05901646614075	784.6561560034752	197.97830927120222	2.980966623143603
sub-1139_T1w	0.7519998456904623	1.3283456163163452	0.5508669892296385	37957.20415879017	3.5898533333333336	3.45003	3.83617	3.48336	0.25423793556129504	0.374736025055799	0.37102603938290596	0.27925994992256165	0.04199451208114624	0.0	0.0005460704718306574	5.097817359442289	4.981859112806317	5.065915427820154	176	256	176	2.281189712735639	6.467780312765413	7.381972226891503	13.39694665517346	35.820459970150864	56.487428038921564	54.11471818553266	70.03626654752554	1.0	1.0	1.0	646.5965910401899	0.0	3.9853049473493813	0.0	2456191.0	0.0	15.331586703658104	8.961400162727067	0.7471687735704315	153.6771448297569	494.5074924934211	489.9765542037785	387681.07218727237	153.83978816494346	836.5641680136323	214.78964223596455	-0.48095328178162733
sub-113_T1w	0.7275066000489737	1.3259648290755772	0.5304375416400428	29228.334705075446	3.6223333333333336	3.56532	3.79427	3.50741	0.260613116241335	0.36920903318713266	0.37017785057153235	0.334390252828598	0.037250620126724254	0.0	0.0006341520791606544	5.827704470974999	5.711459658267058	5.791751776768847	176	256	176	2.131086186009863	5.7849797506858796	6.942946184710041	12.91277261743438	63.1353503648622	114.33986548665467	107.37512215897289	144.6501506254018	1.0	1.0	1.0	2144.7745793861177	4.352736683327232	4.499527303655557	2.935876278206706	2791506.0	0.0	16.636632243171334	16.803397664949664	-0.49896046607652034	160.94509297375814	437.32771983093727	419.47227409109473	349303.1478500512	147.93952172622085	772.9708731174469	196.83468289683466	0.8717357113178701
sub-1140_T1w	0.9766132044835065	0.7147039169912649	0.6066694204430941	7807.7345603372205	3.5642933333333335	3.47751	3.7386	3.47677	0.24500680225830157	0.34697823652468246	0.408014961217016	0.5447328686714172	0.13972977995872493	0.0	0.0010066327479877188	4.968343906397702	4.813177174778873	4.904258204983735	176	256	176	2.025324677606022	4.006526650068091	5.8099377604072755	11.397961953547714	26.736570544710474	53.59825248085876	48.513051173553045	65.2043304950899	1.0	1.0	1.0	104.16776836088647	9.805453278902748	23.60767362751203	6.613677732646465	1917010.0	0.0	47.45114566013217	107.94478096402841	-0.35513599606014656	148.9129380488785	437.4635883850309	400.1673442572355	383013.9888919338	173.23054687678814	802.6454915776849	197.5815661996989	6.763619854518641
sub-1141_T1w	0.9434055825790987	0.8746402990861971	0.5493763987263841	22948.43083115599	3.6493233333333333	3.57677	3.8355	3.5357	0.25506765390386593	0.3611568252034507	0.3837755208926834	0.403272345662117	0.076189786195755	0.0	0.0021873820438943607	5.617352309037032	5.456904279046061	5.527365543289417	176	256	176	2.054492582262308	5.717732308553951	6.474211567723743	11.65040981235497	3.817126254535722	7.220115177839225	6.553310080638455	8.622688809540417	1.0	1.0	1.0	190.29115024167496	0.0	10.785707779607483	0.0	2172561.0	0.0	20.379507556557655	73.67998733147829	1.4759156825005375	177.30320863586516	458.59964142986274	429.2935243360698	354721.5663089658	174.54967987909913	824.8886503502727	208.95325830262058	6.53381548617994
sub-1142_T1w	0.8284717630205485	0.9781712306801685	0.5449309424468833	22245.499888616618	3.62841	3.5151	3.85823	3.5119	0.25543293329483324	0.35784206566028426	0.3867250010448825	0.3659057319164276	0.05475616455078125	0.0	0.0016762633720613601	5.0656506307223115	4.91233737396564	4.994608545028297	176	256	176	1.9468751590920779	4.753945809147541	5.94232480381021	11.12615344319101	48.21192681782467	96.07537696639977	87.71792447604712	118.86646964391689	1.0	1.0	1.0	307.1093344853258	5.260943126619246	6.958355807092112	3.548452215269208	2217551.0	0.0	16.588292876258492	36.190738859907526	-0.37069411380872763	158.38432843797614	416.7842379301744	387.1563311293721	392599.39693287853	138.1876919604838	775.033892383799	198.86012529005401	5.307675591960946
sub-1143_T1w	0.8190171318961056	1.010608693474646	0.5775414612771625	21111.892313387943	3.5911766666666662	3.48736	3.8558	3.43037	0.25566050587530376	0.3603776430456776	0.3839618510790186	0.3589506447315216	0.05865143537521361	0.0	0.0015303624720685615	4.977083948864527	4.835747737647031	4.920412942165667	176	256	176	2.2553428412573457	5.3754870444631555	6.622608474181333	12.236995536823498	49.96957847174574	86.94043829903588	81.0988817616743	106.38662851424128	1.0	1.0	1.0	318.44481887880414	6.036132573420228	9.228992806831757	4.0713095515966415	2617245.0	0.0	22.638948567211628	53.00170443314081	-0.351994027763066	156.48216413821228	479.7336336217121	460.3972551263869	399391.5641806311	184.31928697228432	829.9919699504972	204.13600554675418	2.6735057301787153
sub-1144_T1w	1.6350638893223008	0.758092418434049	0.5935279057057434	10565.675900277009	3.643446666666667	3.4482	3.86106	3.62108	0.24404871268194672	0.3413459769803567	0.4146053103376966	0.6424380540847778	0.1508296608924865	0.0	0.0020216810991501503	5.027043220698621	4.907357758055794	5.020759622134705	176	256	176	1.8322946838817262	2.2043677159436186	4.354228226196352	9.026022278763714	4.8392743109312955	8.12546526962238	8.025974430794951	11.113183711831178	1.0	1.0	1.0	273.3266585558245	0.0	9.835602350707179	0.0	2110050.0	0.0	23.666422724723816	57.37178266496053	0.6485785271979139	157.17376417097492	485.1517951322618	423.7862436324358	372048.60182745376	200.93991193175316	933.0636946707964	231.28685458143877	5.864792905787478
sub-1145_T1w	0.8655888442682373	0.9493147474116932	0.5803670420867417	17074.859920527757	3.73718	3.58876	3.99628	3.6265	0.2572124543240187	0.35862603970255325	0.38416150597342813	0.43873126804828644	0.084274522960186	0.0	0.0008037793761275665	4.670054489542461	4.525296362892432	4.61205865702968	176	256	176	1.9748714136610894	4.745392341013127	6.274628456155191	12.103621613791356	43.25270615705968	79.70651233269187	73.51101091528172	97.57381425609361	1.0	1.0	1.0	1286.9828500028686	6.560787422806453	7.5646464584691735	4.425183869898319	2500819.0	0.0	25.543992407619953	26.73282038961988	-0.34045155643544023	178.49866471014798	458.05019389084885	433.1492045894265	427318.8824358303	144.35254968702793	831.4157528802752	219.33007626261727	10.496564443035581
sub-1146_T1w	0.8354969610470123	0.8244627550905672	0.5826085650608295	16901.805603780864	3.7103900000000003	3.64113	3.90011	3.58993	0.24099765199941287	0.3423604975005236	0.41664185050006347	0.38974320888519287	0.07449054718017578	0.0	0.0011189818963431293	4.933770681633031	4.796213098414171	4.900295680866308	176	256	176	1.8824599534979973	3.3497117885151755	5.539654754647059	11.386792521928005	2.5971383293613135	5.672415177454897	5.17618079793905	7.258988887000939	1.0	1.0	1.0	106.83513670503694	0.0	15.747462767151726	0.0	1681237.0	0.0	23.53579620271921	87.17265161870533	-0.01708833172901958	129.82260158732382	388.0458905094421	345.57602781802416	378749.7412733397	145.7591528519988	742.7001971751451	183.57658603535427	6.225640243570787
sub-1147_T1w	0.8192012539171865	0.9759388449285683	0.5882838273910957	22164.893480257117	3.8697733333333333	3.76047	4.05975	3.7891	0.25926901732546376	0.3528138275993561	0.3879171550751801	0.38105854392051697	0.0535325691103935	0.0	0.0021959892591940306	4.688878601354695	4.543430223926797	4.615106620254697	176	256	176	2.2442449964553943	4.05794041124751	5.680279804674101	10.738654006319399	41.68049944365859	96.88185680760513	87.44243476977282	123.76494805805473	1.0	1.0	1.0	265.08187168375093	5.1336035753875064	8.830940161032075	3.462562993168831	2090213.0	0.0	17.253625854849815	58.61169106898613	-0.06554715657614141	111.14032355945771	357.97739647790485	326.60551446676254	431792.3259196646	166.88369844853878	640.3373972922564	145.530072155642	3.388368084365821
sub-1148_T1w	0.7878452830343704	1.1793594034750294	0.5153081703774279	18384.984602269702	3.5249133333333327	3.38952	3.8093	3.37592	0.2616302579816173	0.3644510102548902	0.37391873176349244	0.34158630669116974	0.05020344108343122	0.0	0.0005138352832593922	6.082113273199604	5.947853957143479	6.023409260217157	176	256	176	2.1499544306375666	5.866075783030327	6.8360501240942	12.492120158614705	47.091586675553856	87.28220701693631	80.64821153311136	107.57084090684396	1.0	1.0	1.0	11.614273109885787	5.84528702237776	4.58205951400769	3.9425861835479736	2455152.0	0.0	16.139962188899517	5.693236291382521	-0.49217452886297774	163.1657072730917	438.7626948842395	420.1626416388899	336438.1978712173	156.16337461397052	780.3240497969091	195.4283361653181	1.2563398277591329
sub-1149_T1w	0.7923887750606149	1.1653401464548363	0.5905036511218632	43256.63748140027	3.620796666666667	3.40693	3.91067	3.54479	0.2533889383824573	0.3765257222284485	0.37008533938909416	0.33274587988853455	0.0644940510392189	0.0	0.0010638430814431242	4.423151714845138	4.286656946719317	4.369082530453696	176	256	176	2.3017055899075327	6.302795683002396	6.829884831680599	11.885153222131871	7.866638185375583	12.572466990550568	11.963099808556676	15.450194249743875	1.0	1.0	1.0	149.79383185381937	0.0	8.149820865755471	0.0	2029653.0	0.0	19.270171247422695	41.29566723018237	1.513333743319481	161.4993193783706	503.9926862074932	495.8632625564933	444162.4296071788	175.6879408210516	849.7289644405246	215.43272368545297	0.5290047942170641
sub-114_T1w	0.813530448103074	1.0701101348538142	0.539267681472074	21066.139507685453	3.7380999999999998	3.73967	3.79344	3.68119	0.2579002376715501	0.3581470165495357	0.38395274577891414	0.3164779841899872	0.051858475804328896	0.0	0.00038018667451225456	5.009324517331461	4.865652376316918	4.939162094247588	176	256	176	2.075154076364915	5.396481499636209	6.592850044768323	12.306914558303843	42.92131787531421	86.65735713875472	78.5860918614697	106.17960057034016	1.0	1.0	1.0	229.87658802667124	5.950491481873955	5.359755033940341	4.013545513153076	2706700.0	0.0	18.405868876725435	6.523678013340156	-0.5978537072325429	158.0134417725748	429.39147936406323	389.84696378931403	401705.15253581293	188.57392746955156	776.7151242680848	187.86387140550542	2.9740623831497013
sub-1150_T1w	0.8795053750966284	0.8128393948348027	0.6186336124036994	17818.104278384322	3.4632333333333336	3.36829	3.69241	3.329	0.25224164077141925	0.3554880964641962	0.3922702627643846	0.3972400575876236	0.07535522431135178	0.0	0.0008752376642248666	5.171179099172504	5.02047518134922	5.1097777572964285	176	256	176	2.051135686263503	4.622937498604309	6.001157805688108	11.329400232196512	46.836227801848636	86.09014869417062	79.35589965826286	105.14132247876934	1.0	1.0	1.0	72.86427879095548	6.019978961093709	18.033763248906386	4.060414105653763	1954377.0	0.0	22.209234729409218	99.1432076581777	-0.38325864106632457	159.93989557996693	457.599382452504	430.37313448637724	379000.6327085339	165.64643908292055	823.2181992083788	209.82159766152023	9.6653256401327
sub-1151_T1w	0.9276587466013488	0.7934808653704752	0.604308689943146	13390.745970405604	3.5851666666666664	3.43178	3.86281	3.46091	0.24628939851188214	0.35161538647805557	0.40209521501006235	0.5861717462539673	0.12676659822463987	0.0	0.0011041256565654212	5.049603685527465	4.902815126503571	5.0080908331889935	176	256	176	1.9888125330377444	3.6353966340683965	5.453641573841977	10.736715554419787	8.280322703064604	14.861003582674323	13.852719824248831	18.41683318700757	1.0	1.0	1.0	615.8845432520767	0.0	9.018225015946994	0.0	2004304.0	0.0	29.657983370125294	34.12870979733631	-0.2865589635221948	160.0425666268248	463.87123981120646	431.35556284338236	377064.88243485324	162.40325573831797	839.3775158748031	216.890724332363	11.653095630563152
sub-1152_T1w	0.8118326711040383	1.0010927920596029	0.5391780781110586	19158.170604914932	3.5886400000000003	3.48844	3.81029	3.46719	0.26378263234793387	0.35539779318235715	0.38081957446970904	0.41871803998947144	0.07228520512580872	0.0	0.0013329776487482794	5.2520621401994845	5.103523424056599	5.1827835861728735	176	256	176	1.9763783228896934	4.762125384664816	5.969585495838697	11.17025277996158	37.616946023112945	78.53127496273083	71.2145440715217	97.49541122872131	1.0	1.0	1.0	575.1640957241679	6.410412726084236	6.563964493425708	4.32375767827034	2449598.0	0.0	18.310458652675152	32.04823838507347	-0.24176216391207994	150.98464519239312	406.30202089651914	368.07625023275614	391764.9541521417	160.96170629560947	752.7924163788557	186.23751141309762	7.544657416413008
sub-1153_T1w	0.7070508721285347	1.4405374876030508	0.5162639133726579	44844.98916935977	3.6918	3.42809	3.96235	3.68496	0.2520720484387907	0.3787230694710203	0.3692048820901889	0.22597871720790863	0.026988286525011063	0.0	0.0012946821311431678	5.01411183508754	4.9133666901082265	4.984471174657746	176	256	176	1.8743847462138488	6.952654979406108	8.197532962756325	15.765559162649017	77.96871618394434	135.39202784467366	127.02199564070781	167.70524289350544	1.0	1.0	1.0	456.80778752753554	3.7744828239733006	4.476233699639176	2.5458499770611525	2435981.0	0.0	12.753966875374317	18.931289993079808	1.686787110469493	191.98558752229243	457.42066038332734	449.20657750591636	391803.6515332875	75.93059349060059	840.5506812613457	239.6551749357815	-0.45025681737720946
sub-1154_T1w	0.8958937082668947	0.9001358721429523	0.5307906483296435	14186.56857799198	3.6330633333333338	3.53874	3.88858	3.47187	0.25504682606668166	0.35654688679684154	0.38840628713647685	0.4250718206167221	0.08210718035697939	0.0	0.00180945340212754	6.269009654030657	6.108039975165479	6.191180583253773	176	256	176	1.891644853706309	4.395639262932343	5.49431822129364	10.19567054724227	33.03759511369576	68.97333181517168	62.464957068271055	85.38394427594575	1.0	1.0	1.0	231.1058017173265	7.241219301861504	9.211950993177105	4.884128198027611	2253666.0	0.0	20.041767433285713	44.252976045023274	-0.3723641213757731	148.5698442968136	406.63860956827335	365.1643709987402	317812.3199892728	154.5405529141426	763.5071301013231	193.0403562729777	7.0984421682791865
sub-1155_T1w	0.7821658705945898	1.1818743136693584	0.539758470891595	27790.223615999996	3.776756666666666	3.67032	3.91819	3.74176	0.24705752866529837	0.36890436276465793	0.3840381085700436	0.2712130844593048	0.0441003993153572	0.0	0.00201327281011566	5.156880354960334	5.031413431494835	5.103400333166639	176	256	176	2.058007852845938	6.233410397189446	7.561816283329595	14.394030599953402	57.30246104502604	104.1645050600212	96.28800679848426	127.39705429040555	1.0	1.0	1.0	314.67747243778024	4.996060796052059	6.909317503054001	3.3697917982935905	2287544.0	0.0	15.221178207546473	40.947885743454066	-0.024020290580343495	180.62029962676343	453.75705828855666	436.9877465888858	373878.8288655947	148.64208737388253	813.9189495183527	212.33503146581688	2.35172987290787
sub-1156_T1w	0.9258034153620306	0.774487541355142	0.55307124228782	8349.898271604938	3.7262866666666667	3.4774	4.0737	3.62776	0.24622677188493847	0.34947545867706675	0.4042977694379948	0.6767737865447998	0.15524455904960632	0.0	0.0011225788789334136	5.452471794814012	5.298308905327202	5.406214493392568	176	256	176	1.9867966798149104	3.3253139204521647	4.986512413371245	9.64742663984666	23.853826413001343	46.78205219570536	43.26093492037469	59.146926152417336	1.0	1.0	1.0	519.7832595608788	10.46353334713448	17.112365251633502	7.057545993477106	2626013.0	0.0	61.931010108441114	70.31136908559178	-0.20268334671023558	138.75016704691342	414.2012833010402	380.9822017662227	350225.81969746813	145.99515262246132	765.3887749612331	191.75674175777678	5.980422010211642
sub-1157_T1w	0.7364401183724548	1.2317430598128312	0.6170900005248653	30616.98525726939	3.697563333333333	3.48875	3.98639	3.61755	0.2493237411552474	0.3774453166921441	0.37323094215260855	0.3107501417398453	0.04980742335319516	0.0	0.0011932873374495372	4.218285179910586	4.091484341727025	4.172118861121167	176	256	176	2.1516811784607834	6.150842978410286	6.809881335225867	12.127119848806531	62.70353263651888	106.67269588309357	100.92700234699633	133.40477852137653	1.0	1.0	1.0	150.71679182569028	4.718620351430478	9.95099900026661	3.18266106210649	1901910.0	0.0	18.517300724983215	50.5314831459266	2.411574788018095	166.36061503473073	468.7131266110317	451.6222350113094	458414.609040326	168.20758257992566	810.9999051894993	209.89250031115648	1.105747167461609
sub-1158_T1w	0.8291494018262502	1.1218598253552028	0.5233693367157392	25609.624964667306	3.61767	3.39223	3.94385	3.51693	0.2620330821706515	0.36580401993673267	0.3721628978926158	0.35798095166683197	0.061667124927043904	0.0	0.0010040920675693616	5.601254372522368	5.460404781180404	5.536486076054182	176	256	176	2.0308977366601058	5.81414725072511	6.558597234340208	11.830746715635408	58.51942121889666	106.83665265660836	98.80499112408853	131.05889949676057	1.0	1.0	1.0	543.8401440563099	4.858951816656763	5.004103156399012	3.277313197031617	2491373.0	0.0	17.120684141293168	17.876094975094354	0.3750892955379008	173.71724534911257	453.93336634760647	434.0211413092911	365122.13754177396	137.12278416380286	817.8600629456341	213.7087156697627	2.116311905762794
sub-1159_T1w	0.8755714837053148	0.829589466905609	0.5994980237337623	16717.163872452333	3.6823833333333336	3.58839	3.83957	3.61919	0.25215634821136934	0.3492076483132244	0.3986360034754062	0.4124646633863449	0.07304209023714064	0.0	0.0011147320078867982	4.814253178314957	4.670473651060418	4.758101976490473	176	256	176	1.9711296902702828	4.467039447188784	6.211737049176189	12.197042010069497	39.68483495744469	77.44544274408696	70.63752283522737	94.78229080415046	1.0	1.0	1.0	124.34621355383578	6.725442100523147	16.318971924031967	4.536241762340069	1931700.0	0.0	26.863559372723103	89.3586814347071	-0.293563892280686	157.88094576405402	437.25977067125757	407.39311657100916	406809.8887258301	145.67448723316193	808.0623003169894	206.6797623032143	5.483525824111538
sub-115_T1w	0.8543094694801905	1.035735357116181	0.5186728538980135	23307.111111111113	3.637176666666667	3.47514	3.89905	3.53734	0.25656682902583167	0.35926977671891824	0.38416339425525	0.3570386916399002	0.061039863526821114	0.0	0.0005738953584748962	5.663934349893811	5.515891562640474	5.584521006224393	176	256	176	2.038518268249646	5.784405935660237	6.990531134528794	13.148669199676501	46.25275505787386	91.86212877819553	82.87364371803396	110.50604731803247	1.0	1.0	1.0	604.2084810465511	5.835637876801294	5.144803554194694	3.9360779337584972	2600743.0	0.0	16.909390803426504	9.697226811661459	-0.45802053130180287	178.617204133134	443.25350655461057	411.9971494823694	354334.6982797717	169.94410086795688	806.7070446796715	202.105899432781	4.37252694806015
sub-1160_T1w	0.8627600587715402	0.8570420310575882	0.5433318541336191	14290.7081640625	3.570746666666667	3.47149	3.82796	3.41279	0.248354236362816	0.347100132716513	0.404545630920671	0.47843122482299805	0.08470077216625216	0.0	0.0006836139325410596	5.308573389217717	5.171919524906426	5.279577030715895	176	256	176	1.930383169129069	3.6275735337126354	5.838811179806984	11.958476836579248	36.29253098793433	67.6080663773951	62.89464998507126	84.78335258988437	1.0	1.0	1.0	2239.9723547478193	7.450509125537687	6.502937169189948	5.0252920389175415	2507343.0	0.0	20.762390792369843	22.73575195938081	-0.25072077767198175	162.29365601746895	442.06745974966964	412.7351698279381	362333.9298823405	132.4428941309452	818.8581132888794	213.8096761706351	5.756024805770073
sub-1161_T1w	0.7892203566622011	1.0836454060683043	0.6054047020324478	26863.21	3.5572466666666664	3.46323	3.80269	3.40582	0.24916972351904543	0.36953327384236573	0.38129700263858884	0.34505313634872437	0.0521763831377029	0.0	0.0014436624348557895	4.710643778278369	4.577274666805058	4.662652295143105	176	256	176	2.0510201533842163	5.493596685756318	6.527195950164891	12.036971011354138	56.7523632690902	98.57813476426115	92.65620954299995	122.63813059564849	1.0	1.0	1.0	147.30506045832135	5.152291086387255	11.393632124554378	3.475167527794838	1952493.0	0.0	20.93309573829174	64.45394768199743	1.1344600266902338	161.5466386298744	461.68545411421167	446.326437368989	410659.6114935444	130.71555338799953	818.0051816999912	217.61165691421837	2.4853041729821337
sub-1162_T1w	0.8045128317472259	1.097544545249445	0.5690667930406929	35763.348544	3.6835966666666664	3.42092	4.04479	3.58508	0.25160340247246965	0.37005775853876743	0.37833883898876286	0.30489614605903625	0.045136052370071345	0.0	0.0011464222760022384	4.8008007628570875	4.653966813126947	4.735178350756112	176	256	176	2.064025785873743	5.691898534355603	6.568057435787669	11.94824798713366	76.15679875241514	130.29168900595909	122.1126085775726	159.8893379743436	1.0	1.0	1.0	667.3708599613906	4.011202691761419	5.456268224478134	2.7055151015520096	2476004.0	0.0	17.37773161381483	30.100933482891428	-0.16268481328639872	181.85404511206815	479.2477710342173	466.2851219251752	407066.3773171839	148.9854325633496	849.6618147287518	225.91023444457517	1.6696886422632256
sub-1163_T1w	0.7376295428065897	1.147583294039144	0.5198255792351608	20517.501716706844	3.7457166666666666	3.66997	4.03766	3.52952	0.25353912547816493	0.36171373790292816	0.38474713661890697	0.2997300624847412	0.0370199978351593	0.0	0.0006067050620830753	6.177939986393485	6.044857471069604	6.128474412194746	176	256	176	2.03635067408176	4.721128645908084	6.1884203920364484	11.807781856119503	48.53345941470956	99.09004884340372	91.27623263664383	126.20518965181819	1.0	1.0	1.0	2119.154757705301	4.9835367707169	4.135817092483014	3.3613444715738297	2504838.0	0.0	13.972647607326508	14.277069355810287	-0.12888259761408882	140.027611616418	407.2991574814664	369.1876677945256	320765.27842297585	170.1433481052518	745.2627963200212	181.29838687095383	4.482098434731905
sub-1164_T1w	0.9559860458832157	0.845721054292853	0.5525406767832686	12607.259040105195	3.6288733333333334	3.55453	3.87291	3.45918	0.2542526960461492	0.3525487407732113	0.39319856318063945	0.5135089755058289	0.11150251626968383	0.0	0.0016365888129332823	5.537682035201067	5.373154809046953	5.449258582853303	176	256	176	2.0077591425704147	4.582419150102288	5.839841716686362	10.929346857386383	30.134614641717402	64.3058882545635	57.48258107851362	78.00724033925995	1.0	1.0	1.0	333.220341028355	8.181704067300439	9.256519888000692	5.518475532531738	2202121.0	0.0	21.551884174346924	47.70817357773406	-0.32948936347953417	143.9537661570969	417.48743489570006	376.3376591205597	358606.90160059836	170.737158536911	771.8408346176147	187.44137502303872	5.644308277265852
sub-1165_T1w	0.8377755991630383	1.0356252919347857	0.5419612484297225	23239.573303222656	3.6073733333333333	3.5361	3.77127	3.51475	0.2574937661239907	0.3595793972501033	0.382926836625906	0.3979761004447937	0.08032427579164503	0.0	0.0004986537836107368	5.183750672389487	5.035321492324807	5.111200725414957	176	256	176	2.1594228950926766	5.457675063261203	6.622787861176353	12.25126562517518	48.27662278093667	91.63312209562143	83.80053309073033	111.4918543956329	1.0	1.0	1.0	4628.4120715337385	5.664055291012822	4.780051513181941	3.820347238332033	2642333.0	0.0	17.207614451646805	14.949071872123083	-0.6247858677931721	164.87636578208753	445.511760047989	417.38096172735095	387466.83470726013	182.798799790442	791.9676136337221	193.28331846130268	3.0763500973517406
sub-1166_T1w	0.9452545413753982	0.9215653507455983	0.5616941266603181	22370.118049782388	3.5766833333333334	3.39046	3.83711	3.50248	0.25451827126784315	0.3665578615968186	0.3789238671353382	0.4161459058523178	0.08694867640733717	0.0	0.0020311986361947797	5.247947098933716	5.086224093727698	5.152177047624633	176	256	176	1.9076069555110533	6.127192441369327	6.638715734148533	11.881347805565222	45.47765307826827	87.04761136299379	78.5166354719431	103.02464197456726	1.0	1.0	1.0	238.52974342300618	6.054941791972973	8.08391577618532	4.0839961767196655	2175160.0	0.0	17.676998376846313	44.8471734888392	3.112799386851294	185.17277211571076	448.7890897125983	420.31635278463364	378706.389621177	139.9835405945778	825.3634362816811	220.336687614296	6.487127664708069
sub-1167_T1w	0.818363467128705	1.0420105713206735	0.506104125781221	23341.04938271605	3.61889	3.4378	3.84505	3.57382	0.2601465282454824	0.3571808719645552	0.38267259978996243	0.34111660718917847	0.05184416174888612	0.0	0.0005232051173473594	5.530925668933211	5.386326437312854	5.461992902176104	176	256	176	1.9539991558713092	5.109596725236349	6.392016228350644	12.112452803944274	45.065139833053294	91.87019313905427	83.3087141451848	112.9908094634468	1.0	1.0	1.0	5.770992266361896	5.553792285402301	4.683246243913882	3.745975971221924	2931709.0	0.0	17.295873429626226	6.222148597956129	-0.3126959620007237	155.59296199572384	418.6312315142345	382.0310181900859	367322.9959626292	150.5999402180314	775.885273039341	195.51211013641566	5.891292254007832
sub-1168_T1w	1.0162141215183016	0.8485502405010625	0.5390709146663334	10520.582841947045	3.6923166666666667	3.65451	3.79726	3.62518	0.2527736258004373	0.3647354236474309	0.38249095055213184	0.4363977015018463	0.09978045225143434	0.0	0.0012318968183792638	5.931410441627946	5.761840744883857	5.826896675390812	176	256	176	1.8803694839043412	5.590994293698651	6.285181784319353	11.384181575355067	32.78657696308545	67.42230673454478	60.061346341596355	79.97515532715883	1.0	1.0	1.0	197.0816546034025	7.854514989332424	14.682328470875804	5.297789853066206	2259547.0	0.0	39.58157641813159	58.81754484196767	-0.5109172995573648	180.55378723885806	427.3291676993703	393.0825095437467	333627.5674208953	140.4420469328761	798.1778419390321	209.045043436549	5.972019536561735
sub-1169_T1w	0.8088469224236152	1.1126546606974415	0.5863005242816813	20238.067893275143	3.5820899999999996	3.39993	3.83665	3.50969	0.24457022742808593	0.37909193625940574	0.37633783631250833	0.3231821656227112	0.06138347983360293	0.0	0.0012800122489942333	5.146174049623822	5.0157159159939155	5.094394866253634	176	256	176	2.2738282054035195	6.717989812282137	7.354085568525519	13.070438687890897	55.21795138743557	85.5234558981201	81.48040236868091	103.69979982048704	1.0	1.0	1.0	149.51059251826928	6.147959445972259	11.048930794433407	4.14673563092947	1948733.0	0.0	19.75413430482149	60.71016108716081	0.721921399880963	161.29921948015408	518.6584523566161	518.1786965578794	369591.34842247237	160.8084486797452	881.0670414566994	227.8879267616965	-0.4818643501344124
sub-116_T1w	0.9172746103497256	0.8844938892684662	0.5746315215385234	18953.368361793957	3.5165400000000004	3.36062	3.78718	3.40182	0.2598543880733582	0.35781793223108155	0.3823276796955602	0.39666348695755005	0.07298693358898162	0.0	0.0021837560192563233	5.11986851290912	4.960154320336701	5.037397693200149	176	256	176	1.8935172306025	5.070415846264933	6.056444871730501	11.205401538324068	40.61364479094714	80.36330980475655	72.71170264361704	97.15815333514742	1.0	1.0	1.0	229.564362501484	6.482061558240032	9.693146375800328	4.372084081172943	2106939.0	0.0	19.41335842013359	57.8304491766857	-0.3861206884641173	174.09656379183488	433.4763089359658	401.8402055501938	395368.97138612694	137.5575110912323	808.8029275238514	212.21866422531556	4.383876568010233
sub-1170_T1w	0.8090538422141798	1.073678070994185	0.6089928400668438	25388.607220789523	3.626	3.51799	3.89902	3.46099	0.2622283057687502	0.36459414443310756	0.37317754979814227	0.3054367005825043	0.050541451573371865	0.0	0.0013333008122267047	4.484714769542552	4.349264824513554	4.42384374638373	176	256	176	2.035749203090143	5.869971684753751	6.860113765128404	12.67462040754132	53.832117513189075	100.04091366665591	92.17922296648216	122.66463771960152	1.0	1.0	1.0	127.74475098819516	5.167029514261221	11.307807607702276	3.485108446329832	1811117.0	0.0	18.569509126245975	61.029144054577806	0.06227532840003658	175.95510429862065	443.69846887423387	424.57134118303657	454993.1202210513	136.37149538844824	799.6594632044435	208.55755412765944	2.2027412498103915
sub-1171_T1w	0.876128357982673	0.7836753175883331	0.5989024100220469	12130.318369249526	3.6940666666666666	3.52521	4.0449	3.51209	0.2409936376823995	0.3441070846408439	0.41489927767675666	0.674010694026947	0.1615078806877137	0.0	0.001510381044463878	4.6703047865968825	4.53184620717017	4.65172459024833	176	256	176	1.8771861196541866	2.8659146196542413	4.868228051042901	9.861583413820275	28.739161499715074	54.01877232064973	51.1483986909098	70.68726225236459	1.0	1.0	1.0	147.23831394098468	8.982539644502065	15.92968692599707	6.058630920946598	2091842.0	0.0	28.26082904264331	92.73424703632597	0.16035497492576178	148.09820110080935	444.7886375397108	394.04108445346355	396708.5437722086	179.22810711711645	835.2474602535367	209.91023942140015	2.63828541421959
sub-1172_T1w	0.9013671798203428	0.8947358699952737	0.5818875787125453	15922.151138451023	3.5475833333333333	3.44738	3.74877	3.4466	0.2450104936401747	0.35924843176574883	0.39574107459407654	0.40085774660110474	0.07687271237373344	0.0	0.001250991069035138	5.304635332726775	5.158346664809905	5.238754789357382	176	256	176	1.9953402399197813	5.077793880010707	6.64705689610702	12.868036568390572	39.346505857171216	72.69603103660897	66.57385023595441	87.67901381408305	1.0	1.0	1.0	173.803606826088	7.34597870805309	13.189083824758987	4.954787343740463	2023170.0	0.0	31.922987028956413	60.41609553228103	-0.2236828720406372	167.38337199063824	463.62520396019744	441.1884216219187	359731.51235870225	137.17682674527168	843.4109799191356	221.10906179098296	6.125054596990571
sub-1173_T1w	0.7347584677429474	1.2550526702737688	0.5913834036215599	31630.083562901742	3.7274366666666663	3.50175	4.10074	3.57982	0.25293387871461676	0.3719737561520049	0.37509236513337846	0.2880508601665497	0.04079650789499284	0.0	0.0019224039676981484	4.50779172025421	4.388120826232654	4.473247567140336	176	256	176	2.1409258232661235	5.899825959909329	7.047699412979255	13.102346455762312	64.68427527153173	109.11558948229694	103.48403885521834	136.6522518118264	1.0	1.0	1.0	325.95109759502395	4.659828724283135	6.793538091822845	3.1430067121982574	2005100.0	0.0	15.584074947983027	39.32109307581005	1.2418655476165048	171.98651183208335	475.7681968622252	460.0837992206216	435239.51305708266	169.74855418130755	826.6107653081417	214.89921121017386	1.0694874306196995
sub-1174_T1w	1.0628741642812916	0.7627416978717653	0.546039229895713	12364.13179930796	3.6092366666666664	3.49652	3.8067	3.52449	0.2467674939997863	0.3438037619654141	0.4094287440347995	0.490705668926239	0.08964766860008239	0.0	0.001351267503143592	5.639096688817006	5.477933826775711	5.565779075010791	176	256	176	1.9366445146374625	3.9717625698879924	5.619245566983184	10.949329616424098	30.622477123878966	64.53421924185423	57.812077347958	78.27953567814082	1.0	1.0	1.0	312.7456285083505	8.084808506669988	9.403926123095532	5.453120470046997	2189206.0	0.0	26.413552276790142	38.309631851219585	-0.20986836688339405	146.58768423656022	418.96121937656903	377.9012485742569	340928.78786972346	157.90191961079836	785.8969057425857	195.13167826850778	5.222656858581756
sub-1175_T1w	0.8111733787552741	1.0331450636775903	0.5302377933641824	23481.46821280811	3.6930066666666668	3.60253	3.89596	3.58053	0.2597016124886945	0.35827198476266536	0.3820264027486402	0.3126584589481354	0.045025962591171254	0.0	0.002140642945648812	4.829930630888247	4.68629697536529	4.760857354471201	176	256	176	1.8314022409537627	4.950928916965522	6.1480363756187435	11.661777968936944	46.16791356281204	98.44441477007578	89.01993869362427	122.44748774798495	1.0	1.0	1.0	284.19409170737447	5.1927114179338165	7.893733917581169	3.5024306271225214	2297803.0	0.0	15.999103104695678	46.31972302470748	-0.42471772129520646	159.18776122817908	396.8046377284703	365.93395192176104	419253.19384663407	97.3675714340061	763.6979933828115	199.81056445540003	2.0285974525107457
sub-1176_T1w	0.7244708570320444	1.2751772714675347	0.5498546972857441	26308.325081884606	3.77398	3.59524	4.04299	3.68371	0.2606705227756605	0.3674518431246996	0.3718776340996399	0.29630398750305176	0.040401995182037354	0.0	0.001700179067849691	5.08678909974362	4.965768744069405	5.03737505692502	176	256	176	2.074276353199099	5.9578741692555335	7.037158286788169	13.079324337909872	54.14823848272255	104.15138179741693	96.26788004388413	130.50401985151294	1.0	1.0	1.0	427.70457424573243	4.8573264801104665	5.971274886624557	3.2762169241905212	2275165.0	0.0	15.250354886054993	34.71608292449864	-0.6081227900557327	167.21238944805057	422.000549612436	401.46704202890396	400228.04680957133	139.8915633559227	763.0976057052612	193.5453488931493	0.30647793379582033
sub-1177_T1w	1.0150861841604228	0.8111574554157084	0.5485155044025202	17194.944826872314	3.49061	3.45086	3.67809	3.34288	0.2539646995594932	0.35744131892840847	0.38859398151209834	0.3606477379798889	0.08459796905517575	0.0	0.0018843291796464988	5.7856975736008085	5.621961885121712	5.69836467095059	176	256	176	2.182454544536274	5.426208234841674	6.567527415559783	12.0939194673014	40.362053307232436	72.30093008196172	65.88392423776115	84.98878932408928	1.0	1.0	1.0	215.2948485686683	7.408416974836097	9.832513752614897	4.99690131470561	2107597.0	0.0	20.994732655584812	47.62702657701147	1.3595214918921021	164.36348358124735	479.64056458120245	456.4223890788853	342482.57200931106	183.1809792034328	840.6027552746236	209.13229275591405	14.140280972185014
sub-1178_T1w	0.9474460611583341	0.6670182636238404	0.6330004138212465	17966.580505540165	3.653043333333333	3.52731	3.84869	3.58313	0.24838810407252124	0.34142009673414714	0.41019179919333154	0.4684005379676819	0.08666648566722862	0.0	0.0009668271378656578	4.9692835874236225	4.826875015167299	4.930431419792645	176	256	176	1.7832287521252546	3.3237738228018476	5.419633791431899	11.151898799368595	1.9045736532506408	3.784871859465357	3.4648954938025294	4.705240968691591	1.0	1.0	1.0	46.17259706420651	0.0	28.763621307100184	0.0	1567415.0	0.0	34.155951188877225	135.63087810555498	0.45254147757093977	166.08530155055414	436.9464465042171	394.2980377934873	386626.765131372	142.42504260502756	834.6337064355612	221.11438445710365	8.057453204950901
sub-1179_T1w	0.8755956920392209	0.8925808612086847	0.5777857408375755	14500.77449890638	3.739036666666667	3.55288	4.0119	3.65233	0.25673921864540655	0.3540868059183195	0.3891739754362739	0.454830601811409	0.07808972150087357	0.0	0.0018318370772066636	4.922761768188974	4.7688247052353585	4.840536668835433	176	256	176	2.006674530083406	4.64624411338698	5.899976006898178	11.047009377224144	33.41269255073195	72.98863913407362	65.5199536006487	90.15852911714056	1.0	1.0	1.0	225.91774126817742	6.979313106479089	13.550266165412184	4.70747515372932	2503090.0	0.0	30.583204593509436	80.18088299158158	-0.24396802922317962	137.21420800188955	388.22918458343185	355.9528108071536	407233.5872519539	141.10118336603045	724.0896749533713	177.38420876575915	5.748022512842104
sub-117_T1w	0.7664982917562952	1.1059587208263475	0.5537880615237735	19362.94337364575	3.781636666666666	3.69486	3.99028	3.65977	0.2606250643464161	0.3608387940350179	0.3785361416185661	0.30629763007164	0.04710029065608978	0.0	0.001519498152242199	4.925897990773435	4.784351172829794	4.852715630627892	176	256	176	1.973446438881531	5.361411606641273	6.416298516968517	11.91403750538275	41.98635428289321	90.5410340574199	81.70088180889304	112.57525708636601	1.0	1.0	1.0	236.91756361135165	5.596515292811583	8.030923523758291	3.7747922018170357	2142354.0	0.0	16.858605850487947	40.48678931126233	-0.48990312613227793	147.2168090583657	397.2049470508872	358.66923870146275	413388.621715291	155.21433697640896	741.106872368604	181.74742309622974	1.9304683706658157
sub-1180_T1w	0.8555041194894022	1.0433994194093394	0.5414633445906749	22996.958801304278	3.6242933333333336	3.52294	3.87706	3.47288	0.2578507119808445	0.36580471195572306	0.37634457606343236	0.33068132400512695	0.06258039176464081	0.0	0.0014725118681563362	5.657437574192813	5.50770005563958	5.57938809464596	176	256	176	2.2591492166453784	6.187612961994457	6.866319125746425	12.15219519859944	49.97660586975434	90.19131261781122	82.92442088508484	108.60534416768898	1.0	1.0	1.0	367.0085049157697	5.836227459205866	7.832533728441871	3.9364756010472775	2148149.0	0.0	21.39519563317299	38.955227642827545	-0.4440154016098412	168.44867193326246	468.02252485741013	445.2123855352402	356161.7109947974	193.2178482040763	812.8070880360901	197.070541972218	1.739707207187295
sub-1181_T1w	0.835329745012552	1.0723433214994467	0.5990287674116449	20602.56828570208	3.6266833333333337	3.30776	4.03102	3.54127	0.2533222149969251	0.37306672642588623	0.37361105857718857	0.3646177351474762	0.05941601693630216	0.0	0.0018100895221990095	4.567541365228783	4.418011460378483	4.497952298277065	176	256	176	2.0235471010596884	5.740522236106884	6.377930792337626	11.369723039846306	48.554939827955835	83.77668029090705	78.35031875417138	102.71933614365125	1.0	1.0	1.0	299.43371086248203	6.262586763145403	8.420933041246768	4.224050581455231	2128205.0	0.0	20.152241315692663	39.91971502314919	-0.4008071154414017	185.6161132298929	474.2884007523919	464.1468913219869	430541.1169475275	133.9082701690495	850.4421837329865	229.3726457126899	0.9700139988642249
sub-1182_T1w	0.8989245513921297	0.8921516464425063	0.6370397679075935	24020.69463734568	3.524556666666667	3.38748	3.81786	3.36833	0.24562671830575716	0.3635176604698354	0.3908556212244074	0.34561851620674133	0.06324357688426968	0.0	0.001305598742317773	4.581285448091751	4.433641393966301	4.515241271315722	176	256	176	2.203518426562804	5.527999132656769	6.890596859548913	12.940273019427167	60.099868336497785	101.9949277245185	94.82576044244404	122.3824852663158	1.0	1.0	1.0	144.6599181765032	5.281187172613844	14.020394684786584	3.562106616795063	1877163.0	0.0	25.825272971764207	77.46778627687512	0.45909525386528705	166.72161574234394	497.89756813253234	484.4772076997906	416105.1704210697	172.97712562419474	863.0431591812521	219.86502118704811	6.192613904611449
sub-1183_T1w	0.8880773376409846	0.8540389479846172	0.613646771372748	24419.724060071414	3.736463333333333	3.54859	3.96575	3.69505	0.2513846989271781	0.36694269918208827	0.38167260189073354	0.4256010353565216	0.0780502438545227	0.0	0.0013211715332730517	4.524658372931377	4.357181182378063	4.448535260563151	176	256	176	2.013227677217671	4.46792770629642	5.338224512597496	9.533518154278397	3.276786462824097	5.929380661146698	5.520311802089469	7.354768282297611	1.0	1.0	1.0	63.40878858358259	0.0	18.24376265401537	0.0	1674361.0	0.0	28.202324096113443	86.8776176930459	-0.3164896878072163	163.21904872599526	466.64311743168804	434.5345512460917	429956.5740487701	163.0945723671466	834.0674759410322	215.83949537320458	9.686303407419237
sub-1184_T1w	0.7958557363406695	1.0059789058235336	0.603943524171677	25252.948961937716	3.7601833333333334	3.69701	3.97815	3.60539	0.24752332903084576	0.36765844549513405	0.38481822547402017	0.36298906803131104	0.054917556047439586	0.0	0.0012530002564938969	4.36482863561611	4.2167424620275495	4.3031260761681205	176	256	176	2.007853079460028	5.094032243487447	6.097542596197072	11.19074246564374	4.058267241988612	7.316371127273963	6.825832597241174	9.102859422460947	1.0	1.0	1.0	133.1796664652878	0.0	12.472203103872998	0.0	1908440.0	0.0	22.61396050080657	70.39198691479208	-0.4800639637850157	177.44939605646903	463.2965452470875	436.0458289217204	439319.0083195446	169.24857839383185	828.0508213825524	217.16993992607834	2.3249413013684137
sub-1185_T1w	0.7923090331763659	1.1369917295254275	0.5836171849507914	19576.249623507807	3.43101	3.18783	3.73662	3.36858	0.25127617924552065	0.37446261733730735	0.3742612034171721	0.4256177842617035	0.06740408688783645	0.0	0.0014339138214633446	4.575164583373186	4.444753894286905	4.5358583080129815	176	256	176	2.1777526119959636	5.489891464731881	6.306536293428185	11.251964803556712	49.18761922651186	79.2240962364187	75.98362246669605	99.53915193715761	1.0	1.0	1.0	241.69170752714433	6.420371224578521	11.06081892649957	4.330474583432078	2250165.0	0.0	29.266083132475615	56.069716235077266	1.6570779441538992	154.9701368128659	487.8994835870828	482.0412590224296	425366.347043463	142.96226876415312	841.6970794908702	221.34777373144902	2.710255072711198
sub-1186_T1w	0.7218429280439753	1.3877044175596303	0.5361175573254449	35139.20661157025	3.8676566666666665	3.73925	4.05068	3.81304	0.2526102997694361	0.3755925946251852	0.37179710560537865	0.2548258304595947	0.02871090322732922	0.0	0.0007918138555852344	5.485963936648364	5.369989265791236	5.436443800495781	176	256	176	1.8573489098566986	6.367102570969204	7.3537646724565455	13.836842536543735	60.169706133259055	120.60178017116895	110.68703514278462	151.28961912392586	1.0	1.0	1.0	1585.7777884095972	4.163029539202852	4.040008102581176	2.807920753955841	2819026.0	0.0	13.103630185127258	20.795290370670457	0.8709365966936589	177.27567454438812	413.59056764878676	382.34520933032036	360294.02902259165	114.92000669054687	768.5220605228096	205.85506401045885	1.6660084819151821
sub-1187_T1w	0.7787631505259475	1.1168481184039185	0.6091342607799473	21762.39626736111	3.7048966666666665	3.55874	3.97527	3.58068	0.25589053204798445	0.3604962756968094	0.38361319225520607	0.33334165811538696	0.05190470218658444	0.0	0.0016024051477932736	4.637982490248047	4.505390812949998	4.581750677116204	176	256	176	1.9805643293079203	5.063984409321635	6.52536790207056	12.531554967582123	6.488532950432817	13.267551827937906	12.128083179742253	16.628164760856034	1.0	1.0	1.0	276.3504404474379	0.0	7.7840563311615085	0.0	1988896.0	0.0	19.589747063815594	38.47372084169239	-0.3474509248754494	155.5476593581774	413.4413583025247	381.0473748780787	429863.5960340017	146.5062998495996	761.7077182792127	192.3931103980007	4.557155011215466
sub-1188_T1w	0.7278392247022053	1.3010644536336915	0.5436387727209598	42501.34220701963	3.53701	3.48076	3.75313	3.37714	0.25606416890849	0.3730301389237369	0.37090569216777314	0.2495090216398239	0.03689566254615784	0.0	0.0017672894944576007	5.468041217356645	5.352114627904154	5.433166497693514	176	256	176	2.261484564227411	6.472041438801465	7.505420173485562	13.782734517427812	9.752168973182604	16.136112707060576	15.290821203174845	19.984181929281355	1.0	1.0	1.0	473.1341916546262	0.0	5.184163783961679	0.0	2177620.0	0.0	13.200456202030182	31.552544422287685	0.8256551554321798	159.45118915183104	479.0890477078189	469.6819543838501	365041.4944925632	160.61178296804428	814.5018032193184	207.68716200239223	0.14394917540458518
sub-1189_T1w	0.7936266638707177	1.0442441387867312	0.5791003964535345	22649.046016	3.6811133333333337	3.54406	3.95184	3.54744	0.25624221455318985	0.35387544991280956	0.38988233553400065	0.347614049911499	0.05561095476150513	0.0	0.001531291355878256	4.782727097897481	4.650886287256576	4.727525700760089	176	256	176	1.9574710565578626	4.955220020651558	6.901110067646524	13.790639125730152	44.26648802082901	91.73955909617037	83.09873020659217	113.29014350277714	1.0	1.0	1.0	609.7834527362741	5.631586056573432	6.395822813737008	3.798447072505951	2190153.0	0.0	17.445964872837067	34.01997457246299	-0.04614857266679806	161.52186202968576	417.8700058318527	380.5169987678528	417530.54581696313	162.82900547981262	775.1521193981171	194.3919128802149	8.349253861270775
sub-118_T1w	0.9808459430280286	0.8659096937763856	0.5668952602906062	32672.094297615626	3.68928	3.49228	4.0118	3.56376	0.2569888672550196	0.3608828449707849	0.3821282877741955	0.36451902985572815	0.06799510419368743	0.0	0.001596362072023845	4.851090306007761	4.687344432090455	4.752239417619172	176	256	176	2.102436660848926	5.96073803835378	6.925535336525189	12.713431310372862	5.888882814261773	11.344097030888785	10.180518222754378	13.308574823112574	1.0	1.0	1.0	340.72409012698785	0.0	8.020843663183554	0.0	2197292.0	0.0	19.862515304237604	47.58021802902166	0.19862143177807656	175.12129763387128	461.57772660180615	427.6885366924107	413459.1092895875	188.37992884218693	821.9644228480756	203.4249247307286	9.2694373375897
sub-1190_T1w	0.7742139194548512	1.021997373809268	0.589995219360424	23795.399678604226	3.7128033333333335	3.55644	3.99367	3.5883	0.2484489401109712	0.3572213681026161	0.3943296917864127	0.30864328145980835	0.04008150100708008	0.0	0.001960050334973033	4.581512527409421	4.442228381319437	4.529150562909365	176	256	176	1.9680155768391536	4.54056458448851	6.1931726637992774	12.07093783007017	49.19380806106061	99.31965460516214	91.0303296105737	124.57752616549837	1.0	1.0	1.0	350.25336488758876	5.179662419694672	7.348678040098735	3.4936292115598917	2019582.0	0.0	16.49932451173663	40.17154531246775	-0.37168070957433175	154.7369739665089	425.41907028740195	388.93781340122223	421225.5507396922	158.85737532563508	784.95095991157	197.62920390679633	3.613298079750918
sub-1191_T1w	0.8011220509291083	1.0949924231400578	0.5822305883862017	31412.519003238813	3.5589099999999996	3.41108	3.85056	3.41509	0.25501746339760795	0.36507850087431765	0.37990403572807446	0.32795897126197815	0.04667301774024962	0.0	0.00183969003607262	5.000231041842888	4.866832489679837	4.940930328079291	176	256	176	2.004732130029538	5.9128906496966325	7.033255849878717	13.182144769909982	5.525572352213757	10.176722605404212	9.381660437576247	12.442686355110773	1.0	1.0	1.0	352.39507296757785	0.0	6.8172490891812405	0.0	2363877.0	0.0	15.147249177098274	50.43612068422405	1.6702589360665225	174.81665769688877	450.08670207216676	425.38994017988443	397469.96364753577	149.6142790466547	810.1525930687785	212.1926409445829	4.086759315041879
sub-1192_T1w	0.8056091688829999	1.174737735457959	0.5892271332772805	44740.083676268856	3.6120699999999997	3.40642	3.95191	3.47788	0.2459020273283854	0.37488896223819407	0.37920901043342053	0.30870410799980164	0.051426440477371216	0.0	0.0016416926522199078	4.428598615994938	4.302601712879317	4.379410541693165	176	256	176	2.1437949019342306	6.594126150622752	7.4441624923150345	13.594566424388121	8.158859135334021	13.025222294995434	12.336853163759477	15.826478060948977	1.0	1.0	1.0	334.2399438625834	0.0	6.962983320704015	0.0	2065213.0	0.0	20.4469108954072	40.31882211205965	5.619734984449506	166.77380162522266	509.51236538213806	502.1177118457854	430680.43381980713	154.75390560552478	883.4526000451297	234.21882776988073	-0.2926110018028414
sub-1193_T1w	0.8117680573975411	1.1121983384239487	0.5519779163796174	20471.176551889912	3.6995833333333334	3.59847	3.92062	3.57966	0.2570056839800922	0.36461741895514077	0.37837689706476696	0.368682399392128	0.06555075198411942	0.0	0.0008619125242288151	5.551024981656138	5.40836579572064	5.477079802345013	176	256	176	2.1025844775560905	5.737873284675068	6.715406735343838	12.305762443800354	44.60394807915991	88.06574149757398	80.19673277479605	107.92050874765424	1.0	1.0	1.0	1356.2945492164315	5.858419596524144	5.1572991305769715	3.9514439702033997	2373648.0	0.0	16.84386709332466	22.28589214252023	-0.5853710513144286	162.04984375470175	426.0677486510609	398.8614332973957	362217.64317174314	160.502296179533	768.4553917646408	189.7002888455011	4.102897592913527
sub-1194_T1w	0.8010961706250078	1.0317577097485078	0.5789007970564835	22661.001275510203	3.7143766666666664	3.50375	4.01741	3.62197	0.2562547763748709	0.35951721011175375	0.38422801351337543	0.3213020861148834	0.04800239950418467	0.0	0.0013381435878299505	4.682161851217695	4.532294642121924	4.6112189844789135	176	256	176	1.9117568502259301	5.028522167687471	6.154676583950628	11.523750733938483	55.37069983178406	111.13153041225709	101.28006552019285	137.33796631653738	1.0	1.0	1.0	508.7072820640173	4.643721431633198	5.9678925119634405	3.1321425084024668	2083347.0	0.0	16.704760044813156	27.172635944670155	-0.4859560645085179	169.64225590335693	428.77753312689185	392.4772085528821	425782.686370285	154.71655291505158	795.5359796341509	205.29637313297278	2.8763371734884258
sub-1195_T1w	0.7266714847663304	1.2265135635317064	0.5827262109360871	31087.710291493157	3.9095333333333335	3.6832	4.20242	3.84298	0.2570321255414948	0.36481981707795097	0.3781480573805541	0.27209118008613586	0.04426640570163726	0.0	0.0012438972742075307	4.860922795572799	4.742823152226297	4.811153250931624	176	256	176	1.9662009141785601	5.743260911311475	7.242174500716416	14.017061676659212	54.16165069896468	112.61809199225075	102.69123394887792	141.29395915541835	1.0	1.0	1.0	170.60186901795598	4.52248719652765	9.021180345867833	3.0503712594509125	1946554.0	0.0	16.161616146564484	53.69931252518027	-0.5849294782173224	162.57151343307288	409.3059239806162	373.8845404237509	413078.1284252927	156.98708929121494	757.428589835763	190.15558642468045	2.1346428618921403
sub-1196_T1w	0.9529154551721858	0.8266622702815365	0.5788965880103265	15734.28132231405	3.3994866666666663	3.21377	3.72342	3.26127	0.25585778366871975	0.35716125404719207	0.3869809622840882	0.4501311182975769	0.08385162502527232	0.0	0.0013654311611694962	5.129407979970887	4.972682685139521	5.062471051498658	176	256	176	2.130120143219441	4.695103278281276	5.89280800451564	10.853200592046202	41.756440522600485	72.08027605836682	67.03866037026874	87.27926452983894	1.0	1.0	1.0	200.00672440624177	7.174891662442613	12.629724067510685	4.8393908850848675	2169397.0	0.0	26.990159902721643	67.22909521743149	-0.17172704603748024	160.7849883281603	479.2159478783647	457.3061990737915	386960.3356410549	172.9838647916913	845.4643230177462	214.68535924306994	7.866003552001825
sub-1197_T1w	0.9170427422724375	0.8611156147589096	0.5450728941759976	16581.227683259818	3.5156566666666667	3.43396	3.77083	3.34218	0.2613639634928533	0.3496352032511595	0.3890008332559872	0.49343377351760864	0.11171889305114746	0.0	0.001609778503655861	6.373618485223383	6.2189195711415115	6.308060541909774	176	256	176	2.243173522354061	4.420405487639285	5.847931954338463	10.880216853022045	6.1137395879717475	11.67147295686788	10.685799104621793	14.27218476902575	1.0	1.0	1.0	469.944900939321	0.0	7.635549234517794	0.0	2236818.0	0.0	20.793056089431047	44.39797497421312	-0.35266552129608897	148.23097528697645	447.2982263762878	414.32235672697425	320140.79859039537	199.36871426925063	785.9933023862541	184.7033702491736	9.007525276401664
sub-1198_T1w	0.9506608893174194	0.828358795409585	0.534206472916596	17807.196788964895	3.6483133333333337	3.5106	3.92328	3.51106	0.25497508847024225	0.34839241340921084	0.39663249812054685	0.3455035984516144	0.06703390479087828	0.0	0.001360441550345054	5.897511413387736	5.743673675974033	5.814145533020268	176	256	176	1.976615987909021	5.204883034502045	6.699704740911961	12.917615200324814	40.009528859743014	81.88053245119856	73.05679428367893	97.28032154009522	1.0	1.0	1.0	148.08222536547387	6.559044142715936	11.266124963750709	4.424008045345545	2049545.0	0.0	19.611941177397966	64.43592178542097	-0.5052804707732435	165.11231593907755	433.72077166028913	400.5643190033734	338153.8270801618	154.77061216905713	807.9910756833851	202.65126315479225	4.693961124411438
sub-1199_T1w	0.8208559857739314	1.1742073564298574	0.5056543818000011	19620.816334916	3.5010600000000003	3.28667	3.78738	3.42913	0.25598354765559594	0.3726277796698396	0.37138867267456444	0.4194895029067993	0.08088189214468	0.0	0.0005715294957852912	5.840932537831505	5.70380819792657	5.782864603202708	176	256	176	2.176719785940559	6.218432223858197	6.740801837069893	11.827253501410924	49.43834059929359	81.30643276758627	76.77842174034511	99.59049185415546	1.0	1.0	1.0	7.951707156713368	6.2139020187326235	5.701012693865293	4.191213220357895	2860975.0	0.0	20.721592634916306	7.396868921859728	2.8758308693731127	159.30185175296361	478.2602625875527	468.91762456297874	341795.3766226964	140.97717195749283	828.424067646265	215.42365794104944	-0.09279914848515203
sub-119_T1w	0.8207546043495643	1.1196792919829046	0.5442647833118341	28372.917226552	3.574756666666667	3.43633	3.84277	3.44517	0.26041625398836055	0.36031657632680286	0.3792671696848367	0.2869284152984619	0.038914501667022705	0.0	0.0005369429847877365	5.521357132554919	5.389901125081661	5.461621082506263	176	256	176	2.101021746451718	6.038231479730573	7.510146493625913	14.391186254695448	61.43012417745636	113.22299519560774	103.81159323843491	136.78166034224066	1.0	1.0	1.0	6.491036098969879	4.715870272174031	4.389219005525168	3.1808061618357897	2596963.0	0.0	16.96429952979088	6.309964676099353	-0.40856577853378395	175.56511327550749	458.9572712065493	442.19264327920973	368520.5100211977	144.25713278725743	821.102390633896	210.46523867207333	2.8972006349334736
sub-1200_T1w	0.8115619831842423	1.1092042274623224	0.5726336632755107	33673.845671077506	3.7478833333333337	3.53832	4.02613	3.6792	0.24926948471804256	0.36997127186968676	0.38075924341227063	0.24079164862632751	0.038359099626541104	0.0	0.0013037046953794558	4.640951574626786	4.521123645585589	4.59294831105465	176	256	176	2.134116820388197	6.906867419806485	8.20457862576931	15.57275163711325	4.89491966389946	8.24290148483788	7.682548771773413	9.9098251665829	1.0	1.0	1.0	122.77871747687576	0.0	10.678666453259977	0.0	1972537.0	0.0	16.285537637770176	64.45499608064094	-0.0848391875422192	177.6740229014	485.7748540559999	481.58219838142395	418017.19879088737	127.44128504395485	852.7503057196736	225.65851023184354	0.10886473892985826
sub-1201_T1w	0.906680804476755	0.8048944037056642	0.6104559685831693	14007.572540520741	3.589733333333333	3.42938	3.8378	3.50202	0.2433032497323348	0.354993340593456	0.4017034096742093	0.5216571092605591	0.11040165424346926	0.0	0.0012677320252114867	4.957752889023603	4.80363867200752	4.9025593263696745	176	256	176	1.931906656449843	3.7948519394918	5.329657189757334	10.26221297333036	35.98071506431933	69.70019043579349	64.25575807521572	87.08636872553433	1.0	1.0	1.0	128.04653277845514	7.235255979721515	15.994659094475287	4.880105998367071	1939141.0	0.0	29.913242323324084	83.54253703940233	-0.27365561013242923	151.31510653886724	434.66866247051246	397.3671495337039	380295.87474195886	154.68731050379574	801.7833410650492	205.6862456382086	7.654189619628511
sub-1202_T1w	0.7622043729937672	1.2158623913200457	0.5649970603328437	32669.776635160677	3.84	3.69847	4.14361	3.67792	0.25530557326760744	0.36812454733871797	0.3765698793936746	0.28581760823726654	0.04279571324586867	0.0	0.001938606371601242	4.922178359028135	4.798584344766354	4.865053957681634	176	256	176	1.9239027976059289	6.3715001989390005	7.498099060624299	14.198894185327969	56.2692682661282	109.76282621141279	100.24876090251395	134.7141882300009	1.0	1.0	1.0	323.2311351206426	4.744695551215855	6.923487555099142	3.2002485170960426	2100939.0	0.0	15.224483236670494	42.44234400475845	-0.05923568477095564	190.89338217707288	435.54394180814734	407.519024759531	405058.6318273619	147.27357253432274	802.330266572535	211.81866476271412	1.5575960860811167
sub-1203_T1w	0.8634241105460918	0.9093067508145861	0.5965630054754987	23277.404443497257	3.596436666666667	3.43705	3.83159	3.52067	0.2500311393271557	0.3504334284926395	0.3995354321802048	0.3727538585662842	0.07187510132789615	0.0	0.0018728672849553448	4.69092835762079	4.5482387725091264	4.630807637767928	176	256	176	2.1169207608813014	4.762739302257598	6.608401965629681	12.945545833750142	47.446715162668426	92.60138790285012	84.28824344260822	112.81662726230611	1.0	1.0	1.0	227.27020034005506	5.701068161793863	9.527062250207555	3.845312040299177	2135955.0	0.0	18.007314920425415	55.2209292239365	-0.5526134032300893	157.40510144269885	442.4487064928857	412.8864724896848	414529.87670314126	177.10319275036454	797.5114646181464	195.04082632726667	4.602531723611996
sub-1204_T1w	0.7642557884099916	1.2835426241523102	0.5445428142688951	21124.32756232687	3.6874066666666665	3.50166	3.94504	3.61552	0.26318803360741044	0.3691711867440075	0.36764077964858216	0.3771834671497345	0.05161403417587279	0.0	0.0014389488176484104	5.266247634520565	5.143095318641477	5.21494903855094	176	256	176	1.968055160286033	5.972906248694409	6.7607821893149405	12.341385158964377	47.74482138552517	92.3013357192115	85.3109955227833	115.88682946361321	1.0	1.0	1.0	556.5273346018199	5.41376983342173	6.223666203188323	3.6515322625637054	2402632.0	0.0	17.522283287718892	26.99676503638099	-0.5232604139111792	172.07517033035595	413.7639440558519	394.5429893974215	390428.1310158352	102.42040839232504	760.5330251306295	200.4732855506354	0.05576960220467342
sub-1205_T1w	0.7237091723105468	1.2685911632834799	0.4948496990431588	19885.66143023017	3.7704299999999997	3.6771	4.00946	3.62473	0.26166511337557885	0.36651926322632256	0.37181562339809854	0.31550607085227966	0.04937697649002076	0.0	0.0004203373162150023	5.913257878949483	5.784501253078604	5.855823744681874	176	256	176	2.060425669111826	5.885518760550876	6.916993302539127	12.805035477954679	46.18652738639677	90.74630044269946	83.41808502299686	113.32142723989433	1.0	1.0	1.0	4737.078619087836	5.578703716085739	4.354683256528616	3.762778475880623	2742366.0	0.0	15.350804224610329	6.745224002004967	-0.5229256917250273	163.55969390612438	424.8395182503666	393.2935980409384	346316.39440853364	166.92750884592533	765.80866715312	190.87950422688678	1.6501357640519858
sub-1206_T1w	1.0457293409453676	0.8244277605995288	0.52827703166203	20015.403811134234	3.6001133333333333	3.47095	3.85397	3.47542	0.25319997466372324	0.3500298932535347	0.3967701320827422	0.4133899062871933	0.09647578746080399	0.0	0.0004528006092595449	5.693701629498353	5.533438829013808	5.601204929580868	176	256	176	2.2222342015851466	5.569074238099771	7.164894439664135	13.703374879307486	21.82090532459363	42.132886069100735	37.669320399486466	49.05416980476503	1.0	1.0	1.0	6057.369607152916	0.0	4.865357831034553	0.0	2540052.0	0.0	18.160633221268654	13.048432615891548	-0.6054226720845266	165.8389078930118	463.6647182305919	434.60966715589166	347797.0047386533	197.39644030109048	822.1302587911487	195.57301478025735	5.780367142449871
sub-1207_T1w	0.8964419159848237	0.989643324132936	0.5401891617755064	20294.037551020407	3.4695966666666664	3.36904	3.75642	3.28333	0.2502264609256137	0.36381255779436994	0.3859609812800164	0.37339112162590027	0.07917445749044422	0.0	0.0007778313719028481	5.290453265654334	5.147489766098131	5.229890678809973	176	256	176	2.30953150281876	5.746566400001603	7.006180213462635	12.96244273756754	47.408666866541374	76.96794722465184	72.1641457168502	92.11582305935737	1.0	1.0	1.0	1970.7592793040446	6.844693884952721	6.496916515493374	4.616675868630409	2435601.0	0.0	20.914940677583218	21.900260523640128	3.0900014791036803	155.30195595025305	508.46070241695526	495.31336099654436	367849.91319905524	190.9625018388033	862.6188910901546	214.46457306898355	6.349487051760484
sub-1208_T1w	0.8712743924245459	0.8378620174141982	0.598800436021052	17184.177888842612	3.761066666666667	3.7052	3.98206	3.59594	0.2585676112175425	0.35005361233215443	0.3913787764503031	0.3945927917957306	0.0791187584400177	0.0	0.001470631683299655	5.023282467692115	4.869743032023894	4.948192851839457	176	256	176	1.8363612659856363	4.067881175083886	5.5489410096268275	10.74258058781096	2.4928019113297695	5.763274861133925	5.147407101620949	7.186144532399152	1.0	1.0	1.0	81.29185834122646	0.0	15.921920144214685	0.0	1719682.0	0.0	22.901259511709213	88.28581049768404	-0.18082422335472437	135.66893878748076	374.6896945058146	335.92857480049133	401470.4320173528	128.64448621869087	728.2795983552933	182.93141042004075	11.806126421161059
sub-1209_T1w	0.7622620371696043	1.2998444731468137	0.5402462279900465	30618.750318877555	3.67357	3.44996	3.9647	3.60605	0.2492980759079924	0.37694116120590154	0.3737607628861061	0.3039258271455765	0.05070678889751434	0.0	0.001912950573283879	5.133599981013647	5.020514644784128	5.0923378564020565	176	256	176	1.9084870717777456	6.773782107830463	7.671375179606613	14.331856359211631	64.49279273059358	111.07607611297914	104.09138219660424	136.70527774624003	1.0	1.0	1.0	297.90039126297927	4.606929958025674	6.480251573334681	3.1073270365595818	2328427.0	0.0	15.567708453163505	37.79617756647265	0.9732280210958586	183.49402022816258	457.6667108791084	453.51438098587096	378561.6214270757	57.73413633927703	836.4924382418394	237.6299995400306	-0.008958765819280678
sub-120_T1w	0.8432510509729397	1.00602296592944	0.5222958472430226	18489.956049382712	3.7087133333333333	3.50144	3.9671	3.6576	0.25973760092183584	0.3608817443349584	0.37938065474320587	0.41258613765239716	0.0755677208304405	0.0	0.0016908163988664433	5.603556781295355	5.445797672742668	5.5174751395592585	176	256	176	1.8234086508003082	4.892042530238508	5.75752407057298	10.557121030680124	40.70888665614343	88.99936852799082	80.05385163970494	110.45329973498059	1.0	1.0	1.0	294.42333751887844	5.663552869022745	6.484388850323552	3.820008359849453	2351709.0	0.0	16.78397373855114	32.73752695859448	-0.43513748859672496	153.45106631738003	383.70555592018815	351.92203000187874	362476.8092678983	99.80147825181484	741.8035131543875	193.00201543210324	3.7782571147372765
sub-1210_T1w	0.8209815546275102	1.1490971162778383	0.5054552262385686	28428.26568777851	3.6272466666666667	3.50062	3.79604	3.58508	0.2564254321743593	0.3635941455650802	0.37998042226056056	0.26185342669487	0.03817254602909087	0.0	0.0009298341085434514	6.110122397756384	5.979786074097611	6.048138744807329	176	256	176	1.9819332005539625	6.172372760301536	7.451599234838933	14.200491743661301	58.691205236610294	111.91306881042973	102.09715684245343	135.68719648032024	1.0	1.0	1.0	1112.7461746825502	4.620871338400986	4.61444665521395	3.1167303547263145	2560305.0	0.0	15.466039307415485	19.96025220615215	0.2646183326660023	175.33155210423362	430.52757737293456	413.9664779640734	328587.90821251937	109.02675618231297	792.2081693150103	208.86972776403044	2.2525651706046315
sub-121_T1w	0.9372397284385634	0.9263183430853423	0.5888829568848756	13376.249664068799	3.74818	3.59444	3.95792	3.69218	0.2551412688178335	0.3670855303173266	0.37777320086483984	0.4900239557027817	0.1149572387337684	0.0	0.0014400333790060289	5.342583626022424	5.189409327099731	5.274724990567254	176	256	176	2.2410531145685835	5.44905435424231	6.26345169132632	11.100247605168065	43.765608186333075	72.07904190326597	67.6254489300842	87.03169670065355	1.0	1.0	1.0	224.28445516947423	7.27496737692275	12.137541696949366	4.90689092874527	2102751.0	0.0	32.519581496715546	54.53299669327906	1.3371814214314064	160.54632975283562	495.11540473166093	485.9955450296402	371340.76740193716	167.07811224460602	852.2141872644424	216.86005007663204	7.305720081937212
sub-122_T1w	0.7316294907897943	1.2847994755540457	0.5874427687851004	23749.18082840237	3.7852366666666666	3.61072	4.04478	3.70021	0.2524764662598693	0.37308228618939054	0.37444124755074026	0.2813175171613693	0.0461974933743477	0.0	0.0014699442305840433	4.700981895269418	4.587376574796515	4.667165428585838	176	256	176	2.2282822491394665	6.37471853920585	7.450252923664841	13.747757982649208	57.63042731790917	97.94944663607009	92.57382494703059	122.14160088711249	1.0	1.0	1.0	179.7075338007799	5.154843280407611	9.22862124642389	3.47688895650208	1976978.0	0.0	17.12148679420352	49.46746269003117	-0.23557674104741277	161.48954411226532	468.50605818369246	453.4564420580864	417709.68977670465	167.1244103461504	805.2650128584355	203.50020714112378	-0.044676153912560856
sub-123_T1w	0.9373041649747335	0.8380975786387707	0.5731759095494964	15918.886065991022	3.8884899999999996	3.74025	4.06634	3.85888	0.2506855437047113	0.3552538165667674	0.39406063972852134	0.46679407358169556	0.09946614503860474	0.0	0.001442820428209154	4.941372869579563	4.774536891108464	4.845581084952335	176	256	176	2.036598851815111	4.527667037962515	5.728597657454166	10.621527082584873	33.661071110621556	74.32078577069089	66.25642491194931	90.78741785453548	1.0	1.0	1.0	180.1663096059028	6.968030958260685	13.061549333430358	4.699865460395813	2159121.0	0.0	31.51674485206604	70.16896007117352	-0.30334518330169713	133.36606312023943	394.15274445571333	358.0191630125046	396188.6980318591	156.58154706656933	730.5871742516756	175.7924545936182	5.584276780648956
sub-124_T1w	0.7730711567922067	1.0311064060002384	0.561258577402626	27466.923954046637	3.8328666666666664	3.76864	4.01591	3.71405	0.2591695532603406	0.3567608343092805	0.38406961243037896	0.31100714206695557	0.042222559452056885	0.0	0.0013427964488718761	5.92578419706183	5.789292817455577	5.866244180462097	176	256	176	1.9176074449399145	4.863260888093464	6.275313687051209	12.045072728120251	3.4682535926231024	7.252203713866865	6.608038115367353	9.103657039612088	1.0	1.0	1.0	141.22999177802163	0.0	10.815460011072792	0.0	2078531.0	0.0	18.009274665266275	69.44965621727462	-0.37754841672668826	151.3566411688971	396.1568775925986	367.6623977571726	341995.21859757736	114.56199273094535	749.164258081466	191.72947059697063	2.599770814376173
sub-125_T1w	0.9728323409019172	0.7594581963995658	0.5946049962205637	16006.228234642618	3.5482666666666667	3.43072	3.75595	3.45813	0.2522158292845417	0.3449918134594081	0.40279235725605017	0.4835226684808731	0.1141739934682846	0.0	0.0012785161229478832	5.1715673053321805	5.01673836571597	5.108211804683635	176	256	176	1.9008880760118347	3.883127829649833	5.572311149547885	10.932917542981986	34.00963142976898	71.21677580276805	64.10675901825351	87.09386982222351	1.0	1.0	1.0	162.02345904847104	7.116491019980799	12.120366548370875	4.800000250339508	2077142.0	0.0	21.66666779667139	66.28498059313947	-0.24237187108116665	145.93748598613402	413.4827229803376	369.4333526007831	379061.72778380226	161.76667510345578	774.0333737023175	194.3475104940556	8.86096972275637
sub-126_T1w	1.018642099203233	0.73141600177245	0.6262292360482644	15815.830702899411	3.6320033333333335	3.48293	3.91791	3.49517	0.24303568256565275	0.353396076084482	0.4035682413498653	0.4919048845767975	0.09423065930604935	0.0	0.0012448581181784084	4.5165063721175045	4.3464823561729675	4.426411614273954	176	256	176	1.874792119099298	4.311309837584686	5.533611079018908	10.41473128037274	32.607902196895544	68.25108201884791	61.31707764514047	83.09224871967795	1.0	1.0	1.0	75.1768271897777	7.72368994664408	22.509621960821892	5.209549702703953	1782613.0	0.0	26.91001880913973	116.38765876139207	-0.498604647601399	160.75928454463332	417.69028748884966	384.42884013056755	418212.40042516426	131.46029215306044	792.2826899588108	205.05120359979767	8.009706968085787
sub-127_T1w	0.7068607797560792	1.440434747732339	0.5021372535672528	42296.19081523674	3.6095633333333335	3.41027	3.82216	3.59626	0.2512519677309642	0.37948747024804663	0.3692605620209893	0.23954379558563232	0.029619868844747543	0.0	0.0005126852863124807	5.476094552987119	5.376006950826874	5.453217900330863	176	256	176	1.9797323538966927	6.880079830558084	7.867513820600789	14.74272927734759	96.43471199589817	154.81288960222935	147.85695944178795	192.32327672723636	1.0	1.0	1.0	621.2993787660207	3.2877758908730037	3.5681794681905985	2.2175711393356323	2731642.0	0.0	13.33034336566925	6.4141201108598125	2.8332879642124222	165.53397491013405	481.9993515544402	483.95375549793243	357422.5070057772	62.04215884208679	861.9125938415527	244.45379070546997	0.00012021752309898659
sub-128_T1w	0.7775922146189235	1.132017647978557	0.5398323457169141	31319.602474743522	3.778883333333333	3.64707	3.98875	3.70083	0.2572491102486207	0.36280567128320307	0.37994521846817625	0.2405931055545807	0.028430549800395943	0.0	0.002167285180798582	5.45842930957983	5.330253443077834	5.395115640192746	176	256	176	1.8792639421475554	6.157512911113908	7.512956507815569	14.502092670185242	5.0239516425893544	10.07431651478255	9.128748790288192	12.287978213492671	1.0	1.0	1.0	228.352925579189	0.0	7.751209537652382	0.0	2223405.0	0.0	16.14452594332397	52.26448916500647	0.2992679555142739	184.32028952195196	425.51844781702124	400.7932793684304	368756.8242774572	112.4848928488791	799.6343415882438	213.2711254341384	2.45681517602418
sub-129_T1w	0.8404270255605483	0.8316770301167821	0.5899239209757356	14782.22935822856	3.7245399999999997	3.68468	3.85482	3.63412	0.2430071974361428	0.34331862136070157	0.4136741812031556	0.46518680453300476	0.10915625095367432	0.0	0.0017917754104209381	4.747535885928517	4.6090742207714355	4.705405448280806	176	256	176	1.9468160774393146	3.6224469829408608	5.792679248146939	11.808774684060642	30.38962683268903	67.0282910897755	60.596441637750246	84.37140699078621	1.0	1.0	1.0	175.66228504398154	7.6108389820259355	12.858422755227721	5.133432883769274	1995071.0	0.0	22.281283155083656	74.77060833445752	-0.2871857267126705	130.0859712530674	399.79088915951604	353.0418345667422	397268.4095626883	172.4250931739807	754.8330778665841	181.342960088026	5.353357334245478
sub-130_T1w	0.7865493587786212	1.116601194225552	0.6024847832831203	26280.26426720133	3.460236666666667	3.31889	3.70123	3.36059	0.24563231526515053	0.36942329451964	0.3849443902152094	0.25663551688194275	0.03779437243938444	0.0	0.0012840814400483865	4.424661222518111	4.311686495688714	4.396066673579404	176	256	176	2.2662479157749655	6.3944796398967725	8.031507967686412	15.433796347387498	62.10796472072745	95.89525992507726	91.5065604290996	116.51645664149407	1.0	1.0	1.0	157.53385305641726	5.517903591211236	12.308748475103437	3.7217694148421288	1879258.0	0.0	20.83626967854798	64.78776086294498	5.900249137994459	149.10880386250363	528.4148580448386	523.1059693451971	429857.5344164679	171.68071187101305	894.4088589213789	230.824420064216	0.8659651683035436
sub-131_T1w	0.8640187760367739	1.0559189494397907	0.5542334273580632	25006.15111111111	3.540613333333333	3.39652	3.77935	3.44597	0.25110067570538164	0.3702929842370245	0.3786063400575939	0.3363218605518341	0.06028181314468384	0.0	0.00201142634214258	5.348331650888235	5.207542708264427	5.278134783030362	176	256	176	2.1502415862602993	6.569540323373227	7.275666436537712	13.107217399979607	55.97532666508992	97.15108697928206	89.84482397034753	116.40805826667061	1.0	1.0	1.0	209.86697754518548	5.391591862915643	8.88500783040513	3.636573448777199	2190737.0	0.0	18.990994676947594	48.70898397717158	0.5392657777601104	174.88441225187486	472.1162705721558	460.66149853914976	366452.0576074829	148.72430937737226	828.3594805821776	214.23679689743486	1.8902012317439327
sub-132_T1w	0.8722087532241639	0.812322469391595	0.6089450278630535	9673.83784142842	3.88461	3.53374	4.09389	4.0262	0.24681752158511377	0.3545475132940336	0.39863496512085267	0.6762363910675049	0.16873110532760616	0.0	0.0014262306673215183	4.6362465854279415	4.489768321685701	4.609006834332036	176	256	176	2.226243418176396	3.283028898139386	5.1742903538419105	10.013598745209949	29.75995122018006	50.85314060019284	48.5639761817524	65.07883672488433	1.0	1.0	1.0	188.24571660032967	9.7447531667515	17.004520871154973	6.572736129164696	1938096.0	0.0	46.662795171141624	73.64743749452434	-0.2141599981769291	148.75554143499667	469.19811005411066	442.66106858849525	409780.0243773642	189.5925708860159	818.5779990255833	198.8374338824128	4.630758692781153
sub-133_T1w	0.8271485602920771	0.7150214239909407	0.6289551816057765	17353.893446563052	3.7899	3.6993	4.0057	3.6647	0.25025303000630605	0.343715040894381	0.40603192909931296	0.4716992676258087	0.09416660666465754	0.0	0.0005862267172371072	4.737611032404026	4.5977379887943535	4.6936809432324065	176	256	176	2.035027657828838	3.634975153466498	5.617439904645997	11.182316902642654	32.32753518735215	69.42130953694212	63.35481757682186	88.3156080061713	1.0	1.0	1.0	47.50356545476134	7.190598188955016	36.09809120301408	4.849984776228666	1987484.0	0.0	28.59818609431386	180.73535993620516	-0.05361678552364424	122.26496437840407	396.62884340246165	354.8181965947151	409996.79650142655	169.98360436409712	736.3614817149937	174.35525385660165	4.8009990507063955
sub-134_T1w	0.7604866384289727	1.287855038646322	0.5791430325411476	29597.652368354753	3.5344233333333333	3.36257	3.89531	3.34539	0.2477498959452136	0.37981478502407034	0.3724353190307161	0.28539595007896423	0.046363955736160256	0.0	0.001269453598258447	5.132208082050091	5.013069906022371	5.095150435195398	176	256	176	2.279651964102887	6.805877342517513	7.404876237121235	13.129099404743304	14.4661505328926	21.79746134193741	21.007451624032324	26.75874299726696	1.0	1.0	1.0	721.0833191576019	0.0	5.1979866878087675	0.0	2027084.0	0.0	15.475559514015913	23.616752550912086	2.3305157152288842	161.10478070084332	518.4275800513883	521.4845297858119	375030.66191538004	161.33619341999292	876.3906946405768	228.755899032469	-0.5360458713075928
sub-135_T1w	0.7773494175581117	1.0573559284689455	0.5859943590360617	25112.644857667587	3.5709700000000004	3.51439	3.7425	3.45602	0.24746794120413082	0.3669552632907893	0.3855767955050799	0.33225739002227783	0.051450806856155384	0.0	0.001648374558207861	4.942536178440348	4.8039888145754785	4.890779295570511	176	256	176	1.9998985582131017	5.106015637866162	6.272055690412771	11.71025287515905	5.222813424594132	9.41642964367568	8.793596217428865	11.741545584016784	1.0	1.0	1.0	213.78959008491668	0.0	8.846407536471832	0.0	1920371.0	0.0	16.873863335698843	53.89513545736889	0.6124572808698256	166.63418128149868	458.0757320047082	429.6574529930949	388928.7829640261	163.25313714891672	820.5288702975959	214.83934715997515	6.118412352692513
sub-136_T1w	0.8286502259724492	1.0199473212957093	0.5952716585076046	21888.988080235245	3.6283600000000003	3.5269	3.89492	3.46326	0.2634462199901321	0.355992715906666	0.3805610641032019	0.3852795362472534	0.06884679049253467	0.0	0.0019720970251825647	4.67773760969406	4.536150181045546	4.6111822823033215	176	256	176	2.0089426864112827	5.196673684796934	6.473668760161975	12.215389909277707	5.385628818878406	10.897808310872989	9.895328468933078	13.402548277047837	1.0	1.0	1.0	379.949128299659	0.0	7.421549552355597	0.0	2034872.0	0.0	17.33736189082265	47.593936345117186	-0.4178222890335612	164.55539575240812	421.5263091889672	391.2517686150968	438850.8212233627	154.35023833811283	774.7414889708161	194.75484566721792	3.875219543790874
sub-137_T1w	0.9936509557510989	0.7498739117424663	0.5854681436486432	11858.499793241966	3.611423333333333	3.48147	3.8437	3.5091	0.24635361654522195	0.34980148514716364	0.40384489830761444	0.537338376045227	0.10518878102302548	0.0	0.001679214659801206	4.887010313893169	4.738072829549548	4.8511312152864186	176	256	176	1.8995000385025216	3.127957199379615	4.956276080198621	9.841371002713727	32.27322496306559	58.63363739826065	55.04684676191451	74.2336779244173	1.0	1.0	1.0	189.044217888852	8.406675033212679	12.417825518330577	5.670216143131256	1887618.0	0.0	27.777308844029903	63.53474770708215	-0.14597344391339107	162.42897117743067	448.431305685422	414.12828616797924	388425.00843267125	141.62039843201637	831.4629445597529	218.0193443994754	3.5988040770764007
sub-138_T1w	1.2241370011236008	0.7055191593838414	0.5175467464012707	11837.728213674838	3.6764733333333335	3.6035	3.90094	3.52498	0.24881704722515108	0.3420679941923135	0.4091149585825355	0.46995648741722107	0.1113626301288605	0.0	0.0013522988889194019	6.125922770050055	5.958636925842464	6.036252558701442	176	256	176	2.1229106537639812	4.394068701701982	6.130830263713346	11.875511435674074	29.807002526457026	63.12434663181258	55.75860348900056	74.34446130873208	1.0	1.0	1.0	534.4834458063583	8.49952358021171	7.867243681989789	5.732841536402702	2221219.0	0.0	22.12957012653351	35.17021670921866	-0.6140145891972235	150.25731196346297	421.13085932076365	386.7062200009823	317611.2287115144	179.12123066186905	766.9980718493462	182.15821308445513	4.845825756693581
sub-139_T1w	0.8073167924515662	1.0986827704297195	0.563340807583697	23351.143900657415	3.617293333333334	3.45617	3.85914	3.53657	0.2466501269336572	0.379355943729262	0.3739939293370808	0.3581334352493286	0.07041499018669123	0.0	0.0014193218738703757	5.275794952194563	5.143590150259792	5.212589573670366	176	256	176	1.99021942734845	6.93714590280628	7.271160551342302	12.886116323872175	4.417582594942148	7.56276179831708	7.048033104072547	9.16375491895841	1.0	1.0	1.0	149.28786872250026	0.0	10.743871637806851	0.0	2166545.0	0.0	18.394454568624496	68.33045637541395	-0.2739656471558507	181.37088686324384	466.2548078893378	460.75204306840897	364743.49466908723	91.73992183804512	838.4773269891739	231.5078453790299	-0.511981767009341
sub-140_T1w	0.8725704238509407	0.8304806443928918	0.5815306058607753	14696.411807424496	3.62617	3.55026	3.83023	3.49802	0.25349764917533013	0.34811988900337726	0.3983824618212927	0.4757820665836334	0.11878776252269746	0.0	0.0014805324652860498	5.398765994810412	5.24822562645841	5.34710147315266	176	256	176	2.0017432917779976	3.698911042804249	5.320470781534419	10.260758010021013	34.38794972837161	68.99052823889367	63.350210096204364	86.67215232134781	1.0	1.0	1.0	159.7225375017707	7.176196671624376	11.38253273954177	4.840271100401878	1959760.0	0.0	20.744019001722336	63.934554403820336	0.10870449823133921	138.449337214696	410.29715129130926	376.67681170627475	364870.0671141478	152.1919527426362	759.2656688280404	188.17412655943792	11.687035825106674
sub-141_T1w	0.8238234969378044	0.9324339783295154	0.5723230275400593	9056.877810818938	3.7148233333333334	3.68506	3.8488	3.61061	0.24497944653800216	0.3407904813463161	0.41423007211568164	0.6437063813209534	0.1391021370887756	0.0	0.0021085335388261028	4.924479484722705	4.7849787882335235	4.905154152345876	176	256	176	2.504169592197528	2.6326463280513974	4.933686130174772	9.664242470275392	25.463834455386035	51.56745012353382	49.563163781859295	71.65820676665805	1.0	1.0	1.0	216.97019715652348	8.711129498179547	12.248670279162468	5.875567559152842	2016150.0	0.0	25.196452293545008	67.2753826439057	0.17535914972610867	104.15945639234317	367.04912437630753	338.5840863995254	384931.05955954565	190.75769032537937	628.3973574154079	135.2079538286266	1.7155372051724633
sub-142_T1w	0.947076764828303	0.7605718249125398	0.5844765547228404	15852.530419351106	3.47274	3.4586	3.60278	3.35684	0.251611451123974	0.3423936602508936	0.4059948886251324	0.46621622145175934	0.10591299533843995	0.0	0.001966465803413925	4.789178569546014	4.64197158753481	4.7407263012572205	176	256	176	1.9188012599306679	3.6294124297114116	5.605855447303683	11.26935265226897	34.178045089926684	69.35826878778008	62.96203951682427	85.34980467276606	1.0	1.0	1.0	289.90039276550425	7.437072260416319	9.640107522654715	5.016229011118412	2090560.0	0.0	21.999278865754604	50.16203215707199	-0.16460791862258883	148.10953710776815	431.4407956864896	387.98728181421757	406873.3296590851	168.4862803146243	807.7112282216549	202.20270495168427	9.039974943274443
sub-143_T1w	0.7878643470211426	1.1593612873152703	0.5324664711284847	21944.69063574384	3.81901	3.59667	4.03705	3.82331	0.26066424683715717	0.3677341200165188	0.37160163314632405	0.3092947155237198	0.049373614788055464	0.0	0.002014938802846983	5.308392823725258	5.173592857416847	5.238916058804609	176	256	176	1.8271497969575827	5.953378571504092	6.831763071117201	12.714760844889927	46.14980714618299	95.37483108491872	86.3826960010875	117.62344977216077	1.0	1.0	1.0	242.55313191517286	5.3248480174670245	7.4539980153441805	3.5915554091334343	2349008.0	0.0	15.738604597747326	41.47835013987909	0.03392513747084269	174.20478392103502	400.3700414906818	375.09854297339916	384135.1661486473	87.62811205536127	761.3805470988154	205.2913534292369	3.8874545977510753
sub-144_T1w	0.7991420870449352	1.1082668084286729	0.5200697967832091	18073.06235513596	3.6970766666666663	3.55231	3.93985	3.59907	0.25868645633702264	0.3666490708007079	0.3746644728622695	0.33832481503486633	0.0580414652824402	0.0	0.0021340114889811727	5.9305423165607865	5.785403543752685	5.853847583728337	176	256	176	1.8511067192158701	5.60309841846839	6.333350236403717	11.545845571526892	40.79130475466201	84.61710145916726	76.7483657924899	104.83669116364047	1.0	1.0	1.0	210.38917305945992	5.937552703090591	8.24801971699213	4.004818439483643	2308407.0	0.0	17.083053655922413	42.840383093461476	-0.4742805073255796	166.8545083829442	397.016344568124	369.69480219483376	341511.9100513353	98.68122936040163	754.6266870461404	199.71526065719968	1.393658540473453
sub-145_T1w	0.8367186707096148	0.8482492522241415	0.5920202265850082	24432.840334114535	3.5895166666666665	3.49062	3.84628	3.43165	0.2544748030671037	0.3514149697817895	0.3941102271511068	0.34834879636764526	0.052425186336040486	0.0	0.0013319914959031935	4.744092500786737	4.593219540594104	4.682250007913256	176	256	176	1.8541608050722187	4.25603899543919	5.811057396993491	11.322972390469067	3.635972803954042	7.390774132325498	6.711110981301655	9.106586007625424	1.0	1.0	1.0	141.80963373748378	0.0	11.646089590939994	0.0	1833832.0	0.0	19.101919438689947	70.3280421603821	-0.219379296445668	157.64945936246815	437.0400380603835	390.31696094200015	416192.01385740616	163.12330529093742	815.648738797754	210.50843646324995	15.113363693069722
sub-146_T1w	0.8458681153029862	0.9449366441475165	0.5719990503207789	18575.87271111111	3.62157	3.53139	3.80691	3.52641	0.2594286055679601	0.35216669363953007	0.38840470079251	0.3641149699687958	0.05800589919090271	0.0	0.0019035656461097	5.309977797875094	5.168274260289847	5.248648951078374	176	256	176	2.0313311297956	4.8514393222421095	6.415866334773017	12.364828552281342	44.96904901558027	90.45971906517947	82.15808154712035	111.04547656060134	1.0	1.0	1.0	173.4862693659118	5.735988939609571	10.580716463977232	3.8688657470047474	1989681.0	0.0	21.5260199457407	59.559899735285164	-0.5556696615743255	161.98777787348533	423.30111328330287	393.72254049405456	381080.1270735285	158.27442503347993	776.2166435569525	193.82463948441935	4.527745516732493
sub-147_T1w	1.2801605202312492	0.6688409398981082	0.5827791939020436	13889.17616323589	3.42812	3.27676	3.62547	3.38213	0.24688526021957127	0.3612283573168427	0.3918863824635861	0.5576426088809967	0.17042443007230756	0.0	0.00122271906253988	5.097965691811267	4.92108849986304	4.995820716136983	176	256	176	2.127004503972763	5.303022774925334	6.125737639403734	10.947185639313107	3.9305100506119697	6.791564048361972	6.196389541607185	7.8670945258476115	1.0	1.0	1.0	174.1781296837458	0.0	16.426445075423477	0.0	2080114.0	0.0	41.67957343161106	81.12372173347978	0.7537398674550642	166.55578023735788	510.58130378037004	486.70414835214615	376382.01092069456	179.68232240527868	902.703457698226	228.82109599984096	7.961844683926291
sub-148_T1w	0.7670181148608741	1.0431822422166486	0.5979195806228822	29686.734196149842	3.5949913846153847	3.481196307692308	3.787657846153846	3.51612	0.2592007381132875	0.3608058704156003	0.37999339147111216	0.32369858026504517	0.04010881036520003	0.0	0.0023883495733501327	4.669219716587548	4.53430859775112	4.6165579716253395	176	256	176	1.9269750738380709	4.978902665075788	6.417101438859017	12.345426577663194	4.740619493687581	9.369014352985559	8.59308440154853	11.66961935797245	1.015625	1.015625	1.0	219.43478712133685	0.0	8.44184995786636	0.0	2100418.0	0.0	15.597265005111694	54.699463130172944	-0.16049817788217524	159.93035198680676	435.96956158229835	395.8096988797188	431541.75394015096	162.05441942811012	800.640204012394	205.40444225443832	9.288696059466778
sub-149_T1w	0.8201468760893584	0.9688334712288338	0.5422158904063085	19604.028984007036	3.6359433333333335	3.61406	3.86008	3.43369	0.2588684306051664	0.3518836030029717	0.38924796639186193	0.4401901364326477	0.08606764078140261	0.0	0.00046961308714181586	5.6305487204264875	5.4856344296697195	5.577810148068283	176	256	176	2.0079296413242473	4.219063069152172	5.728165154360376	10.957502752604706	38.56956908920575	78.45458924367304	71.83881080262042	98.49227407498245	1.0	1.0	1.0	3920.035869515628	6.381851250759397	4.865583135996681	4.304493255913258	2456174.0	0.0	18.078871674835682	10.578803505185155	-0.011007872035246447	142.06982707459767	416.1531538829217	375.7160382680595	358103.8317430434	169.96126063540578	762.7893164344132	187.1158759472189	7.420565866218263
sub-150_T1w	0.9304636845214509	0.8133956647648437	0.5796147179072157	15241.579027587259	3.6167366666666667	3.51164	3.89816	3.44041	0.24348113419898493	0.3507079277509984	0.4058109380500166	0.5429535806179047	0.10675925016403198	0.0	0.0014231333921320953	4.662151065417245	4.503519167876447	4.617425836045014	176	256	176	2.094046746369972	3.050327619570774	4.800197017853555	9.256216687619917	33.892120933774684	67.71781504339285	63.04483237012081	87.52456113319488	1.0	1.0	1.0	858.8453053360348	6.958972198703283	6.9520952304634775	4.693755419924855	2145562.0	0.0	19.35790633969009	34.74251136708675	0.08464355592240702	120.89508564806097	398.2179239989534	360.00797289423645	403259.78518271516	172.34979051724076	725.0471607483923	171.91952717663088	3.6923114500817382
sub-151_T1w	0.8524285150274439	0.9015294296854649	0.5471746606071661	23386.83133795421	3.5985600000000004	3.48986	3.83481	3.47101	0.2543847945182078	0.34885795469222564	0.39675725078956664	0.3858238756656647	0.06888965964317323	0.0	0.0005011228451329648	5.370809994514816	5.226652350050526	5.322836278077707	176	256	176	1.9753070286969205	4.117165937044836	5.89293265020784	11.58632498488176	16.80092114781914	32.0470042760305	29.528643173184236	39.73800409570306	1.0	1.0	1.0	2831.881389383095	0.0	4.711618003565548	0.0	2675556.0	0.0	17.51643031835556	16.188541847030347	-0.3708102560088484	164.66203381045116	450.90764985344606	415.15387493371964	367842.7025658694	168.7078338265419	826.6307471394539	210.17153515533937	5.439837342268662
sub-152_T1w	0.8636157922795131	1.0497233495522345	0.5306318366260139	19801.589522994458	3.67538	3.53215	3.89479	3.5992	0.26317923867215554	0.3606106406038577	0.3762101207239867	0.3867255747318268	0.07598137408494948	0.0	0.0006192055052354372	5.309109760108768	5.159903878038955	5.230548765069376	176	256	176	1.9574917415408482	5.132775552401713	6.10621571304026	11.22837984517822	42.643255884541574	90.52642680097507	81.66892290236827	111.83708602158819	1.0	1.0	1.0	639.5389302264781	5.581430948941162	5.3904944690392	3.7646179664880037	2541111.0	0.0	17.06092823110521	11.658725991702637	-0.3938186763378435	151.49032795459453	393.37692200673666	363.2989834751934	387532.48196025164	117.74443427100778	730.3892843350768	185.5938939774675	2.612580138782686
sub-153_T1w	0.7492840108181917	1.1616990228641133	0.524967669235681	20690.890231677433	3.6778566666666666	3.59406	3.97428	3.46523	0.26020194450386713	0.3604555079549378	0.379342547541195	0.29068753123283386	0.03587850332260134	0.0	0.0006538042785097045	5.514039252965561	5.384381388332578	5.470006539808483	176	256	176	2.0519894264584613	5.059067210570457	6.456593521981851	12.258723928916636	49.68442408385786	94.05164703092065	87.4014936860691	118.4684099434288	1.0	1.0	1.0	1302.3458436720198	5.35211502725317	4.710131263069086	3.6099467277526855	2278364.0	0.0	16.229843139648438	13.562073040774525	-0.31405527191763705	159.50187428326387	436.9625588252651	405.8952498435974	367778.0152523294	168.026611328125	787.1772265434265	197.80545298558272	3.2064998625381396
sub-154_T1w	0.7477291748155527	1.3503720177199103	0.5460883360789712	30360.937537180253	3.7896099999999997	3.59079	4.0843	3.69374	0.25583605145818866	0.3747965102016336	0.36936743834017777	0.2468784600496292	0.027395811676979076	0.0	0.0008368365622737348	5.067648582389733	4.957190686991382	5.030437341675494	176	256	176	2.018355590028213	6.843209008249745	7.898862870826357	14.835024014201114	74.90716659175797	126.05710771970641	118.5812543906314	154.7794888604298	1.0	1.0	1.0	1407.718103183681	4.089732010449237	4.201807210635442	2.7584823220968246	2472776.0	0.0	13.466409154236317	12.843336740305679	0.9023831700946361	173.07002280582907	467.1042986356548	467.6129078194499	393405.4925950577	76.38488321006298	837.4000016525388	231.6798466113586	-0.19613909456945233
sub-155_T1w	1.1242610918926244	0.7596173290510938	0.5556313569475734	8177.604347323389	3.43812	3.13212	3.72892	3.45332	0.24508693035304016	0.3699795854545208	0.38493348419243895	0.639224112033844	0.14581179618835438	0.0	0.0011445294715148333	6.10683755028098	5.933267658756848	6.016835494086277	176	256	176	2.3804003848762947	5.4437119623824275	6.078486386590861	10.411346812513862	30.970108611051263	47.86126970341266	44.99967423834755	56.16764440057873	1.0	1.0	1.0	233.3356581446593	11.625880957214754	18.140317659270973	7.841537542641163	2218605.0	0.0	58.92484858632088	64.39800998313946	-0.12328466832307283	155.16854988560038	554.7334398232125	549.5875300839543	312385.10559308063	193.54546420276165	935.7265955507755	230.8799199964607	8.755237519076934
sub-156_T1w	0.8396098585085487	0.8739901076674673	0.5130180214617068	11239.41961498439	3.531576666666666	3.43013	3.72876	3.43584	0.2565869386472807	0.3449788097630408	0.3984342515896786	0.6354158520698547	0.12796374559402468	0.0	0.0004258437337987073	5.800130511356717	5.657918415297282	5.7736481312226715	176	256	176	2.2036262117071947	3.2495248766000837	5.133247725802954	9.946592089101584	30.37272790240034	58.128337863206504	54.55258654623984	75.15669387311266	1.0	1.0	1.0	2854.3889904493535	8.102263085251751	8.244249139075984	5.464893404394388	3155268.0	0.0	25.99598464742303	19.64399145756594	-0.016958575235472395	125.15982091913756	409.71358946600355	375.6283914037049	343294.5931172682	179.49608447030187	728.6121968775988	170.4589654608121	6.6963094161312995
sub-157_T1w	0.8276685718228892	0.8701957450156016	0.5636104390821817	20645.97547318247	3.585126666666667	3.47793	3.84522	3.43223	0.24727370723125888	0.34546477564150657	0.4072615171272346	0.41894426941871643	0.06347939223051069	0.0	0.0009880800226451292	4.8804206223614415	4.740933923419144	4.837511356759066	176	256	176	1.891492992315223	3.840886828904792	5.876358597533393	11.896695971380163	6.711670777681468	13.938949539834995	12.680522684357669	17.390947735556544	1.0	1.0	1.0	843.4324779345585	0.0	6.597442997461524	0.0	2610342.0	0.0	20.48980076983571	36.51042889861738	-0.3058370009636451	146.3225338605171	417.7920009314648	374.0381067506969	393066.7799686762	160.04030675813556	787.3152507431805	197.7472993426003	6.352042944561386
sub-158_T1w	0.7853423440482097	1.1959189712708478	0.4951383236843402	26649.266880826402	3.6075166666666667	3.55607	3.78642	3.48006	0.25938145427279863	0.36378418689320613	0.3768343588339953	0.3127489686012268	0.04490593820810318	0.0	0.00046543841379001054	5.633225199227045	5.5049055213439155	5.578574028729491	176	256	176	2.1426594951243434	6.11346560177417	7.423801854372851	14.015280466220041	56.18850047440184	102.18813338585159	94.41562210873697	124.8702324659575	1.0	1.0	1.0	11067.614971018094	5.071663118786319	4.1868647020947725	3.420784790068865	2931353.0	0.0	15.549021773040295	7.5018079757090534	0.4012183620933909	170.75996318954927	455.1981340643953	434.9768163636327	359723.68883188395	163.40608336031437	804.9021798186004	203.00762335522404	2.3136739559027406
sub-159_T1w	1.049396623095823	0.7868321612208016	0.5489252668820517	17358.55780428515	3.57273	3.50036	3.84351	3.37432	0.2525584860992846	0.35366773109183863	0.3937737828088767	0.3697996139526367	0.0823624789714813	0.0	0.00230185383919886	5.672711234661878	5.506778832859686	5.577299537481076	176	256	176	2.027922029825847	5.254090930102183	6.498571572532003	12.21370175766798	38.91750079731989	77.51331092586368	69.22123313766797	91.2328876898203	1.0	1.0	1.0	240.44216219730984	7.009276800723688	9.890039683686297	4.727685358375311	2037376.0	0.0	19.364599227905273	59.16927017261854	-0.5897964654230856	172.87680301304903	446.92624370081285	416.3767048828304	347939.21912801533	168.07866986095905	820.726178213954	205.32155596300709	5.375681028722852
sub-160_T1w	0.8294184544694293	0.9746678292248973	0.5869660506116665	18138.56426692965	3.6236433333333333	3.46448	3.87669	3.52976	0.25987369215146616	0.3501341566596784	0.38999215118885544	0.35295578837394714	0.05014494061470032	0.0	0.001956906823267729	4.874012836280045	4.73563727663997	4.816411209150687	176	256	176	1.9782152016062142	4.62778538166606	6.341149758250215	12.417448691478372	42.09249174644917	87.92204934681226	79.63779919655379	108.89885649639992	1.0	1.0	1.0	204.04955082162158	5.873021166916912	8.793165710890579	3.961292579770088	1986728.0	0.0	17.486277244985104	45.123011574356866	-0.38801865136542135	154.4185065387225	407.31987072132006	377.34141317009926	415359.5009264866	142.69141771271825	760.7662399448454	190.74818484294502	4.483258446670173
sub-161_T1w	0.8326640928760201	0.9665681545700974	0.5320947618962997	25634.740460308876	3.7181366666666666	3.59714	3.98153	3.57574	0.25362136346760605	0.3541166934316485	0.3922619431007456	0.3306582272052765	0.05535193979740144	0.0	0.0013231775046095421	5.019980656600733	4.868217692595451	4.944540705836776	176	256	176	1.8921637786951484	4.856242396201783	6.171032099222196	11.764690122769657	52.83495117528901	111.71021535970276	100.4509420920224	136.80765974107544	1.0	1.0	1.0	398.0879700894363	4.584086208100985	5.157745480425319	3.0919191613793373	2313038.0	0.0	14.935541711747646	21.933431484470304	-0.42880979120549645	154.7323336175104	411.95355787728033	369.6939614228904	393850.39085459604	161.27764778211713	777.5914663821459	195.3813386833503	3.1496459685786604
sub-162_T1w	1.0017171263344238	0.8255240942906644	0.553384516881086	20606.713779219997	3.581683333333333	3.46994	3.80625	3.46886	0.25723031360535775	0.35053619353843907	0.3922334928562032	0.3816293925046921	0.08859965056180957	0.0	0.002074557082889657	5.778739459601778	5.620001308505798	5.69004571719561	176	256	176	2.1530659793815548	5.5649416424971045	6.928335191087952	13.066997951385197	47.023367354281696	87.79389775226431	79.28341776734109	103.03298819547726	1.0	1.0	1.0	228.6914327232821	6.141052597571002	8.492622063005125	4.142077032476664	2229364.0	0.0	18.401085577905178	51.089339460994324	-0.568245461968095	174.28633345495754	464.70008704450026	440.78297624364495	347847.4088542216	181.48162290081382	829.6983507089317	204.7231003961664	6.347099720463024
sub-163_T1w	0.860953526006738	0.9939756582670753	0.5701870133100592	20171.889660493827	3.603056666666667	3.49514	3.82386	3.49017	0.25166454996599646	0.35941653740724444	0.388918912626759	0.32909640669822693	0.05029985010623933	0.0	0.0013596411428158514	5.238266435131784	5.097144515904333	5.172226494972297	176	256	176	1.916163233436705	5.502984434597454	6.9180122094956475	13.334888960452783	52.53873031539822	99.42362702558104	90.65898895844468	120.01460953435476	1.0	1.0	1.0	455.59386854218053	5.296462862341942	7.182848064616434	3.57240991294384	2044578.0	0.0	21.251258969306946	37.67690746514867	-0.2572925854481358	178.22371187213867	447.6417500178716	424.7503786236048	374546.05828774953	119.47726486623287	828.982300311327	221.66682054597212	3.7530130562575783
sub-164_T1w	0.8264885800601395	1.0533574279811182	0.5571636041432024	26369.33109504132	3.5500333333333334	3.37633	3.75899	3.51478	0.26007424193724266	0.35852010086241326	0.3814056572003441	0.3069196343421936	0.04865320026874542	0.0	0.0005784916655832705	4.749999837267525	4.610955725117689	4.6896486291528	176	256	176	2.2019156313391504	5.67303540242023	7.036609065533675	13.234876162841644	59.48452478828117	106.31620942294971	98.15584426827074	128.66679859358132	1.0	1.0	1.0	3093.5453744212036	4.924712256129717	4.6381539800085205	3.3216679394245148	2644524.0	0.0	16.133815705776215	15.94293087840049	0.3910023805815501	164.53815412890538	467.30713970989973	447.14988859556615	425957.65597750247	177.5609460119158	816.3592116124928	203.07288678782297	5.823521420262116
sub-165_T1w	0.7681539485561406	1.1392445632713337	0.5723392055097457	19029.47645429363	3.51772	3.44141	3.73444	3.37731	0.2515385902369464	0.3704238828057603	0.37803752695729326	0.33151739835739136	0.05432308018207549	0.0	0.0019238396708019607	5.325397543101271	5.1979103931140775	5.286995870832839	176	256	176	2.148829163928172	5.502882512771291	6.691733929930321	12.423490113091502	52.00262690741503	85.82493344443809	81.61320352432352	107.01205022111746	1.0	1.0	1.0	299.29904640712715	5.981136232497201	8.766015727906984	4.034215083345771	1921275.0	0.0	19.230769645422697	48.67551201778549	5.740572666744413	165.26823800321216	494.9056279333087	474.7634171769023	367021.71797141037	184.14826895482838	855.8299141097814	220.9402117058949	4.097775745502982
sub-166_T1w	1.0803733418663026	0.8305093864400948	0.5211866141009865	17193.765625	3.618323333333333	3.47543	3.87269	3.50685	0.25509023621849797	0.3626918441024522	0.3822179196790499	0.36312398314476013	0.0843787670135498	0.0	0.0012687779885900198	6.1519586980609935	5.974293895760929	6.036886435548927	176	256	176	2.0895352672268013	6.036642376442909	6.556657312060461	11.543794292511674	41.83392719007026	81.17917052499354	72.48998740574454	94.45686450216981	1.0	1.0	1.0	464.9363303911096	6.671176024249027	6.8390448704445905	4.499639850109816	2354327.0	0.0	19.54643550887704	28.445135327568714	-0.636091454507683	176.59937171392025	454.38645524041016	425.98990388959646	324810.2243472156	172.78617024421692	819.4384123831987	203.86793887545392	5.969713285304815
sub-167_T1w	1.0679860442809403	0.7383961057475595	0.5541342529297517	10838.869218693395	3.603756666666667	3.38292	3.91405	3.5143	0.2520986733222529	0.35010340856222005	0.3977979181155271	0.5966333150863647	0.1460566401481629	0.0	0.0009820121725219203	5.850059908004907	5.6844033501730475	5.777648699891806	176	256	176	2.050971737503658	3.8584897090753794	5.33930300902477	10.108447580495275	30.55556344473794	60.07080855717011	54.5182357107129	72.92833513023065	1.0	1.0	1.0	286.61820534378955	8.519582836296419	12.306274909578212	5.746371299028397	2103591.0	0.0	40.74998161196709	38.527789169899314	-0.4585060567973396	150.57754121522757	428.86923277840344	397.35336622595787	335544.5948724502	163.19694489240646	781.3094782233238	193.7387857947687	8.72420801057796
sub-168_T1w	0.8155903239327498	0.7879727774426702	0.621141398921107	13216.688053418493	3.715726666666667	3.60701	3.93304	3.60713	0.23502279556519798	0.3451099454353673	0.41986725899943467	0.5310826301574707	0.1229452431201935	0.0	0.0015178938407188877	4.866813026716365	4.736404033750322	4.8611556620577625	176	256	176	1.8200574390416655	2.841527512444549	5.086665186987351	10.59841060947584	28.816459411457295	55.13271750674442	52.116511129882355	72.40035647144533	1.0	1.0	1.0	97.70650283555553	8.758750356420236	18.75166113408871	5.9076873399317265	1741885.0	0.0	27.59461699426174	101.02640446466224	0.2799194133831433	148.67272379188154	441.2268255193638	385.2574427872896	371652.12266539293	174.67697470262647	827.9909662753344	211.67294845703162	3.8415907085935412
sub-169_T1w	0.8893428193541341	1.0148582908009312	0.5535480974736408	17318.955791734978	3.753196666666667	3.44532	4.0868	3.72747	0.2483659036940628	0.37284891463045783	0.3787851816754794	0.3806031048297882	0.07502501010894774	0.0	0.001672699878684359	5.6141475427855285	5.468671854116254	5.534672547055327	176	256	176	1.8425452059674383	6.55055537850914	7.081731105272037	12.852092731339532	43.75004781511335	77.73485123476651	71.36224410309933	92.60183325941814	1.0	1.0	1.0	244.4565434678914	6.74543608433243	9.627183210780707	4.549727499485016	2139418.0	0.0	24.29028069972992	48.14466175728991	0.5933656245674506	188.09174668212907	451.6667927086157	450.4606235027313	345572.5930497055	42.63959491252899	847.6405538916588	244.47702573787288	1.4137422070836525
sub-170_T1w	0.7904062472965468	0.9805037737407122	0.612432397787263	24697.706207559644	3.7162133333333336	3.65871	3.92024	3.56969	0.2518129306278888	0.36124917081263197	0.38693789855947924	0.3264418840408325	0.058066773414611805	0.0	0.001013240689379623	4.909532045272998	4.7772766916844756	4.855091387094431	176	256	176	2.0030706438968493	5.493554109057568	6.976408540707197	13.432600869167176	52.03264233737627	97.81849724454128	90.0635172828119	120.33941226651811	1.0	1.0	1.0	71.8035113875739	5.360956106699279	17.291318815609845	3.615909945219755	1787495.0	0.0	20.49015635624528	93.38905928667235	-0.48408120189029047	171.36731486372054	451.92911814061773	425.7811223529279	399435.4915172346	149.70485277473927	818.4627613611519	212.56394060355476	2.1913848705259653
sub-171_T1w	0.9561894239418632	0.7425903444310596	0.5227706157703417	11953.777777777777	3.5877533333333336	3.56848	3.71515	3.47963	0.24251705345144825	0.3368384498453221	0.4206444967032297	0.5032945871353149	0.11772967875003815	0.0	0.0019425082382090709	5.829816542644915	5.684868649089707	5.787108297540883	176	256	176	2.027944129218564	3.524101998156159	5.6633206359225525	11.437915780392933	4.346480881126513	8.700759694662104	7.922843733778734	10.721290625547587	1.0	1.0	1.0	290.3586708788086	0.0	9.792578915262542	0.0	2189428.0	0.0	23.16752752289176	58.882669434558046	-0.2105279850850006	138.31656063149325	438.742006731749	390.655132163316	323308.2145508408	193.906364813447	805.2175952494144	192.63574493078963	6.2841714970139755
sub-172_T1w	0.7371621962126002	1.3271407368316628	0.5398267320983527	34750.925056	3.366073333333333	3.16897	3.56121	3.36804	0.2597475996745953	0.3695147209070907	0.3707376794183139	0.2705368995666504	0.03676035553216933	0.0	0.0005061751112031476	5.249061794335613	5.146900458946658	5.231161939654571	176	256	176	2.0850744216942143	6.440483060690791	7.8185531394771965	14.930101936046587	76.79350023222761	119.11605158830213	114.29080066352151	146.9628501700348	1.0	1.0	1.0	4728.921483627451	4.330053338721471	4.300426380343775	2.9205765947699547	2556243.0	0.0	15.49528137780726	7.57859813718665	8.3197021088816	170.31543132304452	523.6752704856885	507.5583528447896	384286.7035337081	181.67068114504218	916.5472456160933	243.42425727026964	-0.36231074381323936
sub-173_T1w	0.762112736366398	1.0792723521603362	0.5504197172883916	23365.30612244898	3.524906666666667	3.40553	3.75901	3.41018	0.2633965858386624	0.3582366302826529	0.37836678387868466	0.3410722315311432	0.04702742397785187	0.0	0.0005144035259695806	5.427016628681939	5.293460430568753	5.3878169988413385	176	256	176	2.1316496236849125	4.596727956468626	6.089094657704259	11.538906392959241	48.234041570115224	90.2346382545829	84.14728030117696	113.97316107883275	1.0	1.0	1.0	2639.87054575098	5.541249575339797	4.465528813592909	3.7375160418450832	2469086.0	0.0	16.849457565695047	7.901752914743904	1.1866519640491706	150.34045978995678	437.13844002200665	407.97132073156536	377599.0241996603	175.81643085367978	777.8322319872677	191.38735370980172	11.998179386023256
sub-174_T1w	0.8504906301677551	0.9561866762384393	0.5945851802459874	26383.384581618655	3.6542166666666667	3.63128	3.78435	3.54702	0.24639791864555763	0.36440640567037685	0.3891956756840656	0.3107379674911499	0.050487527251243614	0.0	0.0012366710734869142	4.398046786917167	4.251829807716603	4.328197419989736	176	256	176	2.007425816462215	5.527597134664883	6.759547515698713	12.74361959596904	55.03935195018278	102.30299228137568	93.8145664901594	124.10135523891972	1.0	1.0	1.0	128.0735537297328	5.252947861092156	13.201426995721407	3.54305949062109	1913086.0	0.0	21.172637762501836	72.75880547381743	0.2977169945913416	176.27029072584241	467.30198992864416	441.31091800518334	435298.39029315603	155.46602168120444	845.3625652380288	219.8389636516786	3.370749043924728
sub-175_T1w	0.7385944453516297	1.2348257904124382	0.5981257232959594	31732.825247138397	3.7370866666666664	3.56331	4.00205	3.6459	0.2529037106918697	0.3714424553658485	0.3756538339422818	0.27397042512893677	0.033554022014141094	0.0	0.0013450421112578092	4.919701673191444	4.808297255336071	4.882977829477862	176	256	176	2.010403197779169	6.344057313416212	7.536185414148485	14.254095731250073	63.1537300713681	111.3899707068742	104.31590073636362	138.40400143084855	1.0	1.0	1.0	132.05132383916916	4.571020209687212	10.02406108519754	3.083106279373169	1971267.0	0.0	15.498114600777626	60.836347849156496	0.8887854111231555	176.71890632094312	456.82600910566225	440.6364483386278	400447.22997340374	124.3427773565054	818.5922449082136	219.1778736945026	0.9007822205238858
sub-176_T1w	0.7901147111790553	1.1201638414999604	0.5479298979351138	23399.797896998134	3.807036666666667	3.62813	4.07359	3.71939	0.2659424044054364	0.35836688877374256	0.3756907068208212	0.3685830533504486	0.048648318648338296	0.0	0.0011424215158607825	4.895721677006227	4.756840098201756	4.824844861428542	176	256	176	2.0347197350429154	5.43810598012973	6.476120165158533	11.955534780302953	47.382873907054694	100.08282921569601	90.58355662993681	124.28496676705969	1.0	1.0	1.0	892.5359814213105	5.098586855390681	5.794051776006398	3.438944574445486	2782575.0	0.0	17.53297971561551	34.83914568897642	-0.45966339966738534	151.07697936260092	404.34150264956793	368.75633543357253	424435.30168601003	158.86796411126852	743.4603536967188	181.23179063644218	1.584986926101604
sub-177_T1w	0.8309024896194599	0.9994066784346922	0.5350941811145493	15288.182485790454	3.692763333333333	3.54037	3.95283	3.58509	0.2586501922594137	0.3548779722044896	0.38647183553609676	0.4503416270017624	0.07782274335622785	0.0	0.00045598704391460756	5.456244658591446	5.305324008965903	5.3805949601479055	176	256	176	2.001800127479013	4.755871638327439	6.029108401404403	11.329653438406755	33.70206023790209	72.49936891721772	65.29441342712461	89.68181112625403	1.0	1.0	1.0	1578.8859231598126	6.975184187685339	5.066672111110847	4.7046902403235435	2520808.0	0.0	18.60162141174078	7.857347260497603	-0.4247341735511192	142.83031005860286	400.59422468532915	358.8231056369841	370372.59129222017	170.96120534837246	741.8210811242461	179.2499742120889	4.482981227255172
sub-178_T1w	0.9628337917603506	0.5963482738630093	0.633249483712801	12295.256555050211	3.5039499999999997	3.40169	3.71275	3.39741	0.2552709491807792	0.35252699927063347	0.3922020515485874	0.5142987966537476	0.1165705353021621	0.0	0.0010829425693969024	4.369569474917793	4.214995727253429	4.301542319947767	176	256	176	2.011168160401803	4.514341410859905	6.027869464185577	11.558098821295022	32.71890330723692	61.53357642241447	56.19928674739922	74.3453805125463	1.0	1.0	1.0	51.926893392619625	8.69271046069784	43.516679795920965	5.863144107162952	1658821.0	0.0	54.14131172373891	203.1353982631483	-0.3054802502660974	167.41720210065523	462.59001965650293	434.13242347911	452510.3880717665	157.3771782182157	840.3592496886849	215.86058905128482	8.00260097654091
sub-179_T1w	0.7458125922685979	1.2197545965462864	0.5258851301104215	24167.50577801666	3.706096666666667	3.60264	3.94836	3.56729	0.2581326194171989	0.37223240660479745	0.36963497397800377	0.2724239081144333	0.04715418815612793	0.0	0.0020778606447356377	6.05778578645662	5.932081373481719	6.0071422240764765	176	256	176	2.079139277459739	6.311271088878399	7.130970587187529	13.002501395224447	51.75316091667757	91.85119123502874	85.72526063538989	113.57142975446337	1.0	1.0	1.0	236.66530338652458	5.544475228682204	8.17810817670815	3.739691711962223	2022872.0	0.0	16.812631115317345	45.57043092607197	-0.22631377301414712	173.11083769552215	453.665893481292	437.99141477793455	333088.1370820962	140.0306785479188	804.7049447894096	210.6596523162322	0.42381221188254337
sub-180_T1w	0.7661046739984283	1.0819549461557698	0.6095537821663092	37867.79439827639	3.6357	3.43511	3.96965	3.50234	0.2532208635960572	0.3630180803941884	0.38376105600975435	0.2824653089046478	0.03893621414899828	0.0	0.001179210662321328	4.294979850822452	4.161260125460821	4.240536465535947	176	256	176	2.1110265070066934	5.436486240828696	6.840228098128475	12.973171546550038	5.459663989959808	10.276950196374536	9.474312348715804	12.68632285981307	1.0	1.0	1.0	157.9837524117877	0.0	8.817926011775173	0.0	2012139.0	0.0	16.453408094123006	50.34059469037418	-0.5012898255577216	163.94169523930378	447.94866946257997	419.5198619160801	458001.5890791331	178.38073102384806	800.1065315958112	198.72768178603144	7.167302225318364
sub-181_T1w	0.7450392854585862	1.2589774283629718	0.5327022351985258	22139.387633769322	3.6394733333333336	3.40507	3.955	3.55835	0.2527689999250287	0.38264775273211016	0.36458324734286124	0.34738239645957947	0.0502333864569664	0.0	0.0015697757347423226	5.392477373973865	5.256228038075964	5.331618931833657	176	256	176	1.9814679848317915	6.5444652344210725	6.504729070809755	10.988253993176398	54.069529931358545	91.40392453358857	86.41681241990194	113.77698279475872	1.0	1.0	1.0	416.3936613065198	5.459284321422422	6.958385778350591	3.682231318205595	2390268.0	0.0	18.855113558471203	30.6432290859643	0.1712246315057957	175.9748031267015	452.85238939231414	450.5640917234123	365439.77072255546	81.16577969491482	813.5642003975809	227.38872326161118	-0.0663811688363074
sub-182_T1w	0.8315136436519347	1.0777806202028843	0.5304187054715135	21449.11752675386	3.6820633333333337	3.59004	3.88921	3.56694	0.25597931069514784	0.36376534302719343	0.3802553462776587	0.3409287631511688	0.06032727360725404	0.0	0.0008174667806328242	4.905817490835131	4.758080262496951	4.8301402115082865	176	256	176	1.9797655465017443	5.537222789426201	6.47289157738611	11.901686396230383	45.787630555561954	89.2273466022611	81.44053649889774	109.30663233887016	1.0	1.0	1.0	1033.6139089992053	5.6920233564083915	5.32701145743549	3.8392114117741585	2580440.0	0.0	16.818038050085306	15.230983229135129	-0.21068843114869074	162.9023102375088	421.56718062879816	397.8167944215238	406975.61875433044	109.58943022415042	772.9707811810076	200.94111970807253	6.5980062157053005
sub-183_T1w	0.8449238449548054	1.1086893138242495	0.5377284271194858	30352.72651536915	3.5757999999999996	3.49254	3.8096	3.42526	0.2527324919918411	0.3652673196686099	0.38200018833954896	0.2518751323223114	0.040315282344818126	0.0	0.0010020794563100795	5.498125460026228	5.363791588959502	5.433659275207619	176	256	176	2.206921363249515	6.632472724396437	7.865996513075938	14.758595451581863	16.5360269202936	28.82441977916956	26.56608740273514	34.33781550874226	1.0	1.0	1.0	407.75669827440555	0.0	5.462255195986999	0.0	2258009.0	0.0	19.314038917422295	18.74557532424872	0.669020908344848	176.0459128191411	484.07231148677175	473.14931394159794	359118.4655397185	160.19641216099262	841.8421154022217	214.39307401488864	2.9807362835468307
sub-184_T1w	0.8225132831904458	0.7976220600837645	0.5658234273427889	16739.68754822531	3.655146666666667	3.62648	3.91649	3.42247	0.2364938576444816	0.33605781460942924	0.42744832774608915	0.3956969976425171	0.06769671738147737	0.0	0.00229251197652273	4.904254835766573	4.776266489262048	4.89131493341248	176	256	176	1.8835664758663877	3.077124411629925	5.673191138093247	12.058882526783428	33.640314026689005	71.29254227580114	65.69641998086809	92.1564036401141	1.0	1.0	1.0	169.60365746718736	6.927581837432039	14.711554609997213	4.672582942992449	2201737.0	0.0	20.034959957003593	99.77673315724448	0.053275397275464265	128.18518335162017	406.3290597075445	355.7213863506913	372878.6832775174	171.13755225017667	773.799904782325	188.85498012130958	4.1351934603403855
sub-185_T1w	0.8103762929425479	1.0557573648865857	0.5592799341077079	22044.43490304709	3.6409033333333336	3.53781	3.83714	3.54776	0.2545423131703264	0.3630130119651151	0.3824446748645585	0.37057605385780334	0.06235571205615997	0.0	0.0020238069896156845	5.237614551067566	5.095876852281827	5.171410084907605	176	256	176	2.0916313977056222	5.501296176975256	6.6883604108153145	12.472153657765066	45.7366359629144	87.20645173667764	79.98431946953944	107.00987070902629	1.0	1.0	1.0	323.65683320562897	5.951548911514487	7.894995598931142	4.014258738607168	2253856.0	0.0	17.53428217023611	47.1569989750608	-0.11838136078070916	162.83437821903635	444.61393525845523	415.49183648079634	379203.64771826856	168.47041074186563	795.3049412928522	198.64460300620414	5.435966180830311
sub-186_T1w	0.9244276949026492	0.9752547849289696	0.5695060183309507	18401.79767169615	3.568143333333333	3.37838	3.90734	3.41871	0.2542852309607952	0.3637979593369085	0.3819168097022963	0.3398391306400299	0.061818718910217285	0.0	0.0012902554227793022	5.50615780289888	5.3492609015084565	5.416598402798018	176	256	176	1.940314191386687	6.0269847603025015	6.763373308373791	12.322820973432185	10.457553785354465	19.681617113846922	17.853566508713303	23.42152862693852	1.0	1.0	1.0	415.26814417142634	0.0	6.164828100462879	0.0	2172263.0	0.0	18.428162779659033	26.792860661781567	0.2003927332242661	185.99038631848177	447.533520493768	427.6785436347127	360814.7229648933	121.25489163771272	823.1783697679639	220.41685458782763	3.209949804138665
sub-187_T1w	0.8020344787468747	1.0551299905270457	0.5513464245407249	18199.756948398117	3.9615299999999998	3.8465	4.20202	3.83607	0.25183099738676634	0.3602578699163945	0.387911132696839	0.3539259433746338	0.048006248474121105	0.0	0.0014543457168359362	5.080978768664674	4.934201914955038	5.000253300664308	176	256	176	1.912237150023811	4.87693795966224	6.036739681293017	11.321043934193002	38.16045776218485	89.36489061200064	79.83124137762233	111.96837575868152	1.0	1.0	1.0	507.5897122404626	5.676649476587848	7.210151359510288	3.8288418874144554	2367353.0	0.0	18.822703629732132	43.615138044497996	-0.15409609287701942	121.02963349702182	374.36118427476447	330.6541089490056	387740.40959249967	143.50850127637386	712.8660582751036	172.91457942791519	1.43486724639948
sub-188_T1w	0.8666835570539598	0.9802935930908965	0.5227657371414585	18918.57959571938	3.430313333333333	3.37606	3.68528	3.2296	0.259375139846398	0.3595380814674394	0.3810867786861626	0.419344887137413	0.07034592181444171	0.0	0.0004579433240291731	5.634243640853412	5.483770116302415	5.5749544738188535	176	256	176	2.2214194072996363	4.97422475330809	6.096280343562306	11.093196870079192	44.55331228450676	75.79890817872962	71.06948154050794	92.85622415828743	1.0	1.0	1.0	4.528538281739213	6.813610838566665	5.790454203078214	4.595710672438145	2943941.0	0.0	20.947116035968065	7.316338745099391	-0.5531093746747726	161.5517004622473	481.59804905103164	463.36752388626337	357994.23693447164	184.1614494100213	835.0539500825107	208.5904513084799	3.4409680844621997
sub-189_T1w	0.8109260753152189	1.1429285529452953	0.5474609597688098	24298.19651056015	3.683476666666667	3.56207	3.9083	3.58006	0.2585490789686115	0.36882877627553995	0.37262214475584865	0.33725085854530334	0.04962430596351619	0.0	0.0012876066111339038	5.291801416646082	5.145674000517928	5.212410595911657	176	256	176	2.0288403079980353	5.973992209775493	6.541202953438894	11.620776342543156	56.42952744900931	112.24553168992686	102.23317378009638	138.024462201353	1.0	1.0	1.0	586.0129832698948	4.552938259488788	5.395163604130766	3.0709101893007755	2257020.0	0.0	16.67428094521165	26.586984300950373	-0.538198725747828	166.87835686638655	419.7573813359461	392.16284500062466	382088.2244125528	149.51018119975924	765.6464346349239	193.29383898313074	1.7578911077455288
sub-190_T1w	1.027459279383721	0.8889580922053864	0.5508960437687012	20237.15446583045	3.558833333333333	3.41225	3.82745	3.4368	0.24836131668135938	0.3747259288109973	0.37691275450764333	0.3705311119556427	0.08671798110008239	0.0	0.0014299371399873627	5.45953686245784	5.289585646738144	5.355922738052792	176	256	176	2.2134174833356473	6.752398229779005	6.922296567296054	11.801073988773508	46.86300857680502	76.80056738117443	70.97240123129104	89.25362773589367	1.0	1.0	1.0	573.3063042674836	6.992906577010304	7.508011453368662	4.716643810272217	2321433.0	0.0	19.581218242645264	33.20242954554232	1.1661478166381976	172.2268127413674	511.6709068966242	500.2143689393997	354743.6581380414	168.65574836730957	889.3374832868576	225.99155724960434	1.2979710797888888
sub-191_T1w	0.8577396249500702	0.7943989924952543	0.553131485381202	18382.22954711468	3.59141	3.57064	3.73922	3.46437	0.24275563228115873	0.3412121007825764	0.4160322669362648	0.46380627155303955	0.08678290843963621	0.0	0.0017358333437124808	4.881500845603752	4.743551659470702	4.849322152056684	176	256	176	2.005107590158656	3.4623892087724686	5.8338520361327655	12.034059309467173	3.6556807127425475	7.333777763962303	6.728738574072971	9.196757245514064	1.0	1.0	1.0	382.3854742745786	0.0	9.209805707264627	0.0	2619127.0	0.0	20.02284759655595	68.627038271087	-0.21149175168698786	142.172496044761	427.1186733986796	382.94092677533627	384998.05258454697	183.22016168385744	785.8729692175984	190.98248459391561	4.837979052469426
sub-192_T1w	0.9576964014832479	0.7289661746367125	0.5889010054454804	11884.94008564378	3.6816933333333335	3.63641	3.88544	3.52323	0.23803697218863343	0.3428846526975981	0.41907837511376855	0.4583485275506973	0.09927985221147534	0.0	0.0019758475795802273	4.995711744455404	4.846021597751679	4.9440664357556345	176	256	176	1.966460887319093	3.5651180931632354	5.730009521247233	11.658449583259372	32.141639670154895	65.91062698265954	59.640970522870155	80.870644915796	1.0	1.0	1.0	234.17462411906598	7.870302893548849	11.829790738852429	5.308438632637262	2099980.0	0.0	26.139484025537968	67.1591130025524	-0.20601042238220169	140.9055607700194	433.1029229937043	386.12484316155314	369543.35416875366	183.04960802197456	803.5877792164683	196.35494568747953	7.012552912812817
sub-193_T1w	0.8822536677129935	0.8610834503380942	0.5804789060372588	15696.048324661811	3.7040333333333333	3.56811	3.97716	3.56683	0.2519035461920227	0.3460806696901272	0.40201578411785	0.48509395122528076	0.10593944042921066	0.0	0.001020083021068243	4.950107017846327	4.803239239386669	4.89183818078478	176	256	176	2.10678125207649	3.9063890191015034	5.873425675418371	11.60710675507712	34.53089835245945	73.80082949067929	66.6442495743452	91.60102087989685	1.0	1.0	1.0	1176.0390436645368	6.992212022117429	6.44641626981156	4.716175340116024	2267980.0	0.0	20.36840943992138	30.422868144544328	-0.06515856058169112	128.44389475411364	406.7221205568667	368.54518020153046	395996.4051752988	175.04529052227736	741.4989590905607	174.9325965849293	6.1074054730949126
sub-194_T1w	0.7994554794105951	1.1645934267775233	0.5797795041928635	30273.45990729394	3.567686666666667	3.43422	3.77767	3.49117	0.2540261447327553	0.3731712285197339	0.3728026267475108	0.3258296847343445	0.05948653817176819	0.0	0.001838859099796615	4.825683562249699	4.6977382981888205	4.777964463565001	176	256	176	2.198644566032007	6.294582985152468	7.2083441360975895	13.131804857108294	64.56047795110835	104.77181154812114	99.14657353228228	128.1074310976173	1.0	1.0	1.0	313.7983076180196	4.9647296067661575	7.730860722112741	3.3486592322587967	2142684.0	0.0	18.842852346599102	41.01096407839002	0.6713389696563223	167.6187281522479	498.3463552523336	489.2497444972396	408950.8480023586	159.48654010146856	857.868026651442	222.52307347846374	0.4135801009878546
sub-195_T1w	0.9275424582140139	0.7952376695043244	0.6196441507207949	15148.55598438665	3.561736666666667	3.41647	3.77346	3.49528	0.24524024109047687	0.3533533622498518	0.4014063966596713	0.40111133456230164	0.08629433512687684	0.0	0.0011496430498040499	4.941949154514123	4.78968187027242	4.8747244626779676	176	256	176	1.9743189087495827	4.656937419329773	6.309151391805078	12.296197847335879	39.997087397361696	74.86565639057558	68.43492280417352	90.44202462458327	1.0	1.0	1.0	86.7831309886645	7.127894988976234	17.57972775458244	4.807692110538483	1799417.0	0.0	25.859556049108505	91.74794085573994	-0.5545704713546828	169.12550837479972	464.9126546114113	435.1689798235893	385376.64615921397	158.54457391798496	852.5276456922293	220.4144494045621	4.465195284993044
sub-196_T1w	0.7538220028261484	1.30546589847774	0.5216935972532509	25595.188196054045	3.910956666666667	3.65846	4.24129	3.83312	0.2541288192960806	0.3726764912660681	0.3731946894378513	0.2951136827468872	0.038207691907882646	0.0	0.0005163345467237164	5.406522470550726	5.27847715561126	5.333991811237441	176	256	176	1.826539227594751	6.704991015784974	7.4401681858163515	13.78897431406933	51.312291411251095	109.61567146538496	98.47639319267246	134.50121670138137	1.0	1.0	1.0	7271.778018252876	4.6888840110482635	4.337593771981076	3.1626042053103447	2681425.0	0.0	14.321711726486683	7.040932576631299	-0.46887660232908646	170.09593867721424	398.00428214192164	367.247771255672	368585.13603430684	82.79337838292122	757.276577681303	201.0618044886585	0.32627679059216463
sub-197_T1w	0.8102976864481855	0.921962854129728	0.5984103075818422	20855.343638525563	3.6903566666666663	3.46564	4.09565	3.50978	0.25381040435306734	0.3565722628674114	0.38961733277952126	0.38566261529922485	0.05439767986536026	0.0	0.002259645926142805	4.818964472910206	4.668138763374007	4.758600394941894	176	256	176	1.8123420228992815	4.308471631168719	5.732910771989307	11.077918661899918	45.12464934526107	89.91262609107045	82.34333761381428	111.99273740511131	1.0	1.0	1.0	211.11197356073117	5.736814061145794	9.06818203891722	3.869422283023596	1990837.0	0.0	17.934465184807777	52.42828111069776	-0.31835540399882145	168.73518183020883	433.03381151298765	395.14171837829053	408659.11706190405	123.23802874423563	815.8031980041414	218.02796046443368	4.804645320411806
sub-198_T1w	0.8829794250919368	0.9656204554320643	0.5636247924740997	19123.4800150122	3.5341733333333334	3.46589	3.73385	3.40278	0.2582530972922632	0.361777758284172	0.3799691444235647	0.373671755194664	0.06932065486907957	0.0	0.002133296842451837	5.2325348211342755	5.083234217994047	5.156720739435572	176	256	176	2.0590020604938024	5.695596691220052	6.644989009568431	12.180368276991441	46.371506965313806	85.53541469736574	78.2808995139025	102.93577687902791	1.0	1.0	1.0	235.19935601930274	6.107387297564063	8.880148526193455	4.119370132684708	2110535.0	0.0	17.545465379953384	49.11991395456988	0.48693757061445675	165.12565656376913	452.5215243520462	432.2897531092167	384952.0670405149	137.46490702033043	814.9639815092087	209.9508300249143	4.9976694570068085
sub-199_T1w	0.7658776440634906	1.2856755794125787	0.5473395888233963	38755.859473419	3.591506666666666	3.41246	3.88701	3.47505	0.2527942392563403	0.374537882376647	0.37266787836701265	0.26677268743515015	0.039001902937889105	0.0	0.001580374469576153	5.183195797998453	5.064489819743877	5.144402060538787	176	256	176	2.093465145929601	6.367833829024555	7.4828549617579325	13.987265910319643	81.23342604629212	133.1796294765851	126.29522374051426	164.47261569866555	1.0	1.0	1.0	223.12846509290716	3.8754674954837123	5.722751725307371	2.6139631029218435	2266194.0	0.0	15.91107975691557	24.204250736523218	-0.15313228886319896	171.29566330038008	480.3087473330492	480.53733877278864	379609.73361813556	108.9681662209332	845.9693805612624	229.5412974850279	-0.3439769577452054
sub-200_T1w	0.7443700217679089	1.244684102709348	0.5340461505835749	25209.818175999997	3.688973333333333	3.54507	3.91539	3.60646	0.2655374241547028	0.36581355742429295	0.36864901842100434	0.3287958651781082	0.042609699070453644	0.0	0.0010266402357844938	5.403247500926312	5.273366482797738	5.348262440510093	176	256	176	2.0494763642864053	5.6197662040104595	6.577074357712461	12.061980504840516	55.70535094802958	108.62282322309945	100.36363222655017	136.76272250852148	1.0	1.0	1.0	437.34416589093223	4.616867824891523	5.216500798646159	3.1140300258994102	2404899.0	0.0	17.042237050831318	21.104928888190674	-0.6248195770011424	166.92075763266897	420.1337307034074	392.5659488104284	383865.1491981875	158.61736577376723	761.6351256072521	191.54426189912868	0.7154039358983373
sub-201_T1w	0.8920247716063436	0.9753623180711813	0.5251671813690205	17974.277376033056	3.691983333333333	3.62561	3.83222	3.61812	0.25693119485140997	0.3619666064051059	0.3811021987434841	0.34659525752067566	0.06852287948131558	0.0	0.0015687840777281062	6.046702934132239	5.888797217022588	5.949181852518326	176	256	176	1.957818529610955	5.889153826532467	6.69298483884853	12.231982160402168	38.138692906638234	81.4221639736478	72.34135580510326	97.46321053502375	1.0	1.0	1.0	308.460495658848	6.484470556994789	7.940599652918324	4.373708926141262	2255183.0	0.0	19.091586582362652	39.39282488362181	-0.4882614142637789	166.17742403600138	410.2035706959192	377.49273469671607	333277.5288350437	144.85307419672608	764.8783824406564	192.81264461083128	3.7881976785463047
sub-202_T1w	0.7543338291763735	1.158988619094975	0.6069820621461028	25884.948544	3.583356666666667	3.4685	3.82345	3.45812	0.2558562786702518	0.36898928563399574	0.3751544356957525	0.29375624656677246	0.0443578541278839	0.0	0.0011821052220608343	4.590369256258988	4.4825405464270585	4.566817950860401	176	256	176	2.181536117089844	6.2054569222535205	7.813925787453349	15.054784323016682	56.231522700198994	92.63258630243025	87.84810688884056	114.68021166389242	1.0	1.0	1.0	99.02148596329997	5.534090143447271	13.460880621363788	3.7326870784163475	1919136.0	0.0	18.00857800990343	76.03498644172576	1.3066618125638607	160.87697136301978	483.3805531009347	475.0008021630347	432565.2088456019	146.557082131505	834.9759051464498	217.73659825777762	1.2108608532209075
sub-203_T1w	0.9123705960034474	0.9351092857596208	0.5588498777653969	19202.654648158164	3.8635533333333334	3.71499	4.07527	3.8004	0.25228533285485083	0.35839760073918486	0.3893170664059642	0.37765181064605713	0.06732661724090572	0.0	0.0013907272033607638	5.411848366449812	5.252799436990564	5.311675520954197	176	256	176	1.988053210741468	5.4166486389870885	6.6374161473445445	12.507546592305077	5.7921893486572085	12.991804960130793	11.458901499684524	15.592710190265574	1.0	1.0	1.0	403.18936605987034	0.0	7.719812060575725	0.0	2197325.0	0.0	21.05868472903967	40.71554756532503	-0.5556739832198128	148.86228265946656	396.3248705162784	359.9741381071508	365412.3471980761	152.47781451418996	740.2163618579507	181.06841587693341	4.3228153756000856
sub-204_T1w	0.7659642904432492	1.0544330748785122	0.6136161176030692	19046.02946583045	3.65896	3.50245	3.91872	3.55571	0.2578910289596999	0.36488657898744836	0.37722239205285174	0.3893923759460449	0.07307809591293335	0.0	0.0017040753985959657	4.985464954600061	4.850894318393194	4.932085383944131	176	256	176	1.9167462744760067	5.188140499857221	6.291743834212434	11.770344728304075	42.40637735898677	81.46809720177423	75.39430453361707	102.30843904009024	1.0	1.0	1.0	101.66283281515351	6.231230421554349	14.608751595446249	4.202901050448418	1801100.0	0.0	20.365276634693146	78.7248604662332	-0.31012320047258335	164.49435104704855	429.6647139268194	403.3418211340904	402743.520287524	121.88413046300411	793.3915405720472	210.43020965373321	4.362975088469066
sub-205_T1w	0.8947682520186303	0.8028850605908437	0.5759773339857718	17703.780877914953	3.860986666666667	3.83225	4.03044	3.72027	0.24335515202115943	0.3494314562972284	0.4072133916816122	0.36713099479675293	0.07267790436744687	0.0	0.0014220951445723877	4.675235190867622	4.517832831333788	4.59378365238384	176	256	176	2.0472247499968272	4.17852014579594	5.84881497492708	11.320700028988472	35.16222330465425	80.48089980933771	71.5518987948095	99.01257327043653	1.0	1.0	1.0	119.73838494021464	6.3873255941922995	15.038942767307011	4.3081856444478035	1940350.0	0.0	19.26994664222002	90.03639973042324	-0.2703948696780518	121.7552995047974	385.03524218574603	342.8180282190442	405803.7206731391	173.89707481116056	716.160720616579	167.45479744000775	6.696807323120966
sub-206_T1w	0.9802354345735637	0.7348801995445352	0.571607107388523	12300.703487507433	3.6623966666666665	3.54464	3.98026	3.46229	0.2460939373555416	0.34089350754266623	0.41301255510179213	0.5146240592002869	0.12304980307817459	0.0	0.0013833999269127764	5.781733665621067	5.629818684096939	5.731931377791004	176	256	176	1.9850122233810916	3.3346009057946167	5.263173215036911	10.469906515935026	3.038472411823609	6.302612990882118	5.738059342040224	7.873092623414947	1.0	1.0	1.0	164.70367401027423	0.0	14.217480662460853	0.0	1960899.0	0.0	25.132644809782505	79.56385354242279	-0.25899547165311443	143.54632093373593	407.22227404920255	369.0110547468066	331011.11142134375	160.41010282561183	758.3276907764375	185.89835014620016	4.956226095234058
sub-207_T1w	0.7796519142470397	1.2422020457358878	0.5894209389791303	26738.790399999998	3.8329733333333333	3.63344	4.12474	3.74074	0.25204826552063136	0.37157236611828237	0.3763793683610862	0.30733686685562134	0.03932144045829772	0.0	0.0014647163468111872	4.957719277316105	4.829552690051604	4.897336750933869	176	256	176	1.8522053710952977	6.034571799599171	6.947509006267328	12.955749848107516	7.605188455832249	15.17054758603023	13.881995143751212	18.87024938939116	1.0	1.0	1.0	483.2746655335021	0.0	5.880462465430869	0.0	2201418.0	0.0	16.00547825731337	33.78835648649957	-0.485441922007404	178.5019197078464	421.9303390333146	392.2340732291341	397030.7128881662	102.96572376228869	787.4923544712365	211.76570664921303	0.29697150143891227
sub-208_T1w	1.0130064945709192	0.717634317303818	0.6105351592940365	16664.311383975026	3.793176666666666	3.66814	4.07318	3.63821	0.24044753503126837	0.3462548725249507	0.41329759244378095	0.41906556487083435	0.09461786150932311	0.0	0.0008983121039260058	4.798050368420904	4.634648946780682	4.711350192572058	176	256	176	1.670339119158979	4.165041311469899	5.6909345303960786	11.237423160559358	33.167394655151035	77.86302023652748	68.35544837478905	94.03593023268866	1.0	1.0	1.0	91.0540866153273	6.757416562498731	18.489049621356774	4.557808209210634	1811542.0	0.0	25.726295225322247	96.96999540659989	-0.39194016154574696	143.05701137497314	400.73516721804583	342.10570802912116	390136.9461611765	144.29683174937963	794.5441362634301	204.8118646457771	4.913784270676051
sub-209_T1w	0.8298533199983328	1.0284240211492766	0.5859739826132705	29215.775933888744	3.541406666666667	3.50368	3.65606	3.46448	0.2489350739424463	0.372475332532383	0.37858959352517063	0.3253735154867172	0.06266487389802933	0.0	0.0014907817086972361	5.171187111814188	5.029573620295208	5.107326451054114	176	256	176	2.1767725444612553	6.170564358623282	6.974751620399485	12.57691795811392	5.152875004350475	8.516003851136253	7.989156211433349	10.298589778813321	1.0	1.0	1.0	164.9839555986818	0.0	10.222318400500592	0.0	2078654.0	0.0	18.238772984594107	61.608434169668186	0.829366517867212	163.19996515179778	495.90386279968635	484.5717021524906	374643.30348709296	155.629722610116	859.5643878020346	222.60987105625262	1.3910867664380353
sub-210_T1w	1.066216885143111	0.8383982019902573	0.5238148184451111	18807.01923384304	3.38447	3.35174	3.54383	3.25784	0.25230024638824616	0.36111248983229743	0.3865872637794564	0.3929288387298584	0.08034416437149045	0.0	0.0005496414633390445	5.800332337640667	5.633860712427628	5.704252792053624	176	256	176	2.1003868662060476	5.804517495712076	6.70148607013376	12.199553848483156	42.46761388708826	75.47491902083335	68.63243101947687	87.95476015050897	1.0	1.0	1.0	50.48674096180543	6.9677608333286685	5.670471387210829	4.699683263897896	2522643.0	0.0	20.329690482467413	7.683242234285064	2.0694408987081694	166.90954359837312	472.62411300994523	451.6680445894599	339547.9424655887	161.3201883994043	840.9584749490023	215.04008940162652	7.851448975193826
sub-211_T1w	0.8156937825544397	0.8104562963082008	0.5947718591916621	18838.00524453694	3.958106666666666	3.80501	4.12717	3.94214	0.245351467677309	0.3484994027138445	0.4061491296088465	0.38719816505908966	0.07029702216386796	0.0	0.001244285741020843	4.33305670359046	4.1913064348773075	4.298011902779577	176	256	176	1.884851586465721	3.51320168907237	5.587574716354431	11.3646708735252	43.42798035372275	84.34762606483935	78.04646416903509	106.36378608854318	1.0	1.0	1.0	155.15576683100167	6.0736762495238406	13.61524556305459	4.0966323763132095	2116854.0	0.0	23.796614538878202	79.71394645753647	-0.3773335995740723	168.99110976616333	447.6622356819829	402.61462016031146	436374.26955588354	174.55871044658124	829.3572001252323	213.6052311667555	4.6928623305880945
sub-212_T1w	0.8139728827338575	1.0349819503061488	0.580845533149043	26210.16016930274	3.6517366666666664	3.50761	3.88331	3.56429	0.2545336106313378	0.35959122127200627	0.385875168096656	0.30361664295196533	0.046538999676704385	0.0	0.0019215998110602838	4.962627773408838	4.824016007896147	4.898582781297278	176	256	176	2.017110954364941	5.657365700138463	6.967979522099671	13.229461911795605	6.956864274729017	13.350696576779319	12.163895127990934	16.184124532464466	1.0	1.0	1.0	282.01726091738595	0.0	7.058805572452315	0.0	1971628.0	0.0	16.543693900108337	40.311014998304984	-0.43514290598354854	173.65965682951546	456.0196018960136	428.0608742237091	399825.2137689581	156.44454789161682	829.634545147419	212.2145725236708	4.868410332191204
sub-213_T1w	0.833279949477578	0.9671664577647706	0.6167464560215936	17835.6025	3.656503333333333	3.48971	3.90695	3.57285	0.25864445424680926	0.3686093318956679	0.3727462138575229	0.3958144783973694	0.07733919322490695	0.0	0.001236182524218473	4.92865160884432	4.782476905103712	4.864482091000014	176	256	176	2.103800036255088	5.501804196962084	6.2411205334234126	11.117757367053068	50.766630487685575	89.25675935877163	83.34835887101488	110.02168676658742	1.0	1.0	1.0	91.80195211008254	5.781761666780161	16.951289988107863	3.899738982319832	1777937.0	0.0	28.27310762181878	88.17882237121883	0.2857521786267716	163.3813941967555	467.9111438858925	448.0296898558736	408048.61294084997	151.7753252312541	825.3923354111612	212.96184672687812	2.249982015925162
sub-214_T1w	0.850813170802144	0.9735246930530715	0.5665336087809629	17887.036042240587	3.665813333333334	3.52247	3.98126	3.49371	0.25895100473185656	0.3570772418088067	0.38397175345933676	0.387197345495224	0.06617012619972229	0.0	0.0013351957845116034	5.8994198469888195	5.755671051139306	5.832092399367142	176	256	176	1.9611692615423806	4.969912413016406	6.245644474893971	11.805851750123125	3.7322553715050435	7.568085972859875	6.885742763427081	9.356886945916322	1.0	1.0	1.0	138.61907133635387	0.0	11.586028361662336	0.0	1962251.0	0.0	21.932606156915426	66.95662291311334	-0.5910045845306438	161.56544730716104	405.95373538767427	381.44608592242	343171.4530171423	123.00385568663478	756.6567862927914	194.4990356701662	3.147202146975186
sub-215_T1w	0.7330148543772322	1.3070022717356606	0.5110987444869902	26012.72715976331	3.66862	3.47472	3.90986	3.62128	0.25819954305102416	0.37080916235415967	0.3709912945948162	0.2963590919971466	0.0337964549660682	0.0	0.0005505433548623874	5.380680035935403	5.252468178313279	5.325325597913898	176	256	176	1.9364379402991272	5.768924011383895	6.69077092118901	12.366950811884008	57.693093103769684	112.99052415689542	104.46815118100203	142.72083628234097	1.0	1.0	1.0	5.1490428695132024	4.446355093010258	4.0418762811034625	2.9990209359675646	2771009.0	0.0	14.62332522496581	5.375824191308266	-0.4868447848759163	169.40245437006024	419.1629776688662	391.5581218712032	374881.9823374513	123.82734376937151	770.8227364346385	202.20508567835506	0.12806379500990595
sub-216_T1w	0.9701683019406152	0.8158384831580736	0.6102725310585352	14964.97841632653	3.671383333333333	3.55329	3.85011	3.61075	0.2507451421810239	0.3559758683554704	0.3932789894635057	0.4839436709880829	0.09441069364547727	0.0	0.0010666947249082979	4.882095220972916	4.7181157636208	4.792875977481986	176	256	176	1.9774852289070097	4.7226159320181935	5.946123034804901	11.1382679434895	35.16083995067059	74.50257088395536	66.53262942409849	89.93447743766949	1.0	1.0	1.0	117.11631377201891	7.110801893314965	15.778674962124354	4.796162992715836	1877471.0	0.0	34.74143706262112	71.77109194532486	-0.45677789189881857	152.7454945160157	421.9272386513834	381.63314890116453	400444.2551577151	166.48219618946314	780.1143575459719	192.98888649580377	6.814652114256809
sub-217_T1w	0.8332211506303522	1.048848957114694	0.551343514225203	26588.612640624116	3.7689000000000004	3.55343	4.03021	3.72306	0.2585299482694712	0.3660497482264106	0.3754203035041181	0.3278530538082123	0.05334084033966063	0.0	0.0014277459960735173	5.087558742676447	4.936455628803379	5.004322915398835	176	256	176	1.7704392170715555	5.534062561613548	6.356137252802626	11.763909979722776	50.67754121615728	108.43589773338373	97.33537450095774	132.8926845533322	1.0	1.0	1.0	168.10154918605824	4.752298539646479	7.90947440532188	3.2053766548633575	2201707.0	0.0	16.854077249765396	41.142166427489876	-0.525295160741698	173.9571215439949	408.7058065806943	367.6101726517081	396953.8631188319	124.07909631729126	780.690164141357	207.6375771999425	6.739822494065537
sub-218_T1w	0.8625201585645798	1.0704411657325739	0.5545310570727076	17644.976469633653	3.689883333333333	3.42836	4.05364	3.58765	0.25951665073115376	0.3626596833754213	0.3778236658934249	0.32729023694992065	0.059030018746852875	0.0	0.0010469868433967897	5.005321415391514	4.865503837290906	4.936744617203566	176	256	176	2.1131240297714826	6.119820089244126	7.218449366201615	13.42240397958924	47.88904701732154	86.77798139213135	79.66995019203452	104.34282216665066	1.0	1.0	1.0	576.4802104674023	6.126176389854186	7.777594456215836	4.132043182849884	2360532.0	0.0	25.156851142644882	26.041728863906677	-0.321998975214874	175.47441269615427	467.4279447207827	447.8101799413562	404302.54753859574	156.28845685720444	829.7203476503491	211.9182877228721	2.5576928903883998
sub-219_T1w	0.8738056052415317	0.7357915111665744	0.5773347256438291	11625.12561243779	3.6836466666666667	3.62365	3.85003	3.57726	0.25245746057389545	0.33364081354599306	0.4139017258801116	0.5480311810970306	0.13036036789417266	0.0	0.0006809763658985054	5.635018901572595	5.495014614090689	5.595499195209311	176	256	176	2.0832282761062118	3.2741076393559205	5.511063422917484	11.175854353290319	24.910785747656696	54.7564044238089	49.67237666192734	69.34993981431641	1.0	1.0	1.0	73.6507949195676	9.026763770644942	23.40731525667271	6.088459640741348	1991656.0	0.0	29.656690508127213	119.4673772138255	1.8409843057037643	116.82379434783068	379.6916175870943	343.23200219869614	348726.5585722052	165.52754145860672	701.3905506134033	164.75943323787413	9.91030195386631
sub-220_T1w	0.8493091530372457	1.0263977387437881	0.5287951602094375	22977.709056	3.6036033333333335	3.59667	3.71692	3.49722	0.2556404838778035	0.36393890359212294	0.3804206125300736	0.2975171208381653	0.05398337543010712	0.0	0.0021017783559716765	5.8668421703624185	5.722678312774324	5.794009502214759	176	256	176	2.1806479651991553	5.86021603189505	6.981993451815339	12.905116358351814	47.779040483217614	89.73562542297636	81.96863806430196	108.3912482867119	1.0	1.0	1.0	248.23470733865335	5.825260733818184	8.035847488462126	3.929078657180071	2218589.0	0.0	17.202100675553083	44.7580612944791	-0.6276243565937341	165.70174440314753	446.7088285133309	424.8357569910586	340878.94627223746	168.22399796918035	789.7448100931942	194.82059489792846	5.402867093965288
sub-221_T1w	0.9277224669854075	0.9407884537867403	0.539390120094134	16145.690447013692	4.095813333333334	4.07558	4.23397	3.97789	0.25278719049328147	0.36057503768559457	0.38663777182112397	0.3746073842048645	0.09316219538450238	0.0	0.0014599020449124105	5.4001982160388335	5.236326038995474	5.293920105035888	176	256	176	1.8827986866437847	5.869441655967009	6.634916607196684	12.15250947897926	35.15384701394069	77.52971582432289	68.26858908471785	92.12220441588994	1.0	1.0	1.0	275.5338657804083	6.877082520448526	7.198280885972418	4.638521671295166	2156149.0	0.0	18.699040487408638	30.865829345270917	-0.5686492332998645	161.82634805930437	407.48920701276126	369.01614202186465	366826.57050810417	136.8726277537644	771.4078970067203	195.9931466145429	3.667413836385755
sub-222_T1w	0.6846359957964034	1.4656945599472142	0.5775454651345117	43983.410493827156	3.51637	3.33704	3.77387	3.4382	0.24131799370022877	0.38370115304824515	0.3749808532515262	0.2638090252876282	0.0368317753076553	0.0	0.0017428052420260394	4.623610979006828	4.52879524644552	4.614734338432701	176	256	176	2.2928529864534766	6.8287937600034585	7.983748310353303	14.829598184602977	10.495570488001679	15.528071699339291	15.173146409430778	19.495797040951363	1.0	1.0	1.0	388.5470093247677	0.0	5.532999457404067	0.0	2158613.0	0.0	13.753196081146598	32.55665502036609	1.8397181168266137	155.42284068209332	516.7644178248836	521.5717942398041	404421.20607628906	150.82761416584253	869.1696951948106	227.4769261193723	-0.6044089277667108
sub-223_T1w	0.8023213934871152	1.1726213069223976	0.5213663959167344	21484.71207842719	3.723246666666667	3.49856	4.01087	3.66031	0.2594034229594743	0.3670177754023014	0.3735788016382244	0.34237799048423767	0.061370256543159474	0.0	0.001420780283160599	5.796673915350251	5.6611713928025935	5.733577855302384	176	256	176	2.091998974022345	5.954996634117104	6.799304780308176	12.350918732785077	47.47710094605779	89.5773991277805	82.53763289869187	110.5583986222373	1.0	1.0	1.0	474.92525549474715	5.720455190213096	7.164668189079402	3.85838839225471	2425378.0	0.0	20.440622474998236	32.362216107414255	-0.16861012804907238	169.03726749095338	442.5663502742345	414.55585206858814	349913.1685181537	165.76343413442373	788.1126458011568	198.16226721253176	1.4887085163907265
sub-224_T1w	0.9186218278131745	0.9456617411178838	0.6172178305754267	17898.375420605673	3.6494633333333333	3.38933	4.01473	3.54433	0.25516464467466843	0.36839795376312784	0.37643740156220373	0.4566316455602646	0.0961188733577728	0.0	0.0012155362257426795	4.799334819812494	4.645604987462336	4.724506117650108	176	256	176	2.196678180963211	5.7334148490008525	6.421668338110552	11.334911984367592	5.295155065242441	8.974059513641302	8.361384175026062	10.814937946194446	1.0	1.0	1.0	193.93959792658168	0.0	12.102653838327896	0.0	2027055.0	0.0	31.697505582123995	59.12860076158953	0.11205561573911815	166.36633506879656	494.9225134286919	477.90827959403396	413166.1652154606	169.49315929040313	857.9565444923937	217.55926989513205	3.8807310736233998
sub-225_T1w	0.870058223097627	0.8123837815680286	0.6103632273724524	16490.2770515928	3.7062666666666666	3.63921	3.91757	3.56202	0.24405063405902602	0.3421224329836939	0.4138269329572801	0.36076128482818604	0.06750751733779903	0.0	0.0013435916616698334	4.423875921510158	4.279199627985475	4.364030502164159	176	256	176	1.9220060959506986	3.9906823692206097	6.13927600447246	12.505139548246072	36.419055949270884	80.81838312248557	72.25223248223845	99.5192583749589	1.0	1.0	1.0	125.74179568379029	6.470134129676495	14.400369326170258	4.3640391528606415	1752901.0	0.0	24.490727186203003	74.19614061747043	-0.33583175891711603	141.03926711033614	404.03913566383915	359.674988090992	428550.22944954474	166.0614600032568	767.9406210780144	187.13497798312721	4.215600178985242
sub-226_T1w	0.9619639926352458	0.7208955117111171	0.5971476671947245	14579.089976204641	3.5779533333333333	3.49478	3.75071	3.48837	0.23870002495926848	0.34574410821867657	0.41555586682205486	0.4559631943702698	0.0919744491577148	0.0	0.002293225356825371	4.627412423739215	4.47967289079984	4.578428931855664	176	256	176	1.9528962229085667	3.7668161664125743	5.816678839511305	11.730324129212777	36.08608538891942	67.97731089785542	62.32565023223081	82.9135544099176	1.0	1.0	1.0	226.47491790691004	7.735131660666614	13.499788337096339	5.217267021536827	2304631.0	0.0	23.013150423765182	86.47790954716508	-0.31060709827734945	165.29870398136873	470.30712867808006	426.06489519029856	398465.05514025525	187.57146983593702	859.0980579778552	218.17050776139112	5.207976319058737
sub-227_T1w	0.794997920371754	1.200917866353007	0.5317207844220628	25421.706868577607	3.597276666666667	3.41974	3.85658	3.51551	0.25573632836051985	0.3721944989524577	0.3720691726870225	0.3427788317203522	0.060514307022094704	0.0	0.0014078806130423329	5.478760144823597	5.3455752775740715	5.4215748914134165	176	256	176	2.0676897380502006	6.079896933133997	6.776240801282518	12.181135732663357	54.605665376383016	96.89384807126348	90.45708881049624	119.87175298384221	1.0	1.0	1.0	372.5359316217753	5.172619937184108	6.221493858407914	3.4888791292905807	2356556.0	0.0	16.54310187138617	30.85814047353152	-0.30024091945489895	168.4118841214859	441.7361187623708	431.1382384020835	364286.1704926947	120.86058783717453	789.9403828568757	208.51176978351123	0.20234986049143133
sub-228_T1w	0.7243669580391007	1.386229205382548	0.5294799961298267	29868.134976	3.7071166666666664	3.46613	4.0038	3.65142	0.2532075841971751	0.37726313331426947	0.3695292824885555	0.26813074946403503	0.04571980535984038	0.0	0.0015404562408431834	5.113676374780111	5.00690378373219	5.081342888859628	176	256	176	2.2223045202355376	7.240769522868205	7.97217753235751	14.453458553968787	66.08473361244177	108.17988330046556	102.46254022589511	133.123003764778	1.0	1.0	1.0	363.3410452199187	4.703399277110703	5.844237062974187	3.1723946034908295	2431763.0	0.0	15.30541256070137	28.46381832643208	0.21044446000535277	165.52664824358018	480.6508181386384	474.43996135890484	385876.7110422433	147.3215529024601	824.1268963366747	213.4897995673124	-0.6044897703654799
sub-229_T1w	0.9447231915756478	0.7988924691044734	0.5803597612768202	23524.986173469384	3.416446666666667	3.37405	3.63914	3.23615	0.24550503540036472	0.3474024315685741	0.4070925330310613	0.43174509704113007	0.08699730783700932	0.0	0.0012664040894732084	5.237332367991765	5.086453604725768	5.183296275684332	176	256	176	1.9926111893012066	3.8975397278999924	5.735173081255315	11.315368326564746	6.4462273048661	12.449288577665452	11.387980114408078	15.26842446069268	1.0	1.0	1.0	595.4940851571339	0.0	6.208259254132096	0.0	2324729.0	0.0	18.596087582409382	41.55369973715896	-0.39597189979786984	161.19247243983497	448.5456755490563	408.86843390762806	363746.15289983805	182.80015466734767	820.7134692929685	205.19199835780236	5.982496358999862
sub-230_T1w	0.8118956584575775	1.1375426593635927	0.5824124024271864	34862.65820609426	3.5772099999999996	3.45994	3.7966	3.47509	0.25078706155347125	0.37390031377784755	0.37531262466868115	0.32099074125289917	0.053380511701107025	0.0	0.0019502475841893067	4.8239187428517925	4.687833033307926	4.763373728909781	176	256	176	2.116558622213204	6.398808644892601	7.032937395733445	12.58344492009453	7.273418900730486	12.322340228443274	11.533415486598697	15.004487330622329	1.0	1.0	1.0	269.1415230425563	0.0	7.394747228109373	0.0	2104242.0	0.0	16.414416767656803	42.241189197960225	3.216644136131399	177.33433970581146	485.0547747768981	468.96778121590614	404440.7833481666	169.83340997248888	846.4177031069994	221.57061775688368	0.7156377340640212
sub-231_T1w	0.8227076244471665	1.1123488947846332	0.561025697029666	22776.39923182442	3.5565700000000002	3.45297	3.79037	3.42637	0.2597052506661989	0.3703434670669365	0.3699512822668646	0.35005125403404236	0.05794986486434933	0.0	0.0018851630668525851	5.632373191763855	5.496048935110219	5.572502255749786	176	256	176	2.231883005831745	6.307104209188269	6.954646970014227	12.324953695022662	50.72460886009112	86.14239798611054	80.60295537103195	104.9418592668942	1.0	1.0	1.0	369.2881651050427	5.978620502139256	7.980496916597097	4.032518249005079	2131664.0	0.0	18.097941901534796	47.06167685472985	0.6174574702832394	164.34032036280388	475.8392859621962	462.90083483979106	359832.53266991675	162.01045317202806	819.310927759856	207.4034303826759	1.0095453012879751
sub-232_T1w	0.7485893554527535	1.1185974403919396	0.6068689586293063	32505.968858131488	3.5442533333333333	3.37639	3.77438	3.48199	0.246102621637375	0.37847579183266683	0.3754215865299582	0.3259020745754242	0.057059618830680836	0.0	0.001309231393407145	4.4391904410800676	4.312917564570078	4.399166080365309	176	256	176	2.2182109803423797	6.124883038566334	6.729137993266082	11.844319960889534	4.119738694890156	6.381335701377173	6.150167649953467	7.949428553593069	1.0	1.0	1.0	117.1240277840811	0.0	13.33212835592758	0.0	2003696.0	0.0	21.20601199567318	79.59139593415294	4.024028898361026	155.8354884808259	507.5592078111778	500.4999777302146	429054.080184876	162.82280767336488	864.3037164583802	225.63200656090967	-0.2648182037239941
sub-233_T1w	0.7817436646086747	1.067264184760531	0.5658633860698443	31468.971117858906	3.7314000000000003	3.66712	3.91114	3.61594	0.2587095832117132	0.3581148127495878	0.383175604038699	0.3129315674304962	0.05024116933345796	0.0	0.0016961949907857354	4.872233854068228	4.733411339200714	4.813780096038315	176	256	176	2.0477664958947135	5.020345080265622	6.362077148497815	12.018119869333113	62.60006146055104	124.15567269780304	113.72753649395271	154.42687532350408	1.0	1.0	1.0	382.1117727956448	4.1314968663657945	6.638728059886814	2.7866522893309593	2107909.0	0.0	17.395465806126595	33.23500199762196	-0.5432959909246438	159.66774758298516	431.24446969515384	394.77574098855257	413502.77098930755	178.48648653179407	783.1618853136897	192.78333951848393	4.849414036294097
sub-234_T1w	0.8253216365321016	1.0951060057633553	0.5308383105535046	19282.74359378282	3.81128	3.62636	4.11656	3.69092	0.258115991954808	0.36461290817770015	0.3772710998674919	0.338710218667984	0.05890762805938721	0.0	0.001968410083730242	5.380535991022918	5.231584884045101	5.285733028924139	176	256	176	1.9292713551545044	5.897308464610263	6.625845345196262	12.050956215824018	39.49368937186573	91.52621812199521	81.02181152397087	112.04552707805163	1.0	1.0	1.0	268.94369590316415	5.58957115780249	7.994234070103623	3.7701084539294243	2301643.0	0.0	16.69619458168745	41.5967036379714	-0.5791900799921552	149.3214009298665	377.16853880478624	336.9569864049554	376423.7152649118	151.56969852000475	708.4685758575797	174.65481873644958	1.321836388174395
sub-235_T1w	0.851257245565622	0.8534062681916039	0.6206687614138439	18002.236623067776	3.626383333333333	3.60566	3.73286	3.54063	0.248782841048373	0.35359115654470114	0.3976260024069259	0.46703821420669556	0.08719928264617927	0.0	0.001218792364272045	5.1615774005047435	5.014681019407197	5.106077469548758	176	256	176	2.001285253206805	4.207708897065696	5.779366886230355	11.129106508418563	2.7392634926248474	5.442225938059589	4.988650741802257	6.7844627947223355	1.0	1.0	1.0	99.54906388185015	0.0	16.31982854568151	0.0	1794118.0	0.0	23.689435303211212	94.55005406433293	-0.32552565710752823	151.68076559257744	432.8020993802709	395.3337218388915	374766.47210008703	170.47932905703783	792.6198696643114	197.53965296300507	5.874925775561204
sub-236_T1w	0.8514074800520378	0.9783223188890837	0.5372642779236229	21263.62195923734	3.65391	3.55209	3.86306	3.54658	0.2591497459853331	0.35627269870145384	0.3845775553132132	0.3911386728286743	0.08882607519626617	0.0	0.001838906878546126	6.181621505248986	6.03714210843801	6.110739880135241	176	256	176	2.067107329736297	5.162764852126194	6.473936484215593	12.19193727078429	3.8939698886906102	7.913973954531503	7.176592987326836	9.721835118758396	1.0	1.0	1.0	172.89785660573344	0.0	9.611068968864126	0.0	2062153.0	0.0	17.807268258184195	65.67150845826723	-0.6352386392360501	164.4649291850429	416.03896851560336	390.33532021939754	328206.9340106524	153.3299519494176	759.3394075147808	188.83137801100412	3.131660506615151
sub-237_T1w	0.8138751285922443	1.0711414142122566	0.5595226151407152	25971.3369140625	3.6291666666666664	3.5867	3.78876	3.51204	0.2517566484422432	0.36457654401143286	0.38366680754632393	0.29242801666259766	0.04383982419967647	0.0	0.001903473054336545	4.613954802107199	4.477385402173119	4.556273483870257	176	256	176	2.1023931957386717	5.692445019586953	6.96520788897956	13.100785451613056	49.89823281346349	88.36274851898516	82.06476807094111	107.93332288037472	1.0	1.0	1.0	359.1891621950961	6.003007992742833	8.249139257834583	4.048967361450195	2119659.0	0.0	18.0305577814579	45.803678998504736	0.5971014278671483	173.89963778976895	480.2789877510375	457.2169862687588	423934.27931827656	176.7627313733101	851.1055923998356	217.47428023483445	2.9111819351706734
sub-238_T1w	0.8985254660743828	1.015814522138086	0.5491386563205706	31496.908587257618	3.57387	3.43086	3.77068	3.52007	0.24967813650764806	0.3698191532451636	0.3805027102471883	0.2901555150747299	0.048933331668376934	0.0	0.0008371762487870101	4.930195499626796	4.777384529022937	4.850221932596844	176	256	176	2.04706589177848	6.141158960430975	6.952859051606313	12.670352302609485	67.65476943616052	118.14077596156216	108.87800263975704	140.83846252154848	1.0	1.0	1.0	626.7319870846839	4.527760208295297	5.0185156705559635	3.0539278518408537	2373442.0	0.0	17.50422061420977	16.39904279658925	0.08565950829681235	178.2391457606978	475.8798043118804	467.5737341940403	394362.62194961286	116.34720255061984	852.5424442980438	228.41137808483845	2.0633997188703166
sub-239_T1w	0.8702598480912213	1.0230168037358978	0.48517474959594575	19591.451314025988	3.6136466666666665	3.51093	3.76087	3.56914	0.25511018158126325	0.36599655196844666	0.3788932664502901	0.3537658452987671	0.06759143173694604	0.0	0.00183444990691976	7.126151605561443	6.97541256585289	7.044236686437357	176	256	176	1.9649017684426424	5.8082739048117205	6.6808590248766935	12.26940140137572	44.72485063341218	87.70671916341294	79.52136658924341	106.13252997090511	1.0	1.0	1.0	309.29076928390907	5.814488455522114	7.648158744343112	3.921812865883112	2430516.0	0.0	17.461404902860522	41.21106996135462	-0.5309030380423514	170.41988782732673	418.3989789416429	396.943487925455	280781.1539816138	119.77091990411282	771.9434991013259	202.01660329502974	3.455614191497544
sub-240_T1w	0.853992624219375	0.8822702497486969	0.6025722855441326	15663.485207100593	3.523566666666667	3.45307	3.6517	3.46593	0.250191019956829	0.3622408100325241	0.38756817001064686	0.4175449311733246	0.07974644303321837	0.0	0.001088666973462479	5.020654149378834	4.871614954044356	4.955263296521219	176	256	176	1.9789629041424426	4.975200516841869	6.18834352329488	11.610867148900331	39.05219179400923	73.57348399892997	67.59205613149727	90.15049260155263	1.0	1.0	1.0	116.15433764195902	7.068669694443709	16.15593874581203	4.76774525642395	1953850.0	0.0	25.773463487625122	92.85183052520092	-0.39791630494008734	168.36751656258312	449.67387452211125	421.35812425613403	387607.1869995885	153.6388634443283	817.599213719368	212.91838257110726	8.856903016076869
sub-241_T1w	0.7318611609449602	1.366959204934994	0.5772702855289291	30692.12006944445	3.8788400000000003	3.68755	4.17393	3.77504	0.25579293480447673	0.3730949067410737	0.3711121584544496	0.2628116011619568	0.044436883926391585	0.0	0.0011271197264495682	4.728730851758849	4.62427321189619	4.6982725854724725	176	256	176	2.0047861663909425	6.59831872939185	7.835510233269997	14.903425804027203	64.27164863867733	114.98681985539574	107.52616277339462	143.32001982611075	1.0	1.0	1.0	154.02595589219865	4.391283966231299	7.883374317461653	2.9618760254234076	1935347.0	0.0	14.836553301662207	38.76565920303919	0.7882290591493173	184.51450059944355	445.3634237887517	430.80350923910737	421343.40146265924	131.11056718043983	801.4999563843012	214.88725592526364	-0.07038228735943086
sub-242_T1w	0.736544215102992	1.2810423193643767	0.5747058471983555	25621.49704834039	3.595133333333333	3.39212	3.86921	3.52407	0.2544104254378158	0.37397834891463894	0.3716112256475453	0.289382666349411	0.036797183752059925	0.0	0.0019525930719784573	4.72769166411966	4.610814886269107	4.688050159771848	176	256	176	1.993959173171811	6.2209090203470305	7.2182816148650835	13.439976651076408	55.83759182307632	96.69036817509286	91.03260550456905	120.56985651553795	1.0	1.0	1.0	314.81849311276824	5.295236706796688	7.656670452880345	3.5715828835964203	2354998.0	0.0	16.302547678351402	40.74951603402145	0.6085193966337732	176.3655451537929	462.4018771572759	451.3155822828412	418552.2160007972	104.49760243296623	829.9897772073746	226.34116546412753	-0.2117928859730407
sub-243_T1w	1.016269512384473	0.8270618106300996	0.5265737037308619	13855.316696636113	3.5495933333333336	3.44342	3.83219	3.37317	0.26424432292109434	0.3457590869150218	0.38999659016388394	0.4568241536617279	0.09521817266941068	0.0	0.0007962401727994996	6.297548197788022	6.132877643860562	6.203007629549348	176	256	176	2.2727868781192435	4.5513630994909775	5.959269386275619	11.05365818121664	30.96602543134764	66.15172029138661	58.91148120282577	79.61669788574308	1.0	1.0	1.0	763.5328190519517	7.723586067734262	6.115195239289528	5.209479637444019	2426608.0	0.0	20.10418902337551	16.354281375132704	-0.29935884446950656	132.0080520168384	393.5269133218224	365.06712586060166	328857.0806642221	175.94834043085575	698.6939415149391	160.62507854141458	7.394059331178639
sub-244_T1w	0.771235423966986	1.0561837195048764	0.5970608809134361	24291.11162764004	3.7778199999999997	3.65663	4.03348	3.64335	0.24744060201385162	0.36561772335225484	0.3869416746338935	0.3219814598560333	0.04491967260837554	0.0	0.0012740406166211675	4.716228867521592	4.577715544861073	4.651123098308793	176	256	176	2.004422825559465	5.362100558795412	6.522604873325315	12.201291235621069	3.512718690451084	7.050105721777494	6.4468365827368	8.777685335981822	1.0	1.0	1.0	116.95416050803885	0.0	12.38691065456405	0.0	1871637.0	0.0	17.999175637960434	72.75890293018738	-0.5778763430610554	160.28840765442143	421.76522968499404	390.11961206793785	409057.66863800917	157.36758798360825	774.1118451952934	194.62916219144168	2.9202004219559754
sub-245_T1w	0.8820684324888401	0.9201807017209306	0.5888399678357101	23658.006511237134	3.722773333333334	3.58226	3.98459	3.60147	0.25135089919890236	0.35786355341263665	0.39078554738846105	0.36454644799232483	0.06398131251335143	0.0	0.0015674926945856876	4.761702754558564	4.609841263530281	4.681208938321377	176	256	176	1.986458750262614	5.465551551882025	6.660872337535156	12.530606710460829	4.000818963081061	7.880664783746029	7.12590844524762	9.496241588915767	1.0	1.0	1.0	172.57256917277078	0.0	10.787508091021056	0.0	2015563.0	0.0	18.620226662606	68.29923063528399	-0.4503625483613214	173.20109491993125	451.66618066753534	417.0930772423744	411367.16565230256	168.45828592404723	826.206057343632	209.967899019959	3.6890274814697257
sub-246_T1w	0.961979679533799	0.7828704285249657	0.5562092518700585	13713.8737890625	3.5091699999999997	3.42497	3.77811	3.32443	0.24951355878858558	0.34451938899218815	0.4059670522192263	0.5851037204265594	0.1205255806446075	0.0	0.0005392914615833967	5.23306460150229	5.08369155358167	5.186719643911533	176	256	176	2.1665522231483805	3.783759530104608	5.759752421386335	11.328945510906019	34.136879963155494	61.656995599586885	57.08130890703874	75.45005115837384	1.0	1.0	1.0	5.190317730650783	8.482083919586955	7.23862339580247	5.721078664064407	2428287.0	0.0	26.93364955484867	9.401427968960444	-0.2278288912643296	162.5916346144201	474.17426286103165	441.97190172970295	369343.44358817826	203.54409091174603	840.0326672196388	203.99753058617839	6.4219885552194516
sub-247_T1w	0.8384052269782991	1.0560151312877837	0.526653354812856	22589.218704053772	3.65971	3.52593	3.84014	3.61306	0.25826744798894696	0.3667783331904972	0.37495421882055585	0.3654170334339142	0.0660952627658844	0.0	0.0014163355579877733	5.481065896184657	5.325091782020004	5.395030288792168	176	256	176	2.0133719152779586	5.859309517723594	6.396877532357702	11.317951164071552	49.42003594747372	95.13297889745418	86.74507663439697	115.68221505826301	1.0	1.0	1.0	570.1435434916441	5.439675575488501	6.100622311270086	3.6690054200589657	2333920.0	0.0	15.852344028651714	27.00262723159559	-0.40139674871625264	169.70957310703437	438.8738445474478	410.34044587239623	368149.1418236124	155.52661906555295	799.8991969227791	203.80729732859598	1.2970015084651862
sub-248_T1w	0.8564368364446098	0.835582324754263	0.5869946720578428	12912.719214753124	3.8629466666666663	3.80179	4.01523	3.77182	0.23344694193119858	0.3440312695542413	0.4225217885145601	0.5100429058074951	0.10508377850055695	0.0	0.00225420258071352	4.778315749825106	4.638648031484798	4.756518100996248	176	256	176	1.943779398366454	2.8467174860046356	5.002789231295839	10.217870809516429	28.32804270441942	59.70731401882222	55.63994144767725	78.88446761979013	1.0	1.0	1.0	271.0347447067251	7.925403657409374	10.856632899028286	5.345603533089161	2145151.0	0.0	21.213249463588	63.11317830620494	0.17134573161660915	115.77108633734706	390.62181809221073	342.6937859915197	377340.83564458234	172.58179507777095	739.8247623927891	176.3025846393402	2.7674446985842316
sub-249_T1w	0.7472094602829773	1.2249695310591806	0.5731376077142799	37338.66103316327	3.7291833333333333	3.69013	3.89384	3.60358	0.25672581870953703	0.37366834809106775	0.3696058331993951	0.31531473994255066	0.04588553309440613	0.0	0.002563805874428198	5.14324280097239	5.02592301608126	5.102289442975296	176	256	176	2.0264422783324267	6.128543379927867	6.9459382039377395	12.682828953552926	4.347242877324067	7.840985486895914	7.343398286263039	9.841966494569137	1.0	1.0	1.0	191.27834496674132	0.0	8.560128716495361	0.0	2210729.0	0.0	14.35054074972868	63.729961615774705	-0.07887935341693408	164.72718710674786	436.1938099105171	422.88845758885145	389262.06315607275	99.93664864450693	785.5046440288424	208.6849050267602	0.1079443779958158
sub-250_T1w	0.9381551752013481	0.7510469340965938	0.5943621201261113	15569.853938269522	3.6463300000000003	3.52605	3.89014	3.5228	0.24442943412569737	0.33931185290877497	0.41625871296552763	0.4384689927101135	0.0962076336145401	0.0	0.0017683821755405526	4.900468538274861	4.754873540740537	4.849947195294679	176	256	176	1.999869774082825	3.7756679727740714	5.937962095243157	12.038348538872574	36.24385743284912	73.44723177413559	66.4581190298929	89.68326788269397	1.0	1.0	1.0	211.09270685974406	7.1431036611218275	11.674380182255126	4.817950204014778	1947934.0	0.0	22.95409132912755	63.03452250949445	-0.31173034941017086	146.79078023605356	438.7002265570028	395.17515851929784	386928.861502597	183.4950749129057	810.2759825251997	197.60019026444485	7.015610168590573
sub-251_T1w	0.9968482442068957	0.8668610767590861	0.5357899295754667	12510.947975316425	3.73164	3.41521	4.03104	3.74867	0.2585917820649612	0.3654806363651908	0.375927581569848	0.46329376101493835	0.1168114960193633	0.0	0.0015620484402437862	6.170405289615316	6.0027468652912725	6.073752841223389	176	256	176	2.1283871215988808	5.858073067386508	6.371764773830654	11.128834132506574	37.25645328235938	68.79204239388295	62.55621049697741	81.62013581468989	1.0	1.0	1.0	186.15555659994072	7.79064913316112	12.502641099505409	5.254712987691164	2171017.0	0.0	31.36782867461443	62.13408904488965	-0.4595112468228404	175.67616442257975	462.8682201665548	443.04049579426646	327860.5044200269	153.8708322197199	819.4143275767565	208.15753658900778	3.5317410334767096
sub-252_T1w	0.9163864620843766	0.9535510842180026	0.5884183694840351	27779.436177322343	3.625173333333333	3.42713	3.93131	3.51708	0.2559008534104034	0.362561394782816	0.3815377518067806	0.3519364446401596	0.07206866145133972	0.0	0.0014306934050381751	4.7231241729030256	4.5741727047085154	4.645220819756932	176	256	176	2.097935492747176	5.973418298447276	7.05163517915329	13.083551746265417	56.133721616536505	102.49124306603976	93.53794307493907	121.98886454224093	1.0	1.0	1.0	166.94074478830242	5.259766941535315	9.11665014477589	3.5476588904857635	2106163.0	0.0	20.34772950410843	48.68279992151166	1.20497270085733	179.00595260530932	468.89791260655875	450.66995707154274	422117.67037606856	152.2561373412609	833.9930342137814	214.81567226873926	5.136119671537395
sub-253_T1w	0.8903714962500857	0.8796023893601617	0.5871527834033772	15862.739612188367	3.6985466666666666	3.61434	3.92904	3.55226	0.24917661003024824	0.3495865780759533	0.4012368118937985	0.39066125452518463	0.06647416204214096	0.0	0.0017775273996833907	4.968953679636608	4.8164768439369485	4.889793682613368	176	256	176	1.9690579201809397	4.476592572931727	6.155868310803186	12.021954439296893	34.35241290610484	78.00661742457899	69.27280944221992	95.45939799597595	1.0	1.0	1.0	203.46634255942163	6.805644257382309	10.06399774310441	4.590337295085192	1958247.0	0.0	20.8711738884449	53.97441544205505	-0.40868315684973133	141.8903385459995	400.09964901607447	356.8574446812272	391500.8083324029	170.37086406722665	749.8761795647442	181.2323473412355	4.859062862525056
sub-254_T1w	0.8005077559269423	1.1332574828465625	0.5184015846014841	38305.01361111111	3.400236666666667	3.21605	3.62341	3.36125	0.25218612253132405	0.37094574361868127	0.3768681338499946	0.3050473481416702	0.04428129345178605	0.0	0.0004941726085596431	5.262379099168705	5.125054839972546	5.212095060199382	176	256	176	2.239231455103359	5.737072319455879	6.704945596891597	12.13853301611555	82.24968256244436	130.04525437487007	124.02601769597094	159.78311615059835	1.0	1.0	1.0	4894.587332138087	3.9645337328374692	4.231817765009719	2.674037367105484	2900630.0	0.0	17.12412390857935	7.422549856906213	3.917317195727607	151.6815357976951	506.48518586427735	497.73091685026884	372183.3409799044	164.60756946355104	866.2081236578524	222.27726707386296	1.7899859057960423
sub-255_T1w	0.713352966521336	1.3864966375758996	0.5136425335356842	30384.490459553886	3.5575733333333335	3.37321	3.89211	3.4074	0.2561860464164226	0.3763973599474407	0.36741659363613666	0.27458301186561584	0.03430798947811131	0.0	0.0005228517233040006	5.568815127710204	5.454765221842701	5.535280704207722	176	256	176	2.1071415201719157	6.360183196054677	7.258706097519191	13.30879357633098	66.68412964139982	112.68814486147878	106.90751458714298	141.35026925855033	1.0	1.0	1.0	7.3034649817995625	4.455421314307725	3.993420006835803	3.0051360093057156	2770475.0	0.0	14.615888772532344	5.379949069459455	2.06286360343048	165.53915374159703	463.5030641815322	453.5023432224989	358706.57868752815	128.5651823617518	811.0862089116126	215.22128758088016	0.03365869666248056
sub-256_T1w	0.7754562954963663	1.113639625488856	0.5579316657476051	27662.640287369126	3.6813233333333333	3.57071	3.9033	3.56996	0.26053116301616003	0.35500343732661116	0.3844653996572288	0.31841596961021423	0.03900116682052612	0.0	0.0006197339666116327	5.020378017112023	4.883609896256926	4.9524319066414435	176	256	176	2.16716727663758	4.833818608185046	6.362390578395105	12.08618585036269	49.7720702564424	109.64536190325236	99.14608081239669	138.02081027749534	1.0	1.0	1.0	2690.22150029945	4.587634618982338	4.58478164871918	3.0943125281482935	2390148.0	0.0	15.215834332630038	14.521545045633939	-0.6002149784691442	136.49160849864808	381.6076806517881	348.5321111250669	405782.75784148165	171.056665295735	690.6965873781592	160.82361773615727	1.3510414968713107
sub-257_T1w	0.8993985022214078	1.0365626818161748	0.5383884750626222	27562.26450694197	3.5923599999999998	3.43568	3.89059	3.45081	0.2528124108341936	0.3669205235143272	0.3802670656514793	0.3409392535686493	0.06743635535240172	0.0	0.001057687759638684	6.063425400087798	5.915479162248104	5.983105892260826	176	256	176	2.0286031169800527	6.3186415693946785	7.203739569760597	13.263974022907059	12.222156964604812	22.251218866059713	20.325367495324585	26.50272665530923	1.0	1.0	1.0	706.7814492295089	0.0	5.394026892714617	0.0	2352925.0	0.0	18.09252016991377	23.98490241555373	1.3572378289590805	187.5378247783703	468.4228992747485	447.45986042544246	326165.17366525833	151.34043695777655	840.4092094376683	220.57502068243693	3.023202098154254
sub-258_T1w	0.9424560296601561	0.8764074725211676	0.576087708554727	17678.835855409958	3.594856666666667	3.49135	3.80457	3.48865	0.25224300677873357	0.3564309579303619	0.3913260352909045	0.4386209547519684	0.08621587008237841	0.0	0.0006894330871493518	4.767887939006753	4.609148494749781	4.688271375288095	176	256	176	1.998845993986735	4.798994535957807	6.075270963338526	11.427972360071038	40.81331884277153	80.57636555464481	72.83274328872328	97.10854546875352	1.0	1.0	1.0	1174.9505796439887	6.4668786901281825	6.16617824716435	4.361843392252922	2325718.0	0.0	23.6740630492568	12.929822396594696	-0.25504998868120543	157.64188343182033	438.0263468653231	402.8699701279402	411570.2844201926	162.27321721613407	800.2402246743441	201.55103590235603	8.633140868417657
sub-259_T1w	0.9038827894533121	0.9166059962912797	0.5749649876676765	27395.1178633218	3.5787666666666667	3.42861	3.78121	3.52648	0.2506202415424896	0.3672101092742756	0.3821696491832347	0.37725630402565	0.06779423356056213	0.0	0.0013529693895255985	4.907086782913202	4.747152443082619	4.825517222301281	176	256	176	2.109291271827093	5.608185767104262	6.273300007904858	11.102422984783221	4.759538887120526	8.4040448028549	7.761278441836268	10.120251635533375	1.0	1.0	1.0	157.06141512612777	0.0	10.16137502339385	0.0	2055664.0	0.0	16.472319524735212	62.85901820529816	1.4762638713242913	169.5265735121555	483.3273738750084	456.6681710164994	397097.9986381028	180.37472909130156	849.9377239309251	216.50286146288173	6.582317755600728
sub-260_T1w	0.7840615707172136	1.2902631488573222	0.5066834637607703	18694.006567836368	3.5659899999999998	3.29785	3.90116	3.49896	0.2579918584255853	0.3726579807388385	0.3693501608355762	0.3811120092868805	0.06282734870910645	0.0	0.0005669848854619046	6.3020550281427825	6.17961315733855	6.25850047429225	176	256	176	2.0542932774678095	6.162646720737927	6.791056338171931	12.156229016310055	45.97474765887662	78.73719999302047	74.32784104207644	98.27157547433225	1.0	1.0	1.0	6.492956134425954	6.34869743066534	6.126120077423711	4.282131344079971	2791040.0	0.0	21.716523244976997	7.6535889076748775	0.7710606357384164	169.7823084315074	454.6455118562876	445.5251796990633	319886.9433744827	106.68624377250671	806.9676517918706	216.87481928995163	0.821077043100769
sub-261_T1w	0.8926021860787855	0.9382925349905884	0.5532070239387707	16830.737777777777	3.6561	3.54277	3.92926	3.49627	0.2594698192815007	0.3574411196032441	0.3830890611152551	0.3946264833211899	0.08159002065658566	0.0	0.0018465207066899328	5.179599147278161	5.028473140130725	5.097562081641424	176	256	176	2.12293540747601	5.783727782752744	6.940640943180056	12.915259639311412	38.02313003687644	73.42324385142466	66.3342655973696	87.5564229038077	1.0	1.0	1.0	360.8609026594984	7.202412840856518	8.704035869167356	4.857953637838364	2283631.0	0.0	19.97590535879135	48.878701740905676	-0.44707822651199036	169.8617044387601	448.08769445382023	418.0171946287155	391242.0864008302	180.28837540745735	798.6087144315243	196.90503014751528	7.490956227131695
sub-262_T1w	0.7651874783287247	1.1977571381121916	0.5470390948672579	17976.621301775147	3.805403333333333	3.73562	4.00857	3.67202	0.2513400069915376	0.37691290380065473	0.37174708920780775	0.39271461963653564	0.0728896766901016	0.0	0.0016221138931712465	5.521519355793454	5.389392255836147	5.457952228321356	176	256	176	1.9205992616091918	6.344806486589707	6.722808951486908	11.903021106261823	41.964494572206405	79.67901079676105	73.57408275609365	99.07874289931347	1.0	1.0	1.0	632.250458984324	6.299139027505604	7.629889653099628	4.248704709112644	2673681.0	0.0	17.51295355707407	57.15940879318832	-0.25305138267957306	174.42981729824461	427.57839337519664	403.48877810686827	355871.0594200669	104.1105365306139	784.352340079844	210.08453937723246	-0.33004853431042713
sub-263_T1w	0.9311062043466302	0.8833960664633592	0.5584062048551521	15715.203341262975	3.659983333333333	3.59211	3.84958	3.53826	0.2575378563146815	0.35144019817020894	0.3910219455151095	0.33990781009197235	0.0648577496409416	0.0	0.001818232362913995	5.313309415969667	5.155337960131893	5.222018823158792	176	256	176	2.0390754244589613	5.340612966104155	6.6074982793546155	12.44280644750073	36.165879556798785	76.0517955976555	67.62176816923328	90.64762935324553	1.0	1.0	1.0	291.06600066644506	6.983575502602355	8.602748512752926	4.7103500962257385	2198109.0	0.0	19.754258930683136	44.12128638760407	-0.6233325360814597	159.64778416414222	419.14848130895774	385.5184210538864	379065.3353957295	165.73859757184982	773.3737599849701	189.06505758314665	5.263528241083133
sub-264_T1w	0.9095219632745614	0.7890766829536892	0.5487267914387489	18173.607709750566	3.6896066666666663	3.66273	3.85194	3.55415	0.24467049623013928	0.3399905837009822	0.4153389200688785	0.4345614165067673	0.08430699557065968	0.0	0.001612709787670464	5.271854987393409	5.125013576048145	5.2191869501476384	176	256	176	1.9842120189414947	3.636866663987859	5.809985631449057	11.808878211417817	5.786937485350747	12.51031997465206	11.252494570350157	15.460226251047667	1.0	1.0	1.0	456.046550458263	0.0	7.197822769936019	0.0	2310840.0	0.0	18.966256082057953	41.35244794971515	-0.11998527102754908	132.43021101837243	409.6545901688233	365.2735997438431	360981.9570731442	175.38014537096024	766.0718217492104	184.08974963973466	6.495950190753769
sub-265_T1w	0.9257192826336319	0.7910630889749548	0.5360823037797439	13439.104644533136	3.4541766666666667	3.36499	3.63225	3.36529	0.24245655116861892	0.3459606097550591	0.411582839076322	0.5301793217658997	0.12480508238077159	0.0	0.0007760171058112658	5.679360956662066	5.531592846916313	5.638170535184089	176	256	176	2.0780569848618793	3.516661863520117	5.488260006115339	10.87006116996402	10.551491493618464	20.1424262083726	18.58261021309673	25.053912937299117	1.0	1.0	1.0	1703.852775776768	0.0	6.3542044905013135	0.0	2358642.0	0.0	22.349044978618622	25.01469100353798	-0.27288686321433886	142.71607450763725	441.00261597038354	402.88144474849105	331337.2435839615	185.65670935809612	799.2178120389581	193.87381564610854	5.4394099599409635
sub-266_T1w	0.8044238638056432	1.1621768414474936	0.526811842731475	23628.081632653062	3.5873233333333334	3.41902	3.9078	3.43515	0.2571341410863021	0.3708951619395107	0.3719706969741872	0.2890741229057312	0.04358641058206558	0.0	0.0015128208307212964	5.891470749552768	5.752753288690756	5.8243204770121535	176	256	176	2.014526152766695	6.13713175773508	6.871139698859615	12.461761186077068	51.363256809147636	94.10979927607823	86.95604150478376	115.39506842912542	1.0	1.0	1.0	558.4626833195443	5.410036842509187	5.8063244034236146	3.64901439845562	2434006.0	0.0	15.554696969687939	31.495859015719365	0.08504042660394662	175.87204515140033	440.77515011335726	424.15153804421425	341243.74734780006	121.96366769075394	797.2477983608842	210.54624482407414	1.2941394708171439
sub-267_T1w	0.7700624789484666	1.252997639459701	0.5749615849584983	30005.332072664143	3.5627033333333333	3.36838	3.86792	3.45181	0.25737625242475415	0.36863856316831384	0.373985184406932	0.3083115220069885	0.04414347559213638	0.0	0.0007790377744408058	5.0907790354533935	4.96889976177995	5.049694965382881	176	256	176	2.0821306255391296	5.865839316592767	7.033250239354669	13.151780775932114	23.37905323412368	41.38562232634023	38.76521952183162	51.53098300503092	1.0	1.0	1.0	412.352931839204	0.0	4.323668842741587	0.0	2256947.0	0.0	14.518094517290592	12.302194481446675	0.007735610348344579	169.054201711201	452.63822002667496	439.0134019088	393737.2796888903	135.32559634000063	805.2508811186999	210.84788774932204	1.0839467015668678
sub-268_T1w	0.8409364119266294	0.9743845408570024	0.5597555156269635	32116.10848074922	3.6052466666666665	3.52879	3.82322	3.46373	0.24859246215487585	0.3640970389873783	0.38731049885774593	0.3782559931278229	0.05533076077699661	0.0	0.0013798116429850577	4.657954125244439	4.503976680107377	4.590913758119477	176	256	176	2.03052256240337	4.965919129315856	6.022546326563673	11.071197287971794	6.782888177282313	12.114016192063106	11.26658953460957	14.902864234483292	1.0	1.0	1.0	604.2841924761632	0.0	6.018451907011419	0.0	2711924.0	0.0	16.585897084325552	42.581834252660286	-0.5636831255534265	173.57336371112848	464.72700201220186	440.8666960336268	413801.0463517676	166.18302922323346	833.0951752178371	217.11955902020978	3.534481557069963
sub-269_T1w	0.7628043292220619	1.27928346422542	0.5585892258115592	29889.394790513372	3.767853333333333	3.61522	4.01596	3.67238	0.2522412478347247	0.37456992177038034	0.373188830394895	0.2695060819387436	0.035948796570301034	0.0	0.00046613589798719346	4.743219773375961	4.617956716667688	4.68758502693746	176	256	176	2.0787167770381965	6.771712408379292	7.502594736378723	13.65735502371868	64.19008413776925	113.02757401688751	105.08123740675182	138.0260540655987	1.0	1.0	1.0	3718.530613166442	4.561253253121493	4.0784249235555965	3.076518567278981	2548265.0	0.0	14.830397196114063	7.364762100562169	3.754954180081409	174.34123545264376	466.43335846323356	446.91033820062876	414415.2180227884	145.28004345484078	822.0089481342584	214.99311687428525	0.5081741385320364
sub-270_T1w	0.9120753941281228	0.8983394481796407	0.596577881473366	15366.872520606723	3.4816499999999997	3.38366	3.67848	3.38281	0.25452511860689747	0.36460795803031615	0.3808669233627863	0.43606293201446533	0.08391997069120405	0.0	0.0019439274493296633	4.7836433442861495	4.626584653040937	4.705111474492685	176	256	176	2.0931908547451346	5.500133036210757	6.273796810286015	11.228066539902153	36.79179621434646	65.74233905543359	60.55527052564583	79.13167630715745	1.0	1.0	1.0	211.69119086725678	7.972520398061021	11.959626229798904	5.377383291721344	2053230.0	0.0	26.113697946071625	66.21360758056912	0.188160037686099	170.91416278196175	468.8778184997991	447.72866505384445	413666.4402098665	164.4143728017807	831.7722417116165	213.89742023161483	7.487703826353588
sub-271_T1w	0.6970523480190065	1.5069979707120515	0.5511186236347662	41175.99847974089	3.63936	3.44855	3.94466	3.52487	0.24367289259088432	0.3861980291550411	0.37012907825407454	0.27212560176849365	0.034850358963012695	0.0	0.000552182593256806	4.835253938979181	4.737218170969674	4.822374487140483	176	256	176	2.2403102632596235	6.811945913011803	7.6162038979944	13.796355517711776	92.47480359425067	137.42987887287615	134.39590588259662	173.28303518066303	1.0	1.0	1.0	109.1985193092121	3.615065743755338	4.06223612880009	2.4383247904479504	2614489.0	0.0	16.781411793082952	6.141869242535599	0.47834772903994427	158.6730326940456	502.34888771121234	510.2792252637446	390905.1716213026	121.701093217358	855.7324757222086	227.77138548283233	-0.6553372541241029
sub-272_T1w	0.7718890721695284	1.1436609967178357	0.5564826662139207	19513.624783737025	3.5449133333333336	3.42564	3.87168	3.33742	0.2664153604486496	0.36304524746040673	0.3705393920909438	0.3526609241962433	0.05843990445137026	0.0	0.0010267845016130135	5.3455736882395115	5.208369629990576	5.294525670139838	176	256	176	1.982612469847904	5.12792781099261	6.0749930216568515	11.114438784130042	44.41452266486756	82.63915125251584	77.0655363685929	104.1429351883953	1.0	1.0	1.0	1150.4609218764333	6.002438282537193	5.467664889298708	4.048583097755909	2192221.0	0.0	16.87449435144663	22.49923763477952	0.4660894235114945	168.1162914173017	432.4956205389829	406.9311843216419	388011.86017277755	146.94737211614847	784.3886836916208	205.24972284305997	4.4000916775122825
sub-273_T1w	0.9465254784379231	0.8664835042707523	0.5195755219973454	16253.537347215935	3.8051933333333334	3.75269	4.02593	3.63696	0.258226479637077	0.35059485819879976	0.3911786621641233	0.3437635153532028	0.07521870136260983	0.0	0.00144765351577225	6.249564242867881	6.094353991726261	6.161397664572317	176	256	176	1.933359891206984	5.084611816742979	6.541118933246033	12.605385091788138	34.35638667217301	74.39727976571336	65.92996388950304	89.03622523062273	1.0	1.0	1.0	183.32495230871848	7.110801672390019	9.926819937380566	4.796162843704224	2052044.0	0.0	19.527234435081482	50.26696218280827	0.11785136077436231	161.9739038089412	399.69993723469497	372.9016610980034	323847.5094616123	119.93832939863205	756.423397064209	192.87722221663685	5.209456943448
sub-274_T1w	0.9103524139672127	0.8341576029768031	0.606041584214482	19261.352854830817	3.610763333333333	3.47755	3.89212	3.46262	0.25140214861686805	0.3495091076258258	0.3990887437573061	0.46141621470451355	0.0902305826544762	0.0	0.0013650957025986732	4.5212364173860475	4.373053556839305	4.463180158421397	176	256	176	1.961481757092161	4.172301729794541	5.985541095177507	11.82283979864582	40.22335761842177	79.79441207540587	72.60605127639838	97.80038413536748	1.0	1.0	1.0	298.9120588665865	6.620368387171819	11.711549955517093	4.465370619669557	2347937.0	0.0	34.99392485618591	56.95121872215133	-0.3679333518726633	158.9338778117643	443.151912700136	406.4702330734581	431066.69458718767	160.5103289410472	817.2843300830573	207.22586898056468	5.971063510419205
sub-275_T1w	1.0031576037557546	0.8626651961535415	0.5101013476333124	19367.715226385408	3.8004666666666664	3.65763	4.00918	3.73459	0.26128819831761596	0.3542779636854539	0.3844338379969301	0.4440118968486786	0.07403469681739805	0.0	0.00048621088897980713	5.836046790767081	5.66048698214691	5.725029395294478	176	256	176	1.87072767319088	4.760821160225797	5.525025902661613	9.943528874568162	22.77816503313871	53.397320449723985	46.922785383661896	64.592870668123	1.0	1.0	1.0	6922.558012899495	0.0	4.385276716525386	0.0	2814242.0	0.0	17.738863617181778	9.526967325251011	-0.1364051199932259	124.37556315501368	375.7942342536016	331.2391648516059	350765.558325854	136.3959417231381	722.0058624185622	177.06408978290537	5.729987542336264
sub-276_T1w	0.7162460410945763	1.3800900585742866	0.541767556199892	34458.13761706556	3.645293333333333	3.4693	3.86991	3.59667	0.2505880688991274	0.37816184403821745	0.37125008706265517	0.2649151682853699	0.039790138602256775	0.0	0.0006302699331272511	4.9292439985454894	4.819313411275437	4.9015128732128685	176	256	176	2.1635235097786003	6.527609809212741	7.450367428269513	13.6599689658172	76.89944104585716	122.44887652245768	117.34355218233459	152.68233897868893	1.0	1.0	1.0	933.9399536986881	4.120281003916009	4.040481952034569	2.7790873050689697	2502097.0	0.0	13.920249804854393	11.061403402566818	2.391747150159704	158.11578352527684	489.62531772863	483.63563092052937	394984.1814806389	142.32897126674652	843.6515033245087	223.54044987850162	0.1885120109335392
sub-277_T1w	0.843091709329305	0.993845817738687	0.5397123757604338	21279.515625000004	3.66381	3.58428	3.91328	3.49387	0.25881143854199135	0.36169754238744095	0.37949101907056776	0.33399519324302673	0.05905942022800442	0.0	0.0020273211317974682	5.405242920190916	5.256516852577757	5.327520414161439	176	256	176	1.9971956858717488	5.578690511074024	6.643399006207197	12.354310821675817	47.41142371102218	92.7498972899424	84.16784042119833	112.34220026263041	1.0	1.0	1.0	285.75941220697	5.565231580296672	8.575565335475678	3.7536916583776474	2213644.0	0.0	19.34807244502008	46.15637493797635	-0.027133494515982015	163.92880669609167	432.72563043229906	402.74903440475464	374015.39798658993	149.95446161739528	791.4493257645518	201.6570027870001	8.683901297591127
sub-278_T1w	0.7568624025459586	1.2101957364654872	0.5818654429185636	28480.340610380932	3.70495	3.50672	3.97603	3.6321	0.25725083653674086	0.37328024095120604	0.36946892251205316	0.32699188590049744	0.05449717640876767	0.0	0.0014577705309623018	4.512223964578759	4.379667039769398	4.460046454720694	176	256	176	2.0784648906094922	5.901422831825029	6.559530235354817	11.69870298362993	63.54347512378734	111.63566040569282	104.88325319282599	139.47062404899782	1.0	1.0	1.0	160.23007531420993	4.550974465924541	7.7525782584951966	3.06958563067019	2141289.0	0.0	18.620461594313383	37.43698902777593	0.3835842156752207	172.97464106435507	459.36535240707894	441.4114873856306	442894.61667777156	149.87695790082216	810.1930271629244	212.3735604358794	1.1589138461171427
sub-279_T1w	0.7706486270781148	1.2417947358071082	0.5943793215141757	22877.10656798302	3.6394266666666666	3.44606	3.91243	3.55979	0.2525676184617933	0.3709124857691301	0.3765198957690765	0.2723962068557739	0.036482673883438066	0.0	0.0019177216539054958	4.60334224195145	4.489540103625296	4.570526051167923	176	256	176	2.2312230245795	6.501910451923343	7.800498303587868	14.66836143426076	62.04109861915366	100.92300707986998	95.56250307385638	123.7234035225455	1.0	1.0	1.0	278.4179066422293	5.176807257487449	7.703807538282212	3.4917034339159727	2072774.0	0.0	17.727109741419554	39.542926823825844	-0.19663243258157337	164.24195333156763	493.78465472542683	490.2411308456212	426095.96893957094	150.20293489657342	846.75300453417	219.71831151522085	-0.170493306023213
sub-280_T1w	0.8451589504243506	1.068567128511411	0.5557582175113207	19648.641251929013	3.6068866666666666	3.43953	3.89423	3.4869	0.25572581639982467	0.36538621098725177	0.37888797261292356	0.3433346748352051	0.05761485695838925	0.0	0.001070592116840171	5.830355250158991	5.688113759772051	5.764468935743002	176	256	176	2.0492572913063745	5.697965174906049	6.639147970677855	12.170221445821143	43.09830113731114	78.82534274996027	72.68699075384593	96.13732837426637	1.0	1.0	1.0	306.8239175575675	6.5841407913513486	8.450656331008128	4.440935477614403	2207310.0	0.0	26.48113377392292	29.640630868027614	-0.22095104869825333	165.53017663589983	450.2272998904842	433.1392402499914	342584.88019586273	123.2277355492115	809.9608394801617	211.36370231481152	2.3496844256034146
sub-281_T1w	1.0037380474815385	0.8662360602999335	0.5398415266529569	18857.432868767315	3.5420233333333333	3.43912	3.75284	3.43411	0.2547445981474928	0.3576488137089042	0.38760658814360294	0.42471790313720703	0.0940248548984528	0.0	0.001572504811456628	5.934586308598347	5.770655704710569	5.8422612747479885	176	256	176	2.151064814864914	5.505229019230703	6.461414919565715	11.727950924601524	44.160073393773445	83.19618681317888	75.3007964999733	98.54612929296758	1.0	1.0	1.0	392.17879627710664	6.320199311092018	7.958587101438821	4.262909654527903	2243612.0	0.0	21.798282701522112	37.39434237372346	-0.417891667149469	164.14588565403523	449.3800525605471	426.0188648365438	335614.54478535196	169.1558830998838	799.9758117645979	198.0499272766348	6.571278005767578
sub-282_T1w	0.8913493940804532	0.8852021799561959	0.5953042209119807	18642.606611177172	3.714236666666667	3.49101	4.03341	3.61829	0.25799013669700327	0.3581708989027006	0.38383896440029613	0.3891361802816391	0.07751650363206863	0.0	0.0012885471753737796	4.602695423618283	4.446936931727266	4.51652575332528	176	256	176	1.954384310350668	5.481037780574464	6.4256121814941585	11.841414453557343	42.69514248722174	86.66960691358986	77.92104044951094	104.39837194772123	1.0	1.0	1.0	114.55707905839635	6.2215156667919125	14.241860639868978	4.196348547935486	1916958.0	0.0	24.36589479446411	81.33298151331711	-0.5670877748560965	179.3703105546862	436.68749135781565	405.4552576839924	436968.7303724636	151.9822687804699	809.4214884638786	207.45909164107175	3.957717991352511
sub-283_T1w	0.9532616382222099	0.8155384240022492	0.6216064205319718	11666.454674586777	3.5989866666666663	3.48709	3.79802	3.51185	0.2555859309386897	0.362226098129756	0.3821879709315543	0.5582678914070129	0.14152517914772034	0.0	0.0012219139904276692	4.93689932731154	4.77692720945047	4.867916640800649	176	256	176	2.166005436812388	4.736377134949658	5.822454149539799	10.564979876857354	34.49742787612963	60.14608346855696	55.882887274084794	73.00515047756781	1.0	1.0	1.0	139.2162552601148	8.619307451328545	17.80163872840295	5.813634529709816	1913814.0	0.0	44.27868814766407	82.80139155986191	-0.4766408747207529	158.7795693392535	469.98510956851266	453.86569444835186	401672.7152399665	159.01570169627666	823.1594601720572	209.54016170263992	8.443082662708646
sub-284_T1w	0.7252316428390386	1.2999261639324498	0.5650514389136015	26159.775001652455	3.60791	3.43435	3.94167	3.44771	0.25360425275694304	0.3807729968942955	0.3656227503487615	0.32989993691444397	0.03657193779945378	0.0	0.001721397865890275	4.987882777446116	4.859409067430605	4.937146725531024	176	256	176	1.9462462175297701	6.202482955545062	6.461793836916677	11.236652337675201	8.12830064972955	14.048213530504018	13.304364566628761	17.736579519652715	1.0	1.0	1.0	368.73369764073175	0.0	6.3063350934308255	0.0	2279947.0	0.0	16.34763963520527	35.31435539314782	0.8622433661085838	173.1847161574687	445.0053282785758	438.1464652046561	395817.40251180227	78.3200553432107	805.0172215998173	225.12357778142368	-0.26214523566565084
sub-285_T1w	1.110062290737178	0.776692065893793	0.5479103316978324	13820.3536	3.652763333333333	3.48645	3.86295	3.60889	0.2506712158220541	0.3625083704294732	0.3868204137484727	0.43108808994293213	0.09658377766609189	0.0	0.0021588954714221427	5.758638418720225	5.582940612095595	5.6427460315564755	176	256	176	2.021199348505067	6.261042567463337	6.916205819771448	12.466375543345938	36.055685918394545	69.90520704102538	62.23399189699279	80.74108273155846	1.0	1.0	1.0	181.97112563623133	7.775785805368682	11.473393276660648	5.2446878254413605	2202698.0	0.0	22.71412594988942	62.84068075447381	-0.36855026430918825	182.44509194802546	452.73095696039275	427.94338822737336	340829.881688952	145.0773205831647	822.7989664971828	211.72714148520845	6.2958057002987236
sub-286_T1w	0.8945188306845712	0.8467261847495303	0.6126876165949099	18424.18413265306	3.64608	3.56933	3.83156	3.53735	0.24682049779628926	0.36251128473459093	0.3906682174691198	0.3959248960018158	0.08657121062278744	0.0	0.0012642846642498533	4.614303126865465	4.4555735026251755	4.534420793834218	176	256	176	2.080077783169658	5.3064957839089	6.269043422926461	11.420556701700823	45.04749520788672	81.9166518540925	75.22060793166418	98.69767673301332	1.0	1.0	1.0	93.4240068315842	6.494728323183088	16.403926478475256	4.3806276842951775	1778722.0	0.0	24.05868537724018	88.55491294391308	-0.4699222738622568	170.51239121499725	473.58962381744726	446.58065559342504	415535.88333936594	174.21686766669154	842.1582888625562	214.69395127978888	6.921869608369647
sub-287_T1w	0.8079079962509518	1.135640713730882	0.5735264470048951	30213.501037597656	3.37541	3.29739	3.57391	3.25493	0.25442445124811885	0.37141237962719964	0.3741631691246814	0.3278419226408005	0.06042828857898713	0.0	0.0015380454866986122	5.336125461357345	5.202949004451988	5.288441941897125	176	256	176	2.2490171447966145	6.028364265459699	6.799167955396606	12.120122455933505	11.320438919238038	17.94659279445901	17.080462923146566	21.974357055742647	1.0	1.0	1.0	618.0889610701479	0.0	5.787610805686269	0.0	2078648.0	0.0	16.093070790171623	28.770573413178532	6.531040857119573	155.65966835020905	509.95297998508676	497.14154028892517	370597.70893918397	187.51428842544556	864.4808879345655	221.0480567964076	1.0791067578992912
sub-288_T1w	0.8252219895455709	1.1236352614387817	0.5382141825009816	23931.02311533888	3.57906	3.39121	3.87281	3.47316	0.25493568251371057	0.3685540645255575	0.37651025296073204	0.3385811150074005	0.05203671008348465	0.0	0.0009707520703254377	4.865515446943765	4.721705481790191	4.7928458764923185	176	256	176	1.955763722330427	6.010185722481793	6.658190611508228	12.008622389712464	50.53292406434508	93.45161413857187	86.01984915991012	114.07500927681345	1.0	1.0	1.0	1095.3418575277028	5.5523515841184325	5.439633410029114	3.7450042329728603	2487608.0	0.0	16.600988913327456	18.70230036146789	0.41756577025918373	176.92941241929634	443.2787739652206	428.2719766125083	408422.2596588547	97.37011005729437	812.7497619334608	218.97913711242623	1.853086210843852
sub-289_T1w	0.8150609968042705	1.0363819970912238	0.5486900541822197	18706.134211248285	3.6491833333333332	3.61106	3.79063	3.54586	0.25867900377843894	0.3622188605708741	0.37910213565068696	0.33115512132644653	0.05290229618549347	0.0	0.0016156872887629658	5.67378392620029	5.530576849725421	5.600368926634761	176	256	176	2.0229967762464227	5.56279486103505	6.549774512108871	12.06353189904514	40.110742393518066	81.57587349123284	73.98842271334568	100.27865225528615	1.0	1.0	1.0	168.62183221440714	6.267745852202855	10.320428813015727	4.227530334144831	2066827.0	0.0	18.42240861058235	61.64595264565323	-0.03568052691672774	162.0951183403031	411.17611883655957	383.7428957782686	356744.2144117151	144.87024681642652	756.7279298119247	189.6900491603929	3.236475447802273
sub-290_T1w	0.9020764020660913	0.979592896711012	0.5263709474822487	15194.993378615061	3.700013333333333	3.57818	3.89938	3.62248	0.25580355227009105	0.3627951070582799	0.38140134067162895	0.3710116893053055	0.06588419824838637	0.0	0.0012744537663086748	6.333059587964623	6.177938481113249	6.244735889650641	176	256	176	1.944434509007712	5.681563113474494	6.578095948648932	12.10829022346459	37.6922791701846	76.4779763310155	68.69503352443878	91.91484507211625	1.0	1.0	1.0	542.2875460212128	6.901799078759829	7.365689063989401	4.655192736536264	2245175.0	0.0	20.25178737938404	32.49444566982166	-0.610301265388022	173.75405126016534	423.6478740801364	397.0845424756408	316521.59529146354	122.56408905610442	786.7275724746287	204.21562843730382	4.3741498148725215
sub-291_T1w	0.8613492124211847	0.9830867106530853	0.6076363150571558	20036.607645452634	3.5170099999999995	3.29746	3.79213	3.46144	0.2422812277514939	0.377531469156821	0.38018730309168514	0.40447095036506653	0.0916366636753082	0.0	0.0014705031692321708	4.850087037185508	4.705776068066681	4.779364053433838	176	256	176	2.1916720886475693	6.639410645696403	7.067239761322772	12.370636549624345	48.08301300803036	77.46993105290409	72.87069625923151	93.05914471676006	1.0	1.0	1.0	121.34298110539247	6.834710027036147	13.64459903378421	4.6099418587982655	2041500.0	0.0	19.797734804451466	79.94447322361876	0.1781900431590051	169.38424772429892	504.43233889673553	501.62599900737405	388544.7091440237	148.8761068508029	873.065810482949	228.87792206063142	-0.35282195638018
sub-292_T1w	0.9575735229061905	0.7199198754144797	0.5789454592335327	11220.9517874024	3.3558733333333333	3.26281	3.60555	3.19926	0.23621151481405528	0.33730206456471035	0.4264864206212343	0.6028810441493988	0.14496533572673798	0.0	0.001980642496455908	5.101240558541079	4.957959803776986	5.062677577489085	176	256	176	2.060963233357058	3.43133158580895	5.813080114373224	11.94694552395366	28.574136592900327	57.071300055200204	52.00532771901504	70.3705465089446	1.0	1.0	1.0	279.4935226876864	8.949599768126143	12.232884928072384	6.036413311958313	2086535.0	0.0	27.378055214881897	74.73376842398496	-0.09995803845353013	133.43564557509364	431.7024853702638	390.34174597263336	358870.48510269914	186.31097602844238	791.0038114786148	189.3974602782107	6.898479869325957
sub-293_T1w	0.8857184658212816	0.9898582643018722	0.5448595672064958	18943.208342615282	3.74719	3.62628	3.96289	3.6524	0.25351469212339217	0.3580874237518158	0.388397884124792	0.37345463037490845	0.07571022510528563	0.0	0.0009174524172580224	5.610249896117905	5.454952524221381	5.517740945675041	176	256	176	1.979026730102901	5.683461372079841	6.791486714773883	12.711972042138909	39.23710383088285	83.51584670148807	74.30473622219773	100.16125813422228	1.0	1.0	1.0	784.1011188725856	6.255913360611928	5.860274921257843	4.219549439847469	2428479.0	0.0	17.276895344257355	20.842790125117865	-0.6609638776717808	167.18559012532978	409.89230371037763	374.6760553792119	353942.50957368687	160.87447549402714	760.9807903170586	189.32312554966379	3.7995539901861113
sub-294_T1w	0.8458492609068465	1.0548976730504591	0.5278002764255999	15149.506944444445	3.6823600000000005	3.57993	3.90425	3.5629	0.2611782567062621	0.3600874480386944	0.37873429525504354	0.34946028888225555	0.06512793004512785	0.0	0.001529089212612292	5.81109704292033	5.666998396762024	5.742015571599185	176	256	176	2.0126932468329506	5.4042495576739125	6.472130878784235	11.999449831845839	40.3467492897358	78.86895029857205	71.98294353791142	96.73313102542645	1.0	1.0	1.0	358.03632039918983	6.4993081304615945	6.818084380603759	4.383716717362404	2267734.0	0.0	17.640924531966448	29.44570762839128	-0.45986566714318045	163.47856499120738	424.7530850388837	400.2616183385253	351285.27788977267	136.67297443002462	778.9935311861336	198.8683815865814	1.8061033060282865
sub-295_T1w	0.7367224847544749	1.220044137766908	0.602798644488746	36989.84172605529	3.647403333333333	3.4695	3.92887	3.54384	0.2604674342853025	0.36895481596101626	0.37057774975368124	0.2727048397064209	0.03832809627056122	0.0	0.0012829682521471066	4.902548657207563	4.78926818471437	4.863085444646747	176	256	176	2.034878128072572	6.1770901079964755	7.451157560031895	14.141504444026637	4.3865513109372225	8.114314381587445	7.535689939325587	10.106204125452095	1.0	1.0	1.0	107.96156288894566	0.0	11.005992937198899	0.0	1857818.0	0.0	17.728407457470894	62.73761338292517	1.5205783170995302	174.00790084468616	440.75061298309316	420.0678823981434	414290.64534084103	142.97736204229295	790.1203367952257	206.4336775899592	2.899150227666901
sub-296_T1w	1.1050494189140916	0.7674010735715027	0.5438313416949944	21616.230112872887	3.4139766666666667	3.3331	3.62807	3.28076	0.2501800702300859	0.3545246718415239	0.39529525792839015	0.4041315019130707	0.05443724989891052	0.0	0.002242229811102857	6.236513971321787	6.0675951346817705	6.146569858373911	176	256	176	1.8449700609373663	4.671010530023821	5.796475955302495	10.873447274946297	4.237903108084052	8.152172433352165	7.376461170811223	9.739307970997451	1.0	1.0	1.0	159.926332851177	0.0	9.587072976765318	0.0	2043885.0	0.0	17.75578534603119	64.52114274251957	-0.2452473143972025	172.3517003101345	442.15743680836147	417.3701100498438	313115.6191048445	102.49599860608578	832.5935165435076	226.22017148507868	17.630116517060053
sub-297_T1w	0.8639374094037267	0.7324267873864362	0.6101381803361946	11861.805686058686	3.553796666666667	3.44691	3.74195	3.47253	0.23267917174898461	0.3393352739586492	0.4279855542923662	0.5590689778327942	0.11552171409130091	0.0	0.0012596583371444283	4.299477309612603	4.162330851430814	4.277701323748145	176	256	176	2.0286928603765677	3.1138916868081115	5.505200255574347	11.373016219538359	34.65233903245491	68.3745420754524	63.525651330802894	87.55007288450136	1.0	1.0	1.0	86.01590432256783	7.366176561402949	25.74032005878817	4.968410588800907	1927827.0	0.0	33.58277527615428	134.93708892485017	-0.2507386568404901	140.5029973749081	430.57379099156697	389.6215316057205	416784.7049928063	180.64159486442804	795.1297094151378	192.0552252151639	4.127797022022568
sub-298_T1w	0.8001265328757504	1.17727041713246	0.5654288151031808	29443.31725463451	3.58418	3.48219	3.77682	3.49353	0.24525673606527534	0.37637992092865624	0.3783633430060684	0.2546074092388153	0.031214362382888772	0.0	0.0020120467254371647	5.025847806557136	4.899196510527986	4.972078624355332	176	256	176	2.139660069218335	6.741935385475955	7.725213316378294	14.294044494440593	65.21961372815989	106.45565827037883	100.18295434309442	128.87359103074454	1.0	1.0	1.0	301.8400280013677	4.932864519208435	7.36872985212448	3.3271665573120117	2359489.0	0.0	15.918771028518677	42.59132017980033	0.1952661910256661	172.77783225468852	495.7582125096248	491.07257437705994	379953.452561558	137.70454001426697	866.8416180610657	229.50932029532686	-0.16053687774681125
sub-299_T1w	1.1059708681241276	0.7718481250952809	0.5555726953543855	15138.524079084289	3.6009666666666664	3.45479	3.88264	3.46547	0.23791714162191907	0.35195880917605205	0.41012404920202894	0.5483623147010803	0.10073308348655696	0.0	0.001712453956449858	5.164788454603456	5.016604287612737	5.131448816367655	176	256	176	1.7313208281210888	2.672124242581232	4.275348643288624	8.422600859163552	36.21893806889931	68.54127338164454	64.98046034225129	90.18116957621002	1.0	1.0	1.0	287.3339694521717	6.672083092371009	7.684775159394922	4.500251658260822	2056910.0	0.0	19.731872655451298	37.359777136745684	0.1787747312389234	147.8589602777883	426.551703665467	368.8632845208049	354638.10175906704	161.82023794949055	815.7099509239197	213.05280827980985	2.586604247134761
sub-300_T1w	0.9630984011412389	0.8361297751481375	0.5902275551014623	17307.0469140625	3.6342133333333337	3.44871	3.8428	3.61113	0.2560913577424714	0.35990062411956475	0.38400801813796387	0.4030425101518631	0.0853393331170082	0.0	0.001260140986066362	4.958618567704837	4.7973498010659705	4.8735953136447305	176	256	176	1.9647800423049844	5.15561452395004	6.298322524280176	11.774573006585504	41.57073689245514	79.73836260060875	72.13020480414505	95.08151491937126	1.0	1.0	1.0	164.7387550988339	6.731875887859711	11.566497580465072	4.540581285953522	2020821.0	0.0	24.37409259751439	58.41300683083913	1.088794309523129	172.22382479774424	458.47210646893	427.1614908389747	402092.62630749866	151.44730497524142	835.5930838733912	217.40904857956662	12.867481863220007
sub-301_T1w	0.7705858534415624	1.214853361742882	0.544313303326727	18980.846337626015	3.6188599999999997	3.46359	3.8783	3.51469	0.2601470782565646	0.36759489845364895	0.37225802328978647	0.3773878514766693	0.060578376054763794	0.0	0.0005006400674361824	5.383733210521261	5.249159803464982	5.325261025421933	176	256	176	1.9816942008874001	5.70647801111286	6.540067660636299	11.932030769908637	44.60878003964959	85.80009562347365	79.1659145369997	107.08886794787584	1.0	1.0	1.0	8.689565776411607	5.855981424630209	4.710415384411511	3.9497994482517242	2490133.0	0.0	16.691087990999222	6.09487811414296	-0.46950339688293097	169.30397909112338	425.7469214798496	398.73862494528294	377158.3726446314	140.88679806143045	776.58153668046	201.21070958242305	0.5530851897752433
sub-302_T1w	0.8197035870860986	1.0448950142899198	0.6080981837741402	20180.493694068675	3.77816	3.54903	4.09705	3.6884	0.2587239525735588	0.36182955467073846	0.37944649275570275	0.37031999230384827	0.06449429839849469	0.0	0.0011478810610110375	4.386672391883748	4.242879694811408	4.314632944279908	176	256	176	1.9525259962038657	5.270626951996807	6.485743011233126	12.234076085498705	43.32976354943418	88.5690919988835	80.35322847038866	109.16082986284829	1.0	1.0	1.0	158.38142161501546	5.83603181359642	9.996681786123451	3.936343640089035	1967624.0	0.0	22.184108085930347	45.74292150934112	-0.3883176819606162	168.32783188073103	414.0486963583791	385.98661065101624	459455.448948697	135.15717055648565	767.6151265576482	197.68555776123307	7.044564250336165
sub-303_T1w	0.8308585383307729	1.1459630224100568	0.5553691128424603	27123.73719387755	3.52265	3.26035	3.88663	3.42097	0.2460263139854641	0.379798363630823	0.37417532238371287	0.3322471082210541	0.05121982842683792	0.0	0.0004585367622982444	4.6516810239662725	4.511135681498128	4.586208990902923	176	256	176	2.1185142389607914	6.508888206451665	6.920512754490251	12.134135818058295	60.50341969619213	95.60893578032872	90.60323233633244	115.6973415324765	1.0	1.0	1.0	4.571345402504531	5.440586101085895	5.093627628505509	3.669619560241699	2903636.0	0.0	17.488030716776848	6.494550260853315	1.4537146544586825	159.90222587722764	503.8296806754753	502.4511907249689	410517.5394924199	109.85923558473587	884.7223408520222	237.17120683512618	-0.2213936517601085
sub-304_T1w	0.8007870658859161	0.8875762704493879	0.5713826394944522	19459.313769650016	3.8604566666666664	3.54741	4.26409	3.76987	0.24285021100595733	0.35245787127668826	0.4046919177173544	0.4063999354839325	0.06349442005157474	0.0	0.0017585751917895815	5.043365915260136	4.903411640049209	5.018054058425288	176	256	176	1.8861607942334928	3.225068282019999	5.135027419318108	10.293853181700833	44.05967100128652	85.15806780459718	80.0610268038496	110.96534160566509	1.0	1.0	1.0	277.3978103894544	5.716262324693599	8.926333453795227	3.8555603474378586	2143022.0	0.0	21.176809072494507	49.351982271426984	-0.09793534528260084	151.0117061896667	433.4291257319791	384.43389404565096	372007.66752960347	175.37045013159513	802.2442806512117	203.8179239644086	2.451291032786095
sub-305_T1w	0.8321616251313668	0.832826549732259	0.5824450830907428	17917.993106281956	3.5726099999999996	3.51876	3.66429	3.53478	0.25516688913334523	0.34528896065755216	0.3995441502091028	0.4225122928619385	0.07523906230926514	0.0	0.0015026334367257792	5.252567601151238	5.113946507422303	5.222201878127729	176	256	176	1.856094511577037	3.4098301786033742	5.426079229619922	11.012312998679352	5.183557186291632	10.471849763018357	9.642835362114782	13.27309913703436	1.0	1.0	1.0	179.49978519521804	0.0	9.237347978407433	0.0	2030415.0	0.0	19.630130684003234	47.6554184588225	-0.0001015173607292752	147.93229636899133	419.69472575603527	377.0582535453141	376394.3821219791	148.22438270784914	791.4106833823025	203.14577210981042	9.141203348136136
sub-306_T1w	0.7567950943509784	1.3244893300781873	0.5670715495628644	28022.274784709094	3.487083333333333	3.29674	3.81177	3.35274	0.24995444165498268	0.3743015061372448	0.37574405220777257	0.2862263321876526	0.03996206820011139	0.0	0.0004143917144628861	4.9664272163104375	4.859351754462118	4.945602316150327	176	256	176	2.293623078303456	6.478226830425818	7.748254773284792	14.472914411125101	68.66934042085906	104.1899182812803	100.4811242930896	128.58411417712944	1.0	1.0	1.0	3741.2114583998496	4.922234290129804	4.735794808899261	3.319996576756239	2562165.0	0.0	16.99724743142724	9.55342860990468	1.0033108710343894	151.91613693725404	512.4698428777766	515.933143235743	390601.5565525512	149.62685426697135	866.944747120142	224.9421396574389	-0.17582063908383638
sub-307_T1w	0.730871548191885	1.283788860078178	0.5897833080291457	38364.43836565097	3.7162333333333337	3.54944	4.04819	3.55107	0.2502323593476992	0.3723641500848052	0.3774034905674956	0.27097851037979126	0.04142104089260101	0.0	0.0012975577321867574	4.571769691071529	4.459009291519973	4.535674857088173	176	256	176	2.0179292870599195	6.101496708119986	7.444466849648296	14.213974553764983	5.789412956045732	10.467192961460725	9.787247113862513	13.105135424081082	1.0	1.0	1.0	186.02613848856262	0.0	8.392249629293364	0.0	1951248.0	0.0	17.136990828439593	48.32612191089774	0.011035844529332817	175.70483483047255	445.57051823655786	427.05591737292707	425881.713048497	138.701696889475	799.3313771206886	211.63051586227118	0.9715755768000385
sub-308_T1w	0.7764109462480413	1.2147685210768246	0.5735834263320592	49188.60695257228	3.483286666666667	3.41769	3.66967	3.3625	0.24934214420574916	0.3693284216322349	0.38132943416201603	0.25426362454891205	0.03226117789745331	0.0	0.0012831652332873965	4.6945504867766985	4.578188566813692	4.663344922267018	176	256	176	2.2041276429026704	6.006822117668391	7.61488850605546	14.633715757595317	11.64771079684059	19.07858756021639	18.066655420251518	23.473667903697578	1.0	1.0	1.0	643.0781322737448	0.0	4.574730725876983	0.0	2446147.0	0.0	14.178308211266994	27.34671254992562	0.4003368144639987	158.87089722670743	494.0689537586855	486.19890304654837	412201.4619444753	153.8281402811408	852.9358036965132	220.58537074879885	1.325448185574328
sub-309_T1w	0.8231694617118849	1.0462671121110099	0.5893867617573084	19173.41059302852	3.7628533333333336	3.53675	4.08245	3.66936	0.24990155060356445	0.3724770514689676	0.3776213979274679	0.37226563692092896	0.06622998118400575	0.0	0.0015080621005495504	5.095641855417671	4.945923801244049	5.016779054942332	176	256	176	1.9547660747342726	6.013797546726187	6.500444413301403	11.53276961844375	42.13285420013344	78.91959619959842	72.5580462818337	96.62168844576922	1.0	1.0	1.0	165.2210325142959	6.598896810374175	11.35471399155669	4.4508882611989975	2064892.0	0.0	19.2197447642684	66.70443003544031	-0.22911400173993268	182.319520207838	447.3529257998742	424.3854519352317	382622.5150450801	129.31179152801633	814.8834591545165	217.1026512305138	1.299444324255428
[truncated: 690 more rows]
[truncated: 19 more columns]
