# Supplementary material for: A-eye: Automated 3D MRI segmentation and morphometric feature extraction for eye and orbit atlas construction
Source: PLoS One. 2026 Jul 2;21(7):e0352257. doi: 10.1371/journal.pone.0352257 (PMC13327317; doi:10.1371/journal.pone.0352257)
Supplement: S12 File — The zip file contains results from the study. (ZIP) [file pone.0352257.s012.zip › S12_file/qc/excluded/1_mriqc/qc1.csv]

subject	bids	report	my_rate	comments
2022160100298	sub-096	sub-HMEFJ	0	blurry, noisy
2022160104086	sub-1105	sub-JSOOZ	0
2022160104212	sub-1144	sub-LPXED	0	no optic nerve
2022160100434	sub-137	sub-UBIBB	0	no lens
2022160101090	sub-275	sub-INDZM	0
2022160101378	sub-363	sub-MHRGQ	0	blurred lens, no o.n.
2022160102024	sub-451	sub-LYRAA	0	limit, no o.n.
2022160102111	sub-484	sub-SFVHB	0	limit, lens, o.n.
2022160102848	sub-727	sub-KRZDQ	0	no lens
2022160102982	sub-772	sub-OJULJ	0	blurry, noisy
