# Supplementary material for: A-eye: Automated 3D MRI segmentation and morphometric feature extraction for eye and orbit atlas construction
Source: PLoS One. 2026 Jul 2;21(7):e0352257. doi: 10.1371/journal.pone.0352257 (PMC13327317; doi:10.1371/journal.pone.0352257)
Supplement: S12 File — The zip file contains results from the study. (ZIP) [file pone.0352257.s012.zip › S12_file/qc/excluded/1_mriqc/qc1_all.xlsx]

## Sheet: 05
bids_name	name	my_rate	comments
sub-001_T1w	sub-APUKS	1
sub-053_T1w	sub-XKICG	1	limit
sub-096_T1w	sub-HMEFJ	0	blurry, noisy
sub-1078_T1w	sub-DGECA	1
sub-108_T1w	sub-EQKHT	1
sub-1105_T1w	sub-JSOOZ	0
sub-1130_T1w	sub-GDWSJ	1
sub-1144_T1w	sub-LPXED	0	no optic nerve
sub-1156_T1w	sub-ZSLLA	1
sub-1171_T1w	sub-XFRWS	1
sub-1183_T1w	sub-MYHXL	1
sub-126_T1w	sub-JASYK	1
sub-137_T1w	sub-UBIBB	0	no lens
sub-141_T1w	sub-IFMPW	1
sub-150_T1w	sub-GIHHF	1
sub-275_T1w	sub-INDZM	0
sub-299_T1w	sub-MMFOS	1
sub-326_T1w	sub-WRQIQ	1	limit
sub-342_T1w	sub-XIGDR	1
sub-363_T1w	sub-MHRGQ	0	blurred lens, no o.n.
sub-394_T1w	sub-VNVWN	1
sub-451_T1w	sub-LYRAA	0	limit, no o.n.
sub-484_T1w	sub-SFVHB	0	limit, lens, o.n.
sub-551_T1w	sub-UDSBS	1
sub-687_T1w	sub-OPBWJ	1
sub-707_T1w	sub-MUOHS	1
sub-727_T1w	sub-KRZDQ	0	no lens
sub-772_T1w	sub-OJULJ	0	blurry, noisy
sub-898_T1w	sub-WXSQP	1
