# Supplementary material for: A-eye: Automated 3D MRI segmentation and morphometric feature extraction for eye and orbit atlas construction
Source: PLoS One. 2026 Jul 2;21(7):e0352257. doi: 10.1371/journal.pone.0352257 (PMC13327317; doi:10.1371/journal.pone.0352257)
Supplement: S12 File — The zip file contains results from the study. (ZIP) [file pone.0352257.s012.zip › S12_file/qc/excluded/2_sim_metrics/qc2_atlas.xlsx]

## Sheet: Sheet1
report	bids	subject	my_rate	comments
sub-BVUFF	sub-238	2022160100969	1
sub-EWDHC	sub-590	2022160102457	1
sub-FDKIB	sub-402	2022160101853	1
sub-ICOOY	sub-683	2022160102720	1
sub-KSGXJ	sub-243	2022160100984	1
sub-MMFOS	sub-299	2022160101166	1	limit, bad quality
sub-QJGYG	sub-309	2022160101201	1
sub-SYYJJ	sub-715	2022160102815	1	bad segmentation, not bad image, corrected
sub-ZEYHM	sub-439	2022160101969	1
