# Supplementary material for: A-eye: Automated 3D MRI segmentation and morphometric feature extraction for eye and orbit atlas construction
Source: PLoS One. 2026 Jul 2;21(7):e0352257. doi: 10.1371/journal.pone.0352257 (PMC13327317; doi:10.1371/journal.pone.0352257)
Supplement: S12 File — The zip file contains results from the study. (ZIP) [file pone.0352257.s012.zip › S12_file/qc/excluded/2_sim_metrics/qc2_atlas_nnunet.csv]

report	bids	subject	my_rate	comments
sub-AHVKR	sub-904	2022160103412	0	really bad image
sub-DBILG	sub-620	2022160102559	0	no lens
sub-DFPTL	sub-741	2022160102890	0	no lens
sub-DXQBC	sub-1010	2022160103730	0	no lens
sub-EDVET	sub-235	2022160100963	0	noisy
sub-ENOOW	sub-868	2022160103283	0	no lens
sub-EPUIZ	sub-132	2022160100420	0	too noisy
sub-FHPUG	sub-750	2022160102920	0	no lens, bad quality
sub-FKYUF	sub-718	2022160102827	0	no lens, bad quality
sub-FSASJ	sub-801	2022160103075	0	histogram weird on the right eye, hence the segmentation of the globe is bad
sub-FUJYV	sub-1110	2022160104104	0	no lens, bad quality
sub-FVDJK	sub-731	2022160102859	0	no lens
sub-FXFHX	sub-167	2022160100507	0	noisy
sub-GCXQW	sub-312	2022160101206	0	too noisy
sub-KIPSN	sub-237	2022160100968	0	good segmentation but weird image
sub-LVKSF	sub-831	2022160103177	0	no lens
sub-QOLWZ	sub-971	2022160103602	0	too noisy
sub-TNPZD	sub-1087	2022160104012	0	no lens, eyes open
sub-WOHRA	sub-773	2022160102983	0	no lens
sub-YNBHI	sub-092	2022160100286	0	no lens
