# Supplementary material for: A-eye: Automated 3D MRI segmentation and morphometric feature extraction for eye and orbit atlas construction
Source: PLoS One. 2026 Jul 2;21(7):e0352257. doi: 10.1371/journal.pone.0352257 (PMC13327317; doi:10.1371/journal.pone.0352257)
Supplement: S12 File — The zip file contains results from the study. (ZIP) [file pone.0352257.s012.zip › S12_file/qc/excluded/2_sim_metrics/qc2_nnunet.xlsx]

## Sheet: Sheet1
report	bids	subject	my_rate	comments
sub-AYPKG	sub-569	2022160102404	1
sub-BVUFF	sub-238	2022160100969	1
sub-DKDOZ	sub-531	2022160102274	1
sub-EWDHC	sub-590	2022160102457	1
sub-FDKIB	sub-402	2022160101853	1
sub-HXLJJ	sub-217	2022160100919	1
sub-MMFOS	sub-299	2022160101166	1	limit, bad quality
sub-QJGYG	sub-309	2022160101201	1
sub-SISNN	sub-123	2022160100381	1
sub-SYYJJ	sub-715	2022160102815	1	bad segmentation, not bad image, corrected
sub-TEATM	sub-706	2022160102790	1
sub-VCVZH	sub-037	2022160100120	1
sub-ZZMDW	sub-189	2022160100556	1
