# Supplementary material for: A-eye: Automated 3D MRI segmentation and morphometric feature extraction for eye and orbit atlas construction
Source: PLoS One. 2026 Jul 2;21(7):e0352257. doi: 10.1371/journal.pone.0352257 (PMC13327317; doi:10.1371/journal.pone.0352257)
Supplement: S12 File — The zip file contains results from the study. (ZIP) [file pone.0352257.s012.zip › S12_file/qc/excluded/3_biomarkers/3_1_axial_length/qc3_al.csv]

report	bids	subject	my_rate	comments
sub-CEGVN	sub-138	2022160100436	0	no lens, limit, I cannot see the lens
sub-CFPZJ	sub-008	2022160100016	0
sub-DZWQP	sub-160	2022160100486	0	no lens, bad quality
sub-EJQQS	sub-542	2022160102323	0	lens indistinguishable
sub-FYOVG	sub-1174	2022160104316	0
sub-GXKVJ	sub-211	2022160100898	0	no lens
sub-HEMBC	sub-170	2022160100515	0	no lens
sub-HLNFZ	sub-060	2022160100191	0	good quality but no lens
sub-JCJOB	sub-555	2022160102369	0	no lens, bad quality
sub-JNCNO	sub-811	2022160103103	0	no lens
sub-KVRGB	sub-156	2022160100481	0	no lens
sub-KWPLQ	sub-091	2022160100285	0	no lens
sub-NUGQZ	sub-922	2022160103461	0	no lens
sub-OAJUJ	sub-711	2022160102800	0	no lens
sub-QBZOT	sub-397	2022160101506	0	no lens, good quality
sub-RWHVZ	sub-1160	2022160104264	0	no lens
sub-STZWD	sub-359	2022160101366	0	no lens
sub-TQACJ	sub-104	2022160100323	0	no lens
sub-UQFXE	sub-949	2022160103548	0	no lens, eye open, artifacts
sub-ZBSJZ	sub-636	2022160102598	0	bad quality
sub-ZVWSY	sub-459	2022160102042	0	indistinguishable lens
