# Supplementary material for: A-eye: Automated 3D MRI segmentation and morphometric feature extraction for eye and orbit atlas construction
Source: PLoS One. 2026 Jul 2;21(7):e0352257. doi: 10.1371/journal.pone.0352257 (PMC13327317; doi:10.1371/journal.pone.0352257)
Supplement: S12 File — The zip file contains results from the study. (ZIP) [file pone.0352257.s012.zip › S12_file/qc/excluded/3_biomarkers/3_1_axial_length/qc3_al_atlas.xlsx]

## Sheet: Sheet1
report	bids	subject	my_rate	comments
sub-AAULD	sub-872	2022160103290	1
sub-AGEHT	sub-857	2022160103261	1
sub-AIHWA	sub-884	2022160103328	1	atlas bad segmentation
sub-ASJSH	sub-361	2022160101373	1	outlier but not too much (overestimating voxels)
sub-CFAZO	sub-366	2022160101385	1
sub-CTGIW	sub-014	2022160100032	1
sub-CTRDF	sub-770	2022160102976	1
sub-CYBAC	sub-360	2022160101368	1
sub-DHBVW	sub-736	2022160102875	1
sub-DMOBE	sub-1207	2022160104412	1
sub-DNEAJ	sub-914	2022160103437	1
sub-DWRCG	sub-696	2022160102765	1
sub-HKQWH	sub-535	2022160102309	1
sub-HWBIO	sub-549	2022160102343	1
sub-IDKFY	sub-219	2022160100925	1
sub-JWVRI	sub-1199	2022160104388	1
sub-KGSWL	sub-158	2022160100484	1
sub-KHCXA	sub-983	2022160103637	1
sub-KHUSX	sub-814	2022160103116	1	weird lens
sub-LGSUZ	sub-834	2022160103198	1
sub-LHQWH	sub-277	2022160101093	1
sub-LQRKX	sub-966	2022160103590	1
sub-LVQIG	sub-882	2022160103319	1	almost no lens
sub-MRROY	sub-481	2022160102100	1
sub-MTUFJ	sub-286	2022160101126	1	bad quality
sub-NHBDV	sub-582	2022160102438	1
sub-NIVUA	sub-991	2022160103663	1
sub-NPESG	sub-339	2022160101298	1
sub-NTSJO	sub-1061	2022160103919	1
sub-OHYGE	sub-1152	2022160104230	1
sub-ORNZR	sub-1153	2022160104233	1	bad atlas seg
sub-PAJRT	sub-1133	2022160104183	1
sub-QGPYK	sub-1129	2022160104164	1	super open eyes
sub-QZPBN	sub-826	2022160103163	1	AL 28
sub-RTFPJ	sub-546	2022160102336	1
sub-SGBSM	sub-1103	2022160104073	1
sub-SKZIQ	sub-1115	2022160104122	1	bad quality
sub-UBZOI	sub-248	2022160100996	1
sub-UTNMA	sub-617	2022160102547	1
sub-XHWHZ	sub-974	2022160103610	1
sub-YBPYW	sub-399	2022160101512	1
sub-YLTMJ	sub-332	2022160101281	1
sub-ZAASI	sub-519	2022160102225	1
sub-ZKUQA	sub-712	2022160102801	1	noisy
sub-ZPKAF	sub-1121	2022160104143	1
