# Supplementary material for: A-eye: Automated 3D MRI segmentation and morphometric feature extraction for eye and orbit atlas construction
Source: PLoS One. 2026 Jul 2;21(7):e0352257. doi: 10.1371/journal.pone.0352257 (PMC13327317; doi:10.1371/journal.pone.0352257)
Supplement: S12 File — The zip file contains results from the study. (ZIP) [file pone.0352257.s012.zip › S12_file/qc/excluded/3_biomarkers/3_1_axial_length/qc3_al_nnunet.xlsx]

## Sheet: Sheet1
report	bids	subject	my_rate	comments
sub-AAULD	sub-872	2022160103290	1
sub-AEEAW	sub-190	2022160100557	1
sub-AGEHT	sub-857	2022160103261	1
sub-AIAKS	sub-1081	2022160103992	1
sub-ANBGI	sub-835	2022160103199	1
sub-ASJSH	sub-361	2022160101373	1	outlier but not too much (overestimating voxels)
sub-AXYOA	sub-1001	2022160103703	1
sub-BCLZW	sub-963	2022160103585	1	nnunet seg no lens
sub-BEDXR	sub-972	2022160103605	1
sub-BMMQF	sub-828	2022160103172	1	not so much difference, but it appeared as an outliers in certains fields (DSC, HD)
sub-BPGGL	sub-1074	2022160103973	1
sub-BQQRH	sub-830	2022160103175	1	limit
sub-BTAIR	sub-629	2022160102584	1
sub-BYDRJ	sub-543	2022160102324	1	noisy
sub-CEGVN	sub-138	2022160100436	0	no lens, limit, I cannot see the lens
sub-CFAZO	sub-366	2022160101385	1
sub-CFPZJ	sub-008	2022160100016	0
sub-CTGIW	sub-014	2022160100032	1
sub-CTRDF	sub-770	2022160102976	1
sub-CYBAC	sub-360	2022160101368	1
sub-CZBKQ	sub-674	2022160102697	1	no lens on the right eye
sub-DFPFS	sub-625	2022160102576	1	AL 28mm
sub-DGQKQ	sub-498	2022160102151	1	AL 28mm
sub-DHBVW	sub-736	2022160102875	1
sub-DMOBE	sub-1207	2022160104412	1
sub-DNEAJ	sub-914	2022160103437	1
sub-DWRCG	sub-696	2022160102765	1
sub-DZWQP	sub-160	2022160100486	0	no lens, bad quality
sub-EFCRY	sub-1033	2022160103805	1	AL 29mm, bad quality
sub-EJQQS	sub-542	2022160102323	0	lens indistinguishable
sub-ELXCA	sub-196	2022160100584	1	no aligned slice
sub-EQKHT	sub-108	2022160100329	1	excellent segmentation but on the wrong eye (left)
sub-FHPUO	sub-464	2022160102055	1	AL 28mm
sub-FMEGO	sub-087	2022160100273	1	AL 28mm
sub-FYOVG	sub-1174	2022160104316	0
sub-GCJCV	sub-322	2022160101239	1
sub-GDPHD	sub-708	2022160102796	1	AL 29mm
sub-GHVHG	sub-644	2022160102613	1	no aligned slice
sub-GUAIG	sub-450	2022160102020	1
sub-GXKVJ	sub-211	2022160100898	0	no lens
sub-HEMBC	sub-170	2022160100515	0	no lens
sub-HKQWH	sub-535	2022160102309	1
sub-HLNFZ	sub-060	2022160100191	0	good quality but no lens
sub-HTRUS	sub-869	2022160103284	1	excellent segmentation but on the wrong eye (left)
sub-HWBIO	sub-549	2022160102343	1
sub-IJDME	sub-1146	2022160104217	1	bad quality, almost no lens
sub-IMJAD	sub-1059	2022160103912	1
sub-IZMYV	sub-647	2022160102621	1	no aligned slice
sub-JCJOB	sub-555	2022160102369	0	no lens, bad quality
sub-JNCNO	sub-811	2022160103103	0	no lens
sub-JPPRJ	sub-133	2022160100428	1	noisy, a bit in the limit
sub-JWVRI	sub-1199	2022160104388	1
sub-KBBMZ	sub-1168	2022160104289	1	bad quality, noisy
sub-KHCXA	sub-983	2022160103637	1
sub-KHUSX	sub-814	2022160103116	1	weird lens
sub-KSFTE	sub-1210	2022160104419	1
sub-KVRGB	sub-156	2022160100481	0	no lens
sub-KWPLQ	sub-091	2022160100285	0	no lens
sub-LBXKL	sub-283	2022160101110	1	good segmentation but on the wrong eye
sub-LGACE	sub-482	2022160102106	1	bad quality
sub-LGSUZ	sub-834	2022160103198	1
sub-LGZPE	sub-817	2022160103124	1	bad quality
sub-LHQWH	sub-277	2022160101093	1
sub-LJJPF	sub-433	2022160101956	1	not aligned
sub-LJNJM	sub-719	2022160102828	1
sub-LUFMN	sub-548	2022160102341	1
sub-LVQIG	sub-882	2022160103319	1	almost no lens
sub-LZCHM	sub-825	2022160103161	1
sub-MIEOO	sub-523	2022160102235	1
sub-MRROY	sub-481	2022160102100	1
sub-MTUFJ	sub-286	2022160101126	1	bad quality
sub-MUJHM	sub-121	2022160100375	1	limit, bad quality, AL 30mm but because of the code it was truncated to 0
sub-NGRTR	sub-384	2022160101462	1	AL 28mm
sub-NHBDV	sub-582	2022160102438	1
sub-NIVUA	sub-991	2022160103663	1
sub-NIYXV	sub-111	2022160100339	1
sub-NLMGC	sub-281	2022160101099	1
sub-NNPAE	sub-844	2022160103225	1	limit, too noisy, AL >34mm → final AL 0mm
sub-NPESG	sub-339	2022160101298	1
sub-NTSJO	sub-1061	2022160103919	1
sub-NUGQZ	sub-922	2022160103461	0	no lens
sub-NXGRA	sub-684	2022160102721	1	noisy
sub-OAJUJ	sub-711	2022160102800	0	no lens
sub-OBCOL	sub-373	2022160101413	1
sub-OFJWM	sub-950	2022160103552	1
sub-OHYGE	sub-1152	2022160104230	1
sub-OPSBI	sub-925	2022160103468	1
sub-ORNZR	sub-1153	2022160104233	1	bad atlas seg
sub-PAJRT	sub-1133	2022160104183	1
sub-PCKQH	sub-1185	2022160104345	1	limit
sub-PCLII	sub-782	2022160103013	1	good segmentation but on the wrong eye
sub-QBWVI	sub-383	2022160101461	1
sub-QBZOT	sub-397	2022160101506	0	no lens, good quality
sub-QDFPC	sub-633	2022160102590	1	good segmentation but on the wrong eye
sub-QDXFQ	sub-591	2022160102461	1
sub-QEIAG	sub-704	2022160102787	1	bad lens
sub-QGBFG	sub-605	2022160102508	1	bad quality
sub-QMUJJ	sub-848	2022160103237	1
sub-QXHPF	sub-349	2022160101324	1
sub-QZPBN	sub-826	2022160103163	1	AL 28
sub-RGLKV	sub-021	2022160100047	1
sub-RSYWV	sub-1036	2022160103813	1	bad quality
sub-RTFPJ	sub-546	2022160102336	1
sub-RWHVZ	sub-1160	2022160104264	0	no lens
sub-RZYND	sub-440	2022160101970	1
sub-SEJDT	sub-434	2022160101958	1
sub-SEMVD	sub-735	2022160102868	1
sub-SGBSM	sub-1103	2022160104073	1
sub-SKERZ	sub-794	2022160103051	1	bad lens, almost nothing
sub-SRQFC	sub-168	2022160100508	1
sub-STZWD	sub-359	2022160101366	0	no lens
sub-SWZCU	sub-1178	2022160104327	1	where is the optic nerve?
sub-SYYJJ	sub-715	2022160102815	1	bad segmentation, not bad image, corrected
sub-TGWYW	sub-102	2022160100312	1
sub-TQACJ	sub-104	2022160100323	0	no lens
sub-TWMYW	sub-619	2022160102549	1	not aligned
sub-UBZOI	sub-248	2022160100996	1
sub-UQFXE	sub-949	2022160103548	0	no lens, eye open, artifacts
sub-USOLR	sub-072	2022160100225	1	bad quality
sub-UTNMA	sub-617	2022160102547	1
sub-UTSYQ	sub-206	2022160100886	1	good segmentation but on the wrong eye
sub-VEMBR	sub-669	2022160102683	1	bad quality
sub-VFFNR	sub-056	2022160100175	1
sub-VLICQ	sub-529	2022160102260	1
sub-VOMEM	sub-802	2022160103078	1
sub-VWLVP	sub-1004	2022160103709	1
sub-WKUOX	sub-233	2022160100959	1
sub-WLPMD	sub-456	2022160102036	1	almost no lens
sub-WLXUQ	sub-182	2022160100543	1
sub-WSTPH	sub-775	2022160102993	1
sub-WZOTM	sub-325	2022160101248	1
sub-XCITB	sub-1158	2022160104245	1
sub-XHCAO	sub-120	2022160100357	1
sub-XKICG	sub-053	2022160100166	1	noisy
sub-XPXZW	sub-273	2022160101087	1	almost no lens
sub-YBPYW	sub-399	2022160101512	1
sub-YOMJH	sub-534	2022160102308	1
sub-YSSVB	sub-936	2022160103489	1	almost no lens, not segmented lens from nnunet
sub-YUSAQ	sub-524	2022160102238	1	noisy
sub-YYGLA	sub-199	2022160100590	1
sub-ZAASI	sub-519	2022160102225	1
sub-ZBSJZ	sub-636	2022160102598	0	bad quality
sub-ZBVUD	sub-471	2022160102069	1
sub-ZFWHW	sub-656	2022160102644	1
sub-ZHCTV	sub-195	2022160100574	1
sub-ZKUQA	sub-712	2022160102801	1	noisy
sub-ZPKAF	sub-1121	2022160104143	1
sub-ZSFPW	sub-665	2022160102673	1	eyes open, good segmentation done on the left eye
sub-ZVWSY	sub-459	2022160102042	0	indistinguishable lens
sub-ZZGVC	sub-079	2022160100251	1	eye open
