# Supplementary material for: A-eye: Automated 3D MRI segmentation and morphometric feature extraction for eye and orbit atlas construction
Source: PLoS One. 2026 Jul 2;21(7):e0352257. doi: 10.1371/journal.pone.0352257 (PMC13327317; doi:10.1371/journal.pone.0352257)
Supplement: S12 File — The zip file contains results from the study. (ZIP) [file pone.0352257.s012.zip › S12_file/qc/excluded/3_biomarkers/3_2_volumetry/qc3_vol.csv]

report	bids	subject	my_rate	comments
sub-EOSWN	sub-668	2022160102678	0	almost no lens
sub-GFUCU	sub-716	2022160102818	0	no lens
