# Supplementary material for: A-eye: Automated 3D MRI segmentation and morphometric feature extraction for eye and orbit atlas construction
Source: PLoS One. 2026 Jul 2;21(7):e0352257. doi: 10.1371/journal.pone.0352257 (PMC13327317; doi:10.1371/journal.pone.0352257)
Supplement: S12 File — The zip file contains results from the study. (ZIP) [file pone.0352257.s012.zip › S12_file/qc/excluded/3_biomarkers/3_2_volumetry/qc3_vol_atlas.xlsx]

## Sheet: Sheet1
report	bids	subject	my_rate	comments
sub-AFSCT	sub-393	2022160101491	1
sub-BBEAK	sub-192	2022160100561	1
sub-BQQRH	sub-830	2022160103175	1	limit
sub-BRHXX	sub-935	2022160103486	1
sub-CJDFB	sub-807	2022160103087	1
sub-CVKKH	sub-588	2022160102455	1
sub-DQJRD	sub-449	2022160102015	1
sub-FDBHF	sub-1140	2022160104205	1
sub-FDMWR	sub-140	2022160100438	1
sub-FNMDP	sub-541	2022160102320	1
sub-GLAKH	sub-345	2022160101311	1
sub-IDJYE	sub-604	2022160102507	1
sub-JAIAZ	sub-427	2022160101939	1
sub-KMVTY	sub-621	2022160102563	1
sub-LQDAH	sub-666	2022160102674	1
sub-NIRKY	sub-956	2022160103566	1
sub-PXFKB	sub-962	2022160103584	1
sub-QGPYK	sub-1129	2022160104164	1	super open eyes
sub-QRGOU	sub-411	2022160101890	1
sub-RRBMH	sub-883	2022160103322	1
sub-SRQFC	sub-168	2022160100508	1
sub-UKODB	sub-069	2022160100214	1	open eyes
sub-VMAWQ	sub-218	2022160100923	1
sub-XFRWS	sub-1171	2022160104310	1
sub-YGTCQ	sub-474	2022160102087	1	blurry, noisy
