# Supplementary material for: A-eye: Automated 3D MRI segmentation and morphometric feature extraction for eye and orbit atlas construction
Source: PLoS One. 2026 Jul 2;21(7):e0352257. doi: 10.1371/journal.pone.0352257 (PMC13327317; doi:10.1371/journal.pone.0352257)
Supplement: S12 File — The zip file contains results from the study. (ZIP) [file pone.0352257.s012.zip › S12_file/qc/excluded/3_biomarkers/3_2_volumetry/qc3_vol_nnunet.xlsx]

## Sheet: Sheet1
report	bids	subject	my_rate	comments
sub-BBEAK	sub-192	2022160100561	1
sub-BQQRH	sub-830	2022160103175	1	limit
sub-BRHXX	sub-935	2022160103486	1
sub-GLAKH	sub-345	2022160101311	1
sub-JAIAZ	sub-427	2022160101939	1
sub-LQDAH	sub-666	2022160102674	1
sub-NIRKY	sub-956	2022160103566	1
sub-PXFKB	sub-962	2022160103584	1
sub-XFRWS	sub-1171	2022160104310	1
sub-YGTCQ	sub-474	2022160102087	1	blurry, noisy
sub-ASJSH	sub-361	2022160101373	1	outlier but not too much (overestimating voxels)
sub-AUYGV	sub-808	2022160103092	1	not alligned, eyes open, bad lens
sub-BTAIR	sub-629	2022160102584	1
sub-BYDRJ	sub-543	2022160102324	1	noisy
sub-DZZZZ	sub-430	2022160101948	1
sub-EOSWN	sub-668	2022160102678	0	almost no lens
sub-EQKHT	sub-108	2022160100329	1	excellent segmentation but on the wrong eye (left)
sub-FMODS	sub-462	2022160102051	1
sub-GFUCU	sub-716	2022160102818	0	no lens
sub-GNOKS	sub-860	2022160103266	1
sub-GUAIG	sub-450	2022160102020	1
sub-GZDUA	sub-1017	2022160103757	1	too noisy
sub-HGYYM	sub-343	2022160101307	1
sub-HLVGL	sub-1086	2022160104008	1
sub-HTRUS	sub-869	2022160103284	1	excellent segmentation but on the wrong eye (left)
sub-HYBPV	sub-293	2022160101149	1
sub-JPPRJ	sub-133	2022160100428	1	noisy, a bit in the limit
sub-LBXKL	sub-283	2022160101110	1	good segmentation but on the wrong eye
sub-MIFZE	sub-938	2022160103504	1	super noisy
sub-OTQVQ	sub-751	2022160102924	1
sub-PCLII	sub-782	2022160103013	1	good segmentation but on the wrong eye
sub-PHYIT	sub-566	2022160102399	1
sub-QAUMU	sub-006	2022160100014	1	limit
sub-QDFPC	sub-633	2022160102590	1	good segmentation but on the wrong eye
sub-RGLKV	sub-021	2022160100047	1
sub-RZYND	sub-440	2022160101970	1
sub-SWZCU	sub-1178	2022160104327	1	where is the optic nerve?
sub-UTSYQ	sub-206	2022160100886	1	good segmentation but on the wrong eye
sub-UWDQP	sub-581	2022160102435	1
sub-UWIXS	sub-932	2022160103482	1
sub-VESRV	sub-856	2022160103260	1	bad segmentation
sub-VLICQ	sub-529	2022160102260	1
sub-VOMEM	sub-802	2022160103078	1
sub-WNUQW	sub-673	2022160102696	1
sub-XHWHZ	sub-974	2022160103610	1
sub-XKICG	sub-053	2022160100166	1	noisy
sub-XUSVQ	sub-010	2022160100020	1
sub-YNESM	sub-575	2022160102415	1	eye open
sub-YUSAQ	sub-524	2022160102238	1	noisy
sub-ZBVUD	sub-471	2022160102069	1
sub-ZKUQA	sub-712	2022160102801	1	noisy
sub-ZPKAF	sub-1121	2022160104143	1
sub-ZSFPW	sub-665	2022160102673	1	eyes open, good segmentation done on the left eye
