# Supplementary material for: A-eye: Automated 3D MRI segmentation and morphometric feature extraction for eye and orbit atlas construction
Source: PLoS One. 2026 Jul 2;21(7):e0352257. doi: 10.1371/journal.pone.0352257 (PMC13327317; doi:10.1371/journal.pone.0352257)
Supplement: S12 File — The zip file contains results from the study. (ZIP) [file pone.0352257.s012.zip › S12_file/qc/subs_names.csv]

report	bids	subject
sub-APUKS	sub-001	2022160100001
sub-UPYHV	sub-002	2022160100002
sub-OAXXH	sub-003	2022160100003
sub-RGZIX	sub-004	2022160100011
sub-DVKCK	sub-005	2022160100012
sub-QAUMU	sub-006	2022160100014
sub-PANUR	sub-007	2022160100015
sub-CFPZJ	sub-008	2022160100016
sub-DMYFP	sub-009	2022160100017
sub-XUSVQ	sub-010	2022160100020
sub-RDQBL	sub-011	2022160100026
sub-ZIMWQ	sub-012	2022160100030
sub-ISJRU	sub-013	2022160100031
sub-CTGIW	sub-014	2022160100032
sub-PSBSI	sub-015	2022160100033
sub-YTSAG	sub-016	2022160100036
sub-AOWUD	sub-017	2022160100039
sub-QBNXZ	sub-018	2022160100043
sub-IXWPL	sub-019	2022160100044
sub-JLIES	sub-020	2022160100046
sub-RGLKV	sub-021	2022160100047
sub-DSBEA	sub-022	2022160100052
sub-XUMXS	sub-023	2022160100059
sub-AZGFJ	sub-024	2022160100064
sub-TZOLU	sub-025	2022160100071
sub-QKAUT	sub-026	2022160100072
sub-GVSJL	sub-027	2022160100081
sub-FANGM	sub-028	2022160100083
sub-ZKXJJ	sub-029	2022160100085
sub-AEEDX	sub-030	2022160100091
sub-WGSBO	sub-031	2022160100105
sub-LVOPT	sub-032	2022160100106
sub-WVMGS	sub-033	2022160100109
sub-GHDKQ	sub-034	2022160100112
sub-XPYKU	sub-035	2022160100116
sub-MEVDI	sub-036	2022160100117
sub-VCVZH	sub-037	2022160100120
sub-EPIPN	sub-038	2022160100126
sub-LQEVZ	sub-039	2022160100127
sub-IQGYW	sub-040	2022160100132
sub-RCROG	sub-041	2022160100133
sub-TUBAD	sub-042	2022160100135
sub-FHTRR	sub-043	2022160100136
sub-JRXVJ	sub-044	2022160100138
sub-FIOYX	sub-045	2022160100139
sub-APIDZ	sub-046	2022160100140
sub-NOVNW	sub-047	2022160100142
sub-LBVIK	sub-048	2022160100145
sub-IEWDP	sub-049	2022160100153
sub-DHWRQ	sub-050	2022160100158
sub-RYATG	sub-051	2022160100159
sub-ZESWM	sub-052	2022160100160
sub-XKICG	sub-053	2022160100166
sub-WNMXO	sub-054	2022160100169
sub-AFZXB	sub-055	2022160100173
sub-VFFNR	sub-056	2022160100175
sub-LICJF	sub-057	2022160100177
sub-FTIJI	sub-058	2022160100186
sub-UWBQW	sub-059	2022160100187
sub-HLNFZ	sub-060	2022160100191
sub-MSWNF	sub-061	2022160100193
sub-UCTAZ	sub-062	2022160100197
sub-MFBZD	sub-063	2022160100200
sub-NTLVG	sub-064	2022160100201
sub-MIBKD	sub-065	2022160100204
sub-LNARB	sub-066	2022160100205
sub-UQWBL	sub-067	2022160100208
sub-ENPKG	sub-068	2022160100209
sub-UKODB	sub-069	2022160100214
sub-MCMMY	sub-070	2022160100219
sub-LEKTL	sub-071	2022160100223
sub-USOLR	sub-072	2022160100225
sub-VSCEQ	sub-073	2022160100228
sub-ZDOEH	sub-074	2022160100230
sub-QLQBC	sub-075	2022160100235
sub-WRBJG	sub-076	2022160100236
sub-PAFVX	sub-077	2022160100238
sub-HCXNP	sub-078	2022160100247
sub-ZZGVC	sub-079	2022160100251
sub-EIBQX	sub-080	2022160100259
sub-FBGPL	sub-081	2022160100261
sub-QPHMU	sub-082	2022160100262
sub-WXXTK	sub-083	2022160100265
sub-WPUTG	sub-084	2022160100266
sub-EVYYN	sub-085	2022160100270
sub-ZLSNX	sub-086	2022160100272
sub-FMEGO	sub-087	2022160100273
sub-CNYGX	sub-088	2022160100274
sub-ZVHEY	sub-089	2022160100281
sub-EXNJF	sub-090	2022160100284
sub-KWPLQ	sub-091	2022160100285
sub-YNBHI	sub-092	2022160100286
sub-VHGKJ	sub-093	2022160100287
sub-PSVEN	sub-094	2022160100289
sub-MQWRX	sub-095	2022160100291
sub-HMEFJ	sub-096	2022160100298
sub-ZXAYW	sub-097	2022160100302
sub-QYUAC	sub-098	2022160100305
sub-RESWZ	sub-099	2022160100306
sub-OQIYU	sub-100	2022160100309
sub-MGYBU	sub-101	2022160100311
sub-TGWYW	sub-102	2022160100312
sub-JOIKY	sub-103	2022160100318
sub-TQACJ	sub-104	2022160100323
sub-GVTHL	sub-105	2022160100325
sub-RSFJR	sub-106	2022160100326
sub-UVWIK	sub-107	2022160100327
sub-EQKHT	sub-108	2022160100329
sub-CCZCA	sub-109	2022160100331
sub-WGHIU	sub-110	2022160100338
sub-NIYXV	sub-111	2022160100339
sub-RLDUP	sub-112	2022160100340
sub-TKNWK	sub-113	2022160100342
sub-PONLY	sub-114	2022160100344
sub-WGEDU	sub-115	2022160100348
sub-XNCZA	sub-116	2022160100350
sub-CPZRM	sub-117	2022160100352
sub-MZGXM	sub-118	2022160100354
sub-YPVZW	sub-119	2022160100356
sub-XHCAO	sub-120	2022160100357
sub-MUJHM	sub-121	2022160100375
sub-QHTIK	sub-122	2022160100376
sub-SISNN	sub-123	2022160100381
sub-TTRBY	sub-124	2022160100388
sub-YTAIP	sub-125	2022160100393
sub-JASYK	sub-126	2022160100395
sub-HNJVR	sub-127	2022160100405
sub-ILQFZ	sub-128	2022160100407
sub-RATTP	sub-129	2022160100408
sub-CMPCY	sub-130	2022160100412
sub-SQDYH	sub-131	2022160100413
sub-EPUIZ	sub-132	2022160100420
sub-JPPRJ	sub-133	2022160100428
sub-SIBZP	sub-134	2022160100429
sub-ANEQR	sub-135	2022160100432
sub-OCPKM	sub-136	2022160100433
sub-UBIBB	sub-137	2022160100434
sub-CEGVN	sub-138	2022160100436
sub-UUQHU	sub-139	2022160100437
sub-FDMWR	sub-140	2022160100438
sub-IFMPW	sub-141	2022160100439
sub-QPKRI	sub-142	2022160100441
sub-ELQMG	sub-143	2022160100447
sub-MWVAK	sub-144	2022160100450
sub-ZDWFA	sub-145	2022160100452
sub-SVDON	sub-146	2022160100458
sub-OOJUF	sub-147	2022160100461
sub-IKGDF	sub-148	2022160100462
sub-LVZXE	sub-149	2022160100468
sub-GIHHF	sub-150	2022160100469
sub-FTTGG	sub-151	2022160100470
sub-JOORL	sub-152	2022160100473
sub-MQGVH	sub-153	2022160100476
sub-IESBN	sub-154	2022160100477
sub-NVCBO	sub-155	2022160100480
sub-KVRGB	sub-156	2022160100481
sub-GTIUY	sub-157	2022160100483
sub-KGSWL	sub-158	2022160100484
sub-TLQBS	sub-159	2022160100485
sub-DZWQP	sub-160	2022160100486
sub-BWNRC	sub-161	2022160100490
sub-RGJVM	sub-162	2022160100493
sub-SVTWO	sub-163	2022160100494
sub-FGCJS	sub-164	2022160100497
sub-CCVVT	sub-165	2022160100499
sub-RZXRR	sub-166	2022160100506
sub-FXFHX	sub-167	2022160100507
sub-SRQFC	sub-168	2022160100508
sub-YIJPH	sub-169	2022160100514
sub-HEMBC	sub-170	2022160100515
sub-GCKLW	sub-171	2022160100518
sub-JIKZN	sub-172	2022160100520
sub-QXJEP	sub-173	2022160100521
sub-FYOFI	sub-174	2022160100522
sub-QEMST	sub-175	2022160100524
sub-JRIWF	sub-176	2022160100528
sub-FLZFK	sub-177	2022160100532
sub-HDMRF	sub-178	2022160100536
sub-SVGKQ	sub-179	2022160100537
sub-EVNHQ	sub-180	2022160100539
sub-KWYCK	sub-181	2022160100540
sub-WLXUQ	sub-182	2022160100543
sub-EXOCO	sub-183	2022160100544
sub-IMVXA	sub-184	2022160100545
sub-PBDGI	sub-185	2022160100547
sub-MUKLK	sub-186	2022160100549
sub-GRVMG	sub-187	2022160100551
sub-GWFWO	sub-188	2022160100552
sub-ZZMDW	sub-189	2022160100556
sub-AEEAW	sub-190	2022160100557
sub-YIGSN	sub-191	2022160100560
sub-BBEAK	sub-192	2022160100561
sub-OIRYG	sub-193	2022160100569
sub-QPATT	sub-194	2022160100571
sub-ZHCTV	sub-195	2022160100574
sub-ELXCA	sub-196	2022160100584
sub-TDHPU	sub-197	2022160100586
sub-FMLTM	sub-198	2022160100587
sub-YYGLA	sub-199	2022160100590
sub-PWDSN	sub-200	2022160100591
sub-FAGBO	sub-201	2022160100871
sub-IXVZB	sub-202	2022160100874
sub-NBTLZ	sub-203	2022160100877
sub-FKBDP	sub-204	2022160100878
sub-NDFZL	sub-205	2022160100881
sub-UTSYQ	sub-206	2022160100886
sub-VDGXW	sub-207	2022160100888
sub-XJBLH	sub-208	2022160100891
sub-UKKMT	sub-209	2022160100892
sub-AUGXF	sub-210	2022160100895
sub-GXKVJ	sub-211	2022160100898
sub-QOADA	sub-212	2022160100903
sub-JOFXP	sub-213	2022160100905
sub-CWAMB	sub-214	2022160100908
sub-WAOIO	sub-215	2022160100910
sub-CFRVP	sub-216	2022160100918
sub-HXLJJ	sub-217	2022160100919
sub-VMAWQ	sub-218	2022160100923
sub-IDKFY	sub-219	2022160100925
sub-EARHK	sub-220	2022160100928
sub-TESUF	sub-221	2022160100933
sub-YASIQ	sub-222	2022160100934
sub-HJKNK	sub-223	2022160100935
sub-JPPEO	sub-224	2022160100937
sub-WCCVZ	sub-225	2022160100938
sub-ZCHYP	sub-226	2022160100941
sub-VXXOK	sub-227	2022160100945
sub-YVXLP	sub-228	2022160100947
sub-LYJGA	sub-229	2022160100948
sub-VFGRX	sub-230	2022160100951
sub-ATAIA	sub-231	2022160100955
sub-YWYFI	sub-232	2022160100958
sub-WKUOX	sub-233	2022160100959
sub-XOZRX	sub-234	2022160100961
sub-EDVET	sub-235	2022160100963
sub-PZGMC	sub-236	2022160100964
sub-KIPSN	sub-237	2022160100968
sub-BVUFF	sub-238	2022160100969
sub-KLWYG	sub-239	2022160100970
sub-LLKOR	sub-240	2022160100975
sub-QVVAT	sub-241	2022160100979
sub-QCBQB	sub-242	2022160100982
sub-KSGXJ	sub-243	2022160100984
sub-PKYCS	sub-244	2022160100986
sub-DPCYK	sub-245	2022160100988
sub-HUXCO	sub-246	2022160100991
sub-RYRAP	sub-247	2022160100992
sub-UBZOI	sub-248	2022160100996
sub-YZWEL	sub-249	2022160100999
sub-KBQCS	sub-250	2022160101002
sub-HYVGJ	sub-251	2022160101008
sub-VEOWL	sub-252	2022160101013
sub-LNDGX	sub-253	2022160101016
sub-VLQJW	sub-254	2022160101020
sub-YFHLH	sub-255	2022160101028
sub-WHKST	sub-256	2022160101029
sub-YNSML	sub-257	2022160101035
sub-OUKEC	sub-258	2022160101036
sub-WTBUR	sub-259	2022160101042
sub-GMTOI	sub-260	2022160101048
sub-YUEMY	sub-261	2022160101049
sub-DAHUA	sub-262	2022160101050
sub-BAPCR	sub-263	2022160101052
sub-GOZUT	sub-264	2022160101056
sub-GHDCA	sub-265	2022160101058
sub-XQLME	sub-266	2022160101059
sub-BVVBG	sub-267	2022160101070
sub-XCGIO	sub-268	2022160101079
sub-DRSDW	sub-269	2022160101081
sub-VLLII	sub-270	2022160101083
sub-CPJHZ	sub-271	2022160101084
sub-PPOKV	sub-272	2022160101085
sub-XPXZW	sub-273	2022160101087
sub-DCIUE	sub-274	2022160101089
sub-INDZM	sub-275	2022160101090
sub-RPQJO	sub-276	2022160101092
sub-LHQWH	sub-277	2022160101093
sub-WSWFO	sub-278	2022160101094
sub-BNKVF	sub-279	2022160101095
sub-UXUJB	sub-280	2022160101097
sub-NLMGC	sub-281	2022160101099
sub-RUBRL	sub-282	2022160101108
sub-LBXKL	sub-283	2022160101110
sub-BVSIX	sub-284	2022160101122
sub-VOLRJ	sub-285	2022160101124
sub-MTUFJ	sub-286	2022160101126
sub-TGAEC	sub-287	2022160101128
sub-WXYFH	sub-288	2022160101131
sub-LRBIY	sub-289	2022160101135
sub-NWZHL	sub-290	2022160101140
sub-VOHGB	sub-291	2022160101141
sub-WOALG	sub-292	2022160101142
sub-HYBPV	sub-293	2022160101149
sub-CTKHT	sub-294	2022160101151
sub-OHHTZ	sub-295	2022160101156
sub-BTSWT	sub-296	2022160101161
sub-BNBQR	sub-297	2022160101163
sub-WDHAL	sub-298	2022160101164
sub-MMFOS	sub-299	2022160101166
sub-LLJSW	sub-300	2022160101167
sub-ICVIJ	sub-301	2022160101175
sub-VZMET	sub-302	2022160101183
sub-FIEKP	sub-303	2022160101184
sub-FDAZT	sub-304	2022160101191
sub-HWSDM	sub-305	2022160101192
sub-KCPVM	sub-306	2022160101194
sub-PHGTU	sub-307	2022160101196
sub-FZMPE	sub-308	2022160101197
sub-QJGYG	sub-309	2022160101201
sub-LENHR	sub-310	2022160101202
sub-MSXGX	sub-311	2022160101205
sub-GCXQW	sub-312	2022160101206
sub-WVAFE	sub-313	2022160101209
sub-FHESO	sub-314	2022160101213
sub-NSGQL	sub-315	2022160101214
sub-IRFQL	sub-316	2022160101217
sub-JYHEP	sub-317	2022160101218
sub-ACKKW	sub-318	2022160101224
sub-BYQMK	sub-319	2022160101227
sub-JBUGL	sub-320	2022160101236
sub-LOMIJ	sub-321	2022160101238
sub-GCJCV	sub-322	2022160101239
sub-WIHAX	sub-323	2022160101245
sub-WPKPQ	sub-324	2022160101247
sub-WZOTM	sub-325	2022160101248
sub-WRQIQ	sub-326	2022160101251
sub-RMYNT	sub-327	2022160101257
sub-ERFTM	sub-328	2022160101273
sub-QFTJV	sub-329	2022160101275
sub-SRIQD	sub-330	2022160101276
sub-CXYLE	sub-331	2022160101279
sub-YLTMJ	sub-332	2022160101281
sub-QNEFI	sub-333	2022160101283
sub-KJXTP	sub-334	2022160101284
sub-WUEHE	sub-335	2022160101287
sub-ZSLBT	sub-336	2022160101289
sub-NRXPB	sub-337	2022160101290
sub-UICAX	sub-338	2022160101295
sub-NPESG	sub-339	2022160101298
sub-PUVAB	sub-340	2022160101299
sub-JKAOX	sub-341	2022160101300
sub-XIGDR	sub-342	2022160101303
sub-HGYYM	sub-343	2022160101307
sub-VGGEY	sub-344	2022160101309
sub-GLAKH	sub-345	2022160101311
sub-TEBXM	sub-346	2022160101314
sub-RTZZE	sub-347	2022160101318
sub-YJBGJ	sub-348	2022160101323
sub-QXHPF	sub-349	2022160101324
sub-MHCBB	sub-350	2022160101331
sub-WWYOC	sub-351	2022160101334
sub-TAZFS	sub-352	2022160101335
sub-ADAUB	sub-353	2022160101337
sub-EXCNE	sub-354	2022160101341
sub-KEUXU	sub-355	2022160101347
sub-HAUZA	sub-356	2022160101348
sub-EYHDM	sub-357	2022160101354
sub-KGTNH	sub-358	2022160101356
sub-STZWD	sub-359	2022160101366
sub-CYBAC	sub-360	2022160101368
sub-ASJSH	sub-361	2022160101373
sub-GGTDJ	sub-362	2022160101377
sub-MHRGQ	sub-363	2022160101378
sub-GSKKI	sub-364	2022160101382
sub-IRMXY	sub-365	2022160101384
sub-CFAZO	sub-366	2022160101385
sub-YMATL	sub-367	2022160101390
sub-CHZZP	sub-368	2022160101391
sub-YXHKS	sub-369	2022160101396
sub-GBMSM	sub-370	2022160101397
sub-GAXAR	sub-371	2022160101403
sub-IVVKC	sub-372	2022160101412
sub-OBCOL	sub-373	2022160101413
sub-XUUXJ	sub-374	2022160101414
sub-IBZUT	sub-375	2022160101418
sub-XJYGZ	sub-376	2022160101419
sub-EAFKZ	sub-377	2022160101425
sub-KKBAC	sub-378	2022160101427
sub-OSQZG	sub-379	2022160101436
sub-YDZHM	sub-380	2022160101447
sub-WPXWK	sub-381	2022160101448
sub-IKGWU	sub-382	2022160101453
sub-QBWVI	sub-383	2022160101461
sub-NGRTR	sub-384	2022160101462
sub-LYKMV	sub-385	2022160101463
sub-YKTAR	sub-386	2022160101468
sub-DPZSD	sub-387	2022160101472
sub-JVJQV	sub-388	2022160101475
sub-GSNPW	sub-389	2022160101480
sub-HNCYF	sub-390	2022160101483
sub-XTSIJ	sub-391	2022160101484
sub-QGMFX	sub-392	2022160101486
sub-AFSCT	sub-393	2022160101491
sub-VNVWN	sub-394	2022160101498
sub-FZGXW	sub-395	2022160101499
sub-AWJLK	sub-396	2022160101500
sub-QBZOT	sub-397	2022160101506
sub-PXLMH	sub-398	2022160101510
sub-YBPYW	sub-399	2022160101512
sub-DGDYP	sub-400	2022160101514
sub-FGBVD	sub-401	2022160101834
sub-FDKIB	sub-402	2022160101853
sub-VRVZG	sub-403	2022160101859
sub-ESRFX	sub-404	2022160101864
sub-IYLWY	sub-405	2022160101868
sub-SMUXN	sub-406	2022160101870
sub-AAYEC	sub-407	2022160101872
sub-SSAGV	sub-408	2022160101877
sub-ETHUL	sub-409	2022160101878
sub-DPGUB	sub-410	2022160101887
sub-QRGOU	sub-411	2022160101890
sub-TVZBP	sub-412	2022160101893
sub-MSFMO	sub-413	2022160101894
sub-JMNTB	sub-414	2022160101897
sub-TFTNR	sub-415	2022160101898
sub-LPJYQ	sub-416	2022160101901
sub-CUOIB	sub-417	2022160101902
sub-WAJJG	sub-418	2022160101910
sub-FMXXY	sub-419	2022160101914
sub-LPBQZ	sub-420	2022160101915
sub-RYBJD	sub-421	2022160101919
sub-QELDC	sub-422	2022160101925
sub-VGKFL	sub-423	2022160101927
sub-TORPW	sub-424	2022160101932
sub-QOXRZ	sub-425	2022160101935
sub-BMEDQ	sub-426	2022160101936
sub-JAIAZ	sub-427	2022160101939
sub-JYXVA	sub-428	2022160101943
sub-EFDKZ	sub-429	2022160101945
sub-DZZZZ	sub-430	2022160101948
sub-OEMWU	sub-431	2022160101949
sub-DDLLS	sub-432	2022160101954
sub-LJJPF	sub-433	2022160101956
sub-SEJDT	sub-434	2022160101958
sub-SFYTV	sub-435	2022160101960
sub-TCLRB	sub-436	2022160101961
sub-ZCTTD	sub-437	2022160101962
sub-TINMC	sub-438	2022160101963
sub-ZEYHM	sub-439	2022160101969
sub-RZYND	sub-440	2022160101970
sub-OLFTQ	sub-441	2022160101971
sub-RDNIQ	sub-442	2022160101975
sub-ZOUPV	sub-443	2022160101977
sub-WGGGW	sub-444	2022160101990
sub-XNEQJ	sub-445	2022160101993
sub-AEHRL	sub-446	2022160101995
sub-ASVQU	sub-447	2022160102003
sub-JJPIQ	sub-448	2022160102004
sub-DQJRD	sub-449	2022160102015
sub-GUAIG	sub-450	2022160102020
sub-LYRAA	sub-451	2022160102024
sub-MDZXS	sub-452	2022160102025
sub-QFEKT	sub-453	2022160102027
sub-RAKPP	sub-454	2022160102028
sub-OKQBK	sub-455	2022160102034
sub-WLPMD	sub-456	2022160102036
sub-BYADI	sub-457	2022160102039
sub-BSSDZ	sub-458	2022160102040
sub-ZVWSY	sub-459	2022160102042
sub-SMTET	sub-460	2022160102046
sub-ZUVLG	sub-461	2022160102049
sub-FMODS	sub-462	2022160102051
sub-WIXEX	sub-463	2022160102052
sub-FHPUO	sub-464	2022160102055
sub-XXNWB	sub-465	2022160102062
sub-IVTGN	sub-466	2022160102063
sub-YGNQD	sub-467	2022160102064
sub-FBQTG	sub-468	2022160102065
sub-SEGJP	sub-469	2022160102066
sub-AQOSL	sub-470	2022160102067
sub-ZBVUD	sub-471	2022160102069
sub-DRKYM	sub-472	2022160102072
sub-BDGIB	sub-473	2022160102084
sub-YGTCQ	sub-474	2022160102087
sub-BMPQP	sub-475	2022160102089
sub-GMAAI	sub-476	2022160102092
sub-LGJON	sub-477	2022160102093
sub-QDHJW	sub-478	2022160102095
sub-JGGJG	sub-479	2022160102096
sub-JZZEH	sub-480	2022160102098
sub-MRROY	sub-481	2022160102100
sub-LGACE	sub-482	2022160102106
sub-FUJML	sub-483	2022160102110
sub-SFVHB	sub-484	2022160102111
sub-BAIKV	sub-485	2022160102114
sub-QZIYE	sub-486	2022160102115
sub-NEGBN	sub-487	2022160102117
sub-FMFAE	sub-488	2022160102121
sub-UXTBF	sub-489	2022160102123
sub-NZRBS	sub-490	2022160102125
sub-MNYPO	sub-491	2022160102130
sub-EMVMP	sub-492	2022160102131
sub-MMUJE	sub-493	2022160102135
sub-NEAWU	sub-494	2022160102138
sub-IJVSL	sub-495	2022160102142
sub-ZBRQT	sub-496	2022160102144
sub-RYZVU	sub-497	2022160102150
sub-DGQKQ	sub-498	2022160102151
sub-MRXDW	sub-499	2022160102152
sub-VEDGQ	sub-500	2022160102156
sub-WFUJH	sub-501	2022160102157
sub-LMAKO	sub-502	2022160102158
sub-DKOBE	sub-503	2022160102159
sub-ENOQZ	sub-504	2022160102160
sub-XUIYS	sub-505	2022160102161
sub-IQRKB	sub-506	2022160102162
sub-HBEKM	sub-507	2022160102168
sub-IEPKM	sub-508	2022160102169
sub-XYHHE	sub-509	2022160102170
sub-DMIGK	sub-510	2022160102177
sub-WPNAP	sub-511	2022160102191
sub-SKPHT	sub-512	2022160102197
sub-MFPBC	sub-513	2022160102198
sub-BRKXO	sub-514	2022160102199
sub-KJIQO	sub-515	2022160102211
sub-ANSEB	sub-516	2022160102219
sub-ZABRX	sub-517	2022160102220
sub-SQOOU	sub-518	2022160102221
sub-ZAASI	sub-519	2022160102225
sub-SVPXS	sub-520	2022160102229
sub-UQLYB	sub-521	2022160102231
sub-XRLIJ	sub-522	2022160102232
sub-MIEOO	sub-523	2022160102235
sub-YUSAQ	sub-524	2022160102238
sub-NSXST	sub-525	2022160102245
sub-CNKJY	sub-526	2022160102252
sub-XCNEZ	sub-527	2022160102254
sub-DDPOJ	sub-528	2022160102257
sub-VLICQ	sub-529	2022160102260
sub-KIDPO	sub-530	2022160102267
sub-DKDOZ	sub-531	2022160102274
sub-XGOKW	sub-532	2022160102287
sub-REDTJ	sub-533	2022160102289
sub-YOMJH	sub-534	2022160102308
sub-HKQWH	sub-535	2022160102309
sub-OUGKI	sub-536	2022160102311
sub-WHAQM	sub-537	2022160102312
sub-TZRLI	sub-538	2022160102316
sub-STRWH	sub-539	2022160102317
sub-PZIIA	sub-540	2022160102318
sub-FNMDP	sub-541	2022160102320
sub-EJQQS	sub-542	2022160102323
sub-BYDRJ	sub-543	2022160102324
sub-ZDQCO	sub-544	2022160102332
sub-WCEZV	sub-545	2022160102333
sub-RTFPJ	sub-546	2022160102336
sub-HGJIU	sub-547	2022160102340
sub-LUFMN	sub-548	2022160102341
sub-HWBIO	sub-549	2022160102343
sub-TIZKR	sub-550	2022160102347
sub-UDSBS	sub-551	2022160102349
sub-CXYSS	sub-552	2022160102361
sub-CEXMF	sub-553	2022160102365
sub-EHCJB	sub-554	2022160102367
sub-JCJOB	sub-555	2022160102369
sub-XLUYX	sub-556	2022160102370
sub-EGDKG	sub-557	2022160102374
sub-YWAOQ	sub-558	2022160102379
sub-TJRXO	sub-559	2022160102380
sub-DVEJQ	sub-560	2022160102381
sub-PONBL	sub-561	2022160102384
sub-AYGSM	sub-562	2022160102385
sub-TLDBH	sub-563	2022160102386
sub-DGBSD	sub-564	2022160102396
sub-IATIZ	sub-565	2022160102397
sub-PHYIT	sub-566	2022160102399
sub-XGZYU	sub-567	2022160102402
sub-ZMLMI	sub-568	2022160102403
sub-AYPKG	sub-569	2022160102404
sub-PJHFB	sub-570	2022160102405
sub-OSPGA	sub-571	2022160102407
sub-OPSHA	sub-572	2022160102409
sub-ALAOC	sub-573	2022160102411
sub-AQCMK	sub-574	2022160102413
sub-YNESM	sub-575	2022160102415
sub-VKDYP	sub-576	2022160102426
sub-YREVE	sub-577	2022160102427
sub-MPETR	sub-578	2022160102428
sub-GTQRB	sub-579	2022160102429
sub-ICHRY	sub-580	2022160102431
sub-UWDQP	sub-581	2022160102435
sub-NHBDV	sub-582	2022160102438
sub-GDCYF	sub-583	2022160102440
sub-BQGNH	sub-584	2022160102443
sub-QTUQV	sub-585	2022160102447
sub-ZHDTL	sub-586	2022160102449
sub-BUBKR	sub-587	2022160102453
sub-CVKKH	sub-588	2022160102455
sub-OTEEY	sub-589	2022160102456
sub-EWDHC	sub-590	2022160102457
sub-QDXFQ	sub-591	2022160102461
sub-LUCRJ	sub-592	2022160102463
sub-UNWXT	sub-593	2022160102466
sub-ENMAL	sub-594	2022160102469
sub-EJNVX	sub-595	2022160102474
sub-HQGMI	sub-596	2022160102478
sub-JUPKO	sub-597	2022160102482
sub-ZYRSZ	sub-598	2022160102485
sub-XCKSV	sub-599	2022160102486
sub-EOTYD	sub-600	2022160102492
sub-KDMWJ	sub-601	2022160102502
sub-XUPKZ	sub-602	2022160102503
sub-FMUZK	sub-603	2022160102504
sub-IDJYE	sub-604	2022160102507
sub-QGBFG	sub-605	2022160102508
sub-YXWDN	sub-606	2022160102511
sub-MWKWF	sub-607	2022160102513
sub-ECCKK	sub-608	2022160102516
sub-RHHPL	sub-609	2022160102517
sub-YMOKW	sub-610	2022160102522
sub-BWMPA	sub-611	2022160102523
sub-RMYTW	sub-612	2022160102533
sub-WITNR	sub-613	2022160102534
sub-USDRD	sub-614	2022160102540
sub-OJFOV	sub-615	2022160102542
sub-YVWSS	sub-616	2022160102543
sub-UTNMA	sub-617	2022160102547
sub-OACRX	sub-618	2022160102548
sub-TWMYW	sub-619	2022160102549
sub-DBILG	sub-620	2022160102559
sub-KMVTY	sub-621	2022160102563
sub-HGOTT	sub-622	2022160102568
sub-IFEGF	sub-623	2022160102572
sub-JNZPW	sub-624	2022160102573
sub-DFPFS	sub-625	2022160102576
sub-IZDXI	sub-626	2022160102577
sub-IXDZD	sub-627	2022160102578
sub-EAYAZ	sub-628	2022160102580
sub-BTAIR	sub-629	2022160102584
sub-EQJDS	sub-630	2022160102586
sub-WUNMC	sub-631	2022160102588
sub-ASMJI	sub-632	2022160102589
sub-QDFPC	sub-633	2022160102590
sub-WRCLG	sub-634	2022160102596
sub-CRUBU	sub-635	2022160102597
sub-ZBSJZ	sub-636	2022160102598
sub-MDCMO	sub-637	2022160102601
sub-CUDII	sub-638	2022160102602
sub-JGAUR	sub-639	2022160102603
sub-UGJTI	sub-640	2022160102605
sub-RMSIX	sub-641	2022160102606
sub-LSFBM	sub-642	2022160102609
sub-CXNBF	sub-643	2022160102612
sub-GHVHG	sub-644	2022160102613
sub-ZLBNX	sub-645	2022160102615
sub-NRCGC	sub-646	2022160102618
sub-IZMYV	sub-647	2022160102621
sub-ALZKN	sub-648	2022160102625
sub-EHSEL	sub-649	2022160102628
sub-BGQKW	sub-650	2022160102634
sub-TXYAL	sub-651	2022160102635
sub-CEASH	sub-652	2022160102638
sub-ORXOC	sub-653	2022160102639
sub-UAYHP	sub-654	2022160102642
sub-NYAAX	sub-655	2022160102643
sub-ZFWHW	sub-656	2022160102644
sub-WHJYM	sub-657	2022160102649
sub-SBEIB	sub-658	2022160102654
sub-VVCOW	sub-659	2022160102656
sub-WWVNB	sub-660	2022160102660
sub-JBNYG	sub-661	2022160102661
sub-SSAYU	sub-662	2022160102667
sub-ELNKD	sub-663	2022160102669
sub-OCFKC	sub-664	2022160102671
sub-ZSFPW	sub-665	2022160102673
sub-LQDAH	sub-666	2022160102674
sub-QPNAC	sub-667	2022160102675
sub-EOSWN	sub-668	2022160102678
sub-VEMBR	sub-669	2022160102683
sub-DRCYA	sub-670	2022160102688
sub-MMFKC	sub-671	2022160102690
sub-NNQKK	sub-672	2022160102692
sub-WNUQW	sub-673	2022160102696
sub-CZBKQ	sub-674	2022160102697
sub-TIMRL	sub-675	2022160102700
sub-XZSPH	sub-676	2022160102703
sub-YBMGI	sub-677	2022160102705
sub-INKRS	sub-678	2022160102707
sub-GKSUV	sub-679	2022160102710
sub-JAEOF	sub-680	2022160102711
sub-CNEDI	sub-681	2022160102712
sub-TGWHG	sub-682	2022160102714
sub-ICOOY	sub-683	2022160102720
sub-NXGRA	sub-684	2022160102721
sub-CUBDL	sub-685	2022160102723
sub-TKJYJ	sub-686	2022160102732
sub-OPBWJ	sub-687	2022160102733
sub-NWTPH	sub-688	2022160102736
sub-WUDKH	sub-689	2022160102737
sub-PMJIC	sub-690	2022160102740
sub-LVUII	sub-691	2022160102748
sub-QODJM	sub-692	2022160102749
sub-NEZVS	sub-693	2022160102750
sub-PWBTH	sub-694	2022160102753
sub-LNBAF	sub-695	2022160102760
sub-DWRCG	sub-696	2022160102765
sub-HQITR	sub-697	2022160102766
sub-UOCTP	sub-698	2022160102769
sub-ODLZQ	sub-699	2022160102776
sub-NDYID	sub-700	2022160102781
sub-LVXKX	sub-701	2022160102782
sub-LKDIB	sub-702	2022160102783
sub-QQFEZ	sub-703	2022160102784
sub-QEIAG	sub-704	2022160102787
sub-AYXLO	sub-705	2022160102788
sub-TEATM	sub-706	2022160102790
sub-MUOHS	sub-707	2022160102794
sub-GDPHD	sub-708	2022160102796
sub-ADYAW	sub-709	2022160102797
sub-HFHAO	sub-710	2022160102798
sub-OAJUJ	sub-711	2022160102800
sub-ZKUQA	sub-712	2022160102801
sub-JTGMM	sub-713	2022160102803
sub-CMYQZ	sub-714	2022160102810
sub-SYYJJ	sub-715	2022160102815
sub-GFUCU	sub-716	2022160102818
sub-GSYSM	sub-717	2022160102825
sub-FKYUF	sub-718	2022160102827
sub-LJNJM	sub-719	2022160102828
sub-XAPIO	sub-720	2022160102830
sub-BEDTZ	sub-721	2022160102831
sub-ERVHI	sub-722	2022160102837
sub-XKRKQ	sub-723	2022160102841
sub-CDOSQ	sub-724	2022160102842
sub-RQSVG	sub-725	2022160102843
sub-MHNTF	sub-726	2022160102847
sub-KRZDQ	sub-727	2022160102848
sub-SAHUA	sub-728	2022160102850
sub-OJLEJ	sub-729	2022160102851
sub-TRCJR	sub-730	2022160102854
sub-FVDJK	sub-731	2022160102859
sub-HMDFV	sub-732	2022160102860
sub-EIUHC	sub-733	2022160102863
sub-BXINR	sub-734	2022160102867
sub-SEMVD	sub-735	2022160102868
sub-DHBVW	sub-736	2022160102875
sub-RYYSI	sub-737	2022160102876
sub-MMPHF	sub-738	2022160102878
sub-QYHWF	sub-739	2022160102880
sub-KLRVR	sub-740	2022160102887
sub-DFPTL	sub-741	2022160102890
sub-PQSGV	sub-742	2022160102891
sub-XXFNH	sub-743	2022160102894
sub-QMGCW	sub-744	2022160102900
sub-WSOYC	sub-745	2022160102904
sub-KJSIW	sub-746	2022160102906
sub-GGDME	sub-747	2022160102907
sub-DTBRW	sub-748	2022160102913
sub-HAFYS	sub-749	2022160102916
sub-FHPUG	sub-750	2022160102920
sub-OTQVQ	sub-751	2022160102924
sub-HZRFQ	sub-752	2022160102930
sub-MEMXA	sub-753	2022160102932
sub-UQODH	sub-754	2022160102934
sub-UKDHC	sub-755	2022160102936
sub-AZVHQ	sub-756	2022160102937
sub-YIFVV	sub-757	2022160102940
sub-WILFS	sub-758	2022160102946
sub-PREHP	sub-759	2022160102950
sub-WURBD	sub-760	2022160102954
sub-PWEXQ	sub-761	2022160102956
sub-PABOP	sub-762	2022160102963
sub-NTUZE	sub-763	2022160102964
sub-EXYUC	sub-764	2022160102966
sub-RPTJE	sub-765	2022160102967
sub-LGEQL	sub-766	2022160102968
sub-ILROI	sub-767	2022160102970
sub-YRIUJ	sub-768	2022160102973
sub-ZQIFM	sub-769	2022160102974
sub-CTRDF	sub-770	2022160102976
sub-DLWNU	sub-771	2022160102980
sub-OJULJ	sub-772	2022160102982
sub-WOHRA	sub-773	2022160102983
sub-QXWNJ	sub-774	2022160102986
sub-WSTPH	sub-775	2022160102993
sub-IZPXN	sub-776	2022160102997
sub-ODBWW	sub-777	2022160103001
sub-ZZSWX	sub-778	2022160103005
sub-WVVGM	sub-779	2022160103006
sub-MTLTX	sub-780	2022160103007
sub-LPBMP	sub-781	2022160103009
sub-PCLII	sub-782	2022160103013
sub-VVWFE	sub-783	2022160103014
sub-GGQCC	sub-784	2022160103020
sub-TBNJD	sub-785	2022160103021
sub-LYTLI	sub-786	2022160103026
sub-QCGLR	sub-787	2022160103029
sub-IEELB	sub-788	2022160103037
sub-CCNNN	sub-789	2022160103038
sub-ZKVHW	sub-790	2022160103039
sub-LYKUU	sub-791	2022160103041
sub-TTQUZ	sub-792	2022160103046
sub-ZYUWH	sub-793	2022160103049
sub-SKERZ	sub-794	2022160103051
sub-TVLYP	sub-795	2022160103057
sub-VIYGU	sub-796	2022160103059
sub-MSUBK	sub-797	2022160103061
sub-GFKUG	sub-798	2022160103063
sub-EMWSM	sub-799	2022160103068
sub-OENTJ	sub-800	2022160103069
sub-FSASJ	sub-801	2022160103075
sub-VOMEM	sub-802	2022160103078
sub-NVJLZ	sub-803	2022160103079
sub-SVPQT	sub-804	2022160103080
sub-OCQTN	sub-805	2022160103082
sub-TACCQ	sub-806	2022160103085
sub-CJDFB	sub-807	2022160103087
sub-AUYGV	sub-808	2022160103092
sub-PJKSZ	sub-809	2022160103093
sub-AKLNZ	sub-810	2022160103102
sub-JNCNO	sub-811	2022160103103
sub-QYKJK	sub-812	2022160103105
sub-WYUXC	sub-813	2022160103114
sub-KHUSX	sub-814	2022160103116
sub-LJLEW	sub-815	2022160103122
sub-BMDLE	sub-816	2022160103123
sub-LGZPE	sub-817	2022160103124
sub-TCGDN	sub-818	2022160103127
sub-LNMEG	sub-819	2022160103131
sub-NQBAC	sub-820	2022160103132
sub-HJZEC	sub-821	2022160103139
sub-BXDEA	sub-822	2022160103150
sub-ZIGWU	sub-823	2022160103154
sub-OLGZV	sub-824	2022160103157
sub-LZCHM	sub-825	2022160103161
sub-QZPBN	sub-826	2022160103163
sub-AKBOA	sub-827	2022160103170
sub-BMMQF	sub-828	2022160103172
sub-NXYFH	sub-829	2022160103174
sub-BQQRH	sub-830	2022160103175
sub-LVKSF	sub-831	2022160103177
sub-WHNDD	sub-832	2022160103182
sub-JWWEX	sub-833	2022160103189
sub-LGSUZ	sub-834	2022160103198
sub-ANBGI	sub-835	2022160103199
sub-SMUHV	sub-836	2022160103201
sub-BTBKI	sub-837	2022160103203
sub-FZFFM	sub-838	2022160103206
sub-XASHP	sub-839	2022160103212
sub-GGAHQ	sub-840	2022160103214
sub-EFJBL	sub-841	2022160103216
sub-CHJDN	sub-842	2022160103218
sub-GAQSN	sub-843	2022160103221
sub-NNPAE	sub-844	2022160103225
sub-LMQWC	sub-845	2022160103229
sub-TUPYY	sub-846	2022160103231
sub-UAWIZ	sub-847	2022160103236
sub-QMUJJ	sub-848	2022160103237
sub-ZEDHS	sub-849	2022160103240
sub-HPDWL	sub-850	2022160103242
sub-EJKSQ	sub-851	2022160103244
sub-TBOYE	sub-852	2022160103245
sub-ZTFKA	sub-853	2022160103248
sub-CTSWA	sub-854	2022160103251
sub-NOPJK	sub-855	2022160103254
sub-VESRV	sub-856	2022160103260
sub-AGEHT	sub-857	2022160103261
sub-GBAWO	sub-858	2022160103264
sub-EEQLV	sub-859	2022160103265
sub-GNOKS	sub-860	2022160103266
sub-KXVPS	sub-861	2022160103268
sub-MXPDD	sub-862	2022160103270
sub-OGRSG	sub-863	2022160103271
sub-HHAOY	sub-864	2022160103274
sub-HLOOZ	sub-865	2022160103276
sub-XNRTR	sub-866	2022160103278
sub-PDGCF	sub-867	2022160103279
sub-ENOOW	sub-868	2022160103283
sub-HTRUS	sub-869	2022160103284
sub-YMGIL	sub-870	2022160103285
sub-DESIW	sub-871	2022160103288
sub-AAULD	sub-872	2022160103290
sub-DOBBW	sub-873	2022160103294
sub-HZJNY	sub-874	2022160103295
sub-IAESV	sub-875	2022160103301
sub-CSMGF	sub-876	2022160103303
sub-PGZAR	sub-877	2022160103305
sub-IELOV	sub-878	2022160103308
sub-XYFJB	sub-879	2022160103310
sub-YCFDH	sub-880	2022160103312
sub-UDSIN	sub-881	2022160103313
sub-LVQIG	sub-882	2022160103319
sub-RRBMH	sub-883	2022160103322
sub-AIHWA	sub-884	2022160103328
sub-QVJBU	sub-885	2022160103329
sub-JBIVC	sub-886	2022160103330
sub-GGQBN	sub-887	2022160103332
sub-TNDDS	sub-888	2022160103342
sub-YCOGB	sub-889	2022160103347
sub-UFXTX	sub-890	2022160103357
sub-SWSBK	sub-891	2022160103359
sub-IVFIO	sub-892	2022160103364
sub-BHPXT	sub-893	2022160103368
sub-TIIZM	sub-894	2022160103371
sub-SUKWU	sub-895	2022160103373
sub-PDJQK	sub-896	2022160103377
sub-LMHGF	sub-897	2022160103380
sub-WXSQP	sub-898	2022160103381
sub-UZAQZ	sub-899	2022160103385
sub-JDTAX	sub-900	2022160103393
sub-WPCKD	sub-901	2022160103407
sub-IBCZX	sub-902	2022160103408
sub-QPAES	sub-903	2022160103411
sub-AHVKR	sub-904	2022160103412
sub-UAKBI	sub-905	2022160103413
sub-RKQFH	sub-906	2022160103414
sub-APWEU	sub-907	2022160103416
sub-GMMWG	sub-908	2022160103418
sub-KSCRF	sub-909	2022160103421
sub-AJSKR	sub-910	2022160103424
sub-RMFAF	sub-911	2022160103427
sub-WKWZP	sub-912	2022160103431
sub-UXCKP	sub-913	2022160103433
sub-DNEAJ	sub-914	2022160103437
sub-UJWCO	sub-915	2022160103439
sub-SDMXV	sub-916	2022160103448
sub-ABZCV	sub-917	2022160103449
sub-HHUUT	sub-918	2022160103451
sub-EARAP	sub-919	2022160103457
sub-FPOKK	sub-920	2022160103458
sub-YAVFU	sub-921	2022160103460
sub-NUGQZ	sub-922	2022160103461
sub-LEXHH	sub-923	2022160103463
sub-QLFQR	sub-924	2022160103466
sub-OPSBI	sub-925	2022160103468
sub-SIRXJ	sub-926	2022160103469
sub-LMVKI	sub-927	2022160103471
sub-DEQZG	sub-928	2022160103474
sub-IGEBE	sub-929	2022160103478
sub-TEOHS	sub-930	2022160103480
sub-YYCTV	sub-931	2022160103481
sub-UWIXS	sub-932	2022160103482
sub-ZBUVM	sub-933	2022160103484
sub-QYXXK	sub-934	2022160103485
sub-BRHXX	sub-935	2022160103486
sub-YSSVB	sub-936	2022160103489
sub-GDIDO	sub-937	2022160103500
sub-MIFZE	sub-938	2022160103504
sub-RSMQO	sub-939	2022160103509
sub-FMBAV	sub-940	2022160103510
sub-OTSVD	sub-941	2022160103516
sub-FDPMJ	sub-942	2022160103522
sub-FMJYN	sub-943	2022160103527
sub-MGURU	sub-944	2022160103528
sub-CJEZT	sub-945	2022160103532
sub-UEPEE	sub-946	2022160103534
sub-TDRID	sub-947	2022160103537
sub-LAULT	sub-948	2022160103544
sub-UQFXE	sub-949	2022160103548
sub-OFJWM	sub-950	2022160103552
sub-JMPBR	sub-951	2022160103553
sub-VKIMP	sub-952	2022160103556
sub-CTKVQ	sub-953	2022160103558
sub-RFDEN	sub-954	2022160103560
sub-RFBUH	sub-955	2022160103564
sub-NIRKY	sub-956	2022160103566
sub-PJSXS	sub-957	2022160103569
sub-IGXMO	sub-958	2022160103571
sub-YKBEM	sub-959	2022160103575
sub-DEGCC	sub-960	2022160103578
sub-QMDVL	sub-961	2022160103582
sub-PXFKB	sub-962	2022160103584
sub-BCLZW	sub-963	2022160103585
sub-OSABR	sub-964	2022160103586
sub-BPQUQ	sub-965	2022160103587
sub-LQRKX	sub-966	2022160103590
sub-KTHXT	sub-967	2022160103594
sub-EOKBW	sub-968	2022160103596
sub-YPVTS	sub-969	2022160103597
sub-LAESU	sub-970	2022160103601
sub-QOLWZ	sub-971	2022160103602
sub-BEDXR	sub-972	2022160103605
sub-OBWTB	sub-973	2022160103608
sub-XHWHZ	sub-974	2022160103610
sub-GZODV	sub-975	2022160103611
sub-BBWSL	sub-976	2022160103612
sub-NJVOV	sub-977	2022160103613
sub-UBVCP	sub-978	2022160103614
sub-KKADZ	sub-979	2022160103618
sub-LCDIF	sub-980	2022160103622
sub-EAPKW	sub-981	2022160103624
sub-ZYVJP	sub-982	2022160103627
sub-KHCXA	sub-983	2022160103637
sub-DBJZT	sub-984	2022160103639
sub-ERUZQ	sub-985	2022160103646
sub-ZJVKK	sub-986	2022160103648
sub-ZJNWT	sub-987	2022160103649
sub-CMGKI	sub-988	2022160103653
sub-SAPEB	sub-989	2022160103655
sub-ZJIKK	sub-990	2022160103656
sub-NIVUA	sub-991	2022160103663
sub-EUOWV	sub-992	2022160103668
sub-WXRXV	sub-993	2022160103677
sub-GFJAC	sub-994	2022160103679
sub-WXFZT	sub-995	2022160103683
sub-QPQCV	sub-996	2022160103688
sub-CJNZY	sub-997	2022160103691
sub-FBLIQ	sub-998	2022160103698
sub-IOQEM	sub-999	2022160103699
sub-DQZYQ	sub-1000	2022160103700
sub-AXYOA	sub-1001	2022160103703
sub-FLIJR	sub-1002	2022160103705
sub-NTMHT	sub-1003	2022160103707
sub-VWLVP	sub-1004	2022160103709
sub-IZYRJ	sub-1005	2022160103718
sub-KRAPZ	sub-1006	2022160103720
sub-EMBNP	sub-1007	2022160103723
sub-WTCOQ	sub-1008	2022160103727
sub-QBEDB	sub-1009	2022160103729
sub-DXQBC	sub-1010	2022160103730
sub-YOJHZ	sub-1011	2022160103731
sub-PGOJT	sub-1012	2022160103739
sub-VEFKE	sub-1013	2022160103747
sub-YVDBM	sub-1014	2022160103748
sub-PJVWV	sub-1015	2022160103753
sub-EOKDP	sub-1016	2022160103755
sub-GZDUA	sub-1017	2022160103757
sub-HKBVW	sub-1018	2022160103758
sub-KXJDC	sub-1019	2022160103759
sub-QAJYW	sub-1020	2022160103773
sub-UPODO	sub-1021	2022160103774
sub-MDWPV	sub-1022	2022160103775
sub-LWXZW	sub-1023	2022160103777
sub-VEFZA	sub-1024	2022160103778
sub-HLAGB	sub-1025	2022160103779
sub-PLLCU	sub-1026	2022160103780
sub-PCNBJ	sub-1027	2022160103789
sub-QRYDB	sub-1028	2022160103790
sub-KBJBV	sub-1029	2022160103792
sub-WAXSY	sub-1030	2022160103794
sub-ZEHJF	sub-1031	2022160103798
sub-VSCZP	sub-1032	2022160103799
sub-EFCRY	sub-1033	2022160103805
sub-HDPPS	sub-1034	2022160103806
sub-BHFNB	sub-1035	2022160103811
sub-RSYWV	sub-1036	2022160103813
sub-JVHUZ	sub-1037	2022160103817
sub-FUCLN	sub-1038	2022160103820
sub-SBRRX	sub-1039	2022160103826
sub-VWNXG	sub-1040	2022160103832
sub-AGZHF	sub-1041	2022160103839
sub-FVFAD	sub-1042	2022160103840
sub-VOYFB	sub-1043	2022160103841
sub-OCXGV	sub-1044	2022160103846
sub-OESUC	sub-1045	2022160103849
sub-GCUAC	sub-1046	2022160103850
sub-DNGWI	sub-1047	2022160103864
sub-FENGQ	sub-1048	2022160103875
sub-PKFEK	sub-1049	2022160103876
sub-DOKRV	sub-1050	2022160103878
sub-OENBO	sub-1051	2022160103884
sub-DJQLZ	sub-1052	2022160103885
sub-CPAVW	sub-1053	2022160103889
sub-BGXJD	sub-1054	2022160103895
sub-JVLKU	sub-1055	2022160103896
sub-HRQFD	sub-1056	2022160103897
sub-BKJSL	sub-1057	2022160103898
sub-PRSXC	sub-1058	2022160103901
sub-IMJAD	sub-1059	2022160103912
sub-PFBUU	sub-1060	2022160103918
sub-NTSJO	sub-1061	2022160103919
sub-IHOSM	sub-1062	2022160103922
sub-JVNQZ	sub-1063	2022160103931
sub-PFTPB	sub-1064	2022160103932
sub-EKFMO	sub-1065	2022160103936
sub-RVEDZ	sub-1066	2022160103937
sub-GIHDU	sub-1067	2022160103939
sub-LLAAG	sub-1068	2022160103941
sub-LKKHU	sub-1069	2022160103949
sub-SJYGZ	sub-1070	2022160103953
sub-WKUPB	sub-1071	2022160103960
sub-QTFOU	sub-1072	2022160103967
sub-SBZVK	sub-1073	2022160103969
sub-BPGGL	sub-1074	2022160103973
sub-REMLS	sub-1075	2022160103979
sub-PCEFO	sub-1076	2022160103980
sub-THTQB	sub-1077	2022160103985
sub-DGECA	sub-1078	2022160103988
sub-FZXAN	sub-1079	2022160103990
sub-GJCPG	sub-1080	2022160103991
sub-AIAKS	sub-1081	2022160103992
sub-ONIXF	sub-1082	2022160103993
sub-ZZNVZ	sub-1083	2022160103995
sub-THNQV	sub-1084	2022160103996
sub-FSSXO	sub-1085	2022160103999
sub-HLVGL	sub-1086	2022160104008
sub-TNPZD	sub-1087	2022160104012
sub-VMPEK	sub-1088	2022160104013
sub-NVMVA	sub-1089	2022160104016
sub-JNWRI	sub-1090	2022160104020
sub-HZJLD	sub-1091	2022160104023
sub-FJROE	sub-1092	2022160104028
sub-VZLOZ	sub-1093	2022160104031
sub-XFPLH	sub-1094	2022160104033
sub-LCEFJ	sub-1095	2022160104039
sub-PADBJ	sub-1096	2022160104057
sub-DZMDH	sub-1097	2022160104058
sub-GHBUV	sub-1098	2022160104060
sub-UBKYK	sub-1099	2022160104064
sub-VUGHP	sub-1100	2022160104067
sub-IVBCY	sub-1101	2022160104071
sub-GGTBJ	sub-1102	2022160104072
sub-SGBSM	sub-1103	2022160104073
sub-LVRWB	sub-1104	2022160104083
sub-JSOOZ	sub-1105	2022160104086
sub-UFAED	sub-1106	2022160104095
sub-MHRMO	sub-1107	2022160104101
sub-OOVFW	sub-1108	2022160104102
sub-ATDZA	sub-1109	2022160104103
sub-FUJYV	sub-1110	2022160104104
sub-XKOEV	sub-1111	2022160104112
sub-IXQKD	sub-1112	2022160104117
sub-HEQTF	sub-1113	2022160104118
sub-OGRUI	sub-1114	2022160104120
sub-SKZIQ	sub-1115	2022160104122
sub-RWKCN	sub-1116	2022160104126
sub-ECGWN	sub-1117	2022160104129
sub-QXXOZ	sub-1118	2022160104133
sub-WILFM	sub-1119	2022160104135
sub-KDFHF	sub-1120	2022160104137
sub-ZPKAF	sub-1121	2022160104143
sub-TSMEU	sub-1122	2022160104145
sub-DQQMZ	sub-1123	2022160104149
sub-GLUVH	sub-1124	2022160104150
sub-DOIVH	sub-1125	2022160104153
sub-PRYPG	sub-1126	2022160104156
sub-TBYRC	sub-1127	2022160104158
sub-BJVZB	sub-1128	2022160104160
sub-QGPYK	sub-1129	2022160104164
sub-GDWSJ	sub-1130	2022160104168
sub-IHCVC	sub-1131	2022160104172
sub-SIMIY	sub-1132	2022160104179
sub-PAJRT	sub-1133	2022160104183
sub-SUFQD	sub-1134	2022160104184
sub-EKVYD	sub-1135	2022160104191
sub-BZPKZ	sub-1136	2022160104193
sub-BFHYC	sub-1137	2022160104196
sub-TXUSL	sub-1138	2022160104198
sub-WYVNG	sub-1139	2022160104203
sub-FDBHF	sub-1140	2022160104205
sub-TJQQD	sub-1141	2022160104209
sub-XHVCF	sub-1142	2022160104210
sub-EKPNM	sub-1143	2022160104211
sub-LPXED	sub-1144	2022160104212
sub-YYARF	sub-1145	2022160104216
sub-IJDME	sub-1146	2022160104217
sub-AICFC	sub-1147	2022160104222
sub-RZWRX	sub-1148	2022160104224
sub-VCOBJ	sub-1149	2022160104226
sub-VYMMV	sub-1150	2022160104227
sub-KVDKS	sub-1151	2022160104229
sub-OHYGE	sub-1152	2022160104230
sub-ORNZR	sub-1153	2022160104233
sub-CCRHT	sub-1154	2022160104234
sub-UOVLU	sub-1155	2022160104236
sub-ZSLLA	sub-1156	2022160104240
sub-ROOTS	sub-1157	2022160104244
sub-XCITB	sub-1158	2022160104245
sub-HRJEP	sub-1159	2022160104262
sub-RWHVZ	sub-1160	2022160104264
sub-VUQPA	sub-1161	2022160104269
sub-QGBWA	sub-1162	2022160104272
sub-BUHBP	sub-1163	2022160104274
sub-KVUIG	sub-1164	2022160104275
sub-XWTZI	sub-1165	2022160104276
sub-PFOTI	sub-1166	2022160104277
sub-CORUZ	sub-1167	2022160104278
sub-KBBMZ	sub-1168	2022160104289
sub-HZNRB	sub-1169	2022160104294
sub-XBYKI	sub-1170	2022160104295
sub-XFRWS	sub-1171	2022160104310
sub-VSZQI	sub-1172	2022160104312
sub-FMHJU	sub-1173	2022160104313
sub-FYOVG	sub-1174	2022160104316
sub-ZERNB	sub-1175	2022160104319
sub-CDPYN	sub-1176	2022160104323
sub-MIFEB	sub-1177	2022160104326
sub-SWZCU	sub-1178	2022160104327
sub-WVXVM	sub-1179	2022160104329
sub-PURBD	sub-1180	2022160104330
sub-LFQBR	sub-1181	2022160104333
sub-IWHBX	sub-1182	2022160104336
sub-MYHXL	sub-1183	2022160104338
sub-JDOSL	sub-1184	2022160104343
sub-PCKQH	sub-1185	2022160104345
sub-WBSTL	sub-1186	2022160104355
sub-SLSAQ	sub-1187	2022160104356
sub-XGTFP	sub-1188	2022160104362
sub-ISRCS	sub-1189	2022160104363
sub-MMOIF	sub-1190	2022160104366
sub-VXZVM	sub-1191	2022160104367
sub-ZSNSK	sub-1192	2022160104369
sub-FTCRI	sub-1193	2022160104370
sub-EVPEE	sub-1194	2022160104375
sub-QIHRL	sub-1195	2022160104376
sub-HJWGG	sub-1196	2022160104378
sub-ZJLGX	sub-1197	2022160104384
sub-RFGUJ	sub-1198	2022160104385
sub-JWVRI	sub-1199	2022160104388
sub-ZIVVC	sub-1200	2022160104391
sub-SHWZS	sub-1201	2022160104392
sub-SYJSC	sub-1202	2022160104393
sub-JLUWK	sub-1203	2022160104394
sub-WFYEV	sub-1204	2022160104397
sub-QCVBG	sub-1205	2022160104400
sub-KAZBO	sub-1206	2022160104403
sub-DMOBE	sub-1207	2022160104412
sub-PCNVO	sub-1208	2022160104414
sub-LIEOV	sub-1209	2022160104415
sub-KSFTE	sub-1210	2022160104419
