# Supplementary material for: A-eye: Automated 3D MRI segmentation and morphometric feature extraction for eye and orbit atlas construction
Source: PLoS One. 2026 Jul 2;21(7):e0352257. doi: 10.1371/journal.pone.0352257 (PMC13327317; doi:10.1371/journal.pone.0352257)
Supplement: S12 File — The zip file contains results from the study. (ZIP) [file pone.0352257.s012.zip › S12_file/results_output/axial_length/atlas/al_atlas.csv]

Subject	axial_length
2022160100001	23.0
2022160100002	22.0
2022160100003	21.0
2022160100011	22.0
2022160100012	22.0
2022160100014	24.0
2022160100015	21.0
2022160100016	20.0
2022160100017	22.0
2022160100020	23.0
2022160100026	22.0
2022160100030	21.0
2022160100031	22.0
2022160100032	0.0
2022160100033	20.0
2022160100036	23.0
2022160100039	23.0
2022160100043	22.0
2022160100044	20.0
2022160100046	21.0
2022160100047	25.0
2022160100052	24.0
2022160100059	22.0
2022160100064	22.0
2022160100071	22.0
2022160100072	21.0
2022160100081	22.0
2022160100083	23.0
2022160100085	21.0
2022160100091	23.0
2022160100105	22.0
2022160100106	22.0
2022160100109	20.0
2022160100112	21.0
2022160100116	21.0
2022160100117	22.0
2022160100120	22.0
2022160100126	23.0
2022160100127	23.0
2022160100132	25.0
2022160100133	20.0
2022160100135	23.0
2022160100136	23.0
2022160100138	21.0
2022160100139	22.0
2022160100140	23.0
2022160100142	23.0
2022160100145	22.0
2022160100153	20.0
2022160100158	23.0
2022160100159	24.0
2022160100160	24.0
2022160100166	22.0
2022160100169	21.0
2022160100173	21.0
2022160100175	21.0
2022160100177	24.0
2022160100186	21.0
2022160100187	21.0
2022160100191	22.0
2022160100193	21.0
2022160100197	21.0
2022160100200	23.0
2022160100201	22.0
2022160100204	23.0
2022160100205	21.0
2022160100208	20.0
2022160100209	22.0
2022160100214	24.0
2022160100219	20.0
2022160100223	24.0
2022160100225	24.0
2022160100228	21.0
2022160100230	24.0
2022160100235	22.0
2022160100236	24.0
2022160100238	22.0
2022160100247	24.0
2022160100251	21.0
2022160100259	22.0
2022160100261	22.0
2022160100262	22.0
2022160100265	22.0
2022160100266	22.0
2022160100270	22.0
2022160100272	24.0
2022160100273	21.0
2022160100274	21.0
2022160100281	24.0
2022160100284	21.0
2022160100285	24.0
2022160100286	27.0
2022160100287	22.0
2022160100289	22.0
2022160100291	23.0
2022160100298	0.0
2022160100302	23.0
2022160100305	21.0
2022160100306	22.0
2022160100309	22.0
2022160100311	21.0
2022160100312	22.0
2022160100318	23.0
2022160100323	22.0
2022160100325	23.0
2022160100326	20.0
2022160100327	22.0
2022160100329	22.0
2022160100331	21.0
2022160100338	22.0
2022160100339	21.0
2022160100340	21.0
2022160100342	23.0
2022160100344	22.0
2022160100348	22.0
2022160100350	22.0
2022160100352	20.0
2022160100354	21.0
2022160100356	23.0
2022160100357	23.0
2022160100375	22.0
2022160100376	24.0
2022160100381	23.0
2022160100388	21.0
2022160100393	24.0
2022160100395	23.0
2022160100405	22.0
2022160100407	23.0
2022160100408	22.0
2022160100412	21.0
2022160100413	21.0
2022160100420	21.0
2022160100428	22.0
2022160100429	23.0
2022160100432	21.0
2022160100433	23.0
2022160100434	21.0
2022160100436	23.0
2022160100437	22.0
2022160100438	24.0
2022160100439	20.0
2022160100441	22.0
2022160100447	22.0
2022160100450	20.0
2022160100452	22.0
2022160100458	21.0
2022160100461	22.0
2022160100462	23.015625
2022160100468	22.0
2022160100469	21.0
2022160100470	22.0
2022160100473	23.0
2022160100476	22.0
2022160100477	21.0
2022160100480	23.0
2022160100481	21.0
2022160100483	22.0
2022160100484	0.0
2022160100485	23.0
2022160100486	24.0
2022160100490	22.0
2022160100493	21.0
2022160100494	22.0
2022160100497	23.0
2022160100499	21.0
2022160100506	21.0
2022160100507	21.0
2022160100508	22.0
2022160100514	21.0
2022160100515	22.0
2022160100518	20.0
2022160100520	22.0
2022160100521	22.0
2022160100522	23.0
2022160100524	24.0
2022160100528	22.0
2022160100532	21.0
2022160100536	22.0
2022160100537	22.0
2022160100539	22.0
2022160100540	21.0
2022160100543	21.0
2022160100544	21.0
2022160100545	22.0
2022160100547	22.0
2022160100549	21.0
2022160100551	20.0
2022160100552	24.0
2022160100556	24.0
2022160100557	21.0
2022160100560	21.0
2022160100561	22.0
2022160100569	22.0
2022160100571	21.0
2022160100574	21.0
2022160100584	23.0
2022160100586	21.0
2022160100587	24.0
2022160100590	23.0
2022160100591	21.0
2022160100871	24.0
2022160100874	24.0
2022160100877	21.0
2022160100878	22.0
2022160100881	22.0
2022160100886	19.0
2022160100888	23.0
2022160100891	21.0
2022160100892	23.0
2022160100895	21.0
2022160100898	21.0
2022160100903	23.0
2022160100905	22.0
2022160100908	22.0
2022160100910	20.0
2022160100918	22.0
2022160100919	23.0
2022160100923	25.0
2022160100925	0.0
2022160100928	21.0
2022160100933	21.0
2022160100934	22.0
2022160100935	22.0
2022160100937	23.0
2022160100938	23.0
2022160100941	22.0
2022160100945	22.0
2022160100947	22.0
2022160100948	21.0
2022160100951	21.0
2022160100955	23.0
2022160100958	22.0
2022160100959	19.0
2022160100961	22.0
2022160100963	21.0
2022160100964	24.0
2022160100968	19.0
2022160100969	23.0
2022160100970	19.0
2022160100975	21.0
2022160100979	22.0
2022160100982	22.0
2022160100984	20.0
2022160100986	22.0
2022160100988	22.0
2022160100991	20.0
2022160100992	24.0
2022160100996	0.0
2022160100999	21.0
2022160101002	21.0
2022160101008	21.0
2022160101013	23.0
2022160101016	23.0
2022160101020	22.0
2022160101028	23.0
2022160101029	22.0
2022160101035	20.0
2022160101036	22.0
2022160101042	23.0
2022160101048	20.0
2022160101049	21.0
2022160101050	25.0
2022160101052	22.0
2022160101056	25.0
2022160101058	23.0
2022160101059	21.0
2022160101070	21.0
2022160101079	22.0
2022160101081	23.0
2022160101083	22.0
2022160101084	21.0
2022160101085	22.0
2022160101087	21.0
2022160101089	23.0
2022160101090	23.0
2022160101092	21.0
2022160101093	0.0
2022160101094	22.0
2022160101095	22.0
2022160101097	22.0
2022160101099	22.0
2022160101108	21.0
2022160101110	22.0
2022160101122	22.0
2022160101124	19.0
2022160101126	0.0
2022160101128	22.0
2022160101131	21.0
2022160101135	20.0
2022160101140	21.0
2022160101141	21.0
2022160101142	21.0
2022160101149	22.0
2022160101151	21.0
2022160101156	22.0
2022160101161	22.0
2022160101163	22.0
2022160101164	21.0
2022160101166	20.0
2022160101167	21.0
2022160101175	23.0
2022160101183	23.0
2022160101184	22.0
2022160101191	25.0
2022160101192	22.0
2022160101194	21.0
2022160101196	21.0
2022160101197	22.0
2022160101201	24.0
2022160101202	23.0
2022160101205	20.0
2022160101206	22.0
2022160101209	21.0
2022160101213	22.0
2022160101214	23.0
2022160101217	22.0
2022160101218	22.0
2022160101224	21.0
2022160101227	21.0
2022160101236	23.0
2022160101238	21.0
2022160101239	23.0
2022160101245	22.0
2022160101247	20.0
2022160101248	20.0
2022160101251	22.0
2022160101257	21.0
2022160101273	22.0
2022160101275	23.0
2022160101276	22.0
2022160101279	23.0
2022160101281	0.0
2022160101283	22.0
2022160101284	23.0
2022160101287	21.0
2022160101289	22.0
2022160101290	21.0
2022160101295	22.0
2022160101298	0.0
2022160101299	23.0
2022160101300	21.0
2022160101303	22.0
2022160101307	25.0
2022160101309	23.0
2022160101311	24.0
2022160101314	24.0
2022160101318	20.0
2022160101323	22.0
2022160101324	26.0
2022160101331	24.0
2022160101334	24.0
2022160101335	22.0
2022160101337	24.0
2022160101341	20.0
2022160101347	24.0
2022160101348	21.0
2022160101354	21.0
2022160101356	22.0
2022160101366	21.0
2022160101368	0.0
2022160101373	0.0
2022160101377	22.0
2022160101378	24.0
2022160101382	22.0
2022160101384	23.0
2022160101385	0.0
2022160101390	22.0
2022160101391	22.0
2022160101396	22.0
2022160101397	22.0
2022160101403	22.0
2022160101412	22.0
2022160101413	23.0
2022160101414	24.0
2022160101418	20.0
2022160101419	21.0
2022160101425	23.0
2022160101427	22.0
2022160101436	22.0
2022160101447	23.0
2022160101448	21.0
2022160101453	22.0
2022160101461	25.0
2022160101462	22.0
2022160101463	20.0
2022160101468	24.0
2022160101472	23.0
2022160101475	23.0
2022160101480	23.0
2022160101483	21.0
2022160101484	22.0
2022160101486	23.0
2022160101491	23.0
2022160101498	23.0
2022160101499	21.0
2022160101500	23.0
2022160101506	22.0
2022160101510	22.0
2022160101512	0.0
2022160101514	22.0
2022160101834	20.0
2022160101853	21.0
2022160101859	22.0
2022160101864	21.0
2022160101868	23.0
2022160101870	21.0
2022160101872	21.0
2022160101877	23.0
2022160101878	20.0
2022160101887	19.0
2022160101890	21.0
2022160101893	21.0
2022160101894	22.0
2022160101897	23.0
2022160101898	22.0
2022160101901	21.0
2022160101902	21.0
2022160101910	22.0
2022160101914	22.0
2022160101915	22.0
2022160101919	21.0
2022160101925	22.0
2022160101927	23.0
2022160101932	23.0
2022160101935	22.0
2022160101936	23.0
2022160101939	21.0
2022160101943	23.0
2022160101945	22.0
2022160101948	22.0
2022160101949	20.0
2022160101954	25.0
2022160101956	22.0
2022160101958	20.0
2022160101960	22.0
2022160101961	23.0
2022160101962	23.0
2022160101963	21.0
2022160101969	21.0
2022160101970	24.0
2022160101971	22.0
2022160101975	23.0
2022160101977	23.0
2022160101990	22.0
2022160101993	22.0
2022160101995	22.0
2022160102003	20.0
2022160102004	22.0
2022160102015	22.0
2022160102020	20.0
2022160102024	21.0
2022160102025	26.0
2022160102027	21.0
2022160102028	24.0
2022160102034	23.0
2022160102036	25.0
2022160102039	22.0
2022160102040	21.0
2022160102042	21.0
2022160102046	21.0
2022160102049	23.0
2022160102051	22.0
2022160102052	22.0
2022160102055	22.0
2022160102062	23.0
2022160102063	22.0
2022160102064	22.0
2022160102065	23.0
2022160102066	23.0
2022160102067	21.0
2022160102069	25.0
2022160102072	21.0
2022160102084	21.0
2022160102087	23.0
2022160102089	22.0
2022160102092	22.0
2022160102093	22.0
2022160102095	24.0
2022160102096	20.0
2022160102098	22.0
2022160102100	0.0
2022160102106	21.0
2022160102110	20.0
2022160102111	20.0
2022160102114	21.0
2022160102115	19.0
2022160102117	22.0
2022160102121	21.0
2022160102123	22.0
2022160102125	22.0
2022160102130	19.0
2022160102131	21.0
2022160102135	22.0
2022160102138	20.0
2022160102142	20.0
2022160102144	22.0
2022160102150	22.0
2022160102151	25.0
2022160102152	22.0
2022160102156	22.0
2022160102157	21.0
2022160102158	21.0
2022160102159	20.0
2022160102160	22.0
2022160102161	21.0
2022160102162	22.0
2022160102168	21.0
2022160102169	20.0
2022160102170	21.0
2022160102177	23.0
2022160102191	23.0
2022160102197	23.0
2022160102198	23.0
2022160102199	20.0
2022160102211	24.0
2022160102219	22.0
2022160102220	20.0
2022160102221	23.0
2022160102225	0.0
2022160102229	23.0
2022160102231	23.0
2022160102232	23.0
2022160102235	22.0
2022160102238	23.0
2022160102245	26.0
2022160102252	22.0
2022160102254	22.0
2022160102257	22.0
2022160102260	23.0
2022160102267	21.0
2022160102274	22.0
2022160102287	21.0
2022160102289	21.0
2022160102308	22.0
2022160102309	27.0
2022160102311	22.0
2022160102312	23.0
2022160102316	22.0
2022160102317	21.0
2022160102318	22.0
2022160102320	26.0
2022160102323	23.0
2022160102324	21.0
2022160102332	22.0
2022160102333	22.0
2022160102336	0.0
2022160102340	21.0
2022160102341	19.0
2022160102343	0.0
2022160102347	22.0
2022160102349	23.0
2022160102361	23.0
2022160102365	21.0
2022160102367	20.0
2022160102369	20.0
2022160102370	23.0
2022160102374	22.0
2022160102379	22.0
2022160102380	24.0
2022160102381	23.0
2022160102384	21.0
2022160102385	22.0
2022160102386	23.0
2022160102396	22.0
2022160102397	22.0
2022160102399	21.0
2022160102402	22.0
2022160102403	22.0
2022160102404	22.0
2022160102405	23.0
2022160102407	23.0
2022160102409	22.0
2022160102411	24.0
2022160102413	22.0
2022160102415	22.0
2022160102426	23.0
2022160102427	24.0
2022160102428	22.0
2022160102429	24.0
2022160102431	22.0
2022160102435	24.0
2022160102438	0.0
2022160102440	22.0
2022160102443	21.0
2022160102447	24.0
2022160102449	21.0
2022160102453	20.0
2022160102455	23.0
2022160102456	25.0
2022160102457	22.0
2022160102461	23.0
2022160102463	22.0
2022160102466	21.0
2022160102469	22.0
2022160102474	24.0
2022160102478	22.0
2022160102482	22.0
2022160102485	21.0
2022160102486	22.0
2022160102492	23.0
2022160102502	22.0
2022160102503	22.0
2022160102504	20.0
2022160102507	21.0
2022160102508	23.0
2022160102511	20.0
2022160102513	19.0
2022160102516	21.0
2022160102517	22.0
2022160102522	23.0
2022160102523	19.0
2022160102533	23.0
2022160102534	19.0
2022160102540	22.0
2022160102542	23.0
2022160102543	21.0
2022160102547	0.0
2022160102548	22.0
2022160102549	22.0
2022160102559	0.0
2022160102563	24.0
2022160102568	21.0
2022160102572	23.0
2022160102573	22.0
2022160102576	24.0
2022160102577	22.0
2022160102578	21.0
2022160102580	22.0
2022160102584	22.0
2022160102586	24.0
2022160102588	20.0
2022160102589	22.0
2022160102590	24.0
2022160102596	23.0
2022160102597	22.0
2022160102598	20.0
2022160102601	23.0
2022160102602	24.0
2022160102603	23.0
2022160102605	22.0
2022160102606	24.0
2022160102609	23.0
2022160102612	20.0
2022160102613	21.0
2022160102615	22.0
2022160102618	21.0
2022160102621	23.0
2022160102625	23.0
2022160102628	23.0
2022160102634	20.0
2022160102635	24.0
2022160102638	21.0
2022160102639	22.0
2022160102642	23.0
2022160102643	23.0
2022160102644	21.0
2022160102649	23.0
2022160102654	21.0
2022160102656	24.0
2022160102660	20.0
2022160102661	21.0
2022160102667	21.0
2022160102669	23.0
2022160102671	20.0
2022160102673	19.0
2022160102674	24.0
2022160102675	21.0
2022160102678	28.0
2022160102683	21.0
2022160102688	21.0
2022160102690	22.0
2022160102692	21.0
2022160102696	21.0
2022160102697	22.0
2022160102700	23.0
2022160102703	23.0
2022160102705	21.0
2022160102707	22.0
2022160102710	21.0
2022160102711	21.0
2022160102712	23.0
2022160102714	23.0
2022160102720	20.0
2022160102721	23.0
2022160102723	21.0
2022160102732	22.0
2022160102733	23.0
2022160102736	22.0
2022160102737	24.0
2022160102740	24.0
2022160102748	23.0
2022160102749	23.0
2022160102750	22.0
2022160102753	22.0
2022160102760	21.0
2022160102765	0.0
2022160102766	22.0
2022160102769	26.0
2022160102776	20.0
2022160102781	22.0
2022160102782	20.0
2022160102783	22.0
2022160102784	21.0
2022160102787	19.0
2022160102788	23.0
2022160102790	21.0
2022160102794	22.0
2022160102796	22.0
2022160102797	20.0
2022160102798	22.0
2022160102800	25.0
2022160102801	0.0
2022160102803	22.0
2022160102810	23.0
2022160102815	19.0
2022160102818	24.0
2022160102825	22.0
2022160102827	21.0
2022160102828	23.0
2022160102830	22.0
2022160102831	22.0
2022160102837	22.0
2022160102841	20.0
2022160102842	21.0
2022160102843	22.0
2022160102847	18.0
2022160102848	24.0
2022160102850	20.0
2022160102851	23.0
2022160102854	25.0
2022160102859	21.0
2022160102860	21.0
2022160102863	25.0
2022160102867	23.0
2022160102868	26.0
2022160102875	0.0
2022160102876	21.0
2022160102878	23.0
2022160102880	21.0
2022160102887	22.0
2022160102890	28.0
2022160102891	21.0
2022160102894	23.0
2022160102900	24.0
2022160102904	22.0
2022160102906	22.0
2022160102907	23.0
2022160102913	21.0
2022160102916	20.0
2022160102920	23.0
2022160102924	23.0
2022160102930	22.0
2022160102932	21.0
2022160102934	21.0
2022160102936	23.0
2022160102937	22.0
2022160102940	20.0
2022160102946	22.0
2022160102950	19.0
2022160102954	24.0
2022160102956	21.0
2022160102963	23.0
2022160102964	20.0
2022160102966	22.0
2022160102967	22.0
2022160102968	22.0
2022160102970	23.0
2022160102973	21.0
2022160102974	23.0
2022160102976	0.0
2022160102980	24.0
2022160102982	22.0
2022160102983	22.0
2022160102986	26.0
2022160102993	21.0
2022160102997	23.0
2022160103001	19.0
2022160103005	23.0
2022160103006	22.0
2022160103007	20.0
2022160103009	19.0
2022160103013	23.0
2022160103014	21.0
2022160103020	21.0
2022160103021	21.0
2022160103026	22.0
2022160103029	21.0
2022160103037	21.0
2022160103038	22.0
2022160103039	22.0
2022160103041	20.0
2022160103046	21.0
2022160103049	23.0
2022160103051	22.0
2022160103057	24.0
2022160103059	23.0
2022160103061	22.0
2022160103063	23.0
2022160103068	22.0
2022160103069	25.0
2022160103075	23.0
2022160103078	24.0
2022160103079	22.0
2022160103080	21.0
2022160103082	18.0
2022160103085	21.0
2022160103087	19.0
2022160103092	22.0
2022160103093	23.0
2022160103102	22.0
2022160103103	22.0
2022160103105	23.0
2022160103114	23.0
2022160103116	0.0
2022160103122	23.0
2022160103123	22.0
2022160103124	18.0
2022160103127	22.0
2022160103131	21.0
2022160103132	24.0
2022160103139	20.0
2022160103150	22.0
2022160103154	22.0
2022160103157	21.0
2022160103161	20.0
2022160103163	28.0
2022160103170	22.0
2022160103172	21.0
2022160103174	22.0
2022160103175	25.0
2022160103177	0.0
2022160103182	21.0
2022160103189	23.0
2022160103198	0.0
2022160103199	25.0
2022160103201	21.0
2022160103203	20.0
2022160103206	21.0
2022160103212	20.0
2022160103214	23.0
2022160103216	21.0
2022160103218	21.0
2022160103221	22.0
2022160103225	25.0
2022160103229	24.0
2022160103231	20.0
2022160103236	22.0
2022160103237	24.0
2022160103240	23.0
2022160103242	23.0
2022160103244	25.0
2022160103245	22.0
2022160103248	22.0
2022160103251	22.0
2022160103254	21.0
2022160103260	19.0
2022160103261	0.0
2022160103264	22.0
2022160103265	24.0
2022160103266	24.0
2022160103268	22.0
2022160103270	23.0
2022160103271	23.0
2022160103274	24.0
2022160103276	21.0
2022160103278	22.0
2022160103279	24.0
2022160103283	24.0
2022160103284	24.0
2022160103285	22.0
2022160103288	24.0
2022160103290	0.0
2022160103294	21.0
2022160103295	20.0
2022160103301	22.0
2022160103303	23.0
2022160103305	23.0
2022160103308	24.0
2022160103310	21.0
2022160103312	23.0
2022160103313	22.0
2022160103319	0.0
2022160103322	20.0
2022160103328	0.0
2022160103329	23.0
2022160103330	22.0
2022160103332	21.0
2022160103342	23.0
2022160103347	21.0
2022160103357	23.0
2022160103359	23.0
2022160103364	21.0
2022160103368	24.0
2022160103371	22.0
2022160103373	22.0
2022160103377	20.0
2022160103380	21.0
2022160103381	22.0
2022160103385	20.0
2022160103393	22.0
2022160103407	23.0
2022160103408	19.0
2022160103411	21.0
2022160103412	18.0
2022160103413	21.0
2022160103414	22.0
2022160103416	23.0
2022160103418	23.0
2022160103421	19.0
2022160103424	21.0
2022160103427	19.0
2022160103431	18.0
2022160103433	24.0
2022160103437	0.0
2022160103439	20.0
2022160103448	19.0
2022160103449	22.0
2022160103451	26.0
2022160103457	24.0
2022160103458	24.0
2022160103460	23.0
2022160103461	23.0
2022160103463	21.0
2022160103466	23.0
2022160103468	24.0
2022160103469	22.0
2022160103471	22.0
2022160103474	21.0
2022160103478	22.0
2022160103480	23.0
2022160103481	20.0
2022160103482	22.0
2022160103484	21.0
2022160103485	22.0
2022160103486	21.0
2022160103489	25.0
2022160103500	21.0
2022160103504	24.0
2022160103509	20.0
2022160103510	22.0
2022160103516	21.0
2022160103522	23.0
2022160103527	23.0
2022160103528	23.0
2022160103532	22.0
2022160103534	21.0
2022160103537	21.0
2022160103544	21.0
2022160103548	21.0
2022160103552	22.0
2022160103553	21.0
2022160103556	21.0
2022160103558	23.0
2022160103560	21.0
2022160103564	20.0
2022160103566	22.0
2022160103569	22.0
2022160103571	21.0
2022160103575	22.0
2022160103578	23.0
2022160103582	22.0
2022160103584	20.0
2022160103585	23.0
2022160103586	23.0
2022160103587	22.0
2022160103590	0.0
2022160103594	22.0
2022160103596	21.0
2022160103597	22.0
2022160103601	20.0
2022160103602	23.0
2022160103605	20.0
2022160103608	23.0
2022160103610	0.0
2022160103611	21.0
2022160103612	20.0
2022160103613	22.0
2022160103614	22.0
2022160103618	22.0
2022160103622	23.0
2022160103624	22.0
2022160103627	21.0
2022160103637	0.0
2022160103639	23.0
2022160103646	21.0
2022160103648	22.0
2022160103649	22.0
2022160103653	23.0
2022160103655	20.0
2022160103656	22.0
2022160103663	0.0
2022160103668	23.0
2022160103677	21.0
2022160103679	23.0
2022160103683	23.0
2022160103688	23.0
2022160103691	19.0
2022160103698	23.0
2022160103699	21.0
2022160103700	20.0
2022160103703	23.0
2022160103705	21.0
2022160103707	20.0
2022160103709	21.0
2022160103718	21.0
2022160103720	22.0
2022160103723	24.0
2022160103727	22.0
2022160103729	18.0
2022160103730	0.0
2022160103731	22.0
2022160103739	21.0
2022160103747	22.0
2022160103748	21.0
2022160103753	21.0
2022160103755	20.0
2022160103757	21.0
2022160103758	20.0
2022160103759	22.0
2022160103773	22.0
2022160103774	20.0
2022160103775	22.0
2022160103777	22.0
2022160103778	23.0
2022160103779	20.0
2022160103780	21.0
2022160103789	24.0
2022160103790	20.0
2022160103792	23.0
2022160103794	21.0
2022160103798	20.0
2022160103799	23.0
2022160103805	22.0
2022160103806	23.0
2022160103811	23.0
2022160103813	24.0
2022160103817	22.0
2022160103820	22.0
2022160103826	25.0
2022160103832	22.0
2022160103839	21.0
2022160103840	24.0
2022160103841	22.0
2022160103846	22.0
2022160103849	24.0
2022160103850	24.0
2022160103864	20.0
2022160103875	23.0
2022160103876	22.0
2022160103878	20.0
2022160103884	24.0
2022160103885	22.0
2022160103889	22.0
2022160103895	23.0
2022160103896	24.0
2022160103897	19.0
2022160103898	22.0
2022160103901	22.0
2022160103912	24.0
2022160103918	24.0
2022160103919	0.0
2022160103922	21.0
2022160103931	22.0
2022160103932	22.0
2022160103936	22.0
2022160103937	23.0
2022160103939	22.0
2022160103941	20.0
2022160103949	22.0
2022160103953	24.0
2022160103960	21.0
2022160103967	23.0
2022160103969	22.0
2022160103973	21.0
2022160103979	22.0
2022160103980	23.0
2022160103985	22.0
2022160103988	22.0
2022160103990	20.0
2022160103991	23.0
2022160103992	23.0
2022160103993	22.0
2022160103995	23.0
2022160103996	22.0
2022160103999	22.0
2022160104008	22.0
2022160104012	20.0
2022160104013	23.0
2022160104016	22.0
2022160104020	22.0
2022160104023	22.0
2022160104028	21.0
2022160104031	23.0
2022160104033	23.0
2022160104039	23.0
2022160104057	21.0
2022160104058	23.0
2022160104060	21.0
2022160104064	21.0
2022160104067	22.0
2022160104071	22.0
2022160104072	20.0
2022160104073	0.0
2022160104083	22.0
2022160104086	24.0
2022160104095	21.0
2022160104101	24.0
2022160104102	23.0
2022160104103	22.0
2022160104104	21.0
2022160104112	21.0
2022160104117	20.0
2022160104118	22.0
2022160104120	20.0
2022160104122	0.0
2022160104126	19.0
2022160104129	23.0
2022160104133	21.0
2022160104135	22.0
2022160104137	21.0
2022160104143	0.0
2022160104145	20.0
2022160104149	21.0
2022160104150	20.0
2022160104153	22.0
2022160104156	23.0
2022160104158	22.0
2022160104160	21.0
2022160104164	0.0
2022160104168	22.0
2022160104172	21.0
2022160104179	22.0
2022160104183	0.0
2022160104184	23.0
2022160104191	25.0
2022160104193	22.0
2022160104196	23.0
2022160104198	20.0
2022160104203	21.0
2022160104205	23.0
2022160104209	24.0
2022160104210	23.0
2022160104211	22.0
2022160104212	0.0
2022160104216	23.0
2022160104217	21.0
2022160104222	23.0
2022160104224	22.0
2022160104226	22.0
2022160104227	22.0
2022160104229	20.0
2022160104230	0.0
2022160104233	0.0
2022160104234	21.0
2022160104236	22.0
2022160104240	21.0
2022160104244	22.0
2022160104245	21.0
2022160104262	22.0
2022160104264	23.0
2022160104269	21.0
2022160104272	22.0
2022160104274	22.0
2022160104275	20.0
2022160104276	21.0
2022160104277	23.0
2022160104278	23.0
2022160104289	21.0
2022160104294	23.0
2022160104295	23.0
2022160104310	21.0
2022160104312	24.0
2022160104313	22.0
2022160104316	21.0
2022160104319	21.0
2022160104323	22.0
2022160104326	22.0
2022160104327	19.0
2022160104329	22.0
2022160104330	22.0
2022160104333	23.0
2022160104336	21.0
2022160104338	23.0
2022160104343	23.0
2022160104345	23.0
2022160104355	23.0
2022160104356	21.0
2022160104362	23.0
2022160104363	23.0
2022160104366	23.0
2022160104367	23.0
2022160104369	22.0
2022160104370	23.0
2022160104375	23.0
2022160104376	23.0
2022160104378	21.0
2022160104384	22.0
2022160104385	21.0
2022160104388	0.0
2022160104391	21.0
2022160104392	23.0
2022160104393	22.0
2022160104394	23.0
2022160104397	21.0
2022160104400	22.0
2022160104403	20.0
2022160104412	0.0
2022160104414	25.0
2022160104415	22.0
2022160104419	19.0
