# Supplementary material for: A-eye: Automated 3D MRI segmentation and morphometric feature extraction for eye and orbit atlas construction
Source: PLoS One. 2026 Jul 2;21(7):e0352257. doi: 10.1371/journal.pone.0352257 (PMC13327317; doi:10.1371/journal.pone.0352257)
Supplement: S12 File — The zip file contains results from the study. (ZIP) [file pone.0352257.s012.zip › S12_file/results_output/axial_length/atlas/output_atlas.txt]

subject: 2022160100001
com_lens: [118 192  89]
com_eyeball: [116 184  91]
com_nerve: [109 166  87]
slices: [89 88 87] 

slice 89 -- voxels -- lens: 26 | nerve: 62 | int fat: 124 | globe: 317
```````````right eye: lens: 26 | nerve: 62 | int fat: 124 | globe: 317
com_lens: [118. 192.]
axis minor lens = 3.9958970316005233 
axis major lens = 8.161659670045724
Number of points of the line in the image space: 256
Number of intersection points in lens: 4
Lens extreme intersection point: [118 194]
Number of instersection points in globe: 16
Globe extreme intersection point: [118 175]
grad_arr = [268.09804643 209.06054745 185.69868066 263.89889162  56.93197695
 249.81918461 253.05977555 108.76953847   7.26722093   7.90569415
   4.24264069   2.25         7.8142498    9.45052909   6.57647322
   1.11803399   3.64005494   2.           2.15058132   0.55901699
   1.58113883   2.92617498   1.52069063   1.52069063   3.01039864
   3.13249102   5.83630876   2.5          2.57390754   2.
   1.25         2.30488611   1.76776695   3.13249102   1.11803399
   1.82002747   2.01556444   1.06066017   0.55901699   1.41421356
   1.41421356   3.2596012    4.25734659   3.57945527   2.92617498
   3.75832409   3.20156212   3.64005494   0.55901699   0.79056942
   1.76776695   0.79056942   0.79056942   1.58113883   2.46221445
   3.57945527   0.90138782   3.40036763   2.23606798   0.55901699
   3.69120577]
Number of mm to add to the axial length (due to the cornea) = 1
grad_arr2 = [0. 0. 4. 4. 4. 4. 4. 4. 4. 6. 6. 6. 0. 0. 0. 0. 0. 0. 0. 0. 0. 0. 0. 0.
 0. 0. 0. 0. 0. 0. 0. 0. 0. 0. 0. 0. 0. 0. 0. 0. 0. 0. 0. 0. 0. 0. 0. 0.
 0. 0. 0. 0. 0. 0. 0. 0. 0. 0. 0. 0. 0. 0. 0. 0. 0. 0. 0. 0. 0. 0. 0. 0.
 0. 0. 0. 0. 0. 0. 0. 0. 0. 0. 0. 0. 0. 0. 0. 0. 0. 0. 0. 0. 0. 0. 0. 0.
 0. 0. 0. 0. 0. 0. 0. 0. 0. 0. 0. 0. 0. 0. 0. 0. 0. 0. 0. 0. 0. 0. 0. 0.
 0. 0. 0. 0. 0. 0. 0. 0. 0. 0. 0. 0. 0. 0. 0. 0. 0. 0. 0. 0. 0. 0. 0. 0.
 0. 0. 0. 0. 0. 0. 0. 0. 0. 0. 0. 0. 0. 0. 0. 0. 0. 0. 0. 0. 0. 0. 0. 0.
 0. 0. 0. 0. 0. 0.]
Number of mm to add to the axial length (due to intraconal fat) = 2
Axial length = 23.0 mm 

slice 88 -- voxels -- lens: 24 | nerve: 91 | int fat: 116 | globe: 308
```````````right eye: lens: 24 | nerve: 91 | int fat: 116 | globe: 308
com_lens: [118. 192.]
axis minor lens = 3.790982361213057 
axis major lens = 8.030539449382125
Number of points of the line in the image space: 256
Number of intersection points in lens: 4
Lens extreme intersection point: [118 194]
Number of instersection points in globe: 16
Globe extreme intersection point: [118 175]
grad_arr = [292.26101348 130.56272439 273.23124364 238.95410124 122.67971511
 252.89449381 228.42942017 104.26558636  10.60954759   5.48292805
   4.03887361   5.0062461    0.90138782   3.2596012    1.45773797
   0.55901699   1.60078106   5.5          3.95284708   4.43001129
   0.55901699   1.5          1.76776695   2.61007663   3.81608438
   3.81608438   4.00780489   2.65753645   2.6925824    1.82002747
   3.33541602   1.67705098   0.55901699   2.30488611   1.52069063
   3.04138127   2.06155281   1.5          1.60078106   1.75
   0.35355339   0.55901699   2.54950976   2.6925824    0.75
   2.51246891   1.25         2.79508497   1.90394328   1.82002747
   2.37170825   2.15058132   1.           1.41421356   0.79056942
   2.15058132   3.75         3.0516389    1.5          0.35355339
   3.71651719]
Number of mm to add to the axial length (due to the cornea) = 2
grad_arr2 = [0. 4. 4. 4. 4. 4. 4. 4. 6. 6. 6. 0. 0. 0. 0. 0. 0. 0. 0. 0. 0. 0. 0. 0.
 0. 0. 0. 0. 0. 0. 0. 0. 0. 0. 0. 0. 0. 0. 0. 0. 0. 0. 0. 0. 0. 0. 0. 0.
 0. 0. 0. 0. 0. 0. 0. 0. 0. 0. 0. 0. 0. 0. 0. 0. 0. 0. 0. 0. 0. 0. 0. 0.
 0. 0. 0. 0. 0. 0. 0. 0. 0. 0. 0. 0. 0. 0. 0. 0. 0. 0. 0. 0. 0. 0. 0. 0.
 0. 0. 0. 0. 0. 0. 0. 0. 0. 0. 0. 0. 0. 0. 0. 0. 0. 0. 0. 0. 0. 0. 0. 0.
 0. 0. 0. 0. 0. 0. 0. 0. 0. 0. 0. 0. 0. 0. 0. 0. 0. 0. 0. 0. 0. 0. 0. 0.
 0. 0. 0. 0. 0. 0. 0. 0. 0. 0. 0. 0. 0. 0. 0. 0. 0. 0. 0. 0. 0. 0. 0. 0.
 0. 0. 0. 0. 0. 0.]
Number of mm to add to the axial length (due to intraconal fat) = 1
Axial length = 23.0 mm 

slice 87 -- voxels -- lens: 17 | nerve: 107 | int fat: 115 | globe: 291
```````````right eye: lens: 17 | nerve: 107 | int fat: 115 | globe: 291
com_lens: [118. 192.]
axis minor lens = 2.960398808750443 
axis major lens = 7.073322178722952
Number of points of the line in the image space: 256
Number of intersection points in lens: 3
Lens extreme intersection point: [118 193]
Number of instersection points in globe: 16
Globe extreme intersection point: [118 175]
grad_arr = [1.56083311e+02 2.54601772e+02 8.99517232e+01 9.75374928e+01
 1.17910188e+02 1.02568575e+02 1.45484106e+02 1.83151747e+02
 5.65961571e+01 7.26722093e+00 1.03077641e+01 1.90394328e+00
 5.75543222e+00 3.25000000e+00 2.79508497e+00 5.59016994e-01
 3.88908730e+00 4.10030487e+00 1.52069063e+00 1.25000000e+00
 1.80277564e+00 1.67705098e+00 1.58113883e+00 1.25000000e+00
 1.58113883e+00 1.25000000e+00 2.01556444e+00 1.45773797e+00
 3.35410197e+00 4.93077073e+00 4.47213595e+00 3.16227766e+00
 1.67705098e+00 3.20156212e+00 2.23606798e+00 3.01039864e+00
 2.70416346e+00 1.82002747e+00 7.50000000e-01 1.03077641e+00
 2.70416346e+00 4.10030487e+00 2.50000000e-01 3.25000000e+00
 2.06155281e+00 3.53553391e+00 5.34438958e+00 3.71651719e+00
 3.00000000e+00 3.40036763e+00 5.30330086e+00 4.47213595e+00
 2.85043856e+00 2.65753645e+00 3.82426464e+00 3.00000000e+00
 2.47487373e+00 4.10030487e+00 1.03077641e+00 2.15058132e+00
 5.00000000e-01 5.65685425e+00]
Number of mm to add to the axial length (due to the cornea) = 2
grad_arr2 = [4. 4. 4. 4. 4. 4. 4. 6. 6. 6. 6. 0. 0. 0. 0. 0. 0. 0. 0. 0. 0. 0. 0. 0.
 0. 0. 0. 0. 0. 0. 0. 0. 0. 0. 0. 0. 0. 0. 0. 0. 0. 0. 0. 0. 0. 0. 0. 0.
 0. 0. 0. 0. 0. 0. 0. 0. 0. 0. 0. 0. 0. 0. 0. 0. 0. 0. 0. 0. 0. 0. 0. 0.
 0. 0. 0. 0. 0. 0. 0. 0. 0. 0. 0. 0. 0. 0. 0. 0. 0. 0. 0. 0. 0. 0. 0. 0.
 0. 0. 0. 0. 0. 0. 0. 0. 0. 0. 0. 0. 0. 0. 0. 0. 0. 0. 0. 0. 0. 0. 0. 0.
 0. 0. 0. 0. 0. 0. 0. 0. 0. 0. 0. 0. 0. 0. 0. 0. 0. 0. 0. 0. 0. 0. 0. 0.
 0. 0. 0. 0. 0. 0. 0. 0. 0. 0. 0. 0. 0. 0. 0. 0. 0. 0. 0. 0. 0. 0. 0. 0.
 0. 0. 0. 0. 0. 0.]
Number of mm to add to the axial length (due to intraconal fat) = 0
Axial length = 21.0 mm 

--------- BEST SLICE: [89] ---------

Final axial length: 23.0mm


subject: 2022160100002
com_lens: [121 190  64]
com_eyeball: [119 183  66]
com_nerve: [108 164  67]
slices: [64 65 66 67] 

slice 64 -- voxels -- lens: 21 | nerve: 5 | int fat: 165 | globe: 331
```````````right eye: lens: 21 | nerve: 5 | int fat: 165 | globe: 331
com_lens: [121. 190.]
axis minor lens = 3.1471119663505496 
axis major lens = 8.460686415174859
Number of points of the line in the image space: 256
Number of intersection points in lens: 3
Lens extreme intersection point: [121 191]
Number of instersection points in globe: 16
Globe extreme intersection point: [121 173]
grad_arr = [1.63601077e+02 3.27630222e+02 1.19950511e+02 1.40356021e+02
 2.25287039e+02 6.99682964e+01 1.92146591e+02 2.74016879e+02
 1.25960807e+02 1.21269328e+01 4.47213595e+00 5.48292805e+00
 5.09901951e+00 4.03112887e+00 7.07106781e+00 5.39675829e+00
 4.98121471e+00 4.67038542e+00 5.29740503e+00 4.27931069e+00
 2.13600094e+00 2.57390754e+00 5.59016994e+00 3.04138127e+00
 1.27475488e+00 7.07106781e-01 3.09232922e+00 5.36772764e+00
 2.35849528e+00 2.01556444e+00 4.92442890e+00 3.01039864e+00
 5.59016994e-01 7.90569415e-01 2.46221445e+00 4.13823634e+00
 1.76776695e+00 2.85043856e+00 3.13249102e+00 5.70087713e+00
 6.17454452e+00 5.00000000e+00 1.90394328e+00 1.03077641e+00
 3.04138127e+00 2.01556444e+00 2.50000000e-01 5.59016994e-01
 1.03077641e+00 2.61007663e+00 2.25000000e+00 1.06066017e+00
 1.80277564e+00 1.34629120e+00 1.41421356e+00 1.58113883e+00
 1.76776695e+00 3.40036763e+00 4.03112887e+00 3.50891721e+00
 1.34629120e+00 1.06066017e+00 3.40036763e+00 4.71699057e+00]
Number of mm to add to the axial length (due to the cornea) = 2
grad_arr2 = [0. 0. 4. 4. 0. 6. 6. 6. 0. 0. 0. 0. 0. 0. 0. 0. 0. 0. 0. 0. 0. 0. 0. 0.
 0. 0. 0. 0. 0. 0. 0. 0. 0. 0. 0. 0. 0. 0. 0. 0. 0. 0. 0. 0. 0. 0. 0. 0.
 0. 0. 0. 0. 0. 0. 0. 0. 0. 0. 0. 0. 0. 0. 0. 0. 0. 0. 0. 0. 0. 0. 0. 0.
 0. 0. 0. 0. 0. 0. 0. 0. 0. 0. 0. 0. 0. 0. 0. 0. 0. 0. 0. 0. 0. 0. 0. 0.
 0. 0. 0. 0. 0. 0. 0. 0. 0. 0. 0. 0. 0. 0. 0. 0. 0. 0. 0. 0. 0. 0. 0. 0.
 0. 0. 0. 0. 0. 0. 0. 0. 0. 0. 0. 0. 0. 0. 0. 0. 0. 0. 0. 0. 0. 0. 0. 0.
 0. 0. 0. 0. 0. 0. 0. 0. 0. 0. 0. 0. 0. 0. 0. 0. 0. 0. 0. 0. 0. 0. 0. 0.
 0. 0. 0. 0.]
Number of mm to add to the axial length (due to intraconal fat) = 2
Axial length = 23.0 mm 

slice 65 -- voxels -- lens: 19 | nerve: 43 | int fat: 133 | globe: 338
```````````right eye: lens: 19 | nerve: 43 | int fat: 133 | globe: 338
com_lens: [121. 190.]
axis minor lens = 3.3447433887176548 
axis major lens = 7.255026281487201
Number of points of the line in the image space: 256
Number of intersection points in lens: 3
Lens extreme intersection point: [121 191]
Number of instersection points in globe: 16
Globe extreme intersection point: [121 173]
grad_arr = [152.18512575 348.91438778 171.29816841 112.33042776 245.83937846
 151.15100066 127.34991166 315.99297856 208.76571797  27.61566584
  10.90011468   7.07106781   6.12882534   6.42748007   5.85234996
   5.25594901   5.70087713   3.5531676    1.45773797   3.50891721
   2.06155281   0.90138782   1.45773797   0.55901699   2.
   1.90394328   2.26384628   2.5          1.76776695   0.5
   1.67705098   2.01556444   1.27475488   2.26384628   2.79508497
   1.45773797   1.82002747   0.79056942   2.15058132   1.80277564
   2.13600094   2.85043856   1.25         3.40036763   1.76776695
   2.13600094   1.67705098   1.58113883   3.53553391   0.90138782
   1.3462912    2.23606798   2.75         2.35849528   2.15058132
   0.55901699   1.76776695   2.47487373   2.85043856   3.95284708
   1.90394328   2.30488611   5.83630876   6.71751442]
Number of mm to add to the axial length (due to the cornea) = 2
grad_arr2 = [0. 0. 4. 4. 4. 6. 6. 6. 6. 0. 0. 0. 0. 0. 0. 0. 0. 0. 0. 0. 0. 0. 0. 0.
 0. 0. 0. 0. 0. 0. 0. 0. 0. 0. 0. 0. 0. 0. 0. 0. 0. 0. 0. 0. 0. 0. 0. 0.
 0. 0. 0. 0. 0. 0. 0. 0. 0. 0. 0. 0. 0. 0. 0. 0. 0. 0. 0. 0. 0. 0. 0. 0.
 0. 0. 0. 0. 0. 0. 0. 0. 0. 0. 0. 0. 0. 0. 0. 0. 0. 0. 0. 0. 0. 0. 0. 0.
 0. 0. 0. 0. 0. 0. 0. 0. 0. 0. 0. 0. 0. 0. 0. 0. 0. 0. 0. 0. 0. 0. 0. 0.
 0. 0. 0. 0. 0. 0. 0. 0. 0. 0. 0. 0. 0. 0. 0. 0. 0. 0. 0. 0. 0. 0. 0. 0.
 0. 0. 0. 0. 0. 0. 0. 0. 0. 0. 0. 0. 0. 0. 0. 0. 0. 0. 0. 0. 0. 0. 0. 0.
 0. 0. 0. 0.]
Number of mm to add to the axial length (due to intraconal fat) = 2
Axial length = 23.0 mm 

slice 66 -- voxels -- lens: 16 | nerve: 85 | int fat: 135 | globe: 344
```````````right eye: lens: 16 | nerve: 85 | int fat: 135 | globe: 344
com_lens: [120. 191.]
axis minor lens = 3.0790234389929996 
axis major lens = 6.554167732224414
Number of points of the line in the image space: 256
Number of intersection points in lens: 3
Lens extreme intersection point: [120 192]
Number of instersection points in globe: 17
Globe extreme intersection point: [120 173]
grad_arr = [248.52615557 252.56744149  61.18108368 220.35567839 141.0250421
  44.90128061 269.49037552 268.72674318  77.68928498  10.61249264
  11.60010776   5.61805126   7.07548585   2.92617498   1.76776695
   2.35849528   1.80277564   2.23606798   1.45773797   1.5
   3.16227766   2.46221445   1.76776695   1.82002747   1.45773797
   2.01556444   1.95256242   2.57390754   1.90394328   0.35355339
   2.06155281   4.47213595   5.25         0.70710678   2.91547595
   1.45773797   1.80277564   0.5          2.01556444   1.25
   2.30488611   0.79056942   0.70710678   3.60555128   1.25
   4.24264069   1.58113883   1.           2.13600094   1.75
   2.6925824    1.03077641   0.75         2.85043856   2.51246891
   1.80277564   2.5          1.           2.30488611   2.06155281
   3.20156212   2.30488611   9.10013736]
Number of mm to add to the axial length (due to the cornea) = 1
grad_arr2 = [0. 0. 4. 4. 4. 4. 4. 6. 6. 6. 6. 0. 0. 0. 0. 0. 0. 0. 0. 0. 0. 0. 0. 0.
 0. 0. 0. 0. 0. 0. 0. 0. 0. 0. 0. 0. 0. 0. 0. 0. 0. 0. 0. 0. 0. 0. 0. 0.
 0. 0. 0. 0. 0. 0. 0. 0. 0. 0. 0. 0. 0. 0. 0. 0. 0. 0. 0. 0. 0. 0. 0. 0.
 0. 0. 0. 0. 0. 0. 0. 0. 0. 0. 0. 0. 0. 0. 0. 0. 0. 0. 0. 0. 0. 0. 0. 0.
 0. 0. 0. 0. 0. 0. 0. 0. 0. 0. 0. 0. 0. 0. 0. 0. 0. 0. 0. 0. 0. 0. 0. 0.
 0. 0. 0. 0. 0. 0. 0. 0. 0. 0. 0. 0. 0. 0. 0. 0. 0. 0. 0. 0. 0. 0. 0. 0.
 0. 0. 0. 0. 0. 0. 0. 0. 0. 0. 0. 0. 0. 0. 0. 0. 0. 0. 0. 0. 0. 0. 0. 0.
 0. 0. 0. 0.]
Number of mm to add to the axial length (due to intraconal fat) = 2
Axial length = 23.0 mm 

slice 67 -- voxels -- lens: 8 | nerve: 119 | int fat: 138 | globe: 352
```````````right eye: lens: 8 | nerve: 119 | int fat: 138 | globe: 352
com_lens: [120. 191.]
axis minor lens = 2.1573356237551296 
axis major lens = 4.7271453337587435
Number of points of the line in the image space: 256
Number of intersection points in lens: 2
Lens extreme intersection point: [120 192]
Number of instersection points in globe: 18
Globe extreme intersection point: [120 173]
grad_arr = [171.12805877 181.52754612  92.78233938 200.10700263  47.84610747
  98.11472876 211.55037816 229.37373978  88.39435785   8.86707393
  17.54458606   3.36340601  11.01135777   2.65753645   0.90138782
   3.53553391   2.06155281   1.25         2.57390754   3.53553391
   2.85043856   4.91172068   3.28823661   1.52069063   1.67705098
   2.30488611   1.60078106   2.91547595   1.5          0.25
   0.5          0.55901699   3.50891721   3.71651719   2.6925824
   2.85043856   2.01556444   3.04138127   4.00780489   2.35849528
   1.60078106   0.79056942   1.3462912    0.75         1.58113883
   1.80277564   3.28823661   4.50693909   1.60078106   1.90394328
   1.25         1.60078106   5.15388203   3.48209707   2.26384628
   4.03112887   2.65753645   1.           2.79508497   4.31566913
   3.473111     3.69120577   6.89655711]
Number of mm to add to the axial length (due to the cornea) = 1
grad_arr2 = [0. 0. 4. 4. 4. 4. 4. 4. 0. 6. 6. 6. 0. 0. 0. 0. 0. 0. 0. 0. 0. 0. 0. 0.
 0. 0. 0. 0. 0. 0. 0. 0. 0. 0. 0. 0. 0. 0. 0. 0. 0. 0. 0. 0. 0. 0. 0. 0.
 0. 0. 0. 0. 0. 0. 0. 0. 0. 0. 0. 0. 0. 0. 0. 0. 0. 0. 0. 0. 0. 0. 0. 0.
 0. 0. 0. 0. 0. 0. 0. 0. 0. 0. 0. 0. 0. 0. 0. 0. 0. 0. 0. 0. 0. 0. 0. 0.
 0. 0. 0. 0. 0. 0. 0. 0. 0. 0. 0. 0. 0. 0. 0. 0. 0. 0. 0. 0. 0. 0. 0. 0.
 0. 0. 0. 0. 0. 0. 0. 0. 0. 0. 0. 0. 0. 0. 0. 0. 0. 0. 0. 0. 0. 0. 0. 0.
 0. 0. 0. 0. 0. 0. 0. 0. 0. 0. 0. 0. 0. 0. 0. 0. 0. 0. 0. 0. 0. 0. 0. 0.
 0. 0. 0. 0.]
Number of mm to add to the axial length (due to intraconal fat) = 2
Axial length = 23.0 mm 

--------- BEST SLICE: [65] ---------

Final axial length: 23.0mm


subject: 2022160100003
com_lens: [ 78 189  69]
com_eyeball: [ 83 182  71]
com_nerve: [ 79 159  73]
slices: [69 70 71 72 73] 

slice 69 -- voxels -- lens: 30 | nerve: 10 | int fat: 266 | globe: 597
```````````right eye: lens: 13 | nerve: 0 | int fat: 161 | globe: 309
slice 70 -- voxels -- lens: 28 | nerve: 54 | int fat: 260 | globe: 617
```````````right eye: lens: 14 | nerve: 0 | int fat: 152 | globe: 319
slice 71 -- voxels -- lens: 12 | nerve: 109 | int fat: 231 | globe: 635
```````````right eye: lens: 12 | nerve: 17 | int fat: 130 | globe: 328
com_lens: [114. 190.]
axis minor lens = 2.4845964150591437 
axis major lens = 13.095550668870017
Number of points of the line in the image space: 256
Number of intersection points in lens: 2
Lens extreme intersection point: [114 191]
Number of instersection points in globe: 17
Globe extreme intersection point: [114 173]
grad_arr = [ 50.89265664 197.48734137 157.90839908 127.54656013  61.29437168
 121.09139111 214.89895882 187.56682143  29.41194485   4.82830198
   2.01556444   6.97316284   7.45821695   8.34415963   4.19076365
   2.70416346   1.41421356   2.06155281   1.82002747   3.71651719
   0.79056942   0.55901699   0.79056942   1.           1.3462912
   3.16227766   6.37377439   3.2596012    3.01039864   3.25
   2.70416346   1.58113883   3.78318649   2.46221445   3.20156212
   3.02076149   2.85043856   2.           1.27475488   0.75
   1.03077641   1.45773797   0.79056942   2.46221445   1.76776695
   2.85043856   2.37170825   5.34438958   4.25734659   2.92617498
   2.92617498   3.75         3.53553391   4.12310563   3.13249102
   1.27475488   3.88104367   3.75832409   1.11803399   3.88104367
   3.71651719   2.5          3.80788655  10.61249264]
Number of mm to add to the axial length (due to the cornea) = 2
grad_arr2 = [0. 0. 4. 4. 4. 4. 4. 4. 4. 4. 0. 6. 6. 6. 0. 0. 0. 0. 0. 0. 0. 0. 0. 0.
 0. 0. 0. 0. 0. 0. 0. 0. 0. 0. 0. 0. 0. 0. 0. 0. 0. 0. 0. 0. 0. 0. 0. 0.
 0. 0. 0. 0. 0. 0. 0. 0. 0. 0. 0. 0. 0. 0. 0. 0. 0. 0. 0. 0. 0. 0. 0. 0.
 0. 0. 0. 0. 0. 0. 0. 0. 0. 0. 0. 0. 0. 0. 0. 0. 0. 0. 0. 0. 0. 0. 0. 0.
 0. 0. 0. 0. 0. 0. 0. 0. 0. 0. 0. 0. 0. 0. 0. 0. 0. 0. 0. 0. 0. 0. 0. 0.
 0. 0. 0. 0. 0. 0. 0. 0. 0. 0. 0. 0. 0. 0. 0. 0. 0. 0. 0. 0. 0. 0. 0. 0.
 0. 0. 0. 0. 0. 0. 0. 0. 0. 0. 0. 0. 0. 0. 0. 0. 0. 0. 0. 0. 0. 0. 0. 0.
 0. 0. 0. 0.]
Number of mm to add to the axial length (due to intraconal fat) = 2
Axial length = 23.0 mm 

slice 72 -- voxels -- lens: 0 | nerve: 203 | int fat: 209 | globe: 649
```````````right eye: lens: 0 | nerve: 77 | int fat: 112 | globe: 341
slice 73 -- voxels -- lens: 0 | nerve: 253 | int fat: 150 | globe: 656
```````````right eye: lens: 0 | nerve: 117 | int fat: 64 | globe: 346
--------- BEST SLICE: [71] ---------

Final axial length: 23.0mm


subject: 2022160100011
com_lens: [124 201  75]
com_eyeball: [124 193  75]
com_nerve: [114 172  72]
slices: [75 74 73 72] 

slice 75 -- voxels -- lens: 26 | nerve: 45 | int fat: 182 | globe: 333
```````````right eye: lens: 26 | nerve: 45 | int fat: 182 | globe: 333
com_lens: [124. 201.]
axis minor lens = 3.888884429126127 
axis major lens = 8.481145697060638
Number of points of the line in the image space: 256
Number of intersection points in lens: 4
Lens extreme intersection point: [124 202]
Number of instersection points in globe: 16
Globe extreme intersection point: [124 183]
grad_arr = [1.04959814e+02 2.77911969e+02 2.19258979e+02 3.64434493e+01
 1.26230196e+02 2.94756255e+01 1.29021316e+02 3.14006369e+01
 2.75000000e+00 2.51010458e+01 5.88430115e+00 6.26996810e+00
 4.60977223e+00 1.80277564e+00 5.52268051e+00 2.06155281e+00
 2.69258240e+00 1.82002747e+00 1.00000000e+00 2.75000000e+00
 2.91547595e+00 1.34629120e+00 2.50000000e-01 2.79508497e+00
 2.37170825e+00 2.47487373e+00 1.34629120e+00 1.95256242e+00
 2.85043856e+00 3.47311100e+00 3.20156212e+00 2.91547595e+00
 2.35849528e+00 1.03077641e+00 1.11803399e+00 1.00000000e+00
 2.13600094e+00 4.27200187e+00 5.06211418e+00 2.57390754e+00
 1.11803399e+00 2.01556444e+00 1.34629120e+00 1.76776695e+00
 2.26384628e+00 1.25000000e+00 4.03112887e+00 1.41421356e+00
 2.51246891e+00 2.46221445e+00 5.59016994e-01 2.51246891e+00
 5.06211418e+00]
Number of mm to add to the axial length (due to the cornea) = 2
grad_arr2 = [0. 0. 0. 4. 4. 4. 4. 4. 4. 4. 4. 4. 4. 5. 0. 0. 0. 0. 0. 0. 0. 0. 0. 0.
 0. 0. 0. 0. 0. 0. 0. 0. 0. 0. 0. 0. 0. 0. 0. 0. 0. 0. 0. 0. 0. 0. 0. 0.
 0. 0. 0. 0. 0. 0. 0. 0. 0. 0. 0. 0. 0. 0. 0. 0. 0. 0. 0. 0. 0. 0. 0. 0.
 0. 0. 0. 0. 0. 0. 0. 0. 0. 0. 0. 0. 0. 0. 0. 0. 0. 0. 0. 0. 0. 0. 0. 0.
 0. 0. 0. 0. 0. 0. 0. 0. 0. 0. 0. 0. 0. 0. 0. 0. 0. 0. 0. 0. 0. 0. 0. 0.
 0. 0. 0. 0. 0. 0. 0. 0. 0. 0. 0. 0. 0. 0. 0. 0. 0. 0. 0. 0. 0. 0. 0. 0.
 0. 0. 0. 0. 0. 0. 0. 0. 0. 0. 0. 0. 0. 0. 0. 0. 0. 0. 0. 0. 0. 0. 0. 0.
 0. 0. 0. 0. 0. 0. 0. 0. 0. 0. 0. 0. 0. 0.]
Number of mm to add to the axial length (due to intraconal fat) = 3
Axial length = 25.0 mm 

slice 74 -- voxels -- lens: 21 | nerve: 62 | int fat: 170 | globe: 336
```````````right eye: lens: 21 | nerve: 62 | int fat: 170 | globe: 336
com_lens: [124. 201.]
axis minor lens = 3.1236015555901466 
axis major lens = 8.226004473807071
Number of points of the line in the image space: 256
Number of intersection points in lens: 3
Lens extreme intersection point: [124 202]
Number of instersection points in globe: 17
Globe extreme intersection point: [124 183]
grad_arr = [1.17081702e+02 2.79831422e+02 1.75695760e+02 6.04984504e+01
 6.34793273e+01 1.95000000e+01 1.13849133e+02 2.80501783e+01
 1.14017543e+01 2.21359436e+01 4.25734659e+00 6.26498204e+00
 5.88430115e+00 2.50000000e-01 1.45773797e+00 2.46221445e+00
 3.80788655e+00 9.01387819e-01 7.90569415e-01 1.06066017e+00
 2.79508497e+00 4.85412196e+00 5.70087713e+00 2.50000000e+00
 6.60018939e+00 5.06211418e+00 1.52069063e+00 7.90569415e-01
 2.15058132e+00 1.03077641e+00 4.93077073e+00 4.24264069e+00
 2.01556444e+00 4.65026881e+00 2.12132034e+00 1.67705098e+00
 5.00000000e-01 2.01556444e+00 2.15058132e+00 3.01039864e+00
 1.95256242e+00 1.95256242e+00 1.76776695e+00 1.76776695e+00
 7.90569415e-01 1.52069063e+00 3.82426464e+00 4.25734659e+00
 3.57945527e+00 1.52069063e+00 2.50000000e+00 2.82842712e+00
 5.83630876e+00]
Number of mm to add to the axial length (due to the cornea) = 2
grad_arr2 = [0. 0. 0. 4. 4. 4. 4. 4. 4. 4. 4. 4. 4. 5. 0. 0. 0. 0. 0. 0. 0. 0. 0. 0.
 0. 0. 0. 0. 0. 0. 0. 0. 0. 0. 0. 0. 0. 0. 0. 0. 0. 0. 0. 0. 0. 0. 0. 0.
 0. 0. 0. 0. 0. 0. 0. 0. 0. 0. 0. 0. 0. 0. 0. 0. 0. 0. 0. 0. 0. 0. 0. 0.
 0. 0. 0. 0. 0. 0. 0. 0. 0. 0. 0. 0. 0. 0. 0. 0. 0. 0. 0. 0. 0. 0. 0. 0.
 0. 0. 0. 0. 0. 0. 0. 0. 0. 0. 0. 0. 0. 0. 0. 0. 0. 0. 0. 0. 0. 0. 0. 0.
 0. 0. 0. 0. 0. 0. 0. 0. 0. 0. 0. 0. 0. 0. 0. 0. 0. 0. 0. 0. 0. 0. 0. 0.
 0. 0. 0. 0. 0. 0. 0. 0. 0. 0. 0. 0. 0. 0. 0. 0. 0. 0. 0. 0. 0. 0. 0. 0.
 0. 0. 0. 0. 0. 0. 0. 0. 0. 0. 0. 0. 0. 0.]
Number of mm to add to the axial length (due to intraconal fat) = 3
Axial length = 25.0 mm 

slice 73 -- voxels -- lens: 19 | nerve: 103 | int fat: 159 | globe: 325
```````````right eye: lens: 19 | nerve: 103 | int fat: 159 | globe: 325
com_lens: [124. 201.]
axis minor lens = 3.020094660542852 
axis major lens = 7.707126822923653
Number of points of the line in the image space: 256
Number of intersection points in lens: 3
Lens extreme intersection point: [124 202]
Number of instersection points in globe: 16
Globe extreme intersection point: [124 184]
grad_arr = [121.83313383 214.16130019 129.61023301  85.89892316  83.54527216
  50.79985236  47.44075252  29.43637206  12.26019984   9.55248659
   9.51971638   2.35849528   5.70087713   1.27475488   5.
   5.75543222   3.75832409   1.25         2.30488611   1.60078106
   4.27931069   2.61007663   1.06066017   2.51246891   3.69120577
   1.03077641   1.25         3.40036763   3.02076149   1.75
   2.06155281   0.79056942   1.52069063   1.76776695   1.60078106
   1.11803399   3.01039864   1.82002747   2.79508497   2.46221445
   0.35355339   0.5          0.5          0.79056942   1.5
   1.67705098   2.13600094   0.90138782   2.5          3.91311896
   4.03887361   2.85043856   5.81485167]
Number of mm to add to the axial length (due to the cornea) = 1
grad_arr2 = [0. 0. 0. 4. 4. 4. 4. 4. 4. 4. 4. 4. 4. 0. 0. 0. 0. 0. 0. 0. 0. 0. 0. 0.
 0. 0. 0. 0. 0. 0. 0. 0. 0. 0. 0. 0. 0. 0. 0. 0. 0. 0. 0. 0. 0. 0. 0. 0.
 0. 0. 0. 0. 0. 0. 0. 0. 0. 0. 0. 0. 0. 0. 0. 0. 0. 0. 0. 0. 0. 0. 0. 0.
 0. 0. 0. 0. 0. 0. 0. 0. 0. 0. 0. 0. 0. 0. 0. 0. 0. 0. 0. 0. 0. 0. 0. 0.
 0. 0. 0. 0. 0. 0. 0. 0. 0. 0. 0. 0. 0. 0. 0. 0. 0. 0. 0. 0. 0. 0. 0. 0.
 0. 0. 0. 0. 0. 0. 0. 0. 0. 0. 0. 0. 0. 0. 0. 0. 0. 0. 0. 0. 0. 0. 0. 0.
 0. 0. 0. 0. 0. 0. 0. 0. 0. 0. 0. 0. 0. 0. 0. 0. 0. 0. 0. 0. 0. 0. 0. 0.
 0. 0. 0. 0. 0. 0. 0. 0. 0. 0. 0. 0. 0. 0. 0.]
Number of mm to add to the axial length (due to intraconal fat) = 3
Axial length = 23.0 mm 

slice 72 -- voxels -- lens: 11 | nerve: 136 | int fat: 149 | globe: 324
```````````right eye: lens: 11 | nerve: 136 | int fat: 149 | globe: 324
com_lens: [125. 201.]
axis minor lens = 2.6398512593984305 
axis major lens = 5.482333327761299
Number of points of the line in the image space: 256
Number of intersection points in lens: 3
Lens extreme intersection point: [125 202]
Number of instersection points in globe: 16
Globe extreme intersection point: [125 184]
grad_arr = [188.72218338 218.52702922  92.99092698 215.96715607 100.00281246
 241.76654545 222.62987782  33.9411255   12.61199826   3.57945527
   2.75         6.01040764   8.20060973   8.83883476   5.66789202
   3.64005494   5.22015325   7.01783442   2.06155281   2.75
   1.82002747   1.25         1.25         0.70710678   2.26384628
   0.55901699   1.80277564   2.70416346   3.13249102   1.67705098
   3.80788655   1.41421356   1.82002747   3.28823661   1.80277564
   1.45773797   2.06155281   3.2596012    0.79056942   2.12132034
   1.3462912    2.30488611   4.82830198   2.26384628   3.20156212
   1.60078106   0.5          1.76776695   2.37170825   3.53553391
   2.65753645   1.41421356   7.7014609 ]
Number of mm to add to the axial length (due to the cornea) = 1
grad_arr2 = [0. 0. 0. 4. 4. 4. 4. 4. 4. 4. 0. 6. 6. 6. 6. 0. 0. 0. 0. 0. 0. 0. 0. 0.
 0. 0. 0. 0. 0. 0. 0. 0. 0. 0. 0. 0. 0. 0. 0. 0. 0. 0. 0. 0. 0. 0. 0. 0.
 0. 0. 0. 0. 0. 0. 0. 0. 0. 0. 0. 0. 0. 0. 0. 0. 0. 0. 0. 0. 0. 0. 0. 0.
 0. 0. 0. 0. 0. 0. 0. 0. 0. 0. 0. 0. 0. 0. 0. 0. 0. 0. 0. 0. 0. 0. 0. 0.
 0. 0. 0. 0. 0. 0. 0. 0. 0. 0. 0. 0. 0. 0. 0. 0. 0. 0. 0. 0. 0. 0. 0. 0.
 0. 0. 0. 0. 0. 0. 0. 0. 0. 0. 0. 0. 0. 0. 0. 0. 0. 0. 0. 0. 0. 0. 0. 0.
 0. 0. 0. 0. 0. 0. 0. 0. 0. 0. 0. 0. 0. 0. 0. 0. 0. 0. 0. 0. 0. 0. 0. 0.
 0. 0. 0. 0. 0. 0. 0. 0. 0. 0. 0. 0. 0. 0. 0.]
Number of mm to add to the axial length (due to intraconal fat) = 3
Axial length = 23.0 mm 

--------- BEST SLICE: [75] ---------

Final axial length: 25.0mm


subject: 2022160100012
com_lens: [114 202  59]
com_eyeball: [113 194  62]
com_nerve: [103 174  63]
slices: [59 60 61 62 63] 

slice 59 -- voxels -- lens: 22 | nerve: 0 | int fat: 171 | globe: 315
```````````right eye: lens: 22 | nerve: 0 | int fat: 171 | globe: 315
slice 60 -- voxels -- lens: 19 | nerve: 11 | int fat: 145 | globe: 324
```````````right eye: lens: 19 | nerve: 11 | int fat: 145 | globe: 324
com_lens: [114. 202.]
axis minor lens = 3.443778993966674 
axis major lens = 6.9646275715391255
Number of points of the line in the image space: 256
Number of intersection points in lens: 3
Lens extreme intersection point: [114 203]
Number of instersection points in globe: 16
Globe extreme intersection point: [114 185]
grad_arr = [125.07023027 276.85036572 141.4684152  180.73755144 126.54668111
  47.75981575 177.30147349 254.4853876   81.82068809  22.17120881
   5.15388203   7.8142498    3.40036763   4.00780489   4.60977223
   7.78620575   6.72681202   0.5          4.27931069   5.06211418
   4.59619408   3.48209707   6.72681202   7.95691523   7.61987533
   5.34438958   2.79508497   5.02493781   3.57945527   2.23606798
   3.78318649   3.80788655   3.60555128   2.79508497   4.77624329
   2.61007663   2.92617498   1.80277564   2.57390754   1.76776695
   3.50891721   2.79508497   1.76776695   2.5          4.03112887
   2.76134025   2.           2.12132034   1.03077641   2.46221445
   1.82002747   4.60977223]
Number of mm to add to the axial length (due to the cornea) = 2
grad_arr2 = [0. 0. 4. 4. 4. 0. 6. 6. 6. 6. 0. 0. 0. 0. 0. 0. 0. 0. 0. 0. 0. 0. 0. 0.
 0. 0. 0. 0. 0. 0. 0. 0. 0. 0. 0. 0. 0. 0. 0. 0. 0. 0. 0. 0. 0. 0. 0. 0.
 0. 0. 0. 0. 0. 0. 0. 0. 0. 0. 0. 0. 0. 0. 0. 0. 0. 0. 0. 0. 0. 0. 0. 0.
 0. 0. 0. 0. 0. 0. 0. 0. 0. 0. 0. 0. 0. 0. 0. 0. 0. 0. 0. 0. 0. 0. 0. 0.
 0. 0. 0. 0. 0. 0. 0. 0. 0. 0. 0. 0. 0. 0. 0. 0. 0. 0. 0. 0. 0. 0. 0. 0.
 0. 0. 0. 0. 0. 0. 0. 0. 0. 0. 0. 0. 0. 0. 0. 0. 0. 0. 0. 0. 0. 0. 0. 0.
 0. 0. 0. 0. 0. 0. 0. 0. 0. 0. 0. 0. 0. 0. 0. 0. 0. 0. 0. 0. 0. 0. 0. 0.
 0. 0. 0. 0. 0. 0. 0. 0. 0. 0. 0. 0. 0. 0. 0. 0.]
Number of mm to add to the axial length (due to intraconal fat) = 2
Axial length = 23.0 mm 

slice 61 -- voxels -- lens: 17 | nerve: 77 | int fat: 114 | globe: 333
```````````right eye: lens: 17 | nerve: 77 | int fat: 114 | globe: 333
com_lens: [114. 203.]
axis minor lens = 3.894303103036181 
axis major lens = 5.538522708404269
Number of points of the line in the image space: 256
Number of intersection points in lens: 4
Lens extreme intersection point: [114 204]
Number of instersection points in globe: 16
Globe extreme intersection point: [114 185]
grad_arr = [303.36817565 185.16428516 156.83510449 142.20276017  58.73723266
 185.61384647 233.06678227  92.10388157  27.40894015  12.62190556
  21.22498528  10.20110288   3.5          5.88430115   3.60555128
   5.20216301   6.75462804   5.06211418   7.64852927   5.70635611
   4.9244289    3.2596012    3.40036763   4.9244289    5.03115295
   1.25         8.05062109   5.           8.0039053    1.60078106
   4.19076365   3.0516389    4.50693909   3.69120577   0.75
   4.06970515   2.92617498   4.25         6.00520607   3.33541602
   3.5          2.61007663   1.60078106   1.90394328   1.03077641
   1.25         2.6925824    2.76134025   3.35410197   4.06970515
   9.10013736]
Number of mm to add to the axial length (due to the cornea) = 1
grad_arr2 = [0. 0. 4. 4. 4. 0. 6. 6. 6. 0. 0. 0. 0. 0. 0. 0. 0. 0. 0. 0. 0. 0. 0. 0.
 0. 0. 0. 0. 0. 0. 0. 0. 0. 0. 0. 0. 0. 0. 0. 0. 0. 0. 0. 0. 0. 0. 0. 0.
 0. 0. 0. 0. 0. 0. 0. 0. 0. 0. 0. 0. 0. 0. 0. 0. 0. 0. 0. 0. 0. 0. 0. 0.
 0. 0. 0. 0. 0. 0. 0. 0. 0. 0. 0. 0. 0. 0. 0. 0. 0. 0. 0. 0. 0. 0. 0. 0.
 0. 0. 0. 0. 0. 0. 0. 0. 0. 0. 0. 0. 0. 0. 0. 0. 0. 0. 0. 0. 0. 0. 0. 0.
 0. 0. 0. 0. 0. 0. 0. 0. 0. 0. 0. 0. 0. 0. 0. 0. 0. 0. 0. 0. 0. 0. 0. 0.
 0. 0. 0. 0. 0. 0. 0. 0. 0. 0. 0. 0. 0. 0. 0. 0. 0. 0. 0. 0. 0. 0. 0. 0.
 0. 0. 0. 0. 0. 0. 0. 0. 0. 0. 0. 0. 0. 0. 0. 0.]
Number of mm to add to the axial length (due to intraconal fat) = 2
Axial length = 23.0 mm 

slice 62 -- voxels -- lens: 6 | nerve: 131 | int fat: 97 | globe: 337
```````````right eye: lens: 6 | nerve: 131 | int fat: 97 | globe: 337
com_lens: [114. 203.]
axis minor lens = 1.8856180831641272 
axis major lens = 3.8297084310253524
Number of points of the line in the image space: 256
Number of intersection points in lens: 2
Lens extreme intersection point: [114 203]
Number of instersection points in globe: 17
Globe extreme intersection point: [114 185]
grad_arr = [ 42.82595591 224.8121438  102.53048327 171.54154016 138.51105552
  18.35926197 236.90214224 279.8192497   66.95987605   8.87764045
  13.28768227  12.06751839  12.41219159   4.96235831   3.40036763
   0.75         2.06155281   3.35410197   4.91172068   2.01556444
   5.22015325   5.70087713   1.58113883   3.50891721   3.13249102
   1.95256242   3.53553391   7.38241153   7.98827265   4.27200187
   2.54950976   1.60078106   1.76776695   2.30488611   2.01556444
   2.70416346   0.55901699   1.11803399   2.           3.16227766
   5.38516481   2.06155281   1.52069063   4.03112887   3.01039864
   2.51246891   4.25         1.95256242   3.04138127   2.65753645
   2.15058132   3.36340601]
Number of mm to add to the axial length (due to the cornea) = 2
grad_arr2 = [0. 4. 4. 4. 4. 4. 6. 6. 6. 6. 0. 0. 0. 0. 0. 0. 0. 0. 0. 0. 0. 0. 0. 0.
 0. 0. 0. 0. 0. 0. 0. 0. 0. 0. 0. 0. 0. 0. 0. 0. 0. 0. 0. 0. 0. 0. 0. 0.
 0. 0. 0. 0. 0. 0. 0. 0. 0. 0. 0. 0. 0. 0. 0. 0. 0. 0. 0. 0. 0. 0. 0. 0.
 0. 0. 0. 0. 0. 0. 0. 0. 0. 0. 0. 0. 0. 0. 0. 0. 0. 0. 0. 0. 0. 0. 0. 0.
 0. 0. 0. 0. 0. 0. 0. 0. 0. 0. 0. 0. 0. 0. 0. 0. 0. 0. 0. 0. 0. 0. 0. 0.
 0. 0. 0. 0. 0. 0. 0. 0. 0. 0. 0. 0. 0. 0. 0. 0. 0. 0. 0. 0. 0. 0. 0. 0.
 0. 0. 0. 0. 0. 0. 0. 0. 0. 0. 0. 0. 0. 0. 0. 0. 0. 0. 0. 0. 0. 0. 0. 0.
 0. 0. 0. 0. 0. 0. 0. 0. 0. 0. 0. 0. 0. 0. 0. 0.]
Number of mm to add to the axial length (due to intraconal fat) = 1
Axial length = 22.0 mm 

slice 63 -- voxels -- lens: 0 | nerve: 151 | int fat: 104 | globe: 334
```````````right eye: lens: 0 | nerve: 151 | int fat: 104 | globe: 334
--------- BEST SLICE: [60] ---------

Final axial length: 23.0mm


subject: 2022160100014
com_lens: [121 200  81]
com_eyeball: [123 192  80]
com_nerve: [114 173  77]
slices: [81 80 79 78 77] 

slice 81 -- voxels -- lens: 4 | nerve: 13 | int fat: 126 | globe: 329
```````````right eye: lens: 4 | nerve: 13 | int fat: 126 | globe: 329
com_lens: [120. 200.]
axis minor lens = 2.0 
axis major lens = 2.0
Number of points of the line in the image space: 256
Number of intersection points in lens: 2
Lens extreme intersection point: [120 201]
Number of instersection points in globe: 18
Globe extreme intersection point: [120 182]
grad_arr = [138.44516062 105.48252225  98.37809716 167.70603     69.06699646
  53.46085016 193.18708549 255.01225461 104.03124531   9.08639092
   7.11512474   6.08276253   6.10327781   4.16082924   3.81608438
   3.01039864   2.70416346   1.76776695   4.30116263   2.6925824
   2.79508497   1.76776695   1.58113883   0.55901699   1.58113883
   2.13600094   3.53553391   4.25734659   0.5          4.37321392
   5.06211418   2.57390754   6.25         2.85043856   1.76776695
   1.           1.45773797   1.06066017   1.90394328   3.25
   4.7565744    3.01039864   1.76776695   0.79056942   0.90138782
   1.03077641   2.           6.32455532   9.33407735   5.53398591
   3.36340601   1.25         2.30488611   7.0445014 ]
Number of mm to add to the axial length (due to the cornea) = 1
grad_arr2 = [0. 0. 3. 3. 0. 4. 4. 4. 4. 4. 4. 4. 0. 0. 0. 0. 0. 0. 0. 0. 0. 0. 0. 0.
 0. 0. 0. 0. 0. 0. 0. 0. 0. 0. 0. 0. 0. 0. 0. 0. 0. 0. 0. 0. 0. 0. 0. 0.
 0. 0. 0. 0. 0. 0. 0. 0. 0. 0. 0. 0. 0. 0. 0. 0. 0. 0. 0. 0. 0. 0. 0. 0.
 0. 0. 0. 0. 0. 0. 0. 0. 0. 0. 0. 0. 0. 0. 0. 0. 0. 0. 0. 0. 0. 0. 0. 0.
 0. 0. 0. 0. 0. 0. 0. 0. 0. 0. 0. 0. 0. 0. 0. 0. 0. 0. 0. 0. 0. 0. 0. 0.
 0. 0. 0. 0. 0. 0. 0. 0. 0. 0. 0. 0. 0. 0. 0. 0. 0. 0. 0. 0. 0. 0. 0. 0.
 0. 0. 0. 0. 0. 0. 0. 0. 0. 0. 0. 0. 0. 0. 0. 0. 0. 0. 0. 0. 0. 0. 0. 0.
 0. 0. 0. 0. 0. 0. 0. 0. 0. 0. 0. 0. 0.]
Number of mm to add to the axial length (due to intraconal fat) = 5
Axial length = 26.0 mm 

slice 80 -- voxels -- lens: 0 | nerve: 78 | int fat: 103 | globe: 337
```````````right eye: lens: 0 | nerve: 78 | int fat: 103 | globe: 337
slice 79 -- voxels -- lens: 0 | nerve: 118 | int fat: 85 | globe: 334
```````````right eye: lens: 0 | nerve: 118 | int fat: 85 | globe: 334
slice 78 -- voxels -- lens: 0 | nerve: 134 | int fat: 60 | globe: 330
```````````right eye: lens: 0 | nerve: 134 | int fat: 60 | globe: 330
slice 77 -- voxels -- lens: 0 | nerve: 120 | int fat: 31 | globe: 318
```````````right eye: lens: 0 | nerve: 120 | int fat: 31 | globe: 318
--------- BEST SLICE: [81] ---------

Final axial length: 26.0mm


subject: 2022160100015
com_lens: [125 194  63]
com_eyeball: [122 187  66]
com_nerve: [110 167  69]
slices: [63 64 65 66 67 68 69] 

slice 63 -- voxels -- lens: 23 | nerve: 0 | int fat: 181 | globe: 299
```````````right eye: lens: 23 | nerve: 0 | int fat: 181 | globe: 299
slice 64 -- voxels -- lens: 22 | nerve: 0 | int fat: 196 | globe: 317
```````````right eye: lens: 22 | nerve: 0 | int fat: 196 | globe: 317
slice 65 -- voxels -- lens: 20 | nerve: 0 | int fat: 203 | globe: 324
```````````right eye: lens: 20 | nerve: 0 | int fat: 203 | globe: 324
slice 66 -- voxels -- lens: 12 | nerve: 0 | int fat: 228 | globe: 332
```````````right eye: lens: 12 | nerve: 0 | int fat: 228 | globe: 332
slice 67 -- voxels -- lens: 1 | nerve: 54 | int fat: 176 | globe: 336
```````````right eye: lens: 1 | nerve: 54 | int fat: 176 | globe: 336
com_lens: [125. 195.]
axis minor lens = 0.0 
axis major lens = 0.0
Number of points of the line in the image space: 256
Number of intersection points in lens: 1
Lens extreme intersection point: [125 195]
Number of instersection points in globe: 17
Globe extreme intersection point: [125 178]
grad_arr = [  9.76281209 141.53908471  20.71382389 134.92706363 122.31925441
  11.1383347  271.89703934 293.25436911  79.03203464   9.17877988
  10.61249264   2.15058132   5.48292805   1.95256242   1.25
   3.5531676    2.65753645   0.75         0.5          2.75
   3.71651719   1.80277564   2.06155281   1.06066017   0.90138782
   0.90138782   3.28823661   3.25         1.95256242   1.41421356
   3.95284708   2.13600094   4.16082924   1.76776695   3.75
   2.65753645   2.01556444   1.27475488   1.03077641   0.35355339
   2.15058132   0.79056942   3.02076149   3.8890873    3.01039864
   0.90138782   2.54950976   2.65753645   2.79508497   3.88104367
   1.27475488   1.60078106   0.90138782   0.75         0.
   0.5          1.95256242   2.70416346   2.15058132   3.01039864]
Number of mm to add to the axial length (due to the cornea) = 3
grad_arr2 = [0. 4. 4. 0. 6. 6. 6. 6. 6. 0. 0. 0. 0. 0. 0. 0. 0. 0. 0. 0. 0. 0. 0. 0.
 0. 0. 0. 0. 0. 0. 0. 0. 0. 0. 0. 0. 0. 0. 0. 0. 0. 0. 0. 0. 0. 0. 0. 0.
 0. 0. 0. 0. 0. 0. 0. 0. 0. 0. 0. 0. 0. 0. 0. 0. 0. 0. 0. 0. 0. 0. 0. 0.
 0. 0. 0. 0. 0. 0. 0. 0. 0. 0. 0. 0. 0. 0. 0. 0. 0. 0. 0. 0. 0. 0. 0. 0.
 0. 0. 0. 0. 0. 0. 0. 0. 0. 0. 0. 0. 0. 0. 0. 0. 0. 0. 0. 0. 0. 0. 0. 0.
 0. 0. 0. 0. 0. 0. 0. 0. 0. 0. 0. 0. 0. 0. 0. 0. 0. 0. 0. 0. 0. 0. 0. 0.
 0. 0. 0. 0. 0. 0. 0. 0. 0. 0. 0. 0. 0. 0. 0. 0. 0. 0. 0. 0. 0. 0. 0. 0.
 0. 0. 0. 0. 0. 0. 0. 0. 0.]
Number of mm to add to the axial length (due to intraconal fat) = 1
Axial length = 22.0 mm 

slice 68 -- voxels -- lens: 0 | nerve: 138 | int fat: 146 | globe: 332
```````````right eye: lens: 0 | nerve: 138 | int fat: 146 | globe: 332
slice 69 -- voxels -- lens: 0 | nerve: 183 | int fat: 141 | globe: 322
```````````right eye: lens: 0 | nerve: 183 | int fat: 141 | globe: 322
--------- BEST SLICE: [67] ---------

Final axial length: 22.0mm


subject: 2022160100016
com_lens: [124 193  45]
com_eyeball: [123 186  48]
com_nerve: [113 168  52]
slices: [45 46 47 48 49 50 51 52] 

slice 45 -- voxels -- lens: 25 | nerve: 0 | int fat: 113 | globe: 268
```````````right eye: lens: 25 | nerve: 0 | int fat: 113 | globe: 268
slice 46 -- voxels -- lens: 19 | nerve: 0 | int fat: 119 | globe: 288
```````````right eye: lens: 19 | nerve: 0 | int fat: 119 | globe: 288
slice 47 -- voxels -- lens: 14 | nerve: 0 | int fat: 107 | globe: 303
```````````right eye: lens: 14 | nerve: 0 | int fat: 107 | globe: 303
slice 48 -- voxels -- lens: 0 | nerve: 0 | int fat: 111 | globe: 315
```````````right eye: lens: 0 | nerve: 0 | int fat: 111 | globe: 315
slice 49 -- voxels -- lens: 0 | nerve: 24 | int fat: 103 | globe: 318
```````````right eye: lens: 0 | nerve: 24 | int fat: 103 | globe: 318
slice 50 -- voxels -- lens: 0 | nerve: 77 | int fat: 93 | globe: 305
```````````right eye: lens: 0 | nerve: 77 | int fat: 93 | globe: 305
slice 51 -- voxels -- lens: 0 | nerve: 112 | int fat: 100 | globe: 297
```````````right eye: lens: 0 | nerve: 112 | int fat: 100 | globe: 297
slice 52 -- voxels -- lens: 0 | nerve: 124 | int fat: 107 | globe: 279
```````````right eye: lens: 0 | nerve: 124 | int fat: 107 | globe: 279

Final axial length: 0.0mm


subject: 2022160100017
com_lens: [126 190  67]
com_eyeball: [123 182  68]
com_nerve: [111 160  69]
slices: [67 68 69] 

slice 67 -- voxels -- lens: 22 | nerve: 72 | int fat: 179 | globe: 332
```````````right eye: lens: 22 | nerve: 72 | int fat: 179 | globe: 332
com_lens: [126. 190.]
axis minor lens = 3.6991507409650817 
axis major lens = 7.531899291421344
Number of points of the line in the image space: 256
Number of intersection points in lens: 4
Lens extreme intersection point: [126 191]
Number of instersection points in globe: 15
Globe extreme intersection point: [126 173]
grad_arr = [189.28979106 312.51979937 124.63797575 154.22082382 168.22009392
  22.47220505 182.1019632  226.21353297 104.89041901   9.29045209
  11.31923142   1.25         6.37377439   2.79508497   1.90394328
   0.79056942   2.01556444   2.76134025   3.2596012    2.37170825
   2.37170825   2.61007663   1.03077641   2.06155281   2.01556444
   0.79056942   1.52069063   2.           1.03077641   1.58113883
   2.85043856   2.23606798   1.45773797   2.06155281   1.82002747
   1.52069063   2.13600094   5.50567889   1.11803399   2.46221445
   1.           1.52069063   1.80277564   1.3462912    1.3462912
   1.80277564   2.13600094   1.27475488   1.52069063   1.27475488
   1.82002747   3.50891721   3.473111     4.03112887   1.06066017
   2.01556444   1.67705098   0.90138782   3.09232922   3.2596012
   2.54950976   1.27475488   1.11803399   5.50567889]
Number of mm to add to the axial length (due to the cornea) = 2
grad_arr2 = [0. 4. 4. 4. 4. 4. 6. 6. 6. 6. 0. 0. 0. 0. 0. 0. 0. 0. 0. 0. 0. 0. 0. 0.
 0. 0. 0. 0. 0. 0. 0. 0. 0. 0. 0. 0. 0. 0. 0. 0. 0. 0. 0. 0. 0. 0. 0. 0.
 0. 0. 0. 0. 0. 0. 0. 0. 0. 0. 0. 0. 0. 0. 0. 0. 0. 0. 0. 0. 0. 0. 0. 0.
 0. 0. 0. 0. 0. 0. 0. 0. 0. 0. 0. 0. 0. 0. 0. 0. 0. 0. 0. 0. 0. 0. 0. 0.
 0. 0. 0. 0. 0. 0. 0. 0. 0. 0. 0. 0. 0. 0. 0. 0. 0. 0. 0. 0. 0. 0. 0. 0.
 0. 0. 0. 0. 0. 0. 0. 0. 0. 0. 0. 0. 0. 0. 0. 0. 0. 0. 0. 0. 0. 0. 0. 0.
 0. 0. 0. 0. 0. 0. 0. 0. 0. 0. 0. 0. 0. 0. 0. 0. 0. 0. 0. 0. 0. 0. 0. 0.
 0. 0. 0. 0.]
Number of mm to add to the axial length (due to intraconal fat) = 1
Axial length = 22.0 mm 

slice 68 -- voxels -- lens: 21 | nerve: 138 | int fat: 161 | globe: 341
```````````right eye: lens: 21 | nerve: 138 | int fat: 161 | globe: 341
com_lens: [126. 190.]
axis minor lens = 3.669447509807575 
axis major lens = 7.359570156374568
Number of points of the line in the image space: 256
Number of intersection points in lens: 3
Lens extreme intersection point: [126 191]
Number of instersection points in globe: 16
Globe extreme intersection point: [126 173]
grad_arr = [1.48594456e+02 2.87928485e+02 1.10404087e+02 1.52680221e+02
 1.51001863e+02 6.55252814e+01 3.07827975e+02 1.69319963e+02
 1.10113578e+01 1.04701958e+01 1.27769323e+01 9.50328890e+00
 4.47213595e+00 3.35410197e+00 2.15058132e+00 3.50891721e+00
 4.25734659e+00 3.69120577e+00 2.13600094e+00 5.14781507e+00
 8.00390530e+00 4.27931069e+00 1.00000000e+00 2.76134025e+00
 2.01556444e+00 1.50000000e+00 4.06970515e+00 1.06066017e+00
 3.05163890e+00 1.76776695e+00 1.95256242e+00 2.26384628e+00
 2.26384628e+00 3.25000000e+00 1.82002747e+00 1.25000000e+00
 3.20156212e+00 4.03887361e+00 2.50000000e+00 2.54950976e+00
 1.27475488e+00 1.27475488e+00 2.50000000e-01 1.25000000e+00
 5.59016994e-01 1.60078106e+00 7.90569415e-01 1.03077641e+00
 1.52069063e+00 7.90569415e-01 3.36340601e+00 1.80277564e+00
 7.90569415e-01 1.11803399e+00 7.90569415e-01 7.50000000e-01
 1.52069063e+00 1.67705098e+00 1.76776695e+00 1.27475488e+00
 1.06066017e+00 2.50000000e+00 5.59016994e-01 6.38846617e+00]
Number of mm to add to the axial length (due to the cornea) = 2
grad_arr2 = [0. 0. 4. 4. 4. 4. 0. 6. 6. 6. 6. 0. 0. 0. 0. 0. 0. 0. 0. 0. 0. 0. 0. 0.
 0. 0. 0. 0. 0. 0. 0. 0. 0. 0. 0. 0. 0. 0. 0. 0. 0. 0. 0. 0. 0. 0. 0. 0.
 0. 0. 0. 0. 0. 0. 0. 0. 0. 0. 0. 0. 0. 0. 0. 0. 0. 0. 0. 0. 0. 0. 0. 0.
 0. 0. 0. 0. 0. 0. 0. 0. 0. 0. 0. 0. 0. 0. 0. 0. 0. 0. 0. 0. 0. 0. 0. 0.
 0. 0. 0. 0. 0. 0. 0. 0. 0. 0. 0. 0. 0. 0. 0. 0. 0. 0. 0. 0. 0. 0. 0. 0.
 0. 0. 0. 0. 0. 0. 0. 0. 0. 0. 0. 0. 0. 0. 0. 0. 0. 0. 0. 0. 0. 0. 0. 0.
 0. 0. 0. 0. 0. 0. 0. 0. 0. 0. 0. 0. 0. 0. 0. 0. 0. 0. 0. 0. 0. 0. 0. 0.
 0. 0. 0. 0.]
Number of mm to add to the axial length (due to intraconal fat) = 2
Axial length = 23.0 mm 

slice 69 -- voxels -- lens: 16 | nerve: 165 | int fat: 163 | globe: 344
```````````right eye: lens: 16 | nerve: 165 | int fat: 163 | globe: 344
com_lens: [126. 190.]
axis minor lens = 2.965783887767969 
axis major lens = 6.897762385807147
Number of points of the line in the image space: 256
Number of intersection points in lens: 3
Lens extreme intersection point: [126 191]
Number of instersection points in globe: 16
Globe extreme intersection point: [126 173]
grad_arr = [1.25823537e+02 2.10703138e+02 6.32544465e+01 1.60698670e+02
 1.49286846e+02 1.16770073e+02 1.46823023e+02 4.17944150e+02
 2.07476053e+02 2.37170825e+00 2.17787167e+01 7.43303437e+00
 1.62672985e+01 3.01039864e+00 5.00000000e-01 1.34629120e+00
 1.06066017e+00 5.59016994e-01 3.57945527e+00 4.25734659e+00
 2.30488611e+00 2.50000000e-01 2.82842712e+00 1.25000000e+00
 4.56207190e+00 2.50000000e+00 2.25000000e+00 3.16227766e+00
 2.79508497e+00 2.37170825e+00 1.60078106e+00 5.59016994e-01
 2.51246891e+00 4.03112887e+00 3.18198052e+00 9.01387819e-01
 0.00000000e+00 7.90569415e-01 7.90569415e-01 2.91547595e+00
 7.07106781e-01 1.25000000e+00 1.76776695e+00 1.11803399e+00
 1.52069063e+00 2.51246891e+00 2.70416346e+00 3.05163890e+00
 2.79508497e+00 7.90569415e-01 1.90394328e+00 3.55316760e+00
 2.30488611e+00 2.37170825e+00 1.95256242e+00 2.37170825e+00
 1.82002747e+00 2.01556444e+00 2.15058132e+00 1.90394328e+00
 1.50000000e+00 1.11803399e+00 1.34629120e+00 5.85768726e+00]
Number of mm to add to the axial length (due to the cornea) = 1
grad_arr2 = [0. 0. 4. 4. 4. 4. 0. 6. 6. 6. 6. 0. 0. 0. 0. 0. 0. 0. 0. 0. 0. 0. 0. 0.
 0. 0. 0. 0. 0. 0. 0. 0. 0. 0. 0. 0. 0. 0. 0. 0. 0. 0. 0. 0. 0. 0. 0. 0.
 0. 0. 0. 0. 0. 0. 0. 0. 0. 0. 0. 0. 0. 0. 0. 0. 0. 0. 0. 0. 0. 0. 0. 0.
 0. 0. 0. 0. 0. 0. 0. 0. 0. 0. 0. 0. 0. 0. 0. 0. 0. 0. 0. 0. 0. 0. 0. 0.
 0. 0. 0. 0. 0. 0. 0. 0. 0. 0. 0. 0. 0. 0. 0. 0. 0. 0. 0. 0. 0. 0. 0. 0.
 0. 0. 0. 0. 0. 0. 0. 0. 0. 0. 0. 0. 0. 0. 0. 0. 0. 0. 0. 0. 0. 0. 0. 0.
 0. 0. 0. 0. 0. 0. 0. 0. 0. 0. 0. 0. 0. 0. 0. 0. 0. 0. 0. 0. 0. 0. 0. 0.
 0. 0. 0. 0.]
Number of mm to add to the axial length (due to intraconal fat) = 2
Axial length = 22.0 mm 

--------- BEST SLICE: [67] ---------

Final axial length: 22.0mm


subject: 2022160100020
com_lens: [113 208  60]
com_eyeball: [112 199  63]
com_nerve: [103 177  64]
slices: [60 61 62 63 64] 

slice 60 -- voxels -- lens: 20 | nerve: 0 | int fat: 196 | globe: 341
```````````right eye: lens: 20 | nerve: 0 | int fat: 196 | globe: 341
slice 61 -- voxels -- lens: 22 | nerve: 19 | int fat: 167 | globe: 354
```````````right eye: lens: 22 | nerve: 19 | int fat: 167 | globe: 354
com_lens: [113. 208.]
axis minor lens = 3.5289200388270805 
axis major lens = 7.923786517887283
Number of points of the line in the image space: 256
Number of intersection points in lens: 4
Lens extreme intersection point: [113 209]
Number of instersection points in globe: 17
Globe extreme intersection point: [113 189]
grad_arr = [270.57727639 345.24212518  77.66112284  66.14850716  65.02787864
  68.34654344 111.20954321  10.9772492    2.5          2.13600094
   3.40036763   5.70087713   7.26722093   6.08276253   3.71651719
   3.95284708   5.0559371    2.70416346   3.64005494   8.45946216
   2.23606798   4.25734659   3.95284708   7.76611228   4.03112887
   6.29483916   8.7535707    6.50480592   3.53553391   2.12132034
   1.80277564   2.91547595   4.59619408   3.473111     5.61805126
   2.85043856   2.46221445   3.78318649   4.59619408   6.254998
   4.59619408   5.03115295   3.75832409   0.70710678   1.11803399
   5.65685425]
Number of mm to add to the axial length (due to the cornea) = 1
grad_arr2 = [0. 4. 4. 4. 4. 4. 4. 6. 6. 6. 6. 6. 6. 6. 0. 0. 0. 0. 0. 0. 0. 0. 0. 0.
 0. 0. 0. 0. 0. 0. 0. 0. 0. 0. 0. 0. 0. 0. 0. 0. 0. 0. 0. 0. 0. 0. 0. 0.
 0. 0. 0. 0. 0. 0. 0. 0. 0. 0. 0. 0. 0. 0. 0. 0. 0. 0. 0. 0. 0. 0. 0. 0.
 0. 0. 0. 0. 0. 0. 0. 0. 0. 0. 0. 0. 0. 0. 0. 0. 0. 0. 0. 0. 0. 0. 0. 0.
 0. 0. 0. 0. 0. 0. 0. 0. 0. 0. 0. 0. 0. 0. 0. 0. 0. 0. 0. 0. 0. 0. 0. 0.
 0. 0. 0. 0. 0. 0. 0. 0. 0. 0. 0. 0. 0. 0. 0. 0. 0. 0. 0. 0. 0. 0. 0. 0.
 0. 0. 0. 0. 0. 0. 0. 0. 0. 0. 0. 0. 0. 0. 0. 0. 0. 0. 0. 0. 0. 0. 0. 0.
 0. 0. 0. 0. 0. 0. 0. 0. 0. 0. 0. 0. 0. 0. 0. 0. 0. 0. 0. 0.]
Number of mm to add to the axial length (due to intraconal fat) = 1
Axial length = 23.0 mm 

slice 62 -- voxels -- lens: 18 | nerve: 87 | int fat: 125 | globe: 367
```````````right eye: lens: 18 | nerve: 87 | int fat: 125 | globe: 367
com_lens: [113. 208.]
axis minor lens = 2.933573604525831 
axis major lens = 7.485727834717965
Number of points of the line in the image space: 256
Number of intersection points in lens: 3
Lens extreme intersection point: [113 209]
Number of instersection points in globe: 18
Globe extreme intersection point: [113 189]
grad_arr = [1.70458939e+02 3.77157958e+02 1.83357574e+02 3.13548242e+01
 7.59872522e+01 5.23670937e+01 1.14792204e+02 6.86476511e+00
 1.22065556e+01 1.15027171e+01 3.71651719e+00 7.07106781e-01
 4.65026881e+00 4.69707356e+00 8.50367568e+00 3.80788655e+00
 2.37170825e+00 3.50891721e+00 2.13600094e+00 3.02076149e+00
 7.90569415e-01 3.05163890e+00 5.55090083e+00 2.35849528e+00
 6.30971473e+00 5.59016994e-01 9.01387819e-01 7.90569415e-01
 2.79508497e+00 1.76776695e+00 2.13600094e+00 7.90569415e-01
 9.01387819e-01 2.25000000e+00 3.25000000e+00 2.30488611e+00
 9.01387819e-01 3.09232922e+00 7.90569415e-01 1.75000000e+00
 2.79508497e+00 3.53553391e-01 2.76134025e+00 4.50693909e+00
 3.91311896e+00 8.00390530e+00]
Number of mm to add to the axial length (due to the cornea) = 2
grad_arr2 = [0. 0. 4. 4. 4. 4. 4. 4. 6. 6. 6. 6. 6. 6. 6. 0. 0. 0. 0. 0. 0. 0. 0. 0.
 0. 0. 0. 0. 0. 0. 0. 0. 0. 0. 0. 0. 0. 0. 0. 0. 0. 0. 0. 0. 0. 0. 0. 0.
 0. 0. 0. 0. 0. 0. 0. 0. 0. 0. 0. 0. 0. 0. 0. 0. 0. 0. 0. 0. 0. 0. 0. 0.
 0. 0. 0. 0. 0. 0. 0. 0. 0. 0. 0. 0. 0. 0. 0. 0. 0. 0. 0. 0. 0. 0. 0. 0.
 0. 0. 0. 0. 0. 0. 0. 0. 0. 0. 0. 0. 0. 0. 0. 0. 0. 0. 0. 0. 0. 0. 0. 0.
 0. 0. 0. 0. 0. 0. 0. 0. 0. 0. 0. 0. 0. 0. 0. 0. 0. 0. 0. 0. 0. 0. 0. 0.
 0. 0. 0. 0. 0. 0. 0. 0. 0. 0. 0. 0. 0. 0. 0. 0. 0. 0. 0. 0. 0. 0. 0. 0.
 0. 0. 0. 0. 0. 0. 0. 0. 0. 0. 0. 0. 0. 0. 0. 0. 0. 0. 0. 0.]
Number of mm to add to the axial length (due to intraconal fat) = 2
Axial length = 25.0 mm 

slice 63 -- voxels -- lens: 15 | nerve: 130 | int fat: 122 | globe: 366
```````````right eye: lens: 15 | nerve: 130 | int fat: 122 | globe: 366
com_lens: [113. 208.]
axis minor lens = 2.764300479549879 
axis major lens = 6.822412295180274
Number of points of the line in the image space: 256
Number of intersection points in lens: 3
Lens extreme intersection point: [113 209]
Number of instersection points in globe: 18
Globe extreme intersection point: [113 189]
grad_arr = [1.21062226e+02 3.04009149e+02 1.25783793e+02 5.24702297e+01
 9.03382532e+01 1.27308925e+02 6.84516253e+01 1.80865972e+01
 1.25523902e+01 9.25337776e+00 2.54950976e+00 2.06155281e+00
 6.82367203e+00 4.50693909e+00 5.48862460e+00 5.25000000e+00
 1.60078106e+00 5.00000000e-01 1.34629120e+00 2.50000000e-01
 5.12957113e+00 3.53553391e-01 4.77624329e+00 3.75000000e+00
 2.30488611e+00 4.50693909e+00 1.25000000e+00 2.82842712e+00
 5.90021186e+00 5.81485167e+00 3.28823661e+00 1.90394328e+00
 1.60078106e+00 2.01556444e+00 2.15058132e+00 2.37170825e+00
 4.60977223e+00 3.57945527e+00 2.00000000e+00 2.01556444e+00
 1.76776695e+00 1.11803399e+00 3.50000000e+00 4.30116263e+00
 4.12310563e+00 8.86707393e+00]
Number of mm to add to the axial length (due to the cornea) = 2
grad_arr2 = [0. 0. 4. 4. 4. 4. 4. 4. 0. 6. 6. 6. 6. 6. 6. 0. 0. 0. 0. 0. 0. 0. 0. 0.
 0. 0. 0. 0. 0. 0. 0. 0. 0. 0. 0. 0. 0. 0. 0. 0. 0. 0. 0. 0. 0. 0. 0. 0.
 0. 0. 0. 0. 0. 0. 0. 0. 0. 0. 0. 0. 0. 0. 0. 0. 0. 0. 0. 0. 0. 0. 0. 0.
 0. 0. 0. 0. 0. 0. 0. 0. 0. 0. 0. 0. 0. 0. 0. 0. 0. 0. 0. 0. 0. 0. 0. 0.
 0. 0. 0. 0. 0. 0. 0. 0. 0. 0. 0. 0. 0. 0. 0. 0. 0. 0. 0. 0. 0. 0. 0. 0.
 0. 0. 0. 0. 0. 0. 0. 0. 0. 0. 0. 0. 0. 0. 0. 0. 0. 0. 0. 0. 0. 0. 0. 0.
 0. 0. 0. 0. 0. 0. 0. 0. 0. 0. 0. 0. 0. 0. 0. 0. 0. 0. 0. 0. 0. 0. 0. 0.
 0. 0. 0. 0. 0. 0. 0. 0. 0. 0. 0. 0. 0. 0. 0. 0. 0. 0. 0. 0.]
Number of mm to add to the axial length (due to intraconal fat) = 2
Axial length = 25.0 mm 

slice 64 -- voxels -- lens: 5 | nerve: 143 | int fat: 141 | globe: 365
```````````right eye: lens: 5 | nerve: 143 | int fat: 141 | globe: 365
com_lens: [113. 208.]
axis minor lens = 1.2765894445250698 
axis major lens = 4.34169545110285
Number of points of the line in the image space: 256
Number of intersection points in lens: 2
Lens extreme intersection point: [113 209]
Number of instersection points in globe: 18
Globe extreme intersection point: [113 190]
grad_arr = [118.05983652 171.16530752  74.64331852 110.68254153  88.99578642
 155.91924993 139.3890688   82.4696914    4.16082924   6.08276253
   3.02076149   5.61805126   7.81024968   1.25         4.93077073
   3.0516389    3.25        10.17656622   9.92471662   2.30488611
   1.25         7.30154093   4.47213595   2.79508497   1.52069063
   2.76134025   2.37170825   0.35355339   1.75         4.74341649
   3.20156212   6.49037749   2.37170825   1.58113883   1.52069063
   4.77624329   1.76776695   2.01556444   1.           2.01556444
   2.13600094   1.           1.3462912    1.76776695   1.25
   6.71751442]
Number of mm to add to the axial length (due to the cornea) = 1
grad_arr2 = [0. 0. 4. 4. 4. 4. 4. 4. 4. 4. 4. 0. 6. 6. 0. 5. 0. 0. 0. 0. 0. 0. 0. 0.
 0. 0. 0. 0. 0. 0. 0. 0. 0. 0. 0. 0. 0. 0. 0. 0. 0. 0. 0. 0. 0. 0. 0. 0.
 0. 0. 0. 0. 0. 0. 0. 0. 0. 0. 0. 0. 0. 0. 0. 0. 0. 0. 0. 0. 0. 0. 0. 0.
 0. 0. 0. 0. 0. 0. 0. 0. 0. 0. 0. 0. 0. 0. 0. 0. 0. 0. 0. 0. 0. 0. 0. 0.
 0. 0. 0. 0. 0. 0. 0. 0. 0. 0. 0. 0. 0. 0. 0. 0. 0. 0. 0. 0. 0. 0. 0. 0.
 0. 0. 0. 0. 0. 0. 0. 0. 0. 0. 0. 0. 0. 0. 0. 0. 0. 0. 0. 0. 0. 0. 0. 0.
 0. 0. 0. 0. 0. 0. 0. 0. 0. 0. 0. 0. 0. 0. 0. 0. 0. 0. 0. 0. 0. 0. 0. 0.
 0. 0. 0. 0. 0. 0. 0. 0. 0. 0. 0. 0. 0. 0. 0. 0. 0. 0. 0. 0. 0.]
Number of mm to add to the axial length (due to intraconal fat) = 2
Axial length = 23.0 mm 

--------- BEST SLICE: [61] ---------

Final axial length: 23.0mm


subject: 2022160100026
com_lens: [120 186  91]
com_eyeball: [119 178  92]
com_nerve: [109 158  88]
slices: [91 90 89 88] 

slice 91 -- voxels -- lens: 22 | nerve: 36 | int fat: 127 | globe: 301
```````````right eye: lens: 22 | nerve: 36 | int fat: 127 | globe: 301
com_lens: [120. 186.]
axis minor lens = 3.8040356838780633 
axis major lens = 7.289212460952577
Number of points of the line in the image space: 256
Number of intersection points in lens: 4
Lens extreme intersection point: [120 187]
Number of instersection points in globe: 15
Globe extreme intersection point: [120 169]
grad_arr = [1.62233243e+02 2.94954658e+02 6.58568523e+01 1.85299757e+02
 2.29469497e+02 3.06998575e+02 6.54618209e+01 1.37885822e+01
 1.22091154e+01 9.25000000e+00 4.03112887e+00 9.01387819e-01
 4.82830198e+00 3.75000000e+00 2.79508497e+00 2.54950976e+00
 7.07106781e-01 3.71651719e+00 5.35023364e+00 5.36772764e+00
 7.90569415e+00 8.18916968e+00 3.50891721e+00 3.60555128e+00
 1.41421356e+00 1.58113883e+00 3.25000000e+00 3.05163890e+00
 4.06970515e+00 2.85043856e+00 2.12132034e+00 5.66789202e+00
 5.75543222e+00 3.55316760e+00 3.53553391e-01 2.06155281e+00
 2.57390754e+00 2.25000000e+00 2.50000000e-01 2.65753645e+00
 2.30488611e+00 3.28823661e+00 3.33541602e+00 4.27931069e+00
 3.28823661e+00 1.76776695e+00 7.90569415e-01 7.90569415e-01
 1.52069063e+00 1.82002747e+00 1.41421356e+00 1.50000000e+00
 4.59619408e+00 4.27200187e+00 2.01556444e+00 5.00000000e-01
 1.58113883e+00 1.03077641e+00 1.67705098e+00 1.82002747e+00
 2.13600094e+00 2.25000000e+00 1.34629120e+00 0.00000000e+00
 0.00000000e+00 3.53553391e-01 1.03077641e+00 4.37321392e+00]
Number of mm to add to the axial length (due to the cornea) = 3
grad_arr2 = [0. 0. 4. 4. 4. 4. 4. 4. 4. 4. 0. 0. 0. 0. 0. 0. 0. 0. 0. 0. 0. 0. 0. 0.
 0. 0. 0. 0. 0. 0. 0. 0. 0. 0. 0. 0. 0. 0. 0. 0. 0. 0. 0. 0. 0. 0. 0. 0.
 0. 0. 0. 0. 0. 0. 0. 0. 0. 0. 0. 0. 0. 0. 0. 0. 0. 0. 0. 0. 0. 0. 0. 0.
 0. 0. 0. 0. 0. 0. 0. 0. 0. 0. 0. 0. 0. 0. 0. 0. 0. 0. 0. 0. 0. 0. 0. 0.
 0. 0. 0. 0. 0. 0. 0. 0. 0. 0. 0. 0. 0. 0. 0. 0. 0. 0. 0. 0. 0. 0. 0. 0.
 0. 0. 0. 0. 0. 0. 0. 0. 0. 0. 0. 0. 0. 0. 0. 0. 0. 0. 0. 0. 0. 0. 0. 0.
 0. 0. 0. 0. 0. 0. 0. 0. 0. 0. 0. 0. 0. 0. 0. 0. 0. 0. 0. 0. 0. 0. 0. 0.]
Number of mm to add to the axial length (due to intraconal fat) = 2
Axial length = 24.0 mm 

slice 90 -- voxels -- lens: 20 | nerve: 46 | int fat: 143 | globe: 300
```````````right eye: lens: 20 | nerve: 46 | int fat: 143 | globe: 300
com_lens: [120. 186.]
axis minor lens = 3.636384258488605 
axis major lens = 7.092017309949003
Number of points of the line in the image space: 256
Number of intersection points in lens: 3
Lens extreme intersection point: [120 187]
Number of instersection points in globe: 16
Globe extreme intersection point: [120 169]
grad_arr = [1.44998491e+02 2.52739119e+02 1.68212849e+02 9.64941708e+01
 5.00431064e+01 3.21257296e+01 3.63111553e+01 8.78208404e+00
 3.75832409e+00 4.98121471e+00 6.37377439e+00 2.85043856e+00
 1.76776695e+00 3.05163890e+00 2.46221445e+00 2.15058132e+00
 3.05163890e+00 3.47311100e+00 2.46221445e+00 2.70416346e+00
 1.60078106e+00 3.57945527e+00 1.03077641e+00 3.53553391e-01
 2.01556444e+00 2.69258240e+00 2.01556444e+00 2.35849528e+00
 5.59016994e-01 5.70087713e+00 2.76134025e+00 3.71651719e+00
 4.25734659e+00 5.02493781e+00 3.01039864e+00 5.52268051e+00
 6.00000000e+00 2.46221445e+00 3.55316760e+00 1.27475488e+00
 1.50000000e+00 2.54950976e+00 1.11803399e+00 1.76776695e+00
 1.75000000e+00 1.11803399e+00 1.58113883e+00 2.54950976e+00
 2.00000000e+00 1.03077641e+00 7.07106781e-01 2.26384628e+00
 2.79508497e+00 1.76776695e+00 2.00000000e+00 1.00000000e+00
 9.01387819e-01 2.23606798e+00 1.67705098e+00 1.34629120e+00
 1.11803399e+00 3.50891721e+00 2.76134025e+00 2.91547595e+00
 1.80277564e+00 2.50000000e-01 2.01556444e+00 5.30330086e+00]
Number of mm to add to the axial length (due to the cornea) = 2
grad_arr2 = [0. 0. 4. 4. 4. 4. 4. 4. 4. 4. 5. 0. 0. 0. 0. 0. 0. 0. 0. 0. 0. 0. 0. 0.
 0. 0. 0. 0. 0. 0. 0. 0. 0. 0. 0. 0. 0. 0. 0. 0. 0. 0. 0. 0. 0. 0. 0. 0.
 0. 0. 0. 0. 0. 0. 0. 0. 0. 0. 0. 0. 0. 0. 0. 0. 0. 0. 0. 0. 0. 0. 0. 0.
 0. 0. 0. 0. 0. 0. 0. 0. 0. 0. 0. 0. 0. 0. 0. 0. 0. 0. 0. 0. 0. 0. 0. 0.
 0. 0. 0. 0. 0. 0. 0. 0. 0. 0. 0. 0. 0. 0. 0. 0. 0. 0. 0. 0. 0. 0. 0. 0.
 0. 0. 0. 0. 0. 0. 0. 0. 0. 0. 0. 0. 0. 0. 0. 0. 0. 0. 0. 0. 0. 0. 0. 0.
 0. 0. 0. 0. 0. 0. 0. 0. 0. 0. 0. 0. 0. 0. 0. 0. 0. 0. 0. 0. 0. 0. 0. 0.]
Number of mm to add to the axial length (due to intraconal fat) = 2
Axial length = 23.0 mm 

slice 89 -- voxels -- lens: 16 | nerve: 59 | int fat: 135 | globe: 301
```````````right eye: lens: 16 | nerve: 59 | int fat: 135 | globe: 301
com_lens: [120. 186.]
axis minor lens = 3.0312722905008225 
axis major lens = 6.38837916069811
Number of points of the line in the image space: 256
Number of intersection points in lens: 3
Lens extreme intersection point: [120 187]
Number of instersection points in globe: 16
Globe extreme intersection point: [120 169]
grad_arr = [171.67647626 254.21570565 100.43530256  50.13107819 125.18236697
 147.46715736   3.33541602   9.92471662  12.01041215  14.4676363
  11.10180166   1.80277564   1.           2.           1.75
   1.82002747   2.06155281   0.35355339   2.46221445   1.90394328
   3.25         2.85043856   1.           3.2596012    1.90394328
   2.01556444   4.43001129   1.60078106   0.35355339   2.35849528
   0.5          2.5          2.           2.47487373   3.0516389
   2.85043856   5.31507291   4.50693909   3.473111     1.27475488
   2.37170825   2.23606798   2.82842712   1.95256242   1.03077641
   2.06155281   1.27475488   1.25         1.           0.55901699
   1.80277564   0.79056942   1.27475488   3.36340601   2.30488611
   3.2596012    1.60078106   1.76776695   2.06155281   0.55901699
   2.01556444   1.67705098   0.35355339   1.58113883   4.50693909
   3.5531676    4.69707356   6.1897092 ]
Number of mm to add to the axial length (due to the cornea) = 1
grad_arr2 = [0. 4. 4. 4. 4. 4. 4. 4. 4. 0. 6. 6. 0. 0. 0. 0. 0. 0. 0. 0. 0. 0. 0. 0.
 0. 0. 0. 0. 0. 0. 0. 0. 0. 0. 0. 0. 0. 0. 0. 0. 0. 0. 0. 0. 0. 0. 0. 0.
 0. 0. 0. 0. 0. 0. 0. 0. 0. 0. 0. 0. 0. 0. 0. 0. 0. 0. 0. 0. 0. 0. 0. 0.
 0. 0. 0. 0. 0. 0. 0. 0. 0. 0. 0. 0. 0. 0. 0. 0. 0. 0. 0. 0. 0. 0. 0. 0.
 0. 0. 0. 0. 0. 0. 0. 0. 0. 0. 0. 0. 0. 0. 0. 0. 0. 0. 0. 0. 0. 0. 0. 0.
 0. 0. 0. 0. 0. 0. 0. 0. 0. 0. 0. 0. 0. 0. 0. 0. 0. 0. 0. 0. 0. 0. 0. 0.
 0. 0. 0. 0. 0. 0. 0. 0. 0. 0. 0. 0. 0. 0. 0. 0. 0. 0. 0. 0. 0. 0. 0. 0.]
Number of mm to add to the axial length (due to intraconal fat) = 1
Axial length = 21.0 mm 

slice 88 -- voxels -- lens: 8 | nerve: 84 | int fat: 129 | globe: 286
```````````right eye: lens: 8 | nerve: 84 | int fat: 129 | globe: 286
com_lens: [120. 186.]
axis minor lens = 2.104493398028036 
axis major lens = 4.507893913753563
Number of points of the line in the image space: 256
Number of intersection points in lens: 3
Lens extreme intersection point: [120 187]
Number of instersection points in globe: 15
Globe extreme intersection point: [120 170]
grad_arr = [212.6035042  242.06623577  32.7299557   76.01726778  97.50160255
 148.35304176  30.24173441  12.88652397   5.14781507   9.29045209
   4.30116263   1.52069063   2.75         2.01556444   5.
   4.52769257   1.3462912    2.01556444   2.91547595   1.80277564
   4.24264069   2.54950976   3.25         3.78318649   2.30488611
   5.61805126   3.2596012    2.5          1.45773797   2.35849528
   3.53553391   3.28823661   0.25         1.11803399   3.57945527
   3.01039864   1.5          2.51246891   2.70416346   4.60977223
   3.33541602   2.5          2.15058132   1.27475488   0.79056942
   1.76776695   0.25         3.01039864   1.           1.52069063
   2.54950976   1.52069063   0.75         0.35355339   2.30488611
   1.76776695   2.70416346   2.37170825   0.25         0.90138782
   1.41421356   1.27475488   1.52069063   2.30488611   2.37170825
   1.06066017   1.80277564   3.20156212]
Number of mm to add to the axial length (due to the cornea) = 1
grad_arr2 = [0. 0. 4. 4. 4. 4. 4. 4. 4. 0. 6. 6. 6. 0. 0. 0. 0. 0. 0. 0. 0. 0. 0. 0.
 0. 0. 0. 0. 0. 0. 0. 0. 0. 0. 0. 0. 0. 0. 0. 0. 0. 0. 0. 0. 0. 0. 0. 0.
 0. 0. 0. 0. 0. 0. 0. 0. 0. 0. 0. 0. 0. 0. 0. 0. 0. 0. 0. 0. 0. 0. 0. 0.
 0. 0. 0. 0. 0. 0. 0. 0. 0. 0. 0. 0. 0. 0. 0. 0. 0. 0. 0. 0. 0. 0. 0. 0.
 0. 0. 0. 0. 0. 0. 0. 0. 0. 0. 0. 0. 0. 0. 0. 0. 0. 0. 0. 0. 0. 0. 0. 0.
 0. 0. 0. 0. 0. 0. 0. 0. 0. 0. 0. 0. 0. 0. 0. 0. 0. 0. 0. 0. 0. 0. 0. 0.
 0. 0. 0. 0. 0. 0. 0. 0. 0. 0. 0. 0. 0. 0. 0. 0. 0. 0. 0. 0. 0. 0. 0. 0.
 0.]
Number of mm to add to the axial length (due to intraconal fat) = 2
Axial length = 21.0 mm 

--------- BEST SLICE: [91] ---------

Final axial length: 24.0mm


subject: 2022160100030
com_lens: [122 188  69]
com_eyeball: [120 180  71]
com_nerve: [111 161  70]
slices: [69 70] 

slice 69 -- voxels -- lens: 21 | nerve: 97 | int fat: 50 | globe: 323
```````````right eye: lens: 21 | nerve: 97 | int fat: 50 | globe: 323
com_lens: [122. 188.]
axis minor lens = 3.5917990388743726 
axis major lens = 7.338688525809881
Number of points of the line in the image space: 256
Number of intersection points in lens: 4
Lens extreme intersection point: [122 189]
Number of instersection points in globe: 16
Globe extreme intersection point: [122 170]
grad_arr = [337.1106087  292.91946419 111.88442698 249.09837414  38.28837944
 213.91850084 258.09494377  92.35935253   4.77624329   4.4229515
   4.27931069   6.64266513   5.15388203   5.27375578   5.
   3.5          1.80277564   4.13823634   2.85043856   2.35849528
   1.80277564   2.12132034   2.01556444   1.27475488   1.11803399
   2.5          1.67705098   2.13600094   4.           4.19076365
   3.           1.45773797   2.65753645   3.02076149   3.01039864
   3.0516389    3.81608438   2.51246891   1.3462912    2.79508497
   2.23606798   0.55901699   0.55901699   1.90394328   2.01556444
   2.54950976   2.76134025   1.52069063   4.59619408   0.79056942
   3.473111     0.5          1.06066017   0.55901699   1.03077641
   1.45773797   2.57390754   1.60078106   0.35355339   1.
   1.76776695   0.75         1.58113883   3.20156212   3.01039864
   5.85768726]
Number of mm to add to the axial length (due to the cornea) = 1
grad_arr2 = [0. 4. 4. 0. 6. 6. 6. 6. 6. 0. 0. 0. 0. 0. 0. 0. 0. 0. 0. 0. 0. 0. 0. 0.
 0. 0. 0. 0. 0. 0. 0. 0. 0. 0. 0. 0. 0. 0. 0. 0. 0. 0. 0. 0. 0. 0. 0. 0.
 0. 0. 0. 0. 0. 0. 0. 0. 0. 0. 0. 0. 0. 0. 0. 0. 0. 0. 0. 0. 0. 0. 0. 0.
 0. 0. 0. 0. 0. 0. 0. 0. 0. 0. 0. 0. 0. 0. 0. 0. 0. 0. 0. 0. 0. 0. 0. 0.
 0. 0. 0. 0. 0. 0. 0. 0. 0. 0. 0. 0. 0. 0. 0. 0. 0. 0. 0. 0. 0. 0. 0. 0.
 0. 0. 0. 0. 0. 0. 0. 0. 0. 0. 0. 0. 0. 0. 0. 0. 0. 0. 0. 0. 0. 0. 0. 0.
 0. 0. 0. 0. 0. 0. 0. 0. 0. 0. 0. 0. 0. 0. 0. 0. 0. 0. 0. 0. 0. 0. 0. 0.
 0.]
Number of mm to add to the axial length (due to intraconal fat) = 1
Axial length = 22.0 mm 

slice 70 -- voxels -- lens: 19 | nerve: 126 | int fat: 60 | globe: 331
```````````right eye: lens: 19 | nerve: 126 | int fat: 60 | globe: 331
com_lens: [122. 188.]
axis minor lens = 3.2420528215819977 
axis major lens = 7.3979788274899185
Number of points of the line in the image space: 256
Number of intersection points in lens: 3
Lens extreme intersection point: [122 189]
Number of instersection points in globe: 17
Globe extreme intersection point: [122 170]
grad_arr = [2.72646520e+02 3.01475227e+02 5.65121668e+01 2.42854380e+02
 8.66346495e+01 1.42128903e+02 2.86614397e+02 1.68212849e+02
 1.23338964e+01 5.00624610e+00 5.75000000e+00 1.11803399e+00
 4.59619408e+00 2.23606798e+00 3.78318649e+00 4.59619408e+00
 4.27200187e+00 1.03077641e+00 2.00000000e+00 1.95256242e+00
 3.35410197e+00 2.50000000e-01 7.50000000e-01 2.26384628e+00
 1.80277564e+00 1.41421356e+00 1.00000000e+00 1.11803399e+00
 1.82002747e+00 3.53553391e+00 3.04138127e+00 2.70416346e+00
 3.75000000e+00 1.67705098e+00 2.13600094e+00 9.01387819e-01
 2.61007663e+00 2.25000000e+00 3.71651719e+00 1.45773797e+00
 1.60078106e+00 3.28823661e+00 5.14781507e+00 2.06155281e+00
 4.93077073e+00 1.76776695e+00 3.53553391e-01 1.11803399e+00
 9.01387819e-01 4.00000000e+00 3.60555128e+00 1.50000000e+00
 1.58113883e+00 2.91547595e+00 3.95284708e+00 3.40036763e+00
 3.20156212e+00 2.61007663e+00 4.00000000e+00 5.27375578e+00
 4.50693909e+00 1.03077641e+00 1.90394328e+00 2.35849528e+00
 1.11803399e+00 6.89655711e+00]
Number of mm to add to the axial length (due to the cornea) = 1
grad_arr2 = [0. 4. 4. 4. 6. 6. 6. 6. 6. 0. 0. 0. 0. 0. 0. 0. 0. 0. 0. 0. 0. 0. 0. 0.
 0. 0. 0. 0. 0. 0. 0. 0. 0. 0. 0. 0. 0. 0. 0. 0. 0. 0. 0. 0. 0. 0. 0. 0.
 0. 0. 0. 0. 0. 0. 0. 0. 0. 0. 0. 0. 0. 0. 0. 0. 0. 0. 0. 0. 0. 0. 0. 0.
 0. 0. 0. 0. 0. 0. 0. 0. 0. 0. 0. 0. 0. 0. 0. 0. 0. 0. 0. 0. 0. 0. 0. 0.
 0. 0. 0. 0. 0. 0. 0. 0. 0. 0. 0. 0. 0. 0. 0. 0. 0. 0. 0. 0. 0. 0. 0. 0.
 0. 0. 0. 0. 0. 0. 0. 0. 0. 0. 0. 0. 0. 0. 0. 0. 0. 0. 0. 0. 0. 0. 0. 0.
 0. 0. 0. 0. 0. 0. 0. 0. 0. 0. 0. 0. 0. 0. 0. 0. 0. 0. 0. 0. 0. 0. 0. 0.
 0.]
Number of mm to add to the axial length (due to intraconal fat) = 1
Axial length = 22.0 mm 

--------- BEST SLICE: [69] ---------

Final axial length: 22.0mm


subject: 2022160100031
com_lens: [119 195  64]
com_eyeball: [117 187  64]
com_nerve: [106 168  65]
slices: [64 65] 

slice 64 -- voxels -- lens: 19 | nerve: 116 | int fat: 113 | globe: 355
```````````right eye: lens: 19 | nerve: 116 | int fat: 113 | globe: 355
com_lens: [119. 195.]
axis minor lens = 3.1713176031867034 
axis major lens = 7.686612966576716
Number of points of the line in the image space: 256
Number of intersection points in lens: 3
Lens extreme intersection point: [119 196]
Number of instersection points in globe: 17
Globe extreme intersection point: [119 177]
grad_arr = [152.50512286 297.76773667 126.46071524 131.05151659 215.99840856
  32.54420071  47.38143096 132.15000946 289.78116744 142.5140344
   4.25734659  10.76162163   5.15388203   2.46221445   2.51246891
   4.91172068   3.35410197   6.04152299   1.41421356   0.55901699
   1.27475488   2.5          2.65753645   2.01556444   1.95256242
   4.96235831   6.75462804   9.7532046    3.95284708   0.70710678
   1.52069063   0.70710678   1.03077641   3.2596012    3.04138127
   2.30488611   1.11803399   2.06155281   1.27475488   1.60078106
   1.25         2.30488611   2.91547595   3.5531676    3.40036763
   2.01556444   1.06066017   0.79056942   3.09232922   2.85043856
   3.35410197   3.75         3.71651719   2.13600094   1.3462912
   2.30488611   0.79056942   1.75         6.30971473]
Number of mm to add to the axial length (due to the cornea) = 2
grad_arr2 = [0. 4. 4. 4. 4. 0. 6. 6. 6. 0. 0. 0. 0. 0. 0. 0. 0. 0. 0. 0. 0. 0. 0. 0.
 0. 0. 0. 0. 0. 0. 0. 0. 0. 0. 0. 0. 0. 0. 0. 0. 0. 0. 0. 0. 0. 0. 0. 0.
 0. 0. 0. 0. 0. 0. 0. 0. 0. 0. 0. 0. 0. 0. 0. 0. 0. 0. 0. 0. 0. 0. 0. 0.
 0. 0. 0. 0. 0. 0. 0. 0. 0. 0. 0. 0. 0. 0. 0. 0. 0. 0. 0. 0. 0. 0. 0. 0.
 0. 0. 0. 0. 0. 0. 0. 0. 0. 0. 0. 0. 0. 0. 0. 0. 0. 0. 0. 0. 0. 0. 0. 0.
 0. 0. 0. 0. 0. 0. 0. 0. 0. 0. 0. 0. 0. 0. 0. 0. 0. 0. 0. 0. 0. 0. 0. 0.
 0. 0. 0. 0. 0. 0. 0. 0. 0. 0. 0. 0. 0. 0. 0. 0. 0. 0. 0. 0. 0. 0. 0. 0.
 0. 0. 0. 0. 0. 0. 0. 0.]
Number of mm to add to the axial length (due to intraconal fat) = 1
Axial length = 23.0 mm 

slice 65 -- voxels -- lens: 19 | nerve: 128 | int fat: 126 | globe: 355
```````````right eye: lens: 19 | nerve: 128 | int fat: 126 | globe: 355
com_lens: [119. 195.]
axis minor lens = 2.9964645500265 
axis major lens = 7.892394963594785
Number of points of the line in the image space: 256
Number of intersection points in lens: 3
Lens extreme intersection point: [119 196]
Number of instersection points in globe: 16
Globe extreme intersection point: [119 178]
grad_arr = [143.45948906 336.09912972 129.14187934 162.94650196 249.68605287
  43.48850423  57.49836954  96.67471231 279.21687359 186.61474352
  18.18309655  22.03548275  11.98175697  14.75847214   3.88104367
   1.90394328   5.94243216   2.85043856   1.60078106   2.
   3.20156212   4.96235831   5.0559371    2.26384628   3.48209707
   4.           2.46221445   2.15058132   2.26384628   2.61007663
   1.58113883   3.09232922   2.35849528   4.80884602   4.82830198
   2.37170825   3.80788655   2.15058132   2.26384628   3.09232922
   3.25         4.71699057   3.48209707   2.47487373   4.24264069
   1.03077641   3.16227766   1.41421356   3.           1.82002747
   4.19076365   2.85043856   1.60078106   0.55901699   0.79056942
   2.37170825   1.76776695   1.27475488   5.15388203]
Number of mm to add to the axial length (due to the cornea) = 2
grad_arr2 = [0. 0. 4. 4. 4. 4. 4. 0. 6. 6. 6. 0. 0. 0. 0. 0. 0. 0. 0. 0. 0. 0. 0. 0.
 0. 0. 0. 0. 0. 0. 0. 0. 0. 0. 0. 0. 0. 0. 0. 0. 0. 0. 0. 0. 0. 0. 0. 0.
 0. 0. 0. 0. 0. 0. 0. 0. 0. 0. 0. 0. 0. 0. 0. 0. 0. 0. 0. 0. 0. 0. 0. 0.
 0. 0. 0. 0. 0. 0. 0. 0. 0. 0. 0. 0. 0. 0. 0. 0. 0. 0. 0. 0. 0. 0. 0. 0.
 0. 0. 0. 0. 0. 0. 0. 0. 0. 0. 0. 0. 0. 0. 0. 0. 0. 0. 0. 0. 0. 0. 0. 0.
 0. 0. 0. 0. 0. 0. 0. 0. 0. 0. 0. 0. 0. 0. 0. 0. 0. 0. 0. 0. 0. 0. 0. 0.
 0. 0. 0. 0. 0. 0. 0. 0. 0. 0. 0. 0. 0. 0. 0. 0. 0. 0. 0. 0. 0. 0. 0. 0.
 0. 0. 0. 0. 0. 0. 0. 0. 0.]
Number of mm to add to the axial length (due to intraconal fat) = 2
Axial length = 23.0 mm 

--------- BEST SLICE: [64] ---------

Final axial length: 23.0mm


subject: 2022160100032
com_lens: [123 200  83]
com_eyeball: [120 193  80]
com_nerve: [110 172  74]
slices: [83 82 81 80 79 78 77 76 75 74] 

slice 83 -- voxels -- lens: 19 | nerve: 0 | int fat: 64 | globe: 325
```````````right eye: lens: 19 | nerve: 0 | int fat: 64 | globe: 325
slice 82 -- voxels -- lens: 19 | nerve: 0 | int fat: 90 | globe: 337
```````````right eye: lens: 19 | nerve: 0 | int fat: 90 | globe: 337
slice 81 -- voxels -- lens: 18 | nerve: 0 | int fat: 125 | globe: 353
```````````right eye: lens: 18 | nerve: 0 | int fat: 125 | globe: 353
slice 80 -- voxels -- lens: 11 | nerve: 0 | int fat: 149 | globe: 365
```````````right eye: lens: 11 | nerve: 0 | int fat: 149 | globe: 365
slice 79 -- voxels -- lens: 0 | nerve: 0 | int fat: 172 | globe: 371
```````````right eye: lens: 0 | nerve: 0 | int fat: 172 | globe: 371
slice 78 -- voxels -- lens: 0 | nerve: 10 | int fat: 158 | globe: 366
```````````right eye: lens: 0 | nerve: 10 | int fat: 158 | globe: 366
slice 77 -- voxels -- lens: 0 | nerve: 25 | int fat: 141 | globe: 354
```````````right eye: lens: 0 | nerve: 25 | int fat: 141 | globe: 354
slice 76 -- voxels -- lens: 0 | nerve: 51 | int fat: 125 | globe: 333
```````````right eye: lens: 0 | nerve: 51 | int fat: 125 | globe: 333
slice 75 -- voxels -- lens: 0 | nerve: 79 | int fat: 105 | globe: 308
```````````right eye: lens: 0 | nerve: 79 | int fat: 105 | globe: 308
slice 74 -- voxels -- lens: 0 | nerve: 108 | int fat: 85 | globe: 280
```````````right eye: lens: 0 | nerve: 108 | int fat: 85 | globe: 280

Final axial length: 0.0mm


subject: 2022160100033
com_lens: [119 195  87]
com_eyeball: [120 187  87]
com_nerve: [111 168  84]
slices: [87 86 85 84] 

slice 87 -- voxels -- lens: 21 | nerve: 48 | int fat: 167 | globe: 295
```````````right eye: lens: 21 | nerve: 48 | int fat: 167 | globe: 295
com_lens: [119. 195.]
axis minor lens = 3.9376297970420513 
axis major lens = 6.64389419578969
Number of points of the line in the image space: 256
Number of intersection points in lens: 4
Lens extreme intersection point: [119 197]
Number of instersection points in globe: 16
Globe extreme intersection point: [119 178]
grad_arr = [222.29766081 221.18374714  17.64404999  10.79641144  47.96157316
  78.41077732 136.28371143  61.55536126   7.00446286   3.71651719
   3.33541602   6.40800281   1.90394328   6.38846617   1.95256242
   4.75         4.50693909   1.80277564   2.79508497   0.25
   2.12132034   4.58938994   4.80234318   3.71651719   4.3660623
   3.81608438   2.30488611   2.06155281   3.13249102   2.85043856
   1.3462912    1.60078106   1.27475488   2.30488611   1.11803399
   1.41421356   1.45773797   2.30488611   2.06155281   1.3462912
   3.09232922   3.2596012    3.78318649   0.70710678   1.82002747
   3.02076149   3.80788655   2.5          1.82002747   4.25734659
   2.37170825   3.35410197   2.92617498   2.85043856   3.91311896
   2.92617498   1.58113883   7.38241153]
Number of mm to add to the axial length (due to the cornea) = 1
grad_arr2 = [0. 0. 4. 4. 4. 4. 4. 4. 4. 4. 4. 4. 5. 5. 0. 0. 0. 0. 0. 0. 0. 0. 0. 0.
 0. 0. 0. 0. 0. 0. 0. 0. 0. 0. 0. 0. 0. 0. 0. 0. 0. 0. 0. 0. 0. 0. 0. 0.
 0. 0. 0. 0. 0. 0. 0. 0. 0. 0. 0. 0. 0. 0. 0. 0. 0. 0. 0. 0. 0. 0. 0. 0.
 0. 0. 0. 0. 0. 0. 0. 0. 0. 0. 0. 0. 0. 0. 0. 0. 0. 0. 0. 0. 0. 0. 0. 0.
 0. 0. 0. 0. 0. 0. 0. 0. 0. 0. 0. 0. 0. 0. 0. 0. 0. 0. 0. 0. 0. 0. 0. 0.
 0. 0. 0. 0. 0. 0. 0. 0. 0. 0. 0. 0. 0. 0. 0. 0. 0. 0. 0. 0. 0. 0. 0. 0.
 0. 0. 0. 0. 0. 0. 0. 0. 0. 0. 0. 0. 0. 0. 0. 0. 0. 0. 0. 0. 0. 0. 0. 0.
 0. 0. 0. 0. 0. 0. 0. 0. 0.]
Number of mm to add to the axial length (due to intraconal fat) = 2
Axial length = 23.0 mm 

slice 86 -- voxels -- lens: 21 | nerve: 72 | int fat: 156 | globe: 296
```````````right eye: lens: 21 | nerve: 72 | int fat: 156 | globe: 296
com_lens: [119. 195.]
axis minor lens = 3.700445132842157 
axis major lens = 7.204379064215802
Number of points of the line in the image space: 256
Number of intersection points in lens: 4
Lens extreme intersection point: [119 197]
Number of instersection points in globe: 16
Globe extreme intersection point: [119 178]
grad_arr = [236.6438516  205.01981612  30.15066334   5.02493781  30.76625587
  77.92704922 137.29530218  57.63354058   9.10013736  11.16075714
   4.25        11.10180166   4.3660623    3.95284708   7.04006392
   5.0559371    2.01556444   2.35849528   3.2596012    1.82002747
   2.23606798   2.           1.3462912    3.02076149   3.80788655
   2.15058132   2.6925824    3.69120577   2.91547595   1.11803399
   3.25         1.11803399   2.06155281   2.6925824    3.2596012
   0.35355339   2.57390754   2.01556444   0.55901699   1.5
   3.02076149   3.69120577   4.13823634   5.81485167   2.65753645
   1.3462912    3.09232922   2.26384628   5.66789202   3.18198052
   2.01556444   2.01556444   1.27475488   2.46221445   2.35849528
   1.80277564   1.27475488   7.94512429]
Number of mm to add to the axial length (due to the cornea) = 1
grad_arr2 = [0. 0. 4. 4. 4. 4. 4. 4. 4. 4. 4. 4. 5. 5. 0. 0. 0. 0. 0. 0. 0. 0. 0. 0.
 0. 0. 0. 0. 0. 0. 0. 0. 0. 0. 0. 0. 0. 0. 0. 0. 0. 0. 0. 0. 0. 0. 0. 0.
 0. 0. 0. 0. 0. 0. 0. 0. 0. 0. 0. 0. 0. 0. 0. 0. 0. 0. 0. 0. 0. 0. 0. 0.
 0. 0. 0. 0. 0. 0. 0. 0. 0. 0. 0. 0. 0. 0. 0. 0. 0. 0. 0. 0. 0. 0. 0. 0.
 0. 0. 0. 0. 0. 0. 0. 0. 0. 0. 0. 0. 0. 0. 0. 0. 0. 0. 0. 0. 0. 0. 0. 0.
 0. 0. 0. 0. 0. 0. 0. 0. 0. 0. 0. 0. 0. 0. 0. 0. 0. 0. 0. 0. 0. 0. 0. 0.
 0. 0. 0. 0. 0. 0. 0. 0. 0. 0. 0. 0. 0. 0. 0. 0. 0. 0. 0. 0. 0. 0. 0. 0.
 0. 0. 0. 0. 0. 0. 0. 0. 0.]
Number of mm to add to the axial length (due to intraconal fat) = 2
Axial length = 23.0 mm 

slice 85 -- voxels -- lens: 12 | nerve: 102 | int fat: 135 | globe: 293
```````````right eye: lens: 12 | nerve: 102 | int fat: 135 | globe: 293
com_lens: [119. 195.]
axis minor lens = 2.862220279862641 
axis major lens = 5.294328785763617
Number of points of the line in the image space: 256
Number of intersection points in lens: 3
Lens extreme intersection point: [119 196]
Number of instersection points in globe: 16
Globe extreme intersection point: [119 178]
grad_arr = [ 94.91706907 291.54212817 219.85350236  15.55032154  12.99278646
  18.22944047  83.56509439 107.3944249   43.45184116   5.27375578
   1.03077641   5.15388203   2.15058132   3.57945527   6.2699681
   4.80884602   8.27647268   2.6925824    3.71651719   4.5620719
   2.54950976   3.90512484   1.5          5.06211418   1.82002747
   0.90138782   1.80277564   1.06066017   3.18198052   3.60555128
   2.37170825   2.23606798   1.03077641   2.37170825   1.25
   1.25         3.01039864   2.92617498   1.25         1.3462912
   1.11803399   2.06155281   1.41421356   3.40036763   5.15388203
   3.5          0.55901699   1.76776695   2.79508497   1.75
   1.3462912    0.79056942   0.79056942   1.03077641   1.58113883
   1.67705098   1.80277564   0.90138782   5.27375578]
Number of mm to add to the axial length (due to the cornea) = 2
grad_arr2 = [0. 0. 4. 4. 4. 4. 4. 4. 4. 4. 4. 4. 0. 5. 5. 0. 0. 0. 0. 0. 0. 0. 0. 0.
 0. 0. 0. 0. 0. 0. 0. 0. 0. 0. 0. 0. 0. 0. 0. 0. 0. 0. 0. 0. 0. 0. 0. 0.
 0. 0. 0. 0. 0. 0. 0. 0. 0. 0. 0. 0. 0. 0. 0. 0. 0. 0. 0. 0. 0. 0. 0. 0.
 0. 0. 0. 0. 0. 0. 0. 0. 0. 0. 0. 0. 0. 0. 0. 0. 0. 0. 0. 0. 0. 0. 0. 0.
 0. 0. 0. 0. 0. 0. 0. 0. 0. 0. 0. 0. 0. 0. 0. 0. 0. 0. 0. 0. 0. 0. 0. 0.
 0. 0. 0. 0. 0. 0. 0. 0. 0. 0. 0. 0. 0. 0. 0. 0. 0. 0. 0. 0. 0. 0. 0. 0.
 0. 0. 0. 0. 0. 0. 0. 0. 0. 0. 0. 0. 0. 0. 0. 0. 0. 0. 0. 0. 0. 0. 0. 0.
 0. 0. 0. 0. 0. 0. 0. 0. 0.]
Number of mm to add to the axial length (due to intraconal fat) = 2
Axial length = 23.0 mm 

slice 84 -- voxels -- lens: 7 | nerve: 124 | int fat: 119 | globe: 286
```````````right eye: lens: 7 | nerve: 124 | int fat: 119 | globe: 286
com_lens: [119. 195.]
axis minor lens = 1.9054711331003737 
axis major lens = 4.155374705678736
Number of points of the line in the image space: 256
Number of intersection points in lens: 2
Lens extreme intersection point: [119 196]
Number of instersection points in globe: 17
Globe extreme intersection point: [119 178]
grad_arr = [136.18553521 221.92453672  92.39487269  30.14962686 103.93778187
 110.92705937  68.76636169  73.90027064  25.61859676  11.33854047
   6.30971473   1.03077641   3.81608438   1.11803399   2.13600094
   1.76776695   4.80234318   3.25         0.90138782   1.76776695
   2.46221445   1.67705098   1.95256242   3.53553391   4.69707356
   3.82426464   2.30488611   1.76776695   1.82002747   1.52069063
   1.41421356   0.75         1.58113883   1.27475488   1.
   2.30488611   1.25         3.02076149   2.82842712   2.92617498
   1.52069063   2.12132034   3.57945527   2.85043856   1.27475488
   2.57390754   2.61007663   1.52069063   0.5          3.2596012
   4.00780489   3.75832409   5.12957113   2.01556444   5.12957113
   1.25         4.47213595   2.46221445   6.30971473]
Number of mm to add to the axial length (due to the cornea) = 1
grad_arr2 = [0. 4. 4. 4. 4. 4. 4. 4. 4. 4. 4. 0. 6. 6. 0. 0. 0. 0. 0. 0. 0. 0. 0. 0.
 0. 0. 0. 0. 0. 0. 0. 0. 0. 0. 0. 0. 0. 0. 0. 0. 0. 0. 0. 0. 0. 0. 0. 0.
 0. 0. 0. 0. 0. 0. 0. 0. 0. 0. 0. 0. 0. 0. 0. 0. 0. 0. 0. 0. 0. 0. 0. 0.
 0. 0. 0. 0. 0. 0. 0. 0. 0. 0. 0. 0. 0. 0. 0. 0. 0. 0. 0. 0. 0. 0. 0. 0.
 0. 0. 0. 0. 0. 0. 0. 0. 0. 0. 0. 0. 0. 0. 0. 0. 0. 0. 0. 0. 0. 0. 0. 0.
 0. 0. 0. 0. 0. 0. 0. 0. 0. 0. 0. 0. 0. 0. 0. 0. 0. 0. 0. 0. 0. 0. 0. 0.
 0. 0. 0. 0. 0. 0. 0. 0. 0. 0. 0. 0. 0. 0. 0. 0. 0. 0. 0. 0. 0. 0. 0. 0.
 0. 0. 0. 0. 0. 0. 0. 0. 0.]
Number of mm to add to the axial length (due to intraconal fat) = 1
Axial length = 21.0 mm 

--------- BEST SLICE: [87] ---------

Final axial length: 23.0mm


subject: 2022160100036
com_lens: [117 200  68]
com_eyeball: [117 192  70]
com_nerve: [109 169  71]
slices: [68 69 70 71] 

slice 68 -- voxels -- lens: 18 | nerve: 37 | int fat: 181 | globe: 346
```````````right eye: lens: 18 | nerve: 37 | int fat: 181 | globe: 346
com_lens: [117. 200.]
axis minor lens = 2.874766704421887 
axis major lens = 7.830451028435562
Number of points of the line in the image space: 256
Number of intersection points in lens: 3
Lens extreme intersection point: [117 201]
Number of instersection points in globe: 17
Globe extreme intersection point: [117 182]
grad_arr = [1.37090527e+02 2.92780848e+02 1.22891466e+02 1.26742110e+02
 1.97496835e+02 1.02052070e+02 2.23176080e+02 3.24523208e+02
 1.00498756e+02 1.60175685e+01 1.17526593e+01 7.28868987e+00
 7.95691523e+00 4.67038542e+00 3.09232922e+00 5.35023364e+00
 8.50367568e+00 4.47213595e+00 3.53553391e+00 3.35410197e+00
 7.31864058e+00 2.23606798e+00 6.56220237e+00 2.30488611e+00
 3.25960120e+00 2.79508497e+00 4.98121471e+00 8.24621125e+00
 8.87764045e+00 6.38846617e+00 4.50693909e+00 3.47311100e+00
 2.50000000e+00 2.30488611e+00 4.60977223e+00 4.82830198e+00
 6.60018939e+00 2.50000000e-01 1.11803399e+00 5.59016994e-01
 1.11803399e+00 2.70416346e+00 4.25734659e+00 5.94243216e+00
 4.24264069e+00 2.23606798e+00 2.65753645e+00 3.25960120e+00
 3.25960120e+00 2.13600094e+00 3.71651719e+00 1.90394328e+00
 4.65026881e+00 8.87764045e+00]
Number of mm to add to the axial length (due to the cornea) = 2
grad_arr2 = [0. 0. 4. 4. 4. 4. 4. 4. 4. 4. 4. 4. 4. 6. 6. 6. 0. 0. 0. 0. 0. 0. 0. 0.
 0. 0. 0. 0. 0. 0. 0. 0. 0. 0. 0. 0. 0. 0. 0. 0. 0. 0. 0. 0. 0. 0. 0. 0.
 0. 0. 0. 0. 0. 0. 0. 0. 0. 0. 0. 0. 0. 0. 0. 0. 0. 0. 0. 0. 0. 0. 0. 0.
 0. 0. 0. 0. 0. 0. 0. 0. 0. 0. 0. 0. 0. 0. 0. 0. 0. 0. 0. 0. 0. 0. 0. 0.
 0. 0. 0. 0. 0. 0. 0. 0. 0. 0. 0. 0. 0. 0. 0. 0. 0. 0. 0. 0. 0. 0. 0. 0.
 0. 0. 0. 0. 0. 0. 0. 0. 0. 0. 0. 0. 0. 0. 0. 0. 0. 0. 0. 0. 0. 0. 0. 0.
 0. 0. 0. 0. 0. 0. 0. 0. 0. 0. 0. 0. 0. 0. 0. 0. 0. 0. 0. 0. 0. 0. 0. 0.
 0. 0. 0. 0. 0. 0. 0. 0. 0. 0. 0. 0. 0.]
Number of mm to add to the axial length (due to intraconal fat) = 2
Axial length = 24.0 mm 

slice 69 -- voxels -- lens: 15 | nerve: 102 | int fat: 162 | globe: 359
```````````right eye: lens: 15 | nerve: 102 | int fat: 162 | globe: 359
com_lens: [117. 201.]
axis minor lens = 2.68326250528436 
axis major lens = 7.316350949525589
Number of points of the line in the image space: 256
Number of intersection points in lens: 2
Lens extreme intersection point: [117 201]
Number of instersection points in globe: 18
Globe extreme intersection point: [117 182]
grad_arr = [ 86.021073   251.71027492 119.62075489 109.07480231 141.79650912
  59.11218149 192.55259022 281.36675354  97.26574423   1.76776695
  16.54728074   3.88104367   8.51469318   2.85043856   4.19076365
   2.54950976   5.83630876   4.           4.12310563   4.03887361
   3.04138127   4.5620719    5.30330086   1.52069063   1.67705098
   3.36340601   3.75         2.70416346   2.30488611   0.70710678
   1.45773797   1.60078106   3.25         1.76776695   3.18198052
   0.5          2.30488611   3.57945527   3.81608438   5.0062461
   6.87840825   4.67038542   2.75         1.45773797   5.15388203
   0.           3.01039864   4.25         3.71651719   3.35410197
   0.35355339   1.60078106   2.54950976   7.81024968]
Number of mm to add to the axial length (due to the cornea) = 2
grad_arr2 = [0. 0. 4. 4. 4. 4. 4. 4. 4. 4. 4. 4. 4. 0. 6. 6. 6. 0. 0. 0. 0. 0. 0. 0.
 0. 0. 0. 0. 0. 0. 0. 0. 0. 0. 0. 0. 0. 0. 0. 0. 0. 0. 0. 0. 0. 0. 0. 0.
 0. 0. 0. 0. 0. 0. 0. 0. 0. 0. 0. 0. 0. 0. 0. 0. 0. 0. 0. 0. 0. 0. 0. 0.
 0. 0. 0. 0. 0. 0. 0. 0. 0. 0. 0. 0. 0. 0. 0. 0. 0. 0. 0. 0. 0. 0. 0. 0.
 0. 0. 0. 0. 0. 0. 0. 0. 0. 0. 0. 0. 0. 0. 0. 0. 0. 0. 0. 0. 0. 0. 0. 0.
 0. 0. 0. 0. 0. 0. 0. 0. 0. 0. 0. 0. 0. 0. 0. 0. 0. 0. 0. 0. 0. 0. 0. 0.
 0. 0. 0. 0. 0. 0. 0. 0. 0. 0. 0. 0. 0. 0. 0. 0. 0. 0. 0. 0. 0. 0. 0. 0.
 0. 0. 0. 0. 0. 0. 0. 0. 0. 0. 0. 0. 0.]
Number of mm to add to the axial length (due to intraconal fat) = 2
Axial length = 24.0 mm 

slice 70 -- voxels -- lens: 12 | nerve: 138 | int fat: 154 | globe: 368
```````````right eye: lens: 12 | nerve: 138 | int fat: 154 | globe: 368
com_lens: [117. 201.]
axis minor lens = 2.4073019265684725 
axis major lens = 6.323185527257405
Number of points of the line in the image space: 256
Number of intersection points in lens: 2
Lens extreme intersection point: [117 201]
Number of instersection points in globe: 18
Globe extreme intersection point: [117 182]
grad_arr = [3.63533011e+01 1.67512873e+02 1.05058615e+02 7.74209274e+01
 1.23845165e+02 2.97751994e+01 1.94098235e+02 2.64501890e+02
 8.25549060e+01 4.36606230e+00 4.03887361e+00 4.25734659e+00
 2.85043856e+00 1.52069063e+00 5.25594901e+00 3.33541602e+00
 2.47487373e+00 5.48292805e+00 2.30488611e+00 5.03115295e+00
 4.06970515e+00 3.48209707e+00 5.50567889e+00 7.52080448e+00
 5.94243216e+00 3.09232922e+00 1.82002747e+00 2.61007663e+00
 4.03887361e+00 3.13249102e+00 1.60078106e+00 6.56220237e+00
 5.30330086e+00 1.60078106e+00 4.50693909e+00 7.15891053e+00
 6.76849319e+00 3.25000000e+00 1.45773797e+00 1.45773797e+00
 1.95256242e+00 2.46221445e+00 1.95256242e+00 1.27475488e+00
 2.50000000e-01 1.06066017e+00 1.45773797e+00 1.11803399e+00
 1.11803399e+00 2.00000000e+00 3.20156212e+00 2.26384628e+00
 4.77624329e+00 9.72432517e+00]
Number of mm to add to the axial length (due to the cornea) = 2
grad_arr2 = [0. 0. 4. 4. 4. 4. 4. 4. 4. 4. 4. 4. 4. 4. 6. 6. 6. 0. 0. 0. 0. 0. 0. 0.
 0. 0. 0. 0. 0. 0. 0. 0. 0. 0. 0. 0. 0. 0. 0. 0. 0. 0. 0. 0. 0. 0. 0. 0.
 0. 0. 0. 0. 0. 0. 0. 0. 0. 0. 0. 0. 0. 0. 0. 0. 0. 0. 0. 0. 0. 0. 0. 0.
 0. 0. 0. 0. 0. 0. 0. 0. 0. 0. 0. 0. 0. 0. 0. 0. 0. 0. 0. 0. 0. 0. 0. 0.
 0. 0. 0. 0. 0. 0. 0. 0. 0. 0. 0. 0. 0. 0. 0. 0. 0. 0. 0. 0. 0. 0. 0. 0.
 0. 0. 0. 0. 0. 0. 0. 0. 0. 0. 0. 0. 0. 0. 0. 0. 0. 0. 0. 0. 0. 0. 0. 0.
 0. 0. 0. 0. 0. 0. 0. 0. 0. 0. 0. 0. 0. 0. 0. 0. 0. 0. 0. 0. 0. 0. 0. 0.
 0. 0. 0. 0. 0. 0. 0. 0. 0. 0. 0. 0. 0.]
Number of mm to add to the axial length (due to intraconal fat) = 2
Axial length = 24.0 mm 

slice 71 -- voxels -- lens: 0 | nerve: 164 | int fat: 147 | globe: 377
```````````right eye: lens: 0 | nerve: 164 | int fat: 147 | globe: 377
--------- BEST SLICE: [68] ---------

Final axial length: 24.0mm


subject: 2022160100039
com_lens: [115 193  80]
com_eyeball: [115 184  82]
com_nerve: [105 163  79]
slices: [80 79] 

slice 80 -- voxels -- lens: 22 | nerve: 139 | int fat: 97 | globe: 366
```````````right eye: lens: 22 | nerve: 139 | int fat: 97 | globe: 366
com_lens: [116. 193.]
axis minor lens = 3.1268385248766326 
axis major lens = 8.615270212787717
Number of points of the line in the image space: 256
Number of intersection points in lens: 3
Lens extreme intersection point: [116 194]
Number of instersection points in globe: 18
Globe extreme intersection point: [116 174]
grad_arr = [179.7692966  168.18237868  39.003205   148.24515169  46.84882603
 152.47151373 243.96439289 114.56002793   4.03112887   9.91526601
   5.35023364   4.4229515    2.6925824    1.95256242   1.60078106
   1.45773797   1.27475488   0.79056942   1.52069063   3.48209707
   3.04138127   0.90138782   1.25         0.79056942   0.35355339
   1.25         0.55901699   0.55901699   1.41421356   2.13600094
   0.79056942   1.25         1.11803399   1.06066017   1.03077641
   1.3462912    2.75         2.37170825   1.11803399   1.90394328
   1.60078106   2.01556444   2.65753645   1.11803399   2.51246891
   1.76776695   1.           1.45773797   1.58113883   0.75
   0.79056942   1.90394328   2.13600094   1.80277564   1.90394328
   1.11803399   0.25         1.76776695   1.60078106   1.45773797
   5.35023364]
Number of mm to add to the axial length (due to the cornea) = 1
grad_arr2 = [0. 4. 4. 4. 4. 4. 4. 4. 4. 6. 6. 6. 0. 0. 0. 0. 0. 0. 0. 0. 0. 0. 0. 0.
 0. 0. 0. 0. 0. 0. 0. 0. 0. 0. 0. 0. 0. 0. 0. 0. 0. 0. 0. 0. 0. 0. 0. 0.
 0. 0. 0. 0. 0. 0. 0. 0. 0. 0. 0. 0. 0. 0. 0. 0. 0. 0. 0. 0. 0. 0. 0. 0.
 0. 0. 0. 0. 0. 0. 0. 0. 0. 0. 0. 0. 0. 0. 0. 0. 0. 0. 0. 0. 0. 0. 0. 0.
 0. 0. 0. 0. 0. 0. 0. 0. 0. 0. 0. 0. 0. 0. 0. 0. 0. 0. 0. 0. 0. 0. 0. 0.
 0. 0. 0. 0. 0. 0. 0. 0. 0. 0. 0. 0. 0. 0. 0. 0. 0. 0. 0. 0. 0. 0. 0. 0.
 0. 0. 0. 0. 0. 0. 0. 0. 0. 0. 0. 0. 0. 0. 0. 0. 0. 0. 0. 0. 0. 0. 0. 0.
 0. 0. 0. 0. 0.]
Number of mm to add to the axial length (due to intraconal fat) = 1
Axial length = 23.0 mm 

slice 79 -- voxels -- lens: 12 | nerve: 145 | int fat: 110 | globe: 358
```````````right eye: lens: 12 | nerve: 145 | int fat: 110 | globe: 358
com_lens: [116. 192.]
axis minor lens = 2.0 
axis major lens = 6.831300510639732
Number of points of the line in the image space: 256
Number of intersection points in lens: 2
Lens extreme intersection point: [116 193]
Number of instersection points in globe: 18
Globe extreme intersection point: [116 174]
grad_arr = [  8.7927527  215.85310399 123.0574053  150.80968968 173.5412415
  68.58616843 223.86212275 199.63795356  80.81962942   4.06970515
  11.10180166   7.11073133   5.55090083   5.30330086   4.75
   3.40036763   0.70710678   1.3462912    2.01556444   1.67705098
   2.82842712   3.71651719   1.76776695   0.79056942   1.06066017
   0.79056942   1.           1.03077641   4.           2.92617498
   3.81608438   0.70710678   2.82842712   2.12132034   2.82842712
   0.55901699   2.           1.60078106   1.90394328   2.46221445
   4.43001129   3.02076149   4.00780489   1.45773797   1.82002747
   1.03077641   0.5          1.60078106   1.           0.5
   1.27475488   1.06066017   1.45773797   2.47487373   1.80277564
   2.85043856   3.57945527   3.25         2.01556444   1.3462912
   3.71651719   5.64025709]
Number of mm to add to the axial length (due to the cornea) = 2
grad_arr2 = [0. 4. 4. 4. 4. 4. 4. 4. 0. 6. 6. 6. 0. 0. 0. 0. 0. 0. 0. 0. 0. 0. 0. 0.
 0. 0. 0. 0. 0. 0. 0. 0. 0. 0. 0. 0. 0. 0. 0. 0. 0. 0. 0. 0. 0. 0. 0. 0.
 0. 0. 0. 0. 0. 0. 0. 0. 0. 0. 0. 0. 0. 0. 0. 0. 0. 0. 0. 0. 0. 0. 0. 0.
 0. 0. 0. 0. 0. 0. 0. 0. 0. 0. 0. 0. 0. 0. 0. 0. 0. 0. 0. 0. 0. 0. 0. 0.
 0. 0. 0. 0. 0. 0. 0. 0. 0. 0. 0. 0. 0. 0. 0. 0. 0. 0. 0. 0. 0. 0. 0. 0.
 0. 0. 0. 0. 0. 0. 0. 0. 0. 0. 0. 0. 0. 0. 0. 0. 0. 0. 0. 0. 0. 0. 0. 0.
 0. 0. 0. 0. 0. 0. 0. 0. 0. 0. 0. 0. 0. 0. 0. 0. 0. 0. 0. 0. 0. 0. 0. 0.
 0. 0. 0. 0. 0.]
Number of mm to add to the axial length (due to intraconal fat) = 1
Axial length = 23.0 mm 

--------- BEST SLICE: [80] ---------

Final axial length: 23.0mm


subject: 2022160100043
com_lens: [120 192  76]
com_eyeball: [119 183  75]
com_nerve: [111 164  73]
slices: [76 75 74 73] 

slice 76 -- voxels -- lens: 22 | nerve: 11 | int fat: 155 | globe: 329
```````````right eye: lens: 22 | nerve: 11 | int fat: 155 | globe: 329
com_lens: [120. 192.]
axis minor lens = 3.8836050833426614 
axis major lens = 7.071670286965034
Number of points of the line in the image space: 256
Number of intersection points in lens: 4
Lens extreme intersection point: [120 193]
Number of instersection points in globe: 16
Globe extreme intersection point: [120 174]
grad_arr = [128.73713528 172.09917199  24.11560698 143.71956199 104.26228944
  15.3887134   93.1034371  187.2740305  123.51973527  25.10478042
   2.35849528   3.2596012    2.70416346   2.06155281   3.0516389
   0.90138782   2.06155281   3.25         1.25         2.79508497
   2.47487373   0.5          1.67705098   1.5          0.79056942
   1.60078106   3.53553391   1.76776695   1.90394328   1.27475488
   2.15058132   2.82842712   0.55901699   2.15058132   0.55901699
   1.82002747   1.67705098   1.80277564   1.76776695   2.30488611
   2.30488611   1.           2.57390754   2.           2.5
   2.35849528   2.79508497   1.76776695   2.85043856   2.15058132
   2.91547595   1.03077641   2.15058132   3.53553391   2.13600094
   2.12132034   2.92617498   2.92617498   3.04138127   1.27475488
   0.35355339   4.71699057]
Number of mm to add to the axial length (due to the cornea) = 1
grad_arr2 = [0. 0. 4. 4. 4. 4. 4. 4. 4. 4. 4. 4. 4. 0. 0. 0. 0. 0. 0. 0. 0. 0. 0. 0.
 0. 0. 0. 0. 0. 0. 0. 0. 0. 0. 0. 0. 0. 0. 0. 0. 0. 0. 0. 0. 0. 0. 0. 0.
 0. 0. 0. 0. 0. 0. 0. 0. 0. 0. 0. 0. 0. 0. 0. 0. 0. 0. 0. 0. 0. 0. 0. 0.
 0. 0. 0. 0. 0. 0. 0. 0. 0. 0. 0. 0. 0. 0. 0. 0. 0. 0. 0. 0. 0. 0. 0. 0.
 0. 0. 0. 0. 0. 0. 0. 0. 0. 0. 0. 0. 0. 0. 0. 0. 0. 0. 0. 0. 0. 0. 0. 0.
 0. 0. 0. 0. 0. 0. 0. 0. 0. 0. 0. 0. 0. 0. 0. 0. 0. 0. 0. 0. 0. 0. 0. 0.
 0. 0. 0. 0. 0. 0. 0. 0. 0. 0. 0. 0. 0. 0. 0. 0. 0. 0. 0. 0. 0. 0. 0. 0.
 0. 0. 0. 0. 0.]
Number of mm to add to the axial length (due to intraconal fat) = 2
Axial length = 23.0 mm 

slice 75 -- voxels -- lens: 21 | nerve: 56 | int fat: 147 | globe: 328
```````````right eye: lens: 21 | nerve: 56 | int fat: 147 | globe: 328
com_lens: [120. 192.]
axis minor lens = 3.851160240005516 
axis major lens = 6.844455372120417
Number of points of the line in the image space: 256
Number of intersection points in lens: 4
Lens extreme intersection point: [120 193]
Number of instersection points in globe: 16
Globe extreme intersection point: [120 174]
grad_arr = [123.76186812 124.01058423  16.36497785 114.79220357 109.73832512
  53.56129666 111.04053314 236.34574779 147.30177358  18.48140958
   8.24621125   0.79056942   3.04138127   2.15058132   3.0516389
   1.27475488   0.35355339   2.35849528   2.35849528   2.76134025
   2.30488611   2.26384628   1.67705098   2.65753645   2.01556444
   1.80277564   1.27475488   0.5          2.6925824    1.06066017
   2.30488611   2.65753645   1.45773797   0.75         1.80277564
   0.79056942   0.55901699   1.25         1.3462912    1.76776695
   1.45773797   1.76776695   1.90394328   2.06155281   1.80277564
   1.67705098   1.03077641   1.06066017   0.79056942   1.3462912
   0.75         0.5          1.60078106   1.3462912    0.55901699
   1.95256242   0.25         2.46221445   2.30488611   2.06155281
   2.70416346   3.95284708]
Number of mm to add to the axial length (due to the cornea) = 1
grad_arr2 = [0. 0. 4. 4. 4. 4. 4. 4. 4. 4. 4. 0. 6. 6. 0. 0. 0. 0. 0. 0. 0. 0. 0. 0.
 0. 0. 0. 0. 0. 0. 0. 0. 0. 0. 0. 0. 0. 0. 0. 0. 0. 0. 0. 0. 0. 0. 0. 0.
 0. 0. 0. 0. 0. 0. 0. 0. 0. 0. 0. 0. 0. 0. 0. 0. 0. 0. 0. 0. 0. 0. 0. 0.
 0. 0. 0. 0. 0. 0. 0. 0. 0. 0. 0. 0. 0. 0. 0. 0. 0. 0. 0. 0. 0. 0. 0. 0.
 0. 0. 0. 0. 0. 0. 0. 0. 0. 0. 0. 0. 0. 0. 0. 0. 0. 0. 0. 0. 0. 0. 0. 0.
 0. 0. 0. 0. 0. 0. 0. 0. 0. 0. 0. 0. 0. 0. 0. 0. 0. 0. 0. 0. 0. 0. 0. 0.
 0. 0. 0. 0. 0. 0. 0. 0. 0. 0. 0. 0. 0. 0. 0. 0. 0. 0. 0. 0. 0. 0. 0. 0.
 0. 0. 0. 0. 0.]
Number of mm to add to the axial length (due to intraconal fat) = 2
Axial length = 23.0 mm 

slice 74 -- voxels -- lens: 15 | nerve: 125 | int fat: 132 | globe: 327
```````````right eye: lens: 15 | nerve: 125 | int fat: 132 | globe: 327
com_lens: [121. 192.]
axis minor lens = 3.0484451785557374 
axis major lens = 5.9825936213138124
Number of points of the line in the image space: 256
Number of intersection points in lens: 3
Lens extreme intersection point: [121 193]
Number of instersection points in globe: 17
Globe extreme intersection point: [121 174]
grad_arr = [107.0046728  106.18762875  20.83866598  34.11836016  31.53767588
  12.56234453 107.00700912 165.55305041  80.33445712   1.27475488
   2.54950976   3.473111     1.25         7.26722093   2.01556444
   0.75         3.2596012    0.           1.60078106   1.67705098
   1.25         1.25         2.70416346   3.71651719   2.79508497
   4.25         1.03077641   1.82002747   1.95256242   2.30488611
   1.76776695   0.25         0.79056942   1.90394328   3.88104367
   1.3462912    2.70416346   1.52069063   1.95256242   2.01556444
   0.70710678   1.80277564   1.27475488   2.           1.58113883
   1.5          1.           1.67705098   4.25734659   3.90512484
   4.13823634   3.64005494   1.95256242   2.79508497   1.75
   1.06066017   0.55901699   1.03077641   1.03077641   1.25
   1.76776695   6.02079729]
Number of mm to add to the axial length (due to the cornea) = 1
grad_arr2 = [0. 4. 4. 4. 4. 4. 4. 4. 0. 6. 6. 6. 6. 6. 0. 0. 0. 0. 0. 0. 0. 0. 0. 0.
 0. 0. 0. 0. 0. 0. 0. 0. 0. 0. 0. 0. 0. 0. 0. 0. 0. 0. 0. 0. 0. 0. 0. 0.
 0. 0. 0. 0. 0. 0. 0. 0. 0. 0. 0. 0. 0. 0. 0. 0. 0. 0. 0. 0. 0. 0. 0. 0.
 0. 0. 0. 0. 0. 0. 0. 0. 0. 0. 0. 0. 0. 0. 0. 0. 0. 0. 0. 0. 0. 0. 0. 0.
 0. 0. 0. 0. 0. 0. 0. 0. 0. 0. 0. 0. 0. 0. 0. 0. 0. 0. 0. 0. 0. 0. 0. 0.
 0. 0. 0. 0. 0. 0. 0. 0. 0. 0. 0. 0. 0. 0. 0. 0. 0. 0. 0. 0. 0. 0. 0. 0.
 0. 0. 0. 0. 0. 0. 0. 0. 0. 0. 0. 0. 0. 0. 0. 0. 0. 0. 0. 0. 0. 0. 0. 0.
 0. 0. 0. 0. 0.]
Number of mm to add to the axial length (due to intraconal fat) = 1
Axial length = 22.0 mm 

slice 73 -- voxels -- lens: 5 | nerve: 140 | int fat: 113 | globe: 318
```````````right eye: lens: 5 | nerve: 140 | int fat: 113 | globe: 318
com_lens: [121. 192.]
axis minor lens = 1.7888543819998317 
axis major lens = 3.098386676965933
Number of points of the line in the image space: 256
Number of intersection points in lens: 2
Lens extreme intersection point: [121 193]
Number of instersection points in globe: 16
Globe extreme intersection point: [121 175]
grad_arr = [100.13116398  98.18254682  14.86606875  11.51086443  90.62629309
 111.51933689  14.87027236  11.98175697  47.08768416   7.5
   2.30488611   1.           3.57945527   2.57390754   3.48209707
   3.28823661   1.75         2.54950976   1.27475488   0.90138782
   0.35355339   1.80277564   1.76776695   1.67705098   2.5
   1.52069063   1.25         1.5          2.01556444   1.52069063
   0.79056942   1.27475488   1.11803399   0.25         0.25
   1.11803399   0.55901699   0.70710678   0.5          0.90138782
   1.58113883   2.37170825   1.11803399   0.90138782   0.70710678
   2.12132034   1.95256242   1.11803399   1.60078106   2.37170825
   0.70710678   1.           0.           1.41421356   1.82002747
   2.15058132   0.35355339   1.           1.25         0.55901699
   0.79056942   5.35023364]
Number of mm to add to the axial length (due to the cornea) = 1
grad_arr2 = [0. 0. 4. 4. 4. 4. 4. 4. 0. 6. 6. 6. 6. 6. 0. 0. 0. 0. 0. 0. 0. 0. 0. 0.
 0. 0. 0. 0. 0. 0. 0. 0. 0. 0. 0. 0. 0. 0. 0. 0. 0. 0. 0. 0. 0. 0. 0. 0.
 0. 0. 0. 0. 0. 0. 0. 0. 0. 0. 0. 0. 0. 0. 0. 0. 0. 0. 0. 0. 0. 0. 0. 0.
 0. 0. 0. 0. 0. 0. 0. 0. 0. 0. 0. 0. 0. 0. 0. 0. 0. 0. 0. 0. 0. 0. 0. 0.
 0. 0. 0. 0. 0. 0. 0. 0. 0. 0. 0. 0. 0. 0. 0. 0. 0. 0. 0. 0. 0. 0. 0. 0.
 0. 0. 0. 0. 0. 0. 0. 0. 0. 0. 0. 0. 0. 0. 0. 0. 0. 0. 0. 0. 0. 0. 0. 0.
 0. 0. 0. 0. 0. 0. 0. 0. 0. 0. 0. 0. 0. 0. 0. 0. 0. 0. 0. 0. 0. 0. 0. 0.
 0. 0. 0. 0. 0. 0.]
Number of mm to add to the axial length (due to intraconal fat) = 2
Axial length = 22.0 mm 

--------- BEST SLICE: [76] ---------

Final axial length: 23.0mm


subject: 2022160100044
com_lens: [123 194  65]
com_eyeball: [121 188  66]
com_nerve: [111 169  71]
slices: [65 66 67 68 69 70 71] 

slice 65 -- voxels -- lens: 18 | nerve: 0 | int fat: 156 | globe: 303
```````````right eye: lens: 18 | nerve: 0 | int fat: 156 | globe: 303
slice 66 -- voxels -- lens: 14 | nerve: 0 | int fat: 149 | globe: 310
```````````right eye: lens: 14 | nerve: 0 | int fat: 149 | globe: 310
slice 67 -- voxels -- lens: 4 | nerve: 18 | int fat: 141 | globe: 315
```````````right eye: lens: 4 | nerve: 18 | int fat: 141 | globe: 315
com_lens: [124. 195.]
axis minor lens = 1.4142135623730951 
axis major lens = 3.4641016151377544
Number of points of the line in the image space: 256
Number of intersection points in lens: 1
Lens extreme intersection point: [124 195]
Number of instersection points in globe: 16
Globe extreme intersection point: [124 179]
grad_arr = [116.55578064 179.65418169 154.27025799  88.53848033 105.71246379
  33.00094696 103.38429523  71.42916071  45.95786113 109.98636279
 127.2362468   25.34758371   6.02079729   3.80788655   3.20156212
   0.5          1.82002747   6.40312424   4.30116263   3.2596012
   3.18198052   2.35849528   1.58113883   0.55901699   3.64005494
   1.90394328   1.76776695   3.48209707   4.27200187   2.46221445
   1.76776695   1.90394328   3.71651719   3.53553391   2.25
   3.57945527   1.3462912    2.76134025   1.52069063   2.5
   5.15388203   2.5          5.83630876   1.5          1.58113883
   1.03077641   5.06211418   1.58113883   3.18198052   2.5
   1.45773797   1.80277564   2.30488611   0.75         1.45773797
   0.90138782   1.45773797   1.25         2.30488611   5.27375578]
Number of mm to add to the axial length (due to the cornea) = 1
grad_arr2 = [0. 0. 4. 4. 4. 6. 6. 6. 6. 0. 0. 0. 0. 0. 0. 0. 0. 0. 0. 0. 0. 0. 0. 0.
 0. 0. 0. 0. 0. 0. 0. 0. 0. 0. 0. 0. 0. 0. 0. 0. 0. 0. 0. 0. 0. 0. 0. 0.
 0. 0. 0. 0. 0. 0. 0. 0. 0. 0. 0. 0. 0. 0. 0. 0. 0. 0. 0. 0. 0. 0. 0. 0.
 0. 0. 0. 0. 0. 0. 0. 0. 0. 0. 0. 0. 0. 0. 0. 0. 0. 0. 0. 0. 0. 0. 0. 0.
 0. 0. 0. 0. 0. 0. 0. 0. 0. 0. 0. 0. 0. 0. 0. 0. 0. 0. 0. 0. 0. 0. 0. 0.
 0. 0. 0. 0. 0. 0. 0. 0. 0. 0. 0. 0. 0. 0. 0. 0. 0. 0. 0. 0. 0. 0. 0. 0.
 0. 0. 0. 0. 0. 0. 0. 0. 0. 0. 0. 0. 0. 0. 0. 0. 0. 0. 0. 0. 0. 0. 0. 0.
 0. 0. 0. 0. 0. 0. 0. 0. 0. 0.]
Number of mm to add to the axial length (due to intraconal fat) = 2
Axial length = 20.0 mm 

slice 68 -- voxels -- lens: 0 | nerve: 51 | int fat: 107 | globe: 318
```````````right eye: lens: 0 | nerve: 51 | int fat: 107 | globe: 318
slice 69 -- voxels -- lens: 0 | nerve: 75 | int fat: 101 | globe: 316
```````````right eye: lens: 0 | nerve: 75 | int fat: 101 | globe: 316
slice 70 -- voxels -- lens: 0 | nerve: 97 | int fat: 100 | globe: 302
```````````right eye: lens: 0 | nerve: 97 | int fat: 100 | globe: 302
slice 71 -- voxels -- lens: 0 | nerve: 101 | int fat: 122 | globe: 281
```````````right eye: lens: 0 | nerve: 101 | int fat: 122 | globe: 281
--------- BEST SLICE: [67] ---------

Final axial length: 20.0mm


subject: 2022160100046
com_lens: [123 196  63]
com_eyeball: [122 188  64]
com_nerve: [113 168  67]
slices: [63 64 65 66 67] 

slice 63 -- voxels -- lens: 22 | nerve: 1 | int fat: 187 | globe: 315
```````````right eye: lens: 22 | nerve: 1 | int fat: 187 | globe: 315
com_lens: [123. 196.]
axis minor lens = 3.619665269097581 
axis major lens = 7.802659444962909
Number of points of the line in the image space: 256
Number of intersection points in lens: 4
Lens extreme intersection point: [123 197]
Number of instersection points in globe: 16
Globe extreme intersection point: [123 178]
grad_arr = [2.17862916e+02 2.99853506e+02 2.30217289e+01 4.72261845e+01
 2.82550217e+02 1.61335442e+02 2.26108381e+01 3.57945527e+00
 1.26515809e+01 5.36772764e+00 1.51038075e+01 2.57390754e+00
 1.05118980e+01 9.50328890e+00 7.04006392e+00 4.94974747e+00
 8.31038507e+00 1.23490890e+01 3.40036763e+00 4.00780489e+00
 2.69258240e+00 2.35849528e+00 7.07106781e-01 3.02076149e+00
 2.37170825e+00 2.69258240e+00 3.25000000e+00 6.38846617e+00
 3.71651719e+00 1.60078106e+00 1.25000000e+00 1.52069063e+00
 1.11803399e+00 2.69258240e+00 1.90394328e+00 3.40036763e+00
 5.00000000e-01 3.00000000e+00 2.76134025e+00 2.01556444e+00
 1.41421356e+00 1.76776695e+00 2.61007663e+00 9.01387819e-01
 2.15058132e+00 1.76776695e+00 2.15058132e+00 2.50000000e-01
 3.53553391e+00 3.50891721e+00 4.16082924e+00 3.64005494e+00
 1.06066017e+00 1.41421356e+00 2.23606798e+00 2.35849528e+00
 3.33541602e+00 5.55090083e+00]
Number of mm to add to the axial length (due to the cornea) = 1
grad_arr2 = [0. 4. 4. 4. 4. 4. 4. 6. 6. 6. 6. 0. 0. 0. 0. 0. 0. 0. 0. 0. 0. 0. 0. 0.
 0. 0. 0. 0. 0. 0. 0. 0. 0. 0. 0. 0. 0. 0. 0. 0. 0. 0. 0. 0. 0. 0. 0. 0.
 0. 0. 0. 0. 0. 0. 0. 0. 0. 0. 0. 0. 0. 0. 0. 0. 0. 0. 0. 0. 0. 0. 0. 0.
 0. 0. 0. 0. 0. 0. 0. 0. 0. 0. 0. 0. 0. 0. 0. 0. 0. 0. 0. 0. 0. 0. 0. 0.
 0. 0. 0. 0. 0. 0. 0. 0. 0. 0. 0. 0. 0. 0. 0. 0. 0. 0. 0. 0. 0. 0. 0. 0.
 0. 0. 0. 0. 0. 0. 0. 0. 0. 0. 0. 0. 0. 0. 0. 0. 0. 0. 0. 0. 0. 0. 0. 0.
 0. 0. 0. 0. 0. 0. 0. 0. 0. 0. 0. 0. 0. 0. 0. 0. 0. 0. 0. 0. 0. 0. 0. 0.
 0. 0. 0. 0. 0. 0. 0. 0. 0.]
Number of mm to add to the axial length (due to intraconal fat) = 1
Axial length = 22.0 mm 

slice 64 -- voxels -- lens: 17 | nerve: 51 | int fat: 144 | globe: 321
```````````right eye: lens: 17 | nerve: 51 | int fat: 144 | globe: 321
com_lens: [123. 196.]
axis minor lens = 2.960398808750443 
axis major lens = 7.073322178722952
Number of points of the line in the image space: 256
Number of intersection points in lens: 3
Lens extreme intersection point: [123 197]
Number of instersection points in globe: 17
Globe extreme intersection point: [123 178]
grad_arr = [1.34056192e+02 3.15389442e+02 3.05798136e+01 1.70994335e+02
 6.82504579e+01 2.39607100e+02 2.33544696e+02 8.21602854e+01
 1.05504739e+01 1.18453577e+01 7.15891053e+00 8.26513763e+00
 1.53500814e+01 9.05883547e+00 3.75000000e+00 4.67038542e+00
 1.11943066e+01 3.57945527e+00 4.03112887e+00 5.00000000e-01
 5.64025709e+00 2.50000000e+00 3.57945527e+00 3.13249102e+00
 2.50000000e-01 1.41421356e+00 3.13249102e+00 1.58113883e+00
 3.25960120e+00 5.48292805e+00 4.06970515e+00 1.45773797e+00
 2.30488611e+00 5.59016994e-01 1.60078106e+00 5.59016994e-01
 3.53553391e+00 1.76776695e+00 3.33541602e+00 3.50891721e+00
 1.60078106e+00 2.00000000e+00 1.76776695e+00 1.95256242e+00
 1.27475488e+00 5.52268051e+00 3.75000000e+00 3.16227766e+00
 4.45112345e+00 2.30488611e+00 2.54950976e+00 2.91547595e+00
 5.59016994e-01 1.11803399e+00 3.48209707e+00 1.60078106e+00
 2.51246891e+00 6.05185922e+00]
Number of mm to add to the axial length (due to the cornea) = 3
grad_arr2 = [0. 4. 4. 4. 4. 4. 4. 6. 6. 6. 6. 6. 0. 0. 0. 0. 0. 0. 0. 0. 0. 0. 0. 0.
 0. 0. 0. 0. 0. 0. 0. 0. 0. 0. 0. 0. 0. 0. 0. 0. 0. 0. 0. 0. 0. 0. 0. 0.
 0. 0. 0. 0. 0. 0. 0. 0. 0. 0. 0. 0. 0. 0. 0. 0. 0. 0. 0. 0. 0. 0. 0. 0.
 0. 0. 0. 0. 0. 0. 0. 0. 0. 0. 0. 0. 0. 0. 0. 0. 0. 0. 0. 0. 0. 0. 0. 0.
 0. 0. 0. 0. 0. 0. 0. 0. 0. 0. 0. 0. 0. 0. 0. 0. 0. 0. 0. 0. 0. 0. 0. 0.
 0. 0. 0. 0. 0. 0. 0. 0. 0. 0. 0. 0. 0. 0. 0. 0. 0. 0. 0. 0. 0. 0. 0. 0.
 0. 0. 0. 0. 0. 0. 0. 0. 0. 0. 0. 0. 0. 0. 0. 0. 0. 0. 0. 0. 0. 0. 0. 0.
 0. 0. 0. 0. 0. 0. 0. 0. 0.]
Number of mm to add to the axial length (due to intraconal fat) = 1
Axial length = 24.0 mm 

slice 65 -- voxels -- lens: 9 | nerve: 112 | int fat: 119 | globe: 328
```````````right eye: lens: 9 | nerve: 112 | int fat: 119 | globe: 328
com_lens: [123. 196.]
axis minor lens = 1.946056459258261 
axis major lens = 5.274258481434536
Number of points of the line in the image space: 256
Number of intersection points in lens: 2
Lens extreme intersection point: [123 197]
Number of instersection points in globe: 18
Globe extreme intersection point: [123 178]
grad_arr = [8.63546467e+01 1.53793693e+02 3.64048417e+01 1.30855359e+02
 5.64546278e+01 2.35401386e+02 3.31274999e+02 1.04863304e+02
 4.94974747e+00 2.85043856e+00 7.51664819e+00 6.45174395e+00
 8.40014881e+00 7.55810823e+00 6.29483916e+00 4.06970515e+00
 3.71651719e+00 4.56207190e+00 3.53553391e+00 1.27475488e+00
 4.25734659e+00 3.09232922e+00 2.76134025e+00 5.59016994e-01
 1.03077641e+00 4.06970515e+00 1.25000000e+00 3.40036763e+00
 3.33541602e+00 1.00000000e+00 2.50000000e-01 5.00000000e-01
 1.52069063e+00 3.60555128e+00 2.91547595e+00 3.88104367e+00
 3.28823661e+00 1.41421356e+00 2.61007663e+00 3.09232922e+00
 2.76134025e+00 2.54950976e+00 2.26384628e+00 3.25000000e+00
 2.57390754e+00 1.67705098e+00 1.06066017e+00 1.76776695e+00
 2.92617498e+00 1.03077641e+00 2.46221445e+00 9.01387819e-01
 5.00000000e-01 7.50000000e-01 1.25000000e+00 2.50000000e-01
 2.12132034e+00 5.85234996e+00]
Number of mm to add to the axial length (due to the cornea) = 1
grad_arr2 = [0. 4. 4. 4. 4. 4. 4. 6. 6. 6. 6. 6. 0. 0. 0. 0. 0. 0. 0. 0. 0. 0. 0. 0.
 0. 0. 0. 0. 0. 0. 0. 0. 0. 0. 0. 0. 0. 0. 0. 0. 0. 0. 0. 0. 0. 0. 0. 0.
 0. 0. 0. 0. 0. 0. 0. 0. 0. 0. 0. 0. 0. 0. 0. 0. 0. 0. 0. 0. 0. 0. 0. 0.
 0. 0. 0. 0. 0. 0. 0. 0. 0. 0. 0. 0. 0. 0. 0. 0. 0. 0. 0. 0. 0. 0. 0. 0.
 0. 0. 0. 0. 0. 0. 0. 0. 0. 0. 0. 0. 0. 0. 0. 0. 0. 0. 0. 0. 0. 0. 0. 0.
 0. 0. 0. 0. 0. 0. 0. 0. 0. 0. 0. 0. 0. 0. 0. 0. 0. 0. 0. 0. 0. 0. 0. 0.
 0. 0. 0. 0. 0. 0. 0. 0. 0. 0. 0. 0. 0. 0. 0. 0. 0. 0. 0. 0. 0. 0. 0. 0.
 0. 0. 0. 0. 0. 0. 0. 0. 0.]
Number of mm to add to the axial length (due to intraconal fat) = 1
Axial length = 22.0 mm 

slice 66 -- voxels -- lens: 0 | nerve: 145 | int fat: 122 | globe: 317
```````````right eye: lens: 0 | nerve: 145 | int fat: 122 | globe: 317
slice 67 -- voxels -- lens: 0 | nerve: 135 | int fat: 139 | globe: 306
```````````right eye: lens: 0 | nerve: 135 | int fat: 139 | globe: 306
--------- BEST SLICE: [64] ---------

Final axial length: 24.0mm


subject: 2022160100047
com_lens: [117 195  61]
com_eyeball: [113 189  63]
com_nerve: [107 164  67]
slices: [61 62 63 64 65 66 67] 

slice 61 -- voxels -- lens: 5 | nerve: 0 | int fat: 82 | globe: 90
```````````right eye: lens: 5 | nerve: 0 | int fat: 82 | globe: 90
slice 62 -- voxels -- lens: 2 | nerve: 0 | int fat: 108 | globe: 72
```````````right eye: lens: 2 | nerve: 0 | int fat: 108 | globe: 72
slice 63 -- voxels -- lens: 0 | nerve: 0 | int fat: 105 | globe: 63
```````````right eye: lens: 0 | nerve: 0 | int fat: 105 | globe: 63
slice 64 -- voxels -- lens: 0 | nerve: 13 | int fat: 77 | globe: 64
```````````right eye: lens: 0 | nerve: 13 | int fat: 77 | globe: 64
slice 65 -- voxels -- lens: 0 | nerve: 52 | int fat: 66 | globe: 70
```````````right eye: lens: 0 | nerve: 52 | int fat: 66 | globe: 70
slice 66 -- voxels -- lens: 0 | nerve: 95 | int fat: 66 | globe: 80
```````````right eye: lens: 0 | nerve: 95 | int fat: 66 | globe: 80
slice 67 -- voxels -- lens: 0 | nerve: 110 | int fat: 63 | globe: 82
```````````right eye: lens: 0 | nerve: 110 | int fat: 63 | globe: 82

Final axial length: 0.0mm


subject: 2022160100052
com_lens: [117 195  68]
com_eyeball: [116 188  70]
com_nerve: [110 168  68]
slices: [68] 

slice 68 -- voxels -- lens: 24 | nerve: 151 | int fat: 108 | globe: 309
```````````right eye: lens: 24 | nerve: 151 | int fat: 108 | globe: 309
com_lens: [117. 195.]
axis minor lens = 3.529764406126943 
axis major lens = 8.710573837042691
Number of points of the line in the image space: 256
Number of intersection points in lens: 3
Lens extreme intersection point: [117 196]
Number of instersection points in globe: 15
Globe extreme intersection point: [117 179]
grad_arr = [1.23455458e+02 3.07935971e+02 1.88242530e+02 1.38538803e+02
 2.12091519e+02 3.35503353e+01 2.33092927e+02 2.76918422e+02
 7.03962002e+01 1.08455060e+01 8.35538748e+00 2.57390754e+00
 3.91311896e+00 3.78318649e+00 5.25594901e+00 6.00000000e+00
 7.53740672e+00 6.26996810e+00 3.28823661e+00 2.91547595e+00
 2.75000000e+00 4.19076365e+00 1.58113883e+00 1.27475488e+00
 9.01387819e-01 1.76776695e+00 1.45773797e+00 9.01387819e-01
 1.58113883e+00 3.09232922e+00 2.54950976e+00 5.59016994e-01
 2.85043856e+00 1.25000000e+00 2.50000000e+00 9.01387819e-01
 9.01387819e-01 1.60078106e+00 7.07106781e-01 2.57390754e+00
 1.03077641e+00 5.59016994e-01 2.82842712e+00 2.13600094e+00
 1.03077641e+00 2.65753645e+00 1.58113883e+00 3.02076149e+00
 1.60078106e+00 2.06155281e+00 2.06155281e+00 3.25000000e+00
 4.13823634e+00 3.95284708e+00 2.46221445e+00 3.47311100e+00
 2.50000000e-01 1.25000000e+00 6.05185922e+00]
Number of mm to add to the axial length (due to the cornea) = 2
grad_arr2 = [0. 0. 4. 4. 4. 0. 3. 3. 3. 0. 0. 4. 4. 0. 6. 6. 0. 0. 0. 0. 0. 0. 0. 0.
 0. 0. 0. 0. 0. 0. 0. 0. 0. 0. 0. 0. 0. 0. 0. 0. 0. 0. 0. 0. 0. 0. 0. 0.
 0. 0. 0. 0. 0. 0. 0. 0. 0. 0. 0. 0. 0. 0. 0. 0. 0. 0. 0. 0. 0. 0. 0. 0.
 0. 0. 0. 0. 0. 0. 0. 0. 0. 0. 0. 0. 0. 0. 0. 0. 0. 0. 0. 0. 0. 0. 0. 0.
 0. 0. 0. 0. 0. 0. 0. 0. 0. 0. 0. 0. 0. 0. 0. 0. 0. 0. 0. 0. 0. 0. 0. 0.
 0. 0. 0. 0. 0. 0. 0. 0. 0. 0. 0. 0. 0. 0. 0. 0. 0. 0. 0. 0. 0. 0. 0. 0.
 0. 0. 0. 0. 0. 0. 0. 0. 0. 0. 0. 0. 0. 0. 0. 0. 0. 0. 0. 0. 0. 0. 0. 0.
 0. 0. 0. 0. 0. 0. 0. 0. 0. 0.]
Number of mm to add to the axial length (due to intraconal fat) = 2
Axial length = 22.0 mm 

--------- BEST SLICE: [68] ---------

Final axial length: 22.0mm


subject: 2022160100059
com_lens: [120 195  70]
com_eyeball: [118 187  71]
com_nerve: [108 168  69]
slices: [70 69] 

slice 70 -- voxels -- lens: 23 | nerve: 130 | int fat: 115 | globe: 315
```````````right eye: lens: 23 | nerve: 130 | int fat: 115 | globe: 315
com_lens: [120. 195.]
axis minor lens = 3.5148060655360673 
axis major lens = 8.134131590635178
Number of points of the line in the image space: 256
Number of intersection points in lens: 4
Lens extreme intersection point: [120 197]
Number of instersection points in globe: 16
Globe extreme intersection point: [120 178]
grad_arr = [281.66025634 258.16516031 182.92143122 258.9243374  111.4955156
 286.40367054 183.76105409  44.9513626    9.03119593   1.90394328
   2.82842712   5.35023364   6.72681202   0.5          6.61910115
   5.55090083   3.50891721   0.55901699   0.79056942   1.11803399
   2.57390754   1.25         2.57390754   1.60078106   2.92617498
   1.25         1.41421356   1.90394328   4.25734659   4.10030487
   3.95284708   2.47487373   3.04138127   2.61007663   1.25
   1.67705098   3.88104367   5.15388203   5.0062461    5.
   3.80788655   1.3462912    1.67705098   1.60078106   1.90394328
   3.2596012    2.37170825   2.12132034   2.35849528   5.30330086
   4.82830198   1.25         7.28868987   2.92617498   5.12957113
   3.69120577   3.02076149   4.9244289 ]
Number of mm to add to the axial length (due to the cornea) = 1
grad_arr2 = [0. 0. 4. 4. 4. 0. 0. 6. 6. 6. 0. 0. 0. 0. 0. 0. 0. 0. 0. 0. 0. 0. 0. 0.
 0. 0. 0. 0. 0. 0. 0. 0. 0. 0. 0. 0. 0. 0. 0. 0. 0. 0. 0. 0. 0. 0. 0. 0.
 0. 0. 0. 0. 0. 0. 0. 0. 0. 0. 0. 0. 0. 0. 0. 0. 0. 0. 0. 0. 0. 0. 0. 0.
 0. 0. 0. 0. 0. 0. 0. 0. 0. 0. 0. 0. 0. 0. 0. 0. 0. 0. 0. 0. 0. 0. 0. 0.
 0. 0. 0. 0. 0. 0. 0. 0. 0. 0. 0. 0. 0. 0. 0. 0. 0. 0. 0. 0. 0. 0. 0. 0.
 0. 0. 0. 0. 0. 0. 0. 0. 0. 0. 0. 0. 0. 0. 0. 0. 0. 0. 0. 0. 0. 0. 0. 0.
 0. 0. 0. 0. 0. 0. 0. 0. 0. 0. 0. 0. 0. 0. 0. 0. 0. 0. 0. 0. 0. 0. 0. 0.
 0. 0. 0. 0. 0. 0. 0. 0. 0.]
Number of mm to add to the axial length (due to intraconal fat) = 2
Axial length = 23.0 mm 

slice 69 -- voxels -- lens: 20 | nerve: 142 | int fat: 106 | globe: 316
```````````right eye: lens: 20 | nerve: 142 | int fat: 106 | globe: 316
com_lens: [120. 195.]
axis minor lens = 3.4352209269410334 
axis major lens = 7.4080535353833925
Number of points of the line in the image space: 256
Number of intersection points in lens: 3
Lens extreme intersection point: [120 196]
Number of instersection points in globe: 16
Globe extreme intersection point: [120 178]
grad_arr = [9.46126974e+01 3.16101250e+02 1.32240784e+02 1.87975065e+02
 4.43001129e+01 1.85695483e+02 1.67067539e+02 9.10786062e+01
 3.65547535e+01 2.10193363e+01 7.65261393e+00 2.54950976e+00
 3.75000000e+00 1.50000000e+00 1.80277564e+00 1.60078106e+00
 2.79508497e+00 2.69258240e+00 1.00000000e+00 2.57390754e+00
 2.57390754e+00 3.02076149e+00 3.04138127e+00 7.07106781e-01
 1.58113883e+00 2.79508497e+00 4.80884602e+00 2.91547595e+00
 3.47311100e+00 2.13600094e+00 2.50000000e+00 1.90394328e+00
 2.61007663e+00 3.09232922e+00 3.50891721e+00 3.01039864e+00
 3.01039864e+00 2.06155281e+00 2.01556444e+00 1.11803399e+00
 2.50000000e-01 2.23606798e+00 1.45773797e+00 2.06155281e+00
 1.90394328e+00 2.37170825e+00 3.90512484e+00 2.82842712e+00
 2.23606798e+00 2.15058132e+00 2.26384628e+00 1.52069063e+00
 9.01387819e-01 7.07106781e-01 1.75000000e+00 1.50000000e+00
 1.58113883e+00 2.51246891e+00 3.95284708e+00]
Number of mm to add to the axial length (due to the cornea) = 2
grad_arr2 = [0. 0. 4. 4. 4. 4. 0. 6. 6. 6. 0. 0. 0. 0. 0. 0. 0. 0. 0. 0. 0. 0. 0. 0.
 0. 0. 0. 0. 0. 0. 0. 0. 0. 0. 0. 0. 0. 0. 0. 0. 0. 0. 0. 0. 0. 0. 0. 0.
 0. 0. 0. 0. 0. 0. 0. 0. 0. 0. 0. 0. 0. 0. 0. 0. 0. 0. 0. 0. 0. 0. 0. 0.
 0. 0. 0. 0. 0. 0. 0. 0. 0. 0. 0. 0. 0. 0. 0. 0. 0. 0. 0. 0. 0. 0. 0. 0.
 0. 0. 0. 0. 0. 0. 0. 0. 0. 0. 0. 0. 0. 0. 0. 0. 0. 0. 0. 0. 0. 0. 0. 0.
 0. 0. 0. 0. 0. 0. 0. 0. 0. 0. 0. 0. 0. 0. 0. 0. 0. 0. 0. 0. 0. 0. 0. 0.
 0. 0. 0. 0. 0. 0. 0. 0. 0. 0. 0. 0. 0. 0. 0. 0. 0. 0. 0. 0. 0. 0. 0. 0.
 0. 0. 0. 0. 0. 0. 0. 0. 0.]
Number of mm to add to the axial length (due to intraconal fat) = 2
Axial length = 23.0 mm 

--------- BEST SLICE: [70] ---------

Final axial length: 23.0mm


subject: 2022160100064
com_lens: [114 198  76]
com_eyeball: [113 190  75]
com_nerve: [106 170  73]
slices: [76 75 74 73] 

slice 76 -- voxels -- lens: 22 | nerve: 12 | int fat: 128 | globe: 338
```````````right eye: lens: 22 | nerve: 12 | int fat: 128 | globe: 338
com_lens: [114. 198.]
axis minor lens = 3.857328441008882 
axis major lens = 7.102346890132217
Number of points of the line in the image space: 256
Number of intersection points in lens: 4
Lens extreme intersection point: [114 200]
Number of instersection points in globe: 17
Globe extreme intersection point: [114 180]
grad_arr = [191.86746728 216.92452605  82.77718587 221.81763343  62.42245189
 235.07777968 327.86220429 125.34851415  23.79732128  11.07079491
  13.75908791  13.30648338   8.31038507   6.17454452   8.18916968
   8.7321246    6.10327781   1.45773797   4.06970515   4.25734659
   5.0062461    2.30488611   6.02079729   3.02076149   4.5620719
   5.50567889   1.67705098   4.00780489   3.04138127   2.12132034
   3.50891721   0.79056942   1.67705098   2.70416346   1.95256242
   2.01556444   0.35355339   1.25         0.79056942   2.15058132
   1.27475488   3.69120577   2.5          6.51920241   7.00446286
   4.80884602   1.67705098   4.19076365   2.26384628   0.79056942
   0.35355339   1.58113883   2.79508497   1.27475488   5.12957113]
Number of mm to add to the axial length (due to the cornea) = 1
grad_arr2 = [0. 4. 4. 4. 4. 4. 4. 4. 4. 4. 0. 0. 6. 0. 0. 0. 0. 0. 0. 0. 0. 0. 0. 0.
 0. 0. 0. 0. 0. 0. 0. 0. 0. 0. 0. 0. 0. 0. 0. 0. 0. 0. 0. 0. 0. 0. 0. 0.
 0. 0. 0. 0. 0. 0. 0. 0. 0. 0. 0. 0. 0. 0. 0. 0. 0. 0. 0. 0. 0. 0. 0. 0.
 0. 0. 0. 0. 0. 0. 0. 0. 0. 0. 0. 0. 0. 0. 0. 0. 0. 0. 0. 0. 0. 0. 0. 0.
 0. 0. 0. 0. 0. 0. 0. 0. 0. 0. 0. 0. 0. 0. 0. 0. 0. 0. 0. 0. 0. 0. 0. 0.
 0. 0. 0. 0. 0. 0. 0. 0. 0. 0. 0. 0. 0. 0. 0. 0. 0. 0. 0. 0. 0. 0. 0. 0.
 0. 0. 0. 0. 0. 0. 0. 0. 0. 0. 0. 0. 0. 0. 0. 0. 0. 0. 0. 0. 0. 0. 0. 0.
 0. 0. 0. 0. 0. 0. 0. 0. 0. 0. 0.]
Number of mm to add to the axial length (due to intraconal fat) = 1
Axial length = 23.0 mm 

slice 75 -- voxels -- lens: 22 | nerve: 69 | int fat: 114 | globe: 338
```````````right eye: lens: 22 | nerve: 69 | int fat: 114 | globe: 338
com_lens: [114. 198.]
axis minor lens = 4.162988695019062 
axis major lens = 6.559966576803562
Number of points of the line in the image space: 256
Number of intersection points in lens: 4
Lens extreme intersection point: [114 200]
Number of instersection points in globe: 17
Globe extreme intersection point: [114 180]
grad_arr = [225.54337166 193.77580473 121.7933701  169.221194    15.70031847
 110.9169171  230.07892668 217.15547426  51.06919326  16.67708008
   6.95071939  10.9573035    9.05538514   9.70824392   5.29740503
   1.03077641   4.03112887   1.3462912    3.473111     7.59111323
   5.96343022   2.06155281   2.76134025   4.03887361   2.15058132
   4.24264069   5.85768726   3.60555128   2.76134025   4.7565744
   2.5          5.70087713   1.3462912    5.0062461    6.10327781
   5.83630876   3.35410197   5.06211418   2.82842712   1.03077641
   1.67705098   2.54950976   4.67038542   2.06155281   3.48209707
   2.           1.52069063   0.35355339   1.03077641   1.11803399
   5.09901951   6.86476511   5.27375578   4.3660623    7.15891053]
Number of mm to add to the axial length (due to the cornea) = 1
grad_arr2 = [0. 0. 4. 4. 4. 4. 4. 4. 4. 4. 0. 6. 6. 0. 0. 0. 0. 0. 0. 0. 0. 0. 0. 0.
 0. 0. 0. 0. 0. 0. 0. 0. 0. 0. 0. 0. 0. 0. 0. 0. 0. 0. 0. 0. 0. 0. 0. 0.
 0. 0. 0. 0. 0. 0. 0. 0. 0. 0. 0. 0. 0. 0. 0. 0. 0. 0. 0. 0. 0. 0. 0. 0.
 0. 0. 0. 0. 0. 0. 0. 0. 0. 0. 0. 0. 0. 0. 0. 0. 0. 0. 0. 0. 0. 0. 0. 0.
 0. 0. 0. 0. 0. 0. 0. 0. 0. 0. 0. 0. 0. 0. 0. 0. 0. 0. 0. 0. 0. 0. 0. 0.
 0. 0. 0. 0. 0. 0. 0. 0. 0. 0. 0. 0. 0. 0. 0. 0. 0. 0. 0. 0. 0. 0. 0. 0.
 0. 0. 0. 0. 0. 0. 0. 0. 0. 0. 0. 0. 0. 0. 0. 0. 0. 0. 0. 0. 0. 0. 0. 0.
 0. 0. 0. 0. 0. 0. 0. 0. 0. 0. 0.]
Number of mm to add to the axial length (due to intraconal fat) = 2
Axial length = 24.0 mm 

slice 74 -- voxels -- lens: 19 | nerve: 111 | int fat: 93 | globe: 333
```````````right eye: lens: 19 | nerve: 111 | int fat: 93 | globe: 333
com_lens: [114. 198.]
axis minor lens = 3.9363446638591832 
axis major lens = 6.007929625764467
Number of points of the line in the image space: 256
Number of intersection points in lens: 4
Lens extreme intersection point: [114 200]
Number of instersection points in globe: 17
Globe extreme intersection point: [114 180]
grad_arr = [266.2491784  184.70415534  93.05005373 173.1041955   13.53005913
 162.14673139 203.92844946 176.72100186  70.20194086  21.74425211
  16.62077014   5.70087713  12.26019984   5.75543222   2.54950976
   4.71699057   3.0516389    3.2596012    1.60078106   3.88104367
   5.30330086   2.57390754   2.01556444   2.54950976   3.50891721
   3.64005494   2.37170825   2.92617498   2.79508497   2.75
   0.75         2.26384628   1.03077641   1.58113883   2.76134025
   2.13600094   0.5          3.75832409   2.30488611   3.33541602
   3.48209707   1.25         2.70416346   0.35355339   2.6925824
   3.01039864   2.54950976   3.2596012    4.27931069   2.6925824
   3.48209707   3.36340601   3.71651719   3.50891721  12.96630248]
Number of mm to add to the axial length (due to the cornea) = 1
grad_arr2 = [0. 0. 4. 4. 4. 4. 4. 4. 4. 4. 6. 6. 6. 0. 0. 0. 0. 0. 0. 0. 0. 0. 0. 0.
 0. 0. 0. 0. 0. 0. 0. 0. 0. 0. 0. 0. 0. 0. 0. 0. 0. 0. 0. 0. 0. 0. 0. 0.
 0. 0. 0. 0. 0. 0. 0. 0. 0. 0. 0. 0. 0. 0. 0. 0. 0. 0. 0. 0. 0. 0. 0. 0.
 0. 0. 0. 0. 0. 0. 0. 0. 0. 0. 0. 0. 0. 0. 0. 0. 0. 0. 0. 0. 0. 0. 0. 0.
 0. 0. 0. 0. 0. 0. 0. 0. 0. 0. 0. 0. 0. 0. 0. 0. 0. 0. 0. 0. 0. 0. 0. 0.
 0. 0. 0. 0. 0. 0. 0. 0. 0. 0. 0. 0. 0. 0. 0. 0. 0. 0. 0. 0. 0. 0. 0. 0.
 0. 0. 0. 0. 0. 0. 0. 0. 0. 0. 0. 0. 0. 0. 0. 0. 0. 0. 0. 0. 0. 0. 0. 0.
 0. 0. 0. 0. 0. 0. 0. 0. 0. 0. 0.]
Number of mm to add to the axial length (due to intraconal fat) = 2
Axial length = 24.0 mm 

slice 73 -- voxels -- lens: 9 | nerve: 119 | int fat: 68 | globe: 328
```````````right eye: lens: 9 | nerve: 119 | int fat: 68 | globe: 328
com_lens: [114. 199.]
axis minor lens = 2.643019518000728 
axis major lens = 4.277662731533559
Number of points of the line in the image space: 256
Number of intersection points in lens: 3
Lens extreme intersection point: [114 200]
Number of instersection points in globe: 17
Globe extreme intersection point: [114 181]
grad_arr = [196.69471904 118.45938122 121.63598357 140.299902    18.58258593
 147.60165988 221.96522813 170.01930037  50.20956084  12.20911545
  14.25219281  12.75245074   4.50693909   8.66386173   7.60345316
   4.4229515    2.91547595   3.48209707   2.30488611   3.13249102
   1.03077641   1.25         3.01039864   1.03077641   4.12310563
   6.18465844   4.60977223   4.3660623    3.48209707   1.3462912
   4.9244289    2.30488611   1.27475488   1.76776695   1.45773797
   3.75         3.36340601   1.76776695   2.65753645   0.5
   2.15058132   2.47487373   2.01556444   1.           1.11803399
   0.35355339   2.85043856   4.06970515   4.25734659   1.45773797
   2.92617498   3.95284708   5.59016994   4.47213595  10.70046728]
Number of mm to add to the axial length (due to the cornea) = 1
grad_arr2 = [0. 0. 0. 4. 4. 4. 4. 4. 4. 0. 6. 6. 6. 6. 0. 0. 0. 0. 0. 0. 0. 0. 0. 0.
 0. 0. 0. 0. 0. 0. 0. 0. 0. 0. 0. 0. 0. 0. 0. 0. 0. 0. 0. 0. 0. 0. 0. 0.
 0. 0. 0. 0. 0. 0. 0. 0. 0. 0. 0. 0. 0. 0. 0. 0. 0. 0. 0. 0. 0. 0. 0. 0.
 0. 0. 0. 0. 0. 0. 0. 0. 0. 0. 0. 0. 0. 0. 0. 0. 0. 0. 0. 0. 0. 0. 0. 0.
 0. 0. 0. 0. 0. 0. 0. 0. 0. 0. 0. 0. 0. 0. 0. 0. 0. 0. 0. 0. 0. 0. 0. 0.
 0. 0. 0. 0. 0. 0. 0. 0. 0. 0. 0. 0. 0. 0. 0. 0. 0. 0. 0. 0. 0. 0. 0. 0.
 0. 0. 0. 0. 0. 0. 0. 0. 0. 0. 0. 0. 0. 0. 0. 0. 0. 0. 0. 0. 0. 0. 0. 0.
 0. 0. 0. 0. 0. 0. 0. 0. 0. 0. 0. 0.]
Number of mm to add to the axial length (due to intraconal fat) = 3
Axial length = 24.0 mm 

--------- BEST SLICE: [76] ---------

Final axial length: 23.0mm


subject: 2022160100071
com_lens: [122 195  80]
com_eyeball: [122 186  80]
com_nerve: [111 163  79]
slices: [80 79] 

slice 80 -- voxels -- lens: 21 | nerve: 127 | int fat: 112 | globe: 339
```````````right eye: lens: 21 | nerve: 127 | int fat: 112 | globe: 339
com_lens: [122. 195.]
axis minor lens = 3.1236015555901466 
axis major lens = 8.226004473807071
Number of points of the line in the image space: 256
Number of intersection points in lens: 3
Lens extreme intersection point: [122 196]
Number of instersection points in globe: 18
Globe extreme intersection point: [122 176]
grad_arr = [159.1995603  207.72954171  29.05275374  71.95006949  68.41463659
 104.71150844  13.62213273   4.50693909  12.08304597   6.40800281
  12.61199826   1.03077641   2.85043856   3.35410197   2.46221445
   2.85043856   3.           2.37170825   3.20156212   0.35355339
   0.35355339   0.5          1.3462912    1.5          3.0516389
   3.53553391   4.3660623    3.2596012    1.60078106   2.35849528
   2.75         2.15058132   0.35355339   0.79056942   0.5
   1.3462912    1.95256242   1.25         1.25         2.25
   1.58113883   2.30488611   1.58113883   2.54950976   2.76134025
   0.79056942   1.11803399   1.3462912    0.           1.95256242
   1.52069063   2.61007663   1.82002747   1.58113883   2.15058132
   1.03077641   1.52069063   2.54950976   3.02076149]
Number of mm to add to the axial length (due to the cornea) = 1
grad_arr2 = [0. 0. 4. 0. 4. 4. 4. 4. 4. 4. 5. 0. 0. 0. 0. 0. 0. 0. 0. 0. 0. 0. 0. 0.
 0. 0. 0. 0. 0. 0. 0. 0. 0. 0. 0. 0. 0. 0. 0. 0. 0. 0. 0. 0. 0. 0. 0. 0.
 0. 0. 0. 0. 0. 0. 0. 0. 0. 0. 0. 0. 0. 0. 0. 0. 0. 0. 0. 0. 0. 0. 0. 0.
 0. 0. 0. 0. 0. 0. 0. 0. 0. 0. 0. 0. 0. 0. 0. 0. 0. 0. 0. 0. 0. 0. 0. 0.
 0. 0. 0. 0. 0. 0. 0. 0. 0. 0. 0. 0. 0. 0. 0. 0. 0. 0. 0. 0. 0. 0. 0. 0.
 0. 0. 0. 0. 0. 0. 0. 0. 0. 0. 0. 0. 0. 0. 0. 0. 0. 0. 0. 0. 0. 0. 0. 0.
 0. 0. 0. 0. 0. 0. 0. 0. 0. 0. 0. 0. 0. 0. 0. 0. 0. 0. 0. 0. 0. 0. 0. 0.
 0. 0. 0. 0. 0. 0. 0.]
Number of mm to add to the axial length (due to intraconal fat) = 2
Axial length = 24.0 mm 

slice 79 -- voxels -- lens: 21 | nerve: 170 | int fat: 106 | globe: 336
```````````right eye: lens: 21 | nerve: 170 | int fat: 106 | globe: 336
com_lens: [122. 195.]
axis minor lens = 3.1236015555901466 
axis major lens = 8.226004473807071
Number of points of the line in the image space: 256
Number of intersection points in lens: 3
Lens extreme intersection point: [122 196]
Number of instersection points in globe: 18
Globe extreme intersection point: [122 176]
grad_arr = [124.52836022 210.22681204  52.34500931  81.17304048  62.77439765
 113.3151027   22.60669149   3.33541602   8.69626357   9.0173444
  11.70469991   8.09706737   4.00780489   5.85234996   3.01039864
   3.90512484   4.47213595   3.01039864   2.57390754   2.06155281
   0.25         2.01556444   1.11803399   2.37170825   2.61007663
   3.2596012    2.91547595   2.26384628   0.90138782   3.25
   1.41421356   0.90138782   1.76776695   2.5          3.35410197
   2.37170825   2.75         1.27475488   0.75         1.76776695
   1.           1.03077641   1.03077641   1.5          2.5
   0.25         2.12132034   0.5          1.03077641   1.80277564
   2.70416346   1.80277564   0.79056942   3.91311896   5.12957113
   3.35410197   0.75         0.25         3.71651719]
Number of mm to add to the axial length (due to the cornea) = 1
grad_arr2 = [0. 0. 0. 0. 0. 4. 4. 4. 4. 4. 0. 6. 6. 0. 0. 0. 0. 0. 0. 0. 0. 0. 0. 0.
 0. 0. 0. 0. 0. 0. 0. 0. 0. 0. 0. 0. 0. 0. 0. 0. 0. 0. 0. 0. 0. 0. 0. 0.
 0. 0. 0. 0. 0. 0. 0. 0. 0. 0. 0. 0. 0. 0. 0. 0. 0. 0. 0. 0. 0. 0. 0. 0.
 0. 0. 0. 0. 0. 0. 0. 0. 0. 0. 0. 0. 0. 0. 0. 0. 0. 0. 0. 0. 0. 0. 0. 0.
 0. 0. 0. 0. 0. 0. 0. 0. 0. 0. 0. 0. 0. 0. 0. 0. 0. 0. 0. 0. 0. 0. 0. 0.
 0. 0. 0. 0. 0. 0. 0. 0. 0. 0. 0. 0. 0. 0. 0. 0. 0. 0. 0. 0. 0. 0. 0. 0.
 0. 0. 0. 0. 0. 0. 0. 0. 0. 0. 0. 0. 0. 0. 0. 0. 0. 0. 0. 0. 0. 0. 0. 0.
 0. 0. 0. 0. 0. 0. 0.]
Number of mm to add to the axial length (due to intraconal fat) = 5
Axial length = 27.0 mm 

--------- BEST SLICE: [80] ---------

Final axial length: 24.0mm


subject: 2022160100072
com_lens: [117 189  72]
com_eyeball: [116 182  75]
com_nerve: [108 161  75]
slices: [72 73 74 75] 

slice 72 -- voxels -- lens: 28 | nerve: 0 | int fat: 158 | globe: 298
```````````right eye: lens: 28 | nerve: 0 | int fat: 158 | globe: 298
slice 73 -- voxels -- lens: 28 | nerve: 30 | int fat: 141 | globe: 308
```````````right eye: lens: 28 | nerve: 30 | int fat: 141 | globe: 308
com_lens: [116. 190.]
axis minor lens = 4.20883424647321 
axis major lens = 8.246211251235321
Number of points of the line in the image space: 256
Number of intersection points in lens: 4
Lens extreme intersection point: [116 191]
Number of instersection points in globe: 16
Globe extreme intersection point: [116 172]
grad_arr = [260.69162817 313.97063955  21.74425211 225.56817151 142.33433352
 130.71366608 114.20650157 353.55798676 391.07623937  83.86670972
  22.40675121  17.14825064   7.72172261   9.16856041   4.00780489
   2.15058132   3.2596012    0.90138782   1.60078106   3.09232922
   3.60555128   3.2596012    2.85043856   1.76776695   4.31566913
   4.12310563   3.16227766   2.35849528   1.90394328   1.41421356
   4.27200187   7.7014609    4.7565744    3.33541602   4.85412196
   2.82842712   1.90394328   2.51246891   6.73145601   2.65753645
   4.06970515   2.30488611   1.3462912    4.00780489   3.95284708
   3.57945527   2.5          5.12957113   7.26722093   5.15388203
   2.06155281   3.20156212   5.           4.85412196   4.10030487
   1.11803399   0.90138782   3.2596012    5.           4.5
   0.55901699   1.5          1.60078106   5.46008242]
Number of mm to add to the axial length (due to the cornea) = 1
grad_arr2 = [0. 4. 4. 4. 4. 4. 4. 4. 4. 4. 0. 6. 6. 6. 6. 0. 0. 0. 0. 0. 0. 0. 0. 0.
 0. 0. 0. 0. 0. 0. 0. 0. 0. 0. 0. 0. 0. 0. 0. 0. 0. 0. 0. 0. 0. 0. 0. 0.
 0. 0. 0. 0. 0. 0. 0. 0. 0. 0. 0. 0. 0. 0. 0. 0. 0. 0. 0. 0. 0. 0. 0. 0.
 0. 0. 0. 0. 0. 0. 0. 0. 0. 0. 0. 0. 0. 0. 0. 0. 0. 0. 0. 0. 0. 0. 0. 0.
 0. 0. 0. 0. 0. 0. 0. 0. 0. 0. 0. 0. 0. 0. 0. 0. 0. 0. 0. 0. 0. 0. 0. 0.
 0. 0. 0. 0. 0. 0. 0. 0. 0. 0. 0. 0. 0. 0. 0. 0. 0. 0. 0. 0. 0. 0. 0. 0.
 0. 0. 0. 0. 0. 0. 0. 0. 0. 0. 0. 0. 0. 0. 0. 0. 0. 0. 0. 0. 0. 0. 0. 0.
 0. 0. 0.]
Number of mm to add to the axial length (due to intraconal fat) = 1
Axial length = 22.0 mm 

slice 74 -- voxels -- lens: 25 | nerve: 81 | int fat: 119 | globe: 316
```````````right eye: lens: 25 | nerve: 81 | int fat: 119 | globe: 316
com_lens: [117. 190.]
axis minor lens = 4.054531620640033 
axis major lens = 7.749424064872829
Number of points of the line in the image space: 256
Number of intersection points in lens: 4
Lens extreme intersection point: [117 191]
Number of instersection points in globe: 16
Globe extreme intersection point: [117 172]
grad_arr = [196.37289146 275.78614904  25.17563306 219.51153159 106.37903929
  41.03733057  43.83848195 236.64490804 346.70241202 131.25476182
   8.48896342  21.09650445   8.25378701   7.85015923   3.60555128
   5.75         5.46008242   4.50693909   3.71651719   2.91547595
   7.38664335   3.25         2.57390754   4.25         2.15058132
   3.8890873    1.25         0.5          3.50891721   3.91311896
   5.34438958   6.05185922   6.37377439   2.75         8.40014881
   4.37321392   7.84617741   6.5          3.91311896   2.79508497
   3.69120577   4.25         7.07106781   5.35023364   4.5620719
   2.5          2.15058132   1.25         1.76776695   3.20156212
   3.48209707   2.47487373   2.46221445   0.70710678   1.76776695
   2.51246891   2.46221445   2.91547595   1.25         3.09232922
   2.76134025   1.60078106   0.55901699   6.95071939]
Number of mm to add to the axial length (due to the cornea) = 1
grad_arr2 = [0. 0. 4. 4. 4. 4. 4. 4. 4. 4. 6. 6. 6. 6. 0. 0. 0. 0. 0. 0. 0. 0. 0. 0.
 0. 0. 0. 0. 0. 0. 0. 0. 0. 0. 0. 0. 0. 0. 0. 0. 0. 0. 0. 0. 0. 0. 0. 0.
 0. 0. 0. 0. 0. 0. 0. 0. 0. 0. 0. 0. 0. 0. 0. 0. 0. 0. 0. 0. 0. 0. 0. 0.
 0. 0. 0. 0. 0. 0. 0. 0. 0. 0. 0. 0. 0. 0. 0. 0. 0. 0. 0. 0. 0. 0. 0. 0.
 0. 0. 0. 0. 0. 0. 0. 0. 0. 0. 0. 0. 0. 0. 0. 0. 0. 0. 0. 0. 0. 0. 0. 0.
 0. 0. 0. 0. 0. 0. 0. 0. 0. 0. 0. 0. 0. 0. 0. 0. 0. 0. 0. 0. 0. 0. 0. 0.
 0. 0. 0. 0. 0. 0. 0. 0. 0. 0. 0. 0. 0. 0. 0. 0. 0. 0. 0. 0. 0. 0. 0. 0.
 0. 0. 0.]
Number of mm to add to the axial length (due to intraconal fat) = 2
Axial length = 23.0 mm 

slice 75 -- voxels -- lens: 16 | nerve: 116 | int fat: 106 | globe: 327
```````````right eye: lens: 16 | nerve: 116 | int fat: 106 | globe: 327
com_lens: [116. 190.]
axis minor lens = 3.122498999199199 
axis major lens = 6.324555320336759
Number of points of the line in the image space: 256
Number of intersection points in lens: 3
Lens extreme intersection point: [116 191]
Number of instersection points in globe: 17
Globe extreme intersection point: [116 172]
grad_arr = [2.39003138e+02 2.98810663e+02 7.22945364e+01 2.60976292e+02
 7.71143631e+01 7.93682084e+01 6.69836734e+01 5.05099000e+01
 2.74016879e+02 2.28369903e+02 7.07548585e+00 1.36679369e+01
 3.78318649e+00 7.52080448e+00 3.04138127e+00 3.04138127e+00
 2.35849528e+00 3.16227766e+00 7.90569415e-01 3.25000000e+00
 4.50000000e+00 3.57945527e+00 4.06970515e+00 2.85043856e+00
 4.75657440e+00 6.80073525e+00 4.82830198e+00 4.16082924e+00
 1.95256242e+00 1.80277564e+00 2.13600094e+00 3.82426464e+00
 3.25000000e+00 1.11803399e+00 2.82842712e+00 2.69258240e+00
 3.75000000e+00 3.53553391e-01 2.91547595e+00 7.90569415e-01
 1.75000000e+00 2.30488611e+00 2.37170825e+00 4.37321392e+00
 1.60078106e+00 4.50693909e+00 2.50000000e+00 7.90569415e-01
 2.00000000e+00 2.23606798e+00 2.35849528e+00 5.59016994e-01
 4.75657440e+00 6.50000000e+00 2.06155281e+00 7.90569415e-01
 1.52069063e+00 3.75000000e+00 1.11803399e+00 1.58113883e+00
 1.25000000e+00 7.90569415e-01 2.50000000e-01 6.91465834e+00]
Number of mm to add to the axial length (due to the cornea) = 1
grad_arr2 = [0. 0. 4. 0. 0. 4. 4. 4. 4. 4. 4. 0. 6. 6. 6. 6. 0. 0. 0. 0. 0. 0. 0. 0.
 0. 0. 0. 0. 0. 0. 0. 0. 0. 0. 0. 0. 0. 0. 0. 0. 0. 0. 0. 0. 0. 0. 0. 0.
 0. 0. 0. 0. 0. 0. 0. 0. 0. 0. 0. 0. 0. 0. 0. 0. 0. 0. 0. 0. 0. 0. 0. 0.
 0. 0. 0. 0. 0. 0. 0. 0. 0. 0. 0. 0. 0. 0. 0. 0. 0. 0. 0. 0. 0. 0. 0. 0.
 0. 0. 0. 0. 0. 0. 0. 0. 0. 0. 0. 0. 0. 0. 0. 0. 0. 0. 0. 0. 0. 0. 0. 0.
 0. 0. 0. 0. 0. 0. 0. 0. 0. 0. 0. 0. 0. 0. 0. 0. 0. 0. 0. 0. 0. 0. 0. 0.
 0. 0. 0. 0. 0. 0. 0. 0. 0. 0. 0. 0. 0. 0. 0. 0. 0. 0. 0. 0. 0. 0. 0. 0.
 0. 0. 0.]
Number of mm to add to the axial length (due to intraconal fat) = 2
Axial length = 23.0 mm 

--------- BEST SLICE: [73] ---------

Final axial length: 22.0mm


subject: 2022160100081
com_lens: [117 195  59]
com_eyeball: [116 187  59]
com_nerve: [108 166  61]
slices: [59 60 61] 

slice 59 -- voxels -- lens: 20 | nerve: 69 | int fat: 71 | globe: 338
```````````right eye: lens: 20 | nerve: 69 | int fat: 71 | globe: 338
com_lens: [117. 195.]
axis minor lens = 3.4168855899561636 
axis major lens = 7.405733783032572
Number of points of the line in the image space: 256
Number of intersection points in lens: 4
Lens extreme intersection point: [117 197]
Number of instersection points in globe: 16
Globe extreme intersection point: [117 178]
grad_arr = [231.30404774 202.05955187  27.12586404 185.2123781  122.80294174
  31.87181357 224.62371313 225.41531115  38.01726581   8.53302408
  15.5241747    7.61577311  12.43231676   4.27200187   1.95256242
   1.25         2.35849528   3.91311896   1.11803399   4.30116263
   5.85768726   2.65753645   2.5          1.67705098   4.25734659
   2.30488611   4.80884602   2.6925824    2.91547595   0.75
   0.55901699   1.3462912    1.11803399   1.80277564   4.5620719
   4.9244289    5.35023364   4.03887361   2.           2.
   2.30488611   3.           1.90394328   2.26384628   0.90138782
   1.3462912    1.3462912    1.67705098   2.46221445   1.58113883
   0.79056942   2.           2.30488611   2.01556444   2.30488611
   3.16227766   2.47487373   7.71767452]
Number of mm to add to the axial length (due to the cornea) = 1
grad_arr2 = [0. 0. 4. 4. 4. 4. 4. 4. 6. 6. 6. 6. 0. 0. 0. 0. 0. 0. 0. 0. 0. 0. 0. 0.
 0. 0. 0. 0. 0. 0. 0. 0. 0. 0. 0. 0. 0. 0. 0. 0. 0. 0. 0. 0. 0. 0. 0. 0.
 0. 0. 0. 0. 0. 0. 0. 0. 0. 0. 0. 0. 0. 0. 0. 0. 0. 0. 0. 0. 0. 0. 0. 0.
 0. 0. 0. 0. 0. 0. 0. 0. 0. 0. 0. 0. 0. 0. 0. 0. 0. 0. 0. 0. 0. 0. 0. 0.
 0. 0. 0. 0. 0. 0. 0. 0. 0. 0. 0. 0. 0. 0. 0. 0. 0. 0. 0. 0. 0. 0. 0. 0.
 0. 0. 0. 0. 0. 0. 0. 0. 0. 0. 0. 0. 0. 0. 0. 0. 0. 0. 0. 0. 0. 0. 0. 0.
 0. 0. 0. 0. 0. 0. 0. 0. 0. 0. 0. 0. 0. 0. 0. 0. 0. 0. 0. 0. 0. 0. 0. 0.
 0. 0. 0. 0. 0. 0. 0. 0. 0.]
Number of mm to add to the axial length (due to intraconal fat) = 2
Axial length = 23.0 mm 

slice 60 -- voxels -- lens: 19 | nerve: 95 | int fat: 86 | globe: 332
```````````right eye: lens: 19 | nerve: 95 | int fat: 86 | globe: 332
com_lens: [117. 195.]
axis minor lens = 3.4028793927489285 
axis major lens = 7.184888858213931
Number of points of the line in the image space: 256
Number of intersection points in lens: 4
Lens extreme intersection point: [117 197]
Number of instersection points in globe: 16
Globe extreme intersection point: [117 178]
grad_arr = [216.76960696 175.19435636  47.65041973 169.89426859 109.01834708
  25.23885893 155.59603144 284.99057002 120.4006333   13.43968006
  13.45362405   4.60977223   6.96419414   2.06155281   1.25
   1.3462912    2.15058132   1.95256242   1.95256242   2.23606798
   2.51246891   0.90138782   0.5          2.15058132   1.58113883
   1.5          0.75         2.30488611   3.25         4.25
   4.74341649   2.13600094   3.           5.22015325   1.67705098
   1.90394328   2.91547595   2.51246891   0.79056942   1.3462912
   2.01556444   3.04138127   5.29740503   5.64025709   1.06066017
   1.75         2.01556444   2.35849528   3.57945527   2.70416346
   1.60078106   2.01556444   0.75         4.71699057   2.13600094
   2.35849528   3.18198052   6.72681202]
Number of mm to add to the axial length (due to the cornea) = 1
grad_arr2 = [0. 4. 4. 4. 4. 4. 4. 4. 0. 6. 6. 6. 6. 0. 0. 0. 0. 0. 0. 0. 0. 0. 0. 0.
 0. 0. 0. 0. 0. 0. 0. 0. 0. 0. 0. 0. 0. 0. 0. 0. 0. 0. 0. 0. 0. 0. 0. 0.
 0. 0. 0. 0. 0. 0. 0. 0. 0. 0. 0. 0. 0. 0. 0. 0. 0. 0. 0. 0. 0. 0. 0. 0.
 0. 0. 0. 0. 0. 0. 0. 0. 0. 0. 0. 0. 0. 0. 0. 0. 0. 0. 0. 0. 0. 0. 0. 0.
 0. 0. 0. 0. 0. 0. 0. 0. 0. 0. 0. 0. 0. 0. 0. 0. 0. 0. 0. 0. 0. 0. 0. 0.
 0. 0. 0. 0. 0. 0. 0. 0. 0. 0. 0. 0. 0. 0. 0. 0. 0. 0. 0. 0. 0. 0. 0. 0.
 0. 0. 0. 0. 0. 0. 0. 0. 0. 0. 0. 0. 0. 0. 0. 0. 0. 0. 0. 0. 0. 0. 0. 0.
 0. 0. 0. 0. 0. 0. 0. 0. 0.]
Number of mm to add to the axial length (due to intraconal fat) = 1
Axial length = 22.0 mm 

slice 61 -- voxels -- lens: 13 | nerve: 117 | int fat: 89 | globe: 324
```````````right eye: lens: 13 | nerve: 117 | int fat: 89 | globe: 324
com_lens: [117. 196.]
axis minor lens = 1.9753176197160076 
axis major lens = 7.554371880072024
Number of points of the line in the image space: 256
Number of intersection points in lens: 2
Lens extreme intersection point: [117 196]
Number of instersection points in globe: 17
Globe extreme intersection point: [117 178]
grad_arr = [ 59.50682734 185.15128949 112.03849785  84.81229274 135.24815156
  45.63441684  24.59674775 113.20390894 228.08139994 136.33621126
   3.78318649   5.03115295   1.76776695   4.03112887   4.50693909
   2.82842712   3.09232922   2.30488611   0.55901699   1.67705098
   1.95256242   2.01556444   1.67705098   1.           0.5
   4.37321392   1.76776695   2.85043856   3.75832409   2.37170825
   1.           2.61007663   4.69707356   5.14781507   3.95284708
   1.95256242   0.55901699   4.25734659   1.27475488   3.36340601
   1.25         2.15058132   4.94974747   7.11512474   4.37321392
   2.51246891   0.75         2.30488611   2.25         4.4229515
   1.3462912    2.30488611   1.82002747   1.25         1.03077641
   1.5          0.90138782   2.12132034   4.30116263]
Number of mm to add to the axial length (due to the cornea) = 2
grad_arr2 = [0. 4. 4. 4. 4. 4. 4. 4. 4. 0. 6. 6. 6. 0. 0. 0. 0. 0. 0. 0. 0. 0. 0. 0.
 0. 0. 0. 0. 0. 0. 0. 0. 0. 0. 0. 0. 0. 0. 0. 0. 0. 0. 0. 0. 0. 0. 0. 0.
 0. 0. 0. 0. 0. 0. 0. 0. 0. 0. 0. 0. 0. 0. 0. 0. 0. 0. 0. 0. 0. 0. 0. 0.
 0. 0. 0. 0. 0. 0. 0. 0. 0. 0. 0. 0. 0. 0. 0. 0. 0. 0. 0. 0. 0. 0. 0. 0.
 0. 0. 0. 0. 0. 0. 0. 0. 0. 0. 0. 0. 0. 0. 0. 0. 0. 0. 0. 0. 0. 0. 0. 0.
 0. 0. 0. 0. 0. 0. 0. 0. 0. 0. 0. 0. 0. 0. 0. 0. 0. 0. 0. 0. 0. 0. 0. 0.
 0. 0. 0. 0. 0. 0. 0. 0. 0. 0. 0. 0. 0. 0. 0. 0. 0. 0. 0. 0. 0. 0. 0. 0.
 0. 0. 0. 0. 0. 0. 0. 0. 0.]
Number of mm to add to the axial length (due to intraconal fat) = 1
Axial length = 22.0 mm 

--------- BEST SLICE: [59] ---------

Final axial length: 23.0mm


subject: 2022160100083
com_lens: [120 191  79]
com_eyeball: [119 183  81]
com_nerve: [108 161  80]
slices: [79 80] 

slice 79 -- voxels -- lens: 26 | nerve: 97 | int fat: 169 | globe: 341
```````````right eye: lens: 26 | nerve: 97 | int fat: 169 | globe: 341
com_lens: [120. 192.]
axis minor lens = 3.9848133638179326 
axis major lens = 8.122032769060455
Number of points of the line in the image space: 256
Number of intersection points in lens: 4
Lens extreme intersection point: [120 193]
Number of instersection points in globe: 17
Globe extreme intersection point: [120 173]
grad_arr = [2.77511261e+02 2.02587327e+02 5.21014635e+01 2.17094593e+02
 1.31818531e+02 4.87660230e+01 2.06417659e+02 2.56832265e+02
 8.93060048e+01 6.17454452e+00 9.72432517e+00 2.65753645e+00
 2.35849528e+00 4.71699057e+00 7.90569415e-01 2.12132034e+00
 2.65753645e+00 3.75832409e+00 1.00000000e+00 3.91311896e+00
 5.59016994e-01 2.85043856e+00 2.01556444e+00 1.82002747e+00
 1.06066017e+00 1.52069063e+00 1.58113883e+00 3.57945527e+00
 2.23606798e+00 1.90394328e+00 7.50000000e-01 2.13600094e+00
 3.25000000e+00 1.90394328e+00 4.60977223e+00 3.01039864e+00
 1.03077641e+00 2.91547595e+00 1.27475488e+00 7.07106781e-01
 1.27475488e+00 1.58113883e+00 1.90394328e+00 2.85043856e+00
 3.16227766e+00 1.60078106e+00 1.76776695e+00 1.34629120e+00
 2.12132034e+00 3.55316760e+00 3.36340601e+00 3.02076149e+00
 3.69120577e+00 2.46221445e+00 2.15058132e+00 3.88104367e+00
 3.64005494e+00 2.50000000e+00 1.60078106e+00 7.07106781e-01
 2.50000000e-01 4.94974747e+00]
Number of mm to add to the axial length (due to the cornea) = 1
grad_arr2 = [0. 0. 4. 4. 4. 4. 4. 4. 6. 6. 6. 6. 6. 6. 0. 0. 0. 0. 0. 0. 0. 0. 0. 0.
 0. 0. 0. 0. 0. 0. 0. 0. 0. 0. 0. 0. 0. 0. 0. 0. 0. 0. 0. 0. 0. 0. 0. 0.
 0. 0. 0. 0. 0. 0. 0. 0. 0. 0. 0. 0. 0. 0. 0. 0. 0. 0. 0. 0. 0. 0. 0. 0.
 0. 0. 0. 0. 0. 0. 0. 0. 0. 0. 0. 0. 0. 0. 0. 0. 0. 0. 0. 0. 0. 0. 0. 0.
 0. 0. 0. 0. 0. 0. 0. 0. 0. 0. 0. 0. 0. 0. 0. 0. 0. 0. 0. 0. 0. 0. 0. 0.
 0. 0. 0. 0. 0. 0. 0. 0. 0. 0. 0. 0. 0. 0. 0. 0. 0. 0. 0. 0. 0. 0. 0. 0.
 0. 0. 0. 0. 0. 0. 0. 0. 0. 0. 0. 0. 0. 0. 0. 0. 0. 0. 0. 0. 0. 0. 0. 0.
 0. 0. 0. 0.]
Number of mm to add to the axial length (due to intraconal fat) = 2
Axial length = 24.0 mm 

slice 80 -- voxels -- lens: 26 | nerve: 78 | int fat: 165 | globe: 353
```````````right eye: lens: 26 | nerve: 78 | int fat: 165 | globe: 353
com_lens: [120. 192.]
axis minor lens = 4.139674682338879 
axis major lens = 7.829493173053266
Number of points of the line in the image space: 256
Number of intersection points in lens: 4
Lens extreme intersection point: [120 193]
Number of instersection points in globe: 17
Globe extreme intersection point: [120 173]
grad_arr = [2.24364101e+02 2.39721974e+02 8.55862138e+00 2.06412815e+02
 1.42667665e+02 1.57500000e+01 2.33761230e+02 2.79376538e+02
 7.43143660e+01 6.18465844e+00 1.04462912e+01 3.02076149e+00
 2.79508497e+00 3.48209707e+00 2.13600094e+00 1.25000000e+00
 3.53553391e-01 4.13823634e+00 4.59619408e+00 2.85043856e+00
 4.30116263e+00 1.45773797e+00 1.52069063e+00 2.61007663e+00
 3.25960120e+00 6.56220237e+00 7.16327439e+00 3.81608438e+00
 1.76776695e+00 1.00000000e+00 1.45773797e+00 1.00000000e+00
 5.59016994e-01 1.82002747e+00 3.50891721e+00 1.00000000e+00
 1.76776695e+00 2.61007663e+00 1.76776695e+00 2.06155281e+00
 5.59016994e-01 3.36340601e+00 5.00000000e-01 4.36606230e+00
 2.01556444e+00 2.54950976e+00 1.90394328e+00 3.05163890e+00
 3.16227766e+00 2.51246891e+00 1.03077641e+00 9.01387819e-01
 1.60078106e+00 9.01387819e-01 1.34629120e+00 1.25000000e+00
 2.50000000e-01 3.25000000e+00 3.40036763e+00 1.76776695e+00
 1.82002747e+00 4.85412196e+00]
Number of mm to add to the axial length (due to the cornea) = 1
grad_arr2 = [0. 4. 4. 4. 4. 4. 4. 4. 4. 0. 6. 6. 6. 6. 6. 0. 0. 0. 0. 0. 0. 0. 0. 0.
 0. 0. 0. 0. 0. 0. 0. 0. 0. 0. 0. 0. 0. 0. 0. 0. 0. 0. 0. 0. 0. 0. 0. 0.
 0. 0. 0. 0. 0. 0. 0. 0. 0. 0. 0. 0. 0. 0. 0. 0. 0. 0. 0. 0. 0. 0. 0. 0.
 0. 0. 0. 0. 0. 0. 0. 0. 0. 0. 0. 0. 0. 0. 0. 0. 0. 0. 0. 0. 0. 0. 0. 0.
 0. 0. 0. 0. 0. 0. 0. 0. 0. 0. 0. 0. 0. 0. 0. 0. 0. 0. 0. 0. 0. 0. 0. 0.
 0. 0. 0. 0. 0. 0. 0. 0. 0. 0. 0. 0. 0. 0. 0. 0. 0. 0. 0. 0. 0. 0. 0. 0.
 0. 0. 0. 0. 0. 0. 0. 0. 0. 0. 0. 0. 0. 0. 0. 0. 0. 0. 0. 0. 0. 0. 0. 0.
 0. 0. 0. 0.]
Number of mm to add to the axial length (due to intraconal fat) = 1
Axial length = 23.0 mm 

--------- BEST SLICE: [80] ---------

Final axial length: 23.0mm


subject: 2022160100085
com_lens: [111 200  61]
com_eyeball: [111 193  63]
com_nerve: [102 171  66]
slices: [61 62 63 64 65 66] 

slice 61 -- voxels -- lens: 26 | nerve: 0 | int fat: 160 | globe: 293
```````````right eye: lens: 26 | nerve: 0 | int fat: 160 | globe: 293
slice 62 -- voxels -- lens: 24 | nerve: 1 | int fat: 153 | globe: 309
```````````right eye: lens: 24 | nerve: 1 | int fat: 153 | globe: 309
com_lens: [111. 200.]
axis minor lens = 4.163331998932265 
axis major lens = 7.118052168020874
Number of points of the line in the image space: 256
Number of intersection points in lens: 4
Lens extreme intersection point: [111 202]
Number of instersection points in globe: 16
Globe extreme intersection point: [111 183]
grad_arr = [238.9289905  185.32201704  72.43661022 199.75797856  93.75833296
  18.15557766 136.85073986 164.47055208 148.68780212 116.86557449
  15.07688628  13.77724573   9.8488578   10.75         7.26722093
   5.85768726   6.72681202   4.45112345   5.50567889   4.03112887
   5.79870675   3.78318649   3.09232922   1.25         2.26384628
   3.71651719   2.23606798   1.76776695   1.27475488   1.3462912
   3.           2.15058132   2.46221445   6.56220237   3.01039864
   3.473111     0.55901699   0.90138782   5.06211418   3.01039864
   1.3462912    1.03077641   1.           1.03077641   2.01556444
   2.35849528   4.50693909   1.67705098   4.30116263   0.75
   1.67705098   5.34438958   8.0700062 ]
Number of mm to add to the axial length (due to the cornea) = 1
grad_arr2 = [0. 4. 4. 4. 4. 4. 4. 6. 6. 6. 6. 6. 0. 0. 0. 0. 0. 0. 0. 0. 0. 0. 0. 0.
 0. 0. 0. 0. 0. 0. 0. 0. 0. 0. 0. 0. 0. 0. 0. 0. 0. 0. 0. 0. 0. 0. 0. 0.
 0. 0. 0. 0. 0. 0. 0. 0. 0. 0. 0. 0. 0. 0. 0. 0. 0. 0. 0. 0. 0. 0. 0. 0.
 0. 0. 0. 0. 0. 0. 0. 0. 0. 0. 0. 0. 0. 0. 0. 0. 0. 0. 0. 0. 0. 0. 0. 0.
 0. 0. 0. 0. 0. 0. 0. 0. 0. 0. 0. 0. 0. 0. 0. 0. 0. 0. 0. 0. 0. 0. 0. 0.
 0. 0. 0. 0. 0. 0. 0. 0. 0. 0. 0. 0. 0. 0. 0. 0. 0. 0. 0. 0. 0. 0. 0. 0.
 0. 0. 0. 0. 0. 0. 0. 0. 0. 0. 0. 0. 0. 0. 0. 0. 0. 0. 0. 0. 0. 0. 0. 0.
 0. 0. 0. 0. 0. 0. 0. 0. 0. 0. 0. 0. 0. 0.]
Number of mm to add to the axial length (due to intraconal fat) = 1
Axial length = 22.0 mm 

slice 63 -- voxels -- lens: 22 | nerve: 14 | int fat: 122 | globe: 317
```````````right eye: lens: 22 | nerve: 14 | int fat: 122 | globe: 317
com_lens: [111. 201.]
axis minor lens = 3.9164834960978214 
axis major lens = 7.0323925839322605
Number of points of the line in the image space: 256
Number of intersection points in lens: 4
Lens extreme intersection point: [111 202]
Number of instersection points in globe: 16
Globe extreme intersection point: [111 183]
grad_arr = [238.10528134 273.20928333  89.05089837 201.07974164  43.64200958
  83.06924822 144.61025206 105.60303026 146.35274169 100.05810812
  16.55294536   8.38152731   8.34415963   6.36396103   4.59619408
   1.58113883   3.60555128   3.02076149   2.82842712   3.95284708
   1.25         4.77624329   1.27475488   2.01556444   2.79508497
   3.2596012    5.94243216   4.69707356   1.76776695   2.51246891
   0.55901699   2.23606798   1.25         4.43001129   4.67038542
   5.09901951   2.5          1.75         2.5          2.23606798
   0.5          2.13600094   3.60555128   0.55901699   3.0516389
   4.85412196   4.19076365   2.61007663   2.91547595   3.60555128
   3.04138127   0.5          7.1063352 ]
Number of mm to add to the axial length (due to the cornea) = 1
grad_arr2 = [0. 4. 4. 4. 0. 4. 4. 4. 6. 6. 6. 6. 0. 0. 0. 0. 0. 0. 0. 0. 0. 0. 0. 0.
 0. 0. 0. 0. 0. 0. 0. 0. 0. 0. 0. 0. 0. 0. 0. 0. 0. 0. 0. 0. 0. 0. 0. 0.
 0. 0. 0. 0. 0. 0. 0. 0. 0. 0. 0. 0. 0. 0. 0. 0. 0. 0. 0. 0. 0. 0. 0. 0.
 0. 0. 0. 0. 0. 0. 0. 0. 0. 0. 0. 0. 0. 0. 0. 0. 0. 0. 0. 0. 0. 0. 0. 0.
 0. 0. 0. 0. 0. 0. 0. 0. 0. 0. 0. 0. 0. 0. 0. 0. 0. 0. 0. 0. 0. 0. 0. 0.
 0. 0. 0. 0. 0. 0. 0. 0. 0. 0. 0. 0. 0. 0. 0. 0. 0. 0. 0. 0. 0. 0. 0. 0.
 0. 0. 0. 0. 0. 0. 0. 0. 0. 0. 0. 0. 0. 0. 0. 0. 0. 0. 0. 0. 0. 0. 0. 0.
 0. 0. 0. 0. 0. 0. 0. 0. 0. 0. 0. 0. 0. 0.]
Number of mm to add to the axial length (due to intraconal fat) = 1
Axial length = 22.0 mm 

slice 64 -- voxels -- lens: 12 | nerve: 61 | int fat: 99 | globe: 322
```````````right eye: lens: 12 | nerve: 61 | int fat: 99 | globe: 322
com_lens: [111. 201.]
axis minor lens = 2.9693109114997 
axis major lens = 4.894994431930091
Number of points of the line in the image space: 256
Number of intersection points in lens: 3
Lens extreme intersection point: [111 202]
Number of instersection points in globe: 16
Globe extreme intersection point: [111 184]
grad_arr = [262.15000477 274.29751184 116.38406248 192.17342428  20.01405756
  64.83536843  42.07433897  74.62070758 220.08705664 156.46405338
  25.46566316   7.25         7.45821695   7.21110255  10.81665383
   1.3462912    5.4886246    8.0039053    9.39414711   9.5032889
   2.51246891   0.75         0.5          2.06155281   6.30971473
   3.13249102   3.40036763   3.35410197   3.01039864   3.13249102
   5.27375578   7.51664819   5.75         3.50891721   0.90138782
   0.70710678   0.5          0.5          2.           1.67705098
   0.79056942   2.01556444   1.52069063   1.11803399   1.03077641
   0.70710678   1.45773797   2.91547595   2.46221445   2.6925824
   1.3462912    3.09232922   5.27375578]
Number of mm to add to the axial length (due to the cornea) = 1
grad_arr2 = [0. 0. 4. 4. 0. 0. 4. 4. 4. 0. 6. 6. 6. 6. 0. 0. 0. 0. 0. 0. 0. 0. 0. 0.
 0. 0. 0. 0. 0. 0. 0. 0. 0. 0. 0. 0. 0. 0. 0. 0. 0. 0. 0. 0. 0. 0. 0. 0.
 0. 0. 0. 0. 0. 0. 0. 0. 0. 0. 0. 0. 0. 0. 0. 0. 0. 0. 0. 0. 0. 0. 0. 0.
 0. 0. 0. 0. 0. 0. 0. 0. 0. 0. 0. 0. 0. 0. 0. 0. 0. 0. 0. 0. 0. 0. 0. 0.
 0. 0. 0. 0. 0. 0. 0. 0. 0. 0. 0. 0. 0. 0. 0. 0. 0. 0. 0. 0. 0. 0. 0. 0.
 0. 0. 0. 0. 0. 0. 0. 0. 0. 0. 0. 0. 0. 0. 0. 0. 0. 0. 0. 0. 0. 0. 0. 0.
 0. 0. 0. 0. 0. 0. 0. 0. 0. 0. 0. 0. 0. 0. 0. 0. 0. 0. 0. 0. 0. 0. 0. 0.
 0. 0. 0. 0. 0. 0. 0. 0. 0. 0. 0. 0. 0. 0. 0.]
Number of mm to add to the axial length (due to intraconal fat) = 2
Axial length = 22.0 mm 

slice 65 -- voxels -- lens: 0 | nerve: 108 | int fat: 87 | globe: 325
```````````right eye: lens: 0 | nerve: 108 | int fat: 87 | globe: 325
slice 66 -- voxels -- lens: 0 | nerve: 143 | int fat: 90 | globe: 322
```````````right eye: lens: 0 | nerve: 143 | int fat: 90 | globe: 322
--------- BEST SLICE: [63] ---------

Final axial length: 22.0mm


subject: 2022160100091
com_lens: [126 199  66]
com_eyeball: [125 191  66]
com_nerve: [114 171  65]
slices: [66 65] 

slice 66 -- voxels -- lens: 20 | nerve: 132 | int fat: 84 | globe: 338
```````````right eye: lens: 20 | nerve: 132 | int fat: 84 | globe: 338
com_lens: [126. 199.]
axis minor lens = 3.629201316982916 
axis major lens = 7.013479721280262
Number of points of the line in the image space: 256
Number of intersection points in lens: 3
Lens extreme intersection point: [126 200]
Number of instersection points in globe: 16
Globe extreme intersection point: [126 182]
grad_arr = [ 79.94724823 208.91744781 119.88457991  79.50628906 169.90530451
  47.40516849  78.07568444 158.35975657 145.78794532  21.80166278
  10.2774024    8.63133825   6.08276253   4.74341649   2.26384628
   2.26384628   2.01556444   2.91547595   0.55901699   0.5
   2.06155281   3.16227766   4.77624329   2.15058132   1.58113883
   1.45773797   1.45773797   2.5          2.79508497   2.06155281
   1.60078106   0.25         2.5          5.03115295   3.5531676
   4.           0.79056942   1.95256242   1.3462912    2.26384628
   1.45773797   1.95256242   2.15058132   1.58113883   1.60078106
   1.45773797   1.60078106   2.35849528   2.12132034   0.70710678
   2.47487373   1.90394328   1.27475488   1.41421356   3.5531676 ]
Number of mm to add to the axial length (due to the cornea) = 2
grad_arr2 = [0. 0. 4. 4. 4. 4. 4. 0. 6. 6. 0. 0. 0. 0. 0. 0. 0. 0. 0. 0. 0. 0. 0. 0.
 0. 0. 0. 0. 0. 0. 0. 0. 0. 0. 0. 0. 0. 0. 0. 0. 0. 0. 0. 0. 0. 0. 0. 0.
 0. 0. 0. 0. 0. 0. 0. 0. 0. 0. 0. 0. 0. 0. 0. 0. 0. 0. 0. 0. 0. 0. 0. 0.
 0. 0. 0. 0. 0. 0. 0. 0. 0. 0. 0. 0. 0. 0. 0. 0. 0. 0. 0. 0. 0. 0. 0. 0.
 0. 0. 0. 0. 0. 0. 0. 0. 0. 0. 0. 0. 0. 0. 0. 0. 0. 0. 0. 0. 0. 0. 0. 0.
 0. 0. 0. 0. 0. 0. 0. 0. 0. 0. 0. 0. 0. 0. 0. 0. 0. 0. 0. 0. 0. 0. 0. 0.
 0. 0. 0. 0. 0. 0. 0. 0. 0. 0. 0. 0. 0. 0. 0. 0. 0. 0. 0. 0. 0. 0. 0. 0.
 0. 0. 0. 0. 0. 0. 0. 0. 0. 0. 0. 0. 0.]
Number of mm to add to the axial length (due to intraconal fat) = 2
Axial length = 23.0 mm 

slice 65 -- voxels -- lens: 18 | nerve: 136 | int fat: 68 | globe: 338
```````````right eye: lens: 18 | nerve: 136 | int fat: 68 | globe: 338
com_lens: [126. 199.]
axis minor lens = 3.474222403460942 
axis major lens = 6.624227953145989
Number of points of the line in the image space: 256
Number of intersection points in lens: 3
Lens extreme intersection point: [126 200]
Number of instersection points in globe: 16
Globe extreme intersection point: [126 182]
grad_arr = [ 70.91984913 158.61904047 117.12013064  60.90002053 155.64804046
  69.22472463  68.95696121 192.22805466 142.74036745   5.59016994
  16.40121947   2.06155281  11.18033989   8.38525492   3.95284708
   0.5          2.46221445   3.64005494   2.76134025   0.55901699
   1.45773797   0.55901699   1.58113883   1.03077641   2.79508497
   1.03077641   0.55901699   1.5          1.76776695   2.06155281
   0.90138782   2.13600094   1.3462912    0.75         0.70710678
   2.85043856   0.35355339   2.47487373   1.58113883   1.67705098
   1.           1.82002747   2.5          1.25         1.90394328
   2.26384628   1.52069063   0.25         2.65753645   2.5
   1.80277564   3.25         0.90138782   1.60078106   3.8890873 ]
Number of mm to add to the axial length (due to the cornea) = 1
grad_arr2 = [0. 0. 4. 4. 4. 4. 0. 6. 6. 6. 0. 0. 0. 0. 0. 0. 0. 0. 0. 0. 0. 0. 0. 0.
 0. 0. 0. 0. 0. 0. 0. 0. 0. 0. 0. 0. 0. 0. 0. 0. 0. 0. 0. 0. 0. 0. 0. 0.
 0. 0. 0. 0. 0. 0. 0. 0. 0. 0. 0. 0. 0. 0. 0. 0. 0. 0. 0. 0. 0. 0. 0. 0.
 0. 0. 0. 0. 0. 0. 0. 0. 0. 0. 0. 0. 0. 0. 0. 0. 0. 0. 0. 0. 0. 0. 0. 0.
 0. 0. 0. 0. 0. 0. 0. 0. 0. 0. 0. 0. 0. 0. 0. 0. 0. 0. 0. 0. 0. 0. 0. 0.
 0. 0. 0. 0. 0. 0. 0. 0. 0. 0. 0. 0. 0. 0. 0. 0. 0. 0. 0. 0. 0. 0. 0. 0.
 0. 0. 0. 0. 0. 0. 0. 0. 0. 0. 0. 0. 0. 0. 0. 0. 0. 0. 0. 0. 0. 0. 0. 0.
 0. 0. 0. 0. 0. 0. 0. 0. 0. 0. 0. 0. 0.]
Number of mm to add to the axial length (due to intraconal fat) = 2
Axial length = 22.0 mm 

--------- BEST SLICE: [66] ---------

Final axial length: 23.0mm


subject: 2022160100105
com_lens: [123 199  71]
com_eyeball: [122 191  73]
com_nerve: [112 169  71]
slices: [71] 

slice 71 -- voxels -- lens: 20 | nerve: 91 | int fat: 172 | globe: 339
```````````right eye: lens: 20 | nerve: 91 | int fat: 172 | globe: 339
com_lens: [123. 199.]
axis minor lens = 3.0085306258199673 
axis major lens = 8.169990420649421
Number of points of the line in the image space: 256
Number of intersection points in lens: 3
Lens extreme intersection point: [123 200]
Number of instersection points in globe: 17
Globe extreme intersection point: [123 181]
grad_arr = [ 90.00868014 200.07889069  78.05847167 117.46967694 119.505753
  19.19798166 164.18149256 191.72017369  49.16617231   3.16227766
   9.08982948   3.81608438   8.60232527   0.25         1.90394328
   2.79508497   2.35849528   1.52069063   0.70710678   4.03112887
   4.80234318   6.29483916   2.25         1.58113883   1.76776695
   1.3462912    1.03077641   1.41421356   0.90138782   2.26384628
   1.95256242   1.82002747   2.85043856   2.06155281   0.55901699
   1.3462912    1.03077641   0.           1.           0.90138782
   1.11803399   0.25         0.55901699   0.55901699   1.76776695
   2.23606798   1.76776695   2.13600094   0.35355339   0.79056942
   1.67705098   1.60078106   1.76776695   1.45773797   4.37321392]
Number of mm to add to the axial length (due to the cornea) = 2
grad_arr2 = [0. 4. 4. 4. 4. 4. 4. 4. 4. 6. 6. 6. 6. 0. 0. 0. 0. 0. 0. 0. 0. 0. 0. 0.
 0. 0. 0. 0. 0. 0. 0. 0. 0. 0. 0. 0. 0. 0. 0. 0. 0. 0. 0. 0. 0. 0. 0. 0.
 0. 0. 0. 0. 0. 0. 0. 0. 0. 0. 0. 0. 0. 0. 0. 0. 0. 0. 0. 0. 0. 0. 0. 0.
 0. 0. 0. 0. 0. 0. 0. 0. 0. 0. 0. 0. 0. 0. 0. 0. 0. 0. 0. 0. 0. 0. 0. 0.
 0. 0. 0. 0. 0. 0. 0. 0. 0. 0. 0. 0. 0. 0. 0. 0. 0. 0. 0. 0. 0. 0. 0. 0.
 0. 0. 0. 0. 0. 0. 0. 0. 0. 0. 0. 0. 0. 0. 0. 0. 0. 0. 0. 0. 0. 0. 0. 0.
 0. 0. 0. 0. 0. 0. 0. 0. 0. 0. 0. 0. 0. 0. 0. 0. 0. 0. 0. 0. 0. 0. 0. 0.
 0. 0. 0. 0. 0. 0. 0. 0. 0. 0. 0. 0.]
Number of mm to add to the axial length (due to intraconal fat) = 1
Axial length = 23.0 mm 

--------- BEST SLICE: [71] ---------

Final axial length: 23.0mm


subject: 2022160100106
com_lens: [123 193  75]
com_eyeball: [122 185  74]
com_nerve: [112 163  73]
slices: [75 74 73] 

slice 75 -- voxels -- lens: 23 | nerve: 62 | int fat: 153 | globe: 346
```````````right eye: lens: 23 | nerve: 62 | int fat: 153 | globe: 346
com_lens: [123. 193.]
axis minor lens = 3.6954149917245864 
axis major lens = 8.283256548050867
Number of points of the line in the image space: 256
Number of intersection points in lens: 4
Lens extreme intersection point: [123 195]
Number of instersection points in globe: 18
Globe extreme intersection point: [123 174]
grad_arr = [317.90014155 230.69907347  60.56091974  60.82968026 170.16040227
  60.83687204   5.61805126  15.65247584   5.96343022   7.43303437
   2.6925824    3.20156212   1.11803399   1.52069063   1.67705098
   1.25         1.11803399   0.90138782   1.3462912    0.79056942
   1.27475488   3.48209707   2.25         0.5          2.37170825
   4.82830198   6.37377439   3.48209707   4.85412196   3.5
   0.55901699   0.70710678   1.67705098   0.75         3.78318649
   3.09232922   1.25         2.70416346   0.70710678   2.76134025
   2.35849528   1.76776695   2.15058132   3.36340601   1.11803399
   1.95256242   2.6925824    1.60078106   0.55901699   0.70710678
   1.25         1.67705098   3.35410197   3.48209707   2.15058132
   3.01039864   3.25         3.57945527   1.11803399   3.5531676 ]
Number of mm to add to the axial length (due to the cornea) = 1
grad_arr2 = [0. 4. 4. 4. 4. 4. 4. 0. 6. 6. 6. 0. 0. 0. 0. 0. 0. 0. 0. 0. 0. 0. 0. 0.
 0. 0. 0. 0. 0. 0. 0. 0. 0. 0. 0. 0. 0. 0. 0. 0. 0. 0. 0. 0. 0. 0. 0. 0.
 0. 0. 0. 0. 0. 0. 0. 0. 0. 0. 0. 0. 0. 0. 0. 0. 0. 0. 0. 0. 0. 0. 0. 0.
 0. 0. 0. 0. 0. 0. 0. 0. 0. 0. 0. 0. 0. 0. 0. 0. 0. 0. 0. 0. 0. 0. 0. 0.
 0. 0. 0. 0. 0. 0. 0. 0. 0. 0. 0. 0. 0. 0. 0. 0. 0. 0. 0. 0. 0. 0. 0. 0.
 0. 0. 0. 0. 0. 0. 0. 0. 0. 0. 0. 0. 0. 0. 0. 0. 0. 0. 0. 0. 0. 0. 0. 0.
 0. 0. 0. 0. 0. 0. 0. 0. 0. 0. 0. 0. 0. 0. 0. 0. 0. 0. 0. 0. 0. 0. 0. 0.
 0. 0. 0. 0. 0.]
Number of mm to add to the axial length (due to intraconal fat) = 1
Axial length = 24.0 mm 

slice 74 -- voxels -- lens: 22 | nerve: 110 | int fat: 142 | globe: 346
```````````right eye: lens: 22 | nerve: 110 | int fat: 142 | globe: 346
com_lens: [123. 193.]
axis minor lens = 3.717489792408761 
axis major lens = 7.771431378864162
Number of points of the line in the image space: 256
Number of intersection points in lens: 4
Lens extreme intersection point: [123 195]
Number of instersection points in globe: 18
Globe extreme intersection point: [123 174]
grad_arr = [304.41172776 242.17310441  85.6635862   32.42780443 194.35309362
  75.95804763  10.54751155   7.26722093   6.54312616   7.75403121
   3.35410197   0.90138782   2.15058132   1.80277564   1.27475488
   0.79056942   0.5          0.55901699   1.75         2.54950976
   3.16227766   1.67705098   3.13249102   3.473111     3.57945527
   3.16227766   4.91172068   1.58113883   2.5          3.90512484
   3.           2.65753645   0.55901699   0.90138782   1.45773797
   2.30488611   5.79870675   4.80884602   4.12310563   2.01556444
   1.45773797   0.55901699   0.           1.06066017   0.90138782
   2.06155281   5.02493781   2.91547595   4.43001129   4.13823634
   1.           1.25         1.11803399   1.25         1.
   0.55901699   2.23606798   2.01556444   2.30488611   6.86476511]
Number of mm to add to the axial length (due to the cornea) = 1
grad_arr2 = [0. 4. 4. 4. 4. 4. 4. 6. 6. 6. 6. 0. 0. 0. 0. 0. 0. 0. 0. 0. 0. 0. 0. 0.
 0. 0. 0. 0. 0. 0. 0. 0. 0. 0. 0. 0. 0. 0. 0. 0. 0. 0. 0. 0. 0. 0. 0. 0.
 0. 0. 0. 0. 0. 0. 0. 0. 0. 0. 0. 0. 0. 0. 0. 0. 0. 0. 0. 0. 0. 0. 0. 0.
 0. 0. 0. 0. 0. 0. 0. 0. 0. 0. 0. 0. 0. 0. 0. 0. 0. 0. 0. 0. 0. 0. 0. 0.
 0. 0. 0. 0. 0. 0. 0. 0. 0. 0. 0. 0. 0. 0. 0. 0. 0. 0. 0. 0. 0. 0. 0. 0.
 0. 0. 0. 0. 0. 0. 0. 0. 0. 0. 0. 0. 0. 0. 0. 0. 0. 0. 0. 0. 0. 0. 0. 0.
 0. 0. 0. 0. 0. 0. 0. 0. 0. 0. 0. 0. 0. 0. 0. 0. 0. 0. 0. 0. 0. 0. 0. 0.
 0. 0. 0. 0. 0.]
Number of mm to add to the axial length (due to intraconal fat) = 1
Axial length = 24.0 mm 

slice 73 -- voxels -- lens: 16 | nerve: 148 | int fat: 147 | globe: 347
```````````right eye: lens: 16 | nerve: 148 | int fat: 147 | globe: 347
com_lens: [124. 194.]
axis minor lens = 3.122498999199199 
axis major lens = 6.324555320336759
Number of points of the line in the image space: 256
Number of intersection points in lens: 3
Lens extreme intersection point: [124 195]
Number of instersection points in globe: 18
Globe extreme intersection point: [124 175]
grad_arr = [2.68714649e+02 1.98373543e+02 6.49942305e+01 1.02490243e+02
 1.96749206e+02 3.18678914e+01 8.83883476e+00 5.77169819e+00
 9.01387819e-01 4.59619408e+00 3.20156212e+00 2.50000000e-01
 2.15058132e+00 5.39675829e+00 3.13249102e+00 5.06211418e+00
 2.35849528e+00 6.51920241e+00 2.61007663e+00 1.03077641e+00
 1.03077641e+00 1.76776695e+00 3.13249102e+00 3.53553391e-01
 2.70416346e+00 2.85043856e+00 1.82002747e+00 1.82002747e+00
 3.40036763e+00 6.38846617e+00 4.56207190e+00 2.50000000e+00
 3.35410197e+00 5.59016994e+00 2.76134025e+00 6.01040764e+00
 1.75000000e+00 3.36340601e+00 3.02076149e+00 2.79508497e+00
 1.34629120e+00 4.65026881e+00 1.52069063e+00 1.03077641e+00
 1.34629120e+00 1.50000000e+00 1.00000000e+00 1.34629120e+00
 5.00000000e-01 7.50000000e-01 1.03077641e+00 1.76776695e+00
 1.45773797e+00 5.00000000e-01 2.61007663e+00 3.69120577e+00
 4.30116263e+00 3.09232922e+00 1.27475488e+00 3.25000000e+00]
Number of mm to add to the axial length (due to the cornea) = 1
grad_arr2 = [0. 0. 4. 4. 4. 4. 4. 6. 6. 6. 6. 0. 0. 0. 0. 0. 0. 0. 0. 0. 0. 0. 0. 0.
 0. 0. 0. 0. 0. 0. 0. 0. 0. 0. 0. 0. 0. 0. 0. 0. 0. 0. 0. 0. 0. 0. 0. 0.
 0. 0. 0. 0. 0. 0. 0. 0. 0. 0. 0. 0. 0. 0. 0. 0. 0. 0. 0. 0. 0. 0. 0. 0.
 0. 0. 0. 0. 0. 0. 0. 0. 0. 0. 0. 0. 0. 0. 0. 0. 0. 0. 0. 0. 0. 0. 0. 0.
 0. 0. 0. 0. 0. 0. 0. 0. 0. 0. 0. 0. 0. 0. 0. 0. 0. 0. 0. 0. 0. 0. 0. 0.
 0. 0. 0. 0. 0. 0. 0. 0. 0. 0. 0. 0. 0. 0. 0. 0. 0. 0. 0. 0. 0. 0. 0. 0.
 0. 0. 0. 0. 0. 0. 0. 0. 0. 0. 0. 0. 0. 0. 0. 0. 0. 0. 0. 0. 0. 0. 0. 0.
 0. 0. 0. 0. 0. 0.]
Number of mm to add to the axial length (due to intraconal fat) = 2
Axial length = 24.0 mm 

--------- BEST SLICE: [75] ---------

Final axial length: 24.0mm


subject: 2022160100109
com_lens: [118 190  71]
com_eyeball: [116 183  72]
com_nerve: [107 162  69]
slices: [71 70 69] 

slice 71 -- voxels -- lens: 19 | nerve: 43 | int fat: 156 | globe: 290
```````````right eye: lens: 19 | nerve: 43 | int fat: 156 | globe: 290
com_lens: [118. 190.]
axis minor lens = 3.0009133535819688 
axis major lens = 8.117731588055014
Number of points of the line in the image space: 256
Number of intersection points in lens: 3
Lens extreme intersection point: [118 191]
Number of instersection points in globe: 15
Globe extreme intersection point: [118 174]
grad_arr = [ 33.63220183 182.00772648  69.89143367  19.63733689  65.80748438
  22.627417    13.86767825  25.76941016  16.90044378   7.97260936
  11.09617051  10.20110288   6.04152299   4.43001129   5.75543222
   2.54950976   4.80884602   7.94512429   7.28868987   7.52080448
   6.254998     2.46221445   1.45773797   0.70710678   0.5
   3.01039864   2.           2.           2.35849528   0.90138782
   2.5          2.23606798   2.79508497   2.           1.45773797
   2.23606798   2.13600094   1.45773797   3.75         3.71651719
   1.11803399   0.90138782   1.5          1.82002747   1.25
   0.90138782   1.3462912    0.5          0.25         0.79056942
   2.15058132   0.55901699   2.46221445   2.06155281   1.11803399
   0.79056942   2.26384628   1.76776695   2.13600094   1.27475488
   2.06155281   4.27931069   2.91547595   3.88104367]
Number of mm to add to the axial length (due to the cornea) = 2
grad_arr2 = [0. 0. 4. 4. 4. 4. 4. 4. 4. 4. 4. 4. 0. 5. 5. 5. 0. 0. 0. 0. 0. 0. 0. 0.
 0. 0. 0. 0. 0. 0. 0. 0. 0. 0. 0. 0. 0. 0. 0. 0. 0. 0. 0. 0. 0. 0. 0. 0.
 0. 0. 0. 0. 0. 0. 0. 0. 0. 0. 0. 0. 0. 0. 0. 0. 0. 0. 0. 0. 0. 0. 0. 0.
 0. 0. 0. 0. 0. 0. 0. 0. 0. 0. 0. 0. 0. 0. 0. 0. 0. 0. 0. 0. 0. 0. 0. 0.
 0. 0. 0. 0. 0. 0. 0. 0. 0. 0. 0. 0. 0. 0. 0. 0. 0. 0. 0. 0. 0. 0. 0. 0.
 0. 0. 0. 0. 0. 0. 0. 0. 0. 0. 0. 0. 0. 0. 0. 0. 0. 0. 0. 0. 0. 0. 0. 0.
 0. 0. 0. 0. 0. 0. 0. 0. 0. 0. 0. 0. 0. 0. 0. 0. 0. 0. 0. 0. 0. 0. 0. 0.
 0. 0. 0. 0. 0.]
Number of mm to add to the axial length (due to intraconal fat) = 2
Axial length = 22.0 mm 

slice 70 -- voxels -- lens: 16 | nerve: 57 | int fat: 157 | globe: 286
```````````right eye: lens: 16 | nerve: 57 | int fat: 157 | globe: 286
com_lens: [118. 190.]
axis minor lens = 3.0312722905008225 
axis major lens = 6.38837916069811
Number of points of the line in the image space: 256
Number of intersection points in lens: 3
Lens extreme intersection point: [118 191]
Number of instersection points in globe: 15
Globe extreme intersection point: [118 174]
grad_arr = [ 67.52083012 120.73938877  10.02808556  18.80990431 101.70791513
  16.2211282   55.844091    65.09656289  52.97405025   6.64266513
   6.10327781   9.51971638   6.45174395   0.79056942   1.11803399
   7.25430906   6.80073525   2.30488611   3.16227766   5.46008242
   8.0039053    8.05062109   4.50693909   6.50480592   7.15891053
   3.75832409   3.5531676    5.75543222   3.02076149   3.95284708
   2.01556444   1.27475488   3.53553391   3.88104367   1.11803399
   2.5          3.16227766   1.25         2.54950976   2.70416346
   3.75832409   1.25         4.80234318   2.37170825   1.80277564
   1.27475488   1.75         2.30488611   1.25         0.90138782
   0.35355339   0.90138782   1.67705098   2.82842712   0.90138782
   0.35355339   0.55901699   0.70710678   1.11803399   0.35355339
   0.90138782   1.27475488   2.79508497   3.82426464]
Number of mm to add to the axial length (due to the cornea) = 1
grad_arr2 = [0. 4. 4. 4. 4. 4. 4. 4. 4. 4. 4. 4. 5. 5. 5. 5. 0. 0. 0. 0. 0. 0. 0. 0.
 0. 0. 0. 0. 0. 0. 0. 0. 0. 0. 0. 0. 0. 0. 0. 0. 0. 0. 0. 0. 0. 0. 0. 0.
 0. 0. 0. 0. 0. 0. 0. 0. 0. 0. 0. 0. 0. 0. 0. 0. 0. 0. 0. 0. 0. 0. 0. 0.
 0. 0. 0. 0. 0. 0. 0. 0. 0. 0. 0. 0. 0. 0. 0. 0. 0. 0. 0. 0. 0. 0. 0. 0.
 0. 0. 0. 0. 0. 0. 0. 0. 0. 0. 0. 0. 0. 0. 0. 0. 0. 0. 0. 0. 0. 0. 0. 0.
 0. 0. 0. 0. 0. 0. 0. 0. 0. 0. 0. 0. 0. 0. 0. 0. 0. 0. 0. 0. 0. 0. 0. 0.
 0. 0. 0. 0. 0. 0. 0. 0. 0. 0. 0. 0. 0. 0. 0. 0. 0. 0. 0. 0. 0. 0. 0. 0.
 0. 0. 0. 0. 0.]
Number of mm to add to the axial length (due to intraconal fat) = 1
Axial length = 20.0 mm 

slice 69 -- voxels -- lens: 13 | nerve: 77 | int fat: 163 | globe: 278
```````````right eye: lens: 13 | nerve: 77 | int fat: 163 | globe: 278
com_lens: [117. 190.]
axis minor lens = 2.9221156196156555 
axis major lens = 5.327693424801688
Number of points of the line in the image space: 256
Number of intersection points in lens: 3
Lens extreme intersection point: [117 191]
Number of instersection points in globe: 15
Globe extreme intersection point: [117 174]
grad_arr = [131.89129046 146.64519256  49.64687805  34.25       105.47511555
   8.60232527  21.96161424  55.88604477  39.47942502   6.80073525
   9.41076511   9.76281209   7.63216876  10.35012077  13.20037878
   9.65012953   6.254998     6.87840825   8.25378701   3.01039864
   7.85015923   7.78620575   7.05779711   2.30488611   3.40036763
   2.           1.5          4.25         4.82830198   5.02493781
   4.16082924   6.97316284   4.25         2.51246891   1.03077641
   1.67705098   3.33541602   1.11803399   1.95256242   3.40036763
   2.30488611   1.27475488   1.25         0.35355339   1.52069063
   0.79056942   1.25         0.35355339   2.23606798   1.27475488
   1.45773797   0.70710678   1.25         1.76776695   1.25
   3.01039864   1.03077641   1.3462912    1.11803399   2.01556444
   1.58113883   0.55901699   0.90138782   4.65026881]
Number of mm to add to the axial length (due to the cornea) = 1
grad_arr2 = [0. 4. 4. 4. 4. 4. 4. 4. 4. 4. 4. 4. 4. 5. 5. 5. 0. 0. 0. 0. 0. 0. 0. 0.
 0. 0. 0. 0. 0. 0. 0. 0. 0. 0. 0. 0. 0. 0. 0. 0. 0. 0. 0. 0. 0. 0. 0. 0.
 0. 0. 0. 0. 0. 0. 0. 0. 0. 0. 0. 0. 0. 0. 0. 0. 0. 0. 0. 0. 0. 0. 0. 0.
 0. 0. 0. 0. 0. 0. 0. 0. 0. 0. 0. 0. 0. 0. 0. 0. 0. 0. 0. 0. 0. 0. 0. 0.
 0. 0. 0. 0. 0. 0. 0. 0. 0. 0. 0. 0. 0. 0. 0. 0. 0. 0. 0. 0. 0. 0. 0. 0.
 0. 0. 0. 0. 0. 0. 0. 0. 0. 0. 0. 0. 0. 0. 0. 0. 0. 0. 0. 0. 0. 0. 0. 0.
 0. 0. 0. 0. 0. 0. 0. 0. 0. 0. 0. 0. 0. 0. 0. 0. 0. 0. 0. 0. 0. 0. 0. 0.
 0. 0. 0. 0. 0.]
Number of mm to add to the axial length (due to intraconal fat) = 1
Axial length = 20.0 mm 

--------- BEST SLICE: [71] ---------

Final axial length: 22.0mm


subject: 2022160100112
com_lens: [125 190  90]
com_eyeball: [125 182  90]
com_nerve: [115 161  86]
slices: [90 89 88 87 86] 

slice 90 -- voxels -- lens: 20 | nerve: 31 | int fat: 173 | globe: 338
```````````right eye: lens: 20 | nerve: 31 | int fat: 173 | globe: 338
com_lens: [125. 190.]
axis minor lens = 3.629201316982916 
axis major lens = 7.013479721280262
Number of points of the line in the image space: 256
Number of intersection points in lens: 3
Lens extreme intersection point: [125 191]
Number of instersection points in globe: 17
Globe extreme intersection point: [125 172]
grad_arr = [ 55.13449465 139.44353696 138.92533966 108.95182422  37.04136202
   9.01387819  33.81198013  19.85100753   8.0039053    7.71767452
   5.39675829   7.0445014    8.07774721   7.53740672   5.27375578
   1.90394328   2.6925824    0.79056942   0.79056942   2.82842712
   3.02076149   1.06066017   1.03077641   2.79508497   2.57390754
   1.45773797   2.15058132   1.45773797   1.03077641   1.3462912
   2.76134025   2.75         1.60078106   0.70710678   0.55901699
   0.35355339   3.60555128   4.00780489   5.35023364   5.9266348
   5.06211418   5.39675829   1.25         1.58113883   2.76134025
   1.52069063   1.11803399   1.25         1.90394328   1.58113883
   1.5          0.90138782   1.25         2.54950976   2.35849528
   3.40036763   2.57390754   2.54950976   1.90394328   0.75
   2.79508497   1.90394328   0.35355339   5.31507291]
Number of mm to add to the axial length (due to the cornea) = 1
grad_arr2 = [0. 0. 4. 4. 4. 4. 4. 4. 4. 4. 0. 5. 0. 0. 0. 0. 0. 0. 0. 0. 0. 0. 0. 0.
 0. 0. 0. 0. 0. 0. 0. 0. 0. 0. 0. 0. 0. 0. 0. 0. 0. 0. 0. 0. 0. 0. 0. 0.
 0. 0. 0. 0. 0. 0. 0. 0. 0. 0. 0. 0. 0. 0. 0. 0. 0. 0. 0. 0. 0. 0. 0. 0.
 0. 0. 0. 0. 0. 0. 0. 0. 0. 0. 0. 0. 0. 0. 0. 0. 0. 0. 0. 0. 0. 0. 0. 0.
 0. 0. 0. 0. 0. 0. 0. 0. 0. 0. 0. 0. 0. 0. 0. 0. 0. 0. 0. 0. 0. 0. 0. 0.
 0. 0. 0. 0. 0. 0. 0. 0. 0. 0. 0. 0. 0. 0. 0. 0. 0. 0. 0. 0. 0. 0. 0. 0.
 0. 0. 0. 0. 0. 0. 0. 0. 0. 0. 0. 0. 0. 0. 0. 0. 0. 0. 0. 0. 0. 0. 0. 0.
 0. 0. 0.]
Number of mm to add to the axial length (due to intraconal fat) = 2
Axial length = 23.0 mm 

slice 89 -- voxels -- lens: 22 | nerve: 38 | int fat: 166 | globe: 327
```````````right eye: lens: 22 | nerve: 38 | int fat: 166 | globe: 327
com_lens: [125. 190.]
axis minor lens = 3.8714576577160016 
axis major lens = 7.189541122695201
Number of points of the line in the image space: 256
Number of intersection points in lens: 4
Lens extreme intersection point: [125 192]
Number of instersection points in globe: 16
Globe extreme intersection point: [125 173]
grad_arr = [162.91485506 146.80684589 116.91236034  62.06700009  20.40833163
  15.33786165  17.75176048  15.56036632  17.14825064   2.79508497
   4.71699057   3.13249102   1.60078106   1.60078106   3.28823661
   2.13600094   0.90138782   1.76776695   1.60078106   2.92617498
   3.81608438   1.80277564   0.           1.25         1.25
   1.82002747   1.           1.03077641   4.12310563   1.45773797
   2.5          3.57945527   2.37170825   0.5          0.25
   0.55901699   2.12132034   0.90138782   2.15058132   2.26384628
   3.2596012    3.04138127   2.06155281   2.5          0.90138782
   1.11803399   2.25         2.01556444   1.27475488   0.90138782
   1.41421356   0.90138782   0.79056942   1.45773797   0.25
   1.           0.35355339   0.55901699   1.76776695   2.01556444
   3.01039864   1.90394328   3.75      ]
Number of mm to add to the axial length (due to the cornea) = 1
grad_arr2 = [0. 0. 4. 4. 4. 4. 4. 4. 4. 4. 4. 0. 0. 0. 0. 0. 0. 0. 0. 0. 0. 0. 0. 0.
 0. 0. 0. 0. 0. 0. 0. 0. 0. 0. 0. 0. 0. 0. 0. 0. 0. 0. 0. 0. 0. 0. 0. 0.
 0. 0. 0. 0. 0. 0. 0. 0. 0. 0. 0. 0. 0. 0. 0. 0. 0. 0. 0. 0. 0. 0. 0. 0.
 0. 0. 0. 0. 0. 0. 0. 0. 0. 0. 0. 0. 0. 0. 0. 0. 0. 0. 0. 0. 0. 0. 0. 0.
 0. 0. 0. 0. 0. 0. 0. 0. 0. 0. 0. 0. 0. 0. 0. 0. 0. 0. 0. 0. 0. 0. 0. 0.
 0. 0. 0. 0. 0. 0. 0. 0. 0. 0. 0. 0. 0. 0. 0. 0. 0. 0. 0. 0. 0. 0. 0. 0.
 0. 0. 0. 0. 0. 0. 0. 0. 0. 0. 0. 0. 0. 0. 0. 0. 0. 0. 0. 0. 0. 0. 0. 0.
 0. 0. 0. 0.]
Number of mm to add to the axial length (due to intraconal fat) = 2
Axial length = 23.0 mm 

slice 88 -- voxels -- lens: 20 | nerve: 74 | int fat: 136 | globe: 326
```````````right eye: lens: 20 | nerve: 74 | int fat: 136 | globe: 326
com_lens: [125. 190.]
axis minor lens = 3.9734394832840088 
axis major lens = 6.2906103577220325
Number of points of the line in the image space: 256
Number of intersection points in lens: 4
Lens extreme intersection point: [125 192]
Number of instersection points in globe: 17
Globe extreme intersection point: [125 172]
grad_arr = [245.97421105 146.72849076  98.53457515  56.27721564 140.96652972
 158.76791238  54.23329236   8.07774721   0.90138782   5.83630876
   2.54950976   1.3462912    3.0516389    0.79056942   3.90512484
   2.30488611   1.52069063   1.25         2.15058132   3.18198052
   2.13600094   3.25         2.75         1.45773797   2.79508497
   1.95256242   1.5          1.60078106   0.25         0.5
   2.92617498   3.25         4.3660623    3.69120577   4.
   1.45773797   1.03077641   1.80277564   0.70710678   0.79056942
   1.60078106   3.2596012    5.85234996   2.92617498   4.06970515
   2.           1.06066017   1.82002747   2.01556444   1.03077641
   1.3462912    1.58113883   0.79056942   0.35355339   1.03077641
   1.25         0.79056942   2.15058132   1.52069063   0.70710678
   2.30488611   2.79508497   5.40832691]
Number of mm to add to the axial length (due to the cornea) = 1
grad_arr2 = [0. 0. 4. 4. 4. 4. 4. 4. 4. 0. 6. 6. 6. 0. 0. 0. 0. 0. 0. 0. 0. 0. 0. 0.
 0. 0. 0. 0. 0. 0. 0. 0. 0. 0. 0. 0. 0. 0. 0. 0. 0. 0. 0. 0. 0. 0. 0. 0.
 0. 0. 0. 0. 0. 0. 0. 0. 0. 0. 0. 0. 0. 0. 0. 0. 0. 0. 0. 0. 0. 0. 0. 0.
 0. 0. 0. 0. 0. 0. 0. 0. 0. 0. 0. 0. 0. 0. 0. 0. 0. 0. 0. 0. 0. 0. 0. 0.
 0. 0. 0. 0. 0. 0. 0. 0. 0. 0. 0. 0. 0. 0. 0. 0. 0. 0. 0. 0. 0. 0. 0. 0.
 0. 0. 0. 0. 0. 0. 0. 0. 0. 0. 0. 0. 0. 0. 0. 0. 0. 0. 0. 0. 0. 0. 0. 0.
 0. 0. 0. 0. 0. 0. 0. 0. 0. 0. 0. 0. 0. 0. 0. 0. 0. 0. 0. 0. 0. 0. 0. 0.
 0. 0. 0.]
Number of mm to add to the axial length (due to intraconal fat) = 2
Axial length = 24.0 mm 

slice 87 -- voxels -- lens: 12 | nerve: 111 | int fat: 100 | globe: 317
```````````right eye: lens: 12 | nerve: 111 | int fat: 100 | globe: 317
com_lens: [125. 190.]
axis minor lens = 2.9693109114997 
axis major lens = 4.894994431930091
Number of points of the line in the image space: 256
Number of intersection points in lens: 3
Lens extreme intersection point: [125 191]
Number of instersection points in globe: 17
Globe extreme intersection point: [125 172]
grad_arr = [125.16588992 221.6824869   55.91623199 163.53000489  74.03757492
  97.85735792 218.77442721 150.58593892  12.9059095    5.52268051
   4.4229515    1.52069063   5.22015325   1.95256242   2.57390754
   1.95256242   3.0516389    3.5531676    3.01039864   3.57945527
   2.51246891   3.35410197   1.58113883   1.67705098   2.6925824
   0.55901699   2.5          2.13600094   2.70416346   4.27200187
   4.91172068   3.53553391   3.25         5.46008242   3.09232922
   3.71651719   3.64005494   3.01039864   2.12132034   1.25
   0.90138782   2.37170825   1.5          0.5          0.79056942
   2.01556444   2.76134025   2.85043856   3.40036763   0.90138782
   2.23606798   2.06155281   1.11803399   2.01556444   3.40036763
   2.06155281   1.58113883   2.           1.82002747   1.25
   2.37170825   2.35849528   1.3462912    4.24264069]
Number of mm to add to the axial length (due to the cornea) = 3
grad_arr2 = [0. 4. 4. 4. 4. 4. 4. 4. 0. 6. 6. 6. 6. 0. 0. 0. 0. 0. 0. 0. 0. 0. 0. 0.
 0. 0. 0. 0. 0. 0. 0. 0. 0. 0. 0. 0. 0. 0. 0. 0. 0. 0. 0. 0. 0. 0. 0. 0.
 0. 0. 0. 0. 0. 0. 0. 0. 0. 0. 0. 0. 0. 0. 0. 0. 0. 0. 0. 0. 0. 0. 0. 0.
 0. 0. 0. 0. 0. 0. 0. 0. 0. 0. 0. 0. 0. 0. 0. 0. 0. 0. 0. 0. 0. 0. 0. 0.
 0. 0. 0. 0. 0. 0. 0. 0. 0. 0. 0. 0. 0. 0. 0. 0. 0. 0. 0. 0. 0. 0. 0. 0.
 0. 0. 0. 0. 0. 0. 0. 0. 0. 0. 0. 0. 0. 0. 0. 0. 0. 0. 0. 0. 0. 0. 0. 0.
 0. 0. 0. 0. 0. 0. 0. 0. 0. 0. 0. 0. 0. 0. 0. 0. 0. 0. 0. 0. 0. 0. 0. 0.
 0. 0. 0.]
Number of mm to add to the axial length (due to intraconal fat) = 1
Axial length = 24.0 mm 

slice 86 -- voxels -- lens: 0 | nerve: 139 | int fat: 97 | globe: 308
```````````right eye: lens: 0 | nerve: 139 | int fat: 97 | globe: 308
--------- BEST SLICE: [90] ---------

Final axial length: 23.0mm


subject: 2022160100116
com_lens: [127 192  65]
com_eyeball: [127 184  65]
com_nerve: [117 164  66]
slices: [65 66] 

slice 65 -- voxels -- lens: 25 | nerve: 144 | int fat: 131 | globe: 287
```````````right eye: lens: 25 | nerve: 144 | int fat: 131 | globe: 287
com_lens: [127. 192.]
axis minor lens = 4.220444402225297 
axis major lens = 7.374269390775276
Number of points of the line in the image space: 256
Number of intersection points in lens: 4
Lens extreme intersection point: [127 193]
Number of instersection points in globe: 15
Globe extreme intersection point: [127 175]
grad_arr = [229.56507792 214.38181476  52.57435211  49.12802154  65.06775315
  19.28892169 120.9571205  148.9974832   39.56403038   9.95301462
   4.03887361   1.95256242   2.61007663   2.06155281   3.35410197
   5.27375578   2.15058132   0.75         3.53553391   1.3462912
   1.           0.35355339   1.11803399   1.06066017   0.90138782
   5.06211418   5.70635611   8.31038507   7.94119009   1.3462912
   3.91311896   3.01039864   2.85043856   0.90138782   1.41421356
   1.3462912    2.30488611   0.25         2.23606798   2.82842712
   1.60078106   0.79056942   0.79056942   1.67705098   0.55901699
   0.55901699   0.70710678   0.79056942   2.35849528   3.78318649
   2.57390754   1.90394328   3.2596012    0.55901699   1.90394328
   2.06155281   1.60078106   1.58113883   2.01556444   1.06066017
   2.35849528   4.91172068]
Number of mm to add to the axial length (due to the cornea) = 1
grad_arr2 = [0. 0. 0. 4. 4. 4. 4. 4. 4. 4. 0. 6. 6. 6. 0. 0. 0. 0. 0. 0. 0. 0. 0. 0.
 0. 0. 0. 0. 0. 0. 0. 0. 0. 0. 0. 0. 0. 0. 0. 0. 0. 0. 0. 0. 0. 0. 0. 0.
 0. 0. 0. 0. 0. 0. 0. 0. 0. 0. 0. 0. 0. 0. 0. 0. 0. 0. 0. 0. 0. 0. 0. 0.
 0. 0. 0. 0. 0. 0. 0. 0. 0. 0. 0. 0. 0. 0. 0. 0. 0. 0. 0. 0. 0. 0. 0. 0.
 0. 0. 0. 0. 0. 0. 0. 0. 0. 0. 0. 0. 0. 0. 0. 0. 0. 0. 0. 0. 0. 0. 0. 0.
 0. 0. 0. 0. 0. 0. 0. 0. 0. 0. 0. 0. 0. 0. 0. 0. 0. 0. 0. 0. 0. 0. 0. 0.
 0. 0. 0. 0. 0. 0. 0. 0. 0. 0. 0. 0. 0. 0. 0. 0. 0. 0. 0. 0. 0. 0. 0. 0.
 0. 0. 0. 0. 0. 0.]
Number of mm to add to the axial length (due to intraconal fat) = 3
Axial length = 23.0 mm 

slice 66 -- voxels -- lens: 20 | nerve: 125 | int fat: 144 | globe: 290
```````````right eye: lens: 20 | nerve: 125 | int fat: 144 | globe: 290
com_lens: [127. 192.]
axis minor lens = 3.198667157092813 
axis major lens = 7.731010827707836
Number of points of the line in the image space: 256
Number of intersection points in lens: 3
Lens extreme intersection point: [127 193]
Number of instersection points in globe: 16
Globe extreme intersection point: [127 175]
grad_arr = [199.58284621 174.00897965  27.60547953   0.70710678  16.22498074
  44.09435905 110.80077843 119.93253312  45.2672619    3.75832409
   3.88104367   3.60555128   2.65753645   1.67705098   3.36340601
   0.5          2.30488611   3.35410197   3.01039864   3.57945527
   3.2596012    5.83095189   4.4229515    1.27475488   0.79056942
   1.06066017   1.03077641   3.35410197   1.60078106   3.36340601
   0.55901699   3.95284708   3.13249102   5.36772764   5.20216301
   3.57945527   1.45773797   0.90138782   2.01556444   3.57945527
   1.3462912    1.25         1.11803399   1.95256242   1.58113883
   1.52069063   1.95256242   1.60078106   2.06155281   1.06066017
   1.52069063   2.23606798   2.85043856   1.11803399   0.5
   1.90394328   3.48209707   3.36340601   3.           0.55901699
   2.01556444   5.55090083]
Number of mm to add to the axial length (due to the cornea) = 1
grad_arr2 = [0. 0. 0. 4. 4. 4. 4. 4. 4. 4. 4. 0. 6. 6. 0. 0. 0. 0. 0. 0. 0. 0. 0. 0.
 0. 0. 0. 0. 0. 0. 0. 0. 0. 0. 0. 0. 0. 0. 0. 0. 0. 0. 0. 0. 0. 0. 0. 0.
 0. 0. 0. 0. 0. 0. 0. 0. 0. 0. 0. 0. 0. 0. 0. 0. 0. 0. 0. 0. 0. 0. 0. 0.
 0. 0. 0. 0. 0. 0. 0. 0. 0. 0. 0. 0. 0. 0. 0. 0. 0. 0. 0. 0. 0. 0. 0. 0.
 0. 0. 0. 0. 0. 0. 0. 0. 0. 0. 0. 0. 0. 0. 0. 0. 0. 0. 0. 0. 0. 0. 0. 0.
 0. 0. 0. 0. 0. 0. 0. 0. 0. 0. 0. 0. 0. 0. 0. 0. 0. 0. 0. 0. 0. 0. 0. 0.
 0. 0. 0. 0. 0. 0. 0. 0. 0. 0. 0. 0. 0. 0. 0. 0. 0. 0. 0. 0. 0. 0. 0. 0.
 0. 0. 0. 0. 0. 0.]
Number of mm to add to the axial length (due to intraconal fat) = 3
Axial length = 23.0 mm 

--------- BEST SLICE: [65] ---------

Final axial length: 23.0mm


subject: 2022160100117
com_lens: [ 88 190  84]
com_eyeball: [ 88 182  85]
com_nerve: [ 87 162  84]
slices: [84] 

slice 84 -- voxels -- lens: 43 | nerve: 132 | int fat: 287 | globe: 659
```````````right eye: lens: 22 | nerve: 54 | int fat: 141 | globe: 331
com_lens: [120. 190.]
axis minor lens = 3.9164834960978214 
axis major lens = 7.0323925839322605
Number of points of the line in the image space: 256
Number of intersection points in lens: 4
Lens extreme intersection point: [120 191]
Number of instersection points in globe: 16
Globe extreme intersection point: [120 172]
grad_arr = [221.35731861 233.03285713  82.17359673 202.65549585 123.08736735
  17.14825064 312.01492352 314.24204445  57.31710042   9.5032889
  20.22992832   6.12882534  10.15197025   5.29740503   2.35849528
   5.61805126   3.48209707   8.87764045   4.65026881   1.06066017
   2.15058132   2.01556444   1.3462912    2.30488611   2.51246891
   5.25594901   2.85043856   2.30488611   2.           1.95256242
   1.25         1.03077641   3.91311896   1.41421356   5.03115295
   2.76134025   2.57390754   3.0516389    1.90394328   0.75
   2.92617498   3.25         1.80277564   1.95256242   2.70416346
   3.25         1.80277564   2.85043856   1.03077641   2.30488611
   2.6925824    2.37170825   1.41421356   0.75         0.5
   1.3462912    1.25         1.58113883   1.76776695   2.15058132
   3.16227766   3.48209707   2.13600094   4.31566913]
Number of mm to add to the axial length (due to the cornea) = 1
grad_arr2 = [0. 0. 4. 4. 4. 4. 4. 4. 4. 4. 4. 5. 5. 0. 0. 0. 0. 0. 0. 0. 0. 0. 0. 0.
 0. 0. 0. 0. 0. 0. 0. 0. 0. 0. 0. 0. 0. 0. 0. 0. 0. 0. 0. 0. 0. 0. 0. 0.
 0. 0. 0. 0. 0. 0. 0. 0. 0. 0. 0. 0. 0. 0. 0. 0. 0. 0. 0. 0. 0. 0. 0. 0.
 0. 0. 0. 0. 0. 0. 0. 0. 0. 0. 0. 0. 0. 0. 0. 0. 0. 0. 0. 0. 0. 0. 0. 0.
 0. 0. 0. 0. 0. 0. 0. 0. 0. 0. 0. 0. 0. 0. 0. 0. 0. 0. 0. 0. 0. 0. 0. 0.
 0. 0. 0. 0. 0. 0. 0. 0. 0. 0. 0. 0. 0. 0. 0. 0. 0. 0. 0. 0. 0. 0. 0. 0.
 0. 0. 0. 0. 0. 0. 0. 0. 0. 0. 0. 0. 0. 0. 0. 0. 0. 0. 0. 0. 0. 0. 0. 0.
 0. 0. 0.]
Number of mm to add to the axial length (due to intraconal fat) = 2
Axial length = 23.0 mm 

--------- BEST SLICE: [84] ---------

Final axial length: 23.0mm


subject: 2022160100120
com_lens: [125 196  95]
com_eyeball: [116 188  92]
com_nerve: [115 164  88]
slices: [95 94 93 92 91 90 89 88] 

slice 95 -- voxels -- lens: 26 | nerve: 0 | int fat: 234 | globe: 323
```````````right eye: lens: 26 | nerve: 0 | int fat: 234 | globe: 323
slice 94 -- voxels -- lens: 22 | nerve: 0 | int fat: 256 | globe: 338
```````````right eye: lens: 22 | nerve: 0 | int fat: 256 | globe: 338
slice 93 -- voxels -- lens: 17 | nerve: 12 | int fat: 279 | globe: 344
```````````right eye: lens: 17 | nerve: 12 | int fat: 279 | globe: 344
com_lens: [126. 196.]
axis minor lens = 2.975428595644902 
axis major lens = 7.004060199219788
Number of points of the line in the image space: 256
Number of intersection points in lens: 3
Lens extreme intersection point: [126 197]
Number of instersection points in globe: 18
Globe extreme intersection point: [126 177]
grad_arr = [233.63446343 198.97141755 120.92818117 210.56308437  56.8594759
 171.32370677 344.70576221 177.36350386   6.1897092   12.85009728
   3.           5.55090083   1.11803399   1.75         0.35355339
   1.95256242   3.35410197   1.67705098   2.23606798   0.55901699
   1.52069063   1.95256242   2.57390754   1.3462912    0.35355339
   1.80277564   3.02076149   1.03077641   3.16227766   2.25
   1.06066017   2.25         3.01039864   1.76776695   0.79056942
   3.2596012    1.82002747   2.30488611   1.76776695   1.82002747
   3.2596012    5.25594901   6.14918694   4.77624329   1.3462912
   2.15058132   1.06066017   1.76776695   1.45773797   2.79508497
   3.04138127   2.23606798   1.76776695   2.5          2.35849528
   0.55901699   1.95256242   5.50567889]
Number of mm to add to the axial length (due to the cornea) = 1
grad_arr2 = [0. 0. 4. 4. 4. 4. 4. 4. 4. 4. 4. 4. 4. 5. 5. 5. 5. 0. 0. 0. 0. 0. 0. 0.
 0. 0. 0. 0. 0. 0. 0. 0. 0. 0. 0. 0. 0. 0. 0. 0. 0. 0. 0. 0. 0. 0. 0. 0.
 0. 0. 0. 0. 0. 0. 0. 0. 0. 0. 0. 0. 0. 0. 0. 0. 0. 0. 0. 0. 0. 0. 0. 0.
 0. 0. 0. 0. 0. 0. 0. 0. 0. 0. 0. 0. 0. 0. 0. 0. 0. 0. 0. 0. 0. 0. 0. 0.
 0. 0. 0. 0. 0. 0. 0. 0. 0. 0. 0. 0. 0. 0. 0. 0. 0. 0. 0. 0. 0. 0. 0. 0.
 0. 0. 0. 0. 0. 0. 0. 0. 0. 0. 0. 0. 0. 0. 0. 0. 0. 0. 0. 0. 0. 0. 0. 0.
 0. 0. 0. 0. 0. 0. 0. 0. 0. 0. 0. 0. 0. 0. 0. 0. 0. 0. 0. 0. 0. 0. 0. 0.
 0. 0. 0. 0. 0. 0. 0. 0.]
Number of mm to add to the axial length (due to intraconal fat) = 2
Axial length = 24.0 mm 

slice 92 -- voxels -- lens: 8 | nerve: 27 | int fat: 283 | globe: 348
```````````right eye: lens: 8 | nerve: 27 | int fat: 283 | globe: 348
com_lens: [126. 196.]
axis minor lens = 1.7826129808008924 
axis major lens = 5.321869122843981
Number of points of the line in the image space: 256
Number of intersection points in lens: 2
Lens extreme intersection point: [126 197]
Number of instersection points in globe: 18
Globe extreme intersection point: [126 178]
grad_arr = [184.8548417  141.85996616 111.80842991 136.15914402  80.77747211
 123.40684746 360.71846709 192.05939836   4.50693909  11.71804165
   9.55248659   7.15891053   3.02076149   1.60078106   1.58113883
   3.25         5.06211418   3.04138127   0.90138782   4.93077073
   1.03077641   3.36340601   2.5          1.60078106   2.6925824
   2.65753645   3.0516389    5.50567889   3.36340601   1.90394328
   3.01039864   3.33541602   1.60078106   0.90138782   1.75
   1.25         1.03077641   2.12132034   2.01556444   2.61007663
   3.57945527   8.62046982   1.58113883   6.30971473   2.54950976
   1.75         1.80277564   1.95256242   1.27475488   0.55901699
   1.82002747   1.82002747   2.06155281   2.5          2.35849528
   1.52069063   2.01556444   4.67038542]
Number of mm to add to the axial length (due to the cornea) = 1
grad_arr2 = [0. 0. 0. 0. 0. 4. 4. 4. 4. 4. 4. 4. 4. 4. 5. 5. 5. 5. 0. 0. 0. 0. 0. 0.
 0. 0. 0. 0. 0. 0. 0. 0. 0. 0. 0. 0. 0. 0. 0. 0. 0. 0. 0. 0. 0. 0. 0. 0.
 0. 0. 0. 0. 0. 0. 0. 0. 0. 0. 0. 0. 0. 0. 0. 0. 0. 0. 0. 0. 0. 0. 0. 0.
 0. 0. 0. 0. 0. 0. 0. 0. 0. 0. 0. 0. 0. 0. 0. 0. 0. 0. 0. 0. 0. 0. 0. 0.
 0. 0. 0. 0. 0. 0. 0. 0. 0. 0. 0. 0. 0. 0. 0. 0. 0. 0. 0. 0. 0. 0. 0. 0.
 0. 0. 0. 0. 0. 0. 0. 0. 0. 0. 0. 0. 0. 0. 0. 0. 0. 0. 0. 0. 0. 0. 0. 0.
 0. 0. 0. 0. 0. 0. 0. 0. 0. 0. 0. 0. 0. 0. 0. 0. 0. 0. 0. 0. 0. 0. 0. 0.
 0. 0. 0. 0. 0. 0. 0. 0. 0.]
Number of mm to add to the axial length (due to intraconal fat) = 5
Axial length = 26.0 mm 

slice 91 -- voxels -- lens: 0 | nerve: 47 | int fat: 271 | globe: 336
```````````right eye: lens: 0 | nerve: 47 | int fat: 271 | globe: 336
slice 90 -- voxels -- lens: 0 | nerve: 88 | int fat: 226 | globe: 327
```````````right eye: lens: 0 | nerve: 88 | int fat: 226 | globe: 327
slice 89 -- voxels -- lens: 0 | nerve: 113 | int fat: 218 | globe: 307
```````````right eye: lens: 0 | nerve: 113 | int fat: 218 | globe: 307
slice 88 -- voxels -- lens: 0 | nerve: 145 | int fat: 209 | globe: 280
```````````right eye: lens: 0 | nerve: 145 | int fat: 209 | globe: 280
--------- BEST SLICE: [93] ---------

Final axial length: 24.0mm


subject: 2022160100126
com_lens: [117 190  90]
com_eyeball: [118 182  92]
com_nerve: [109 163  87]
slices: [90 89 88 87] 

slice 90 -- voxels -- lens: 4 | nerve: 34 | int fat: 157 | globe: 309
```````````right eye: lens: 4 | nerve: 34 | int fat: 157 | globe: 309
com_lens: [118. 190.]
axis minor lens = 0.0 
axis major lens = 4.47213595499958
Number of points of the line in the image space: 256
Number of intersection points in lens: 1
Lens extreme intersection point: [118 190]
Number of instersection points in globe: 18
Globe extreme intersection point: [118 172]
grad_arr = [ 40.38099801 203.26399091  59.3848676  110.29789209 223.79929625
 163.60012225  29.63317398 196.39055476 301.06238971 155.03810016
   0.5          5.15388203   6.1897092    2.30488611   6.75462804
   5.70087713   1.45773797   2.79508497   3.71651719   6.08276253
   5.31507291   5.75543222   4.71699057   6.04669331   3.04138127
   3.40036763   0.79056942   1.76776695   1.60078106   1.52069063
   0.5          1.3462912    1.11803399   2.85043856   2.85043856
   3.25         3.40036763   2.30488611   0.90138782   2.91547595
   3.60555128   6.30971473   1.80277564   5.           3.28823661
   1.60078106   1.03077641   2.26384628   1.5          1.80277564
   1.82002747   1.95256242   2.61007663   1.76776695   1.60078106
   0.70710678   3.48209707   2.79508497   1.25         2.26384628
   1.82002747   1.5          3.57945527   4.13823634   7.97652807]
Number of mm to add to the axial length (due to the cornea) = 2
grad_arr2 = [0. 4. 4. 4. 4. 4. 4. 4. 4. 4. 0. 0. 0. 0. 0. 0. 0. 0. 0. 0. 0. 0. 0. 0.
 0. 0. 0. 0. 0. 0. 0. 0. 0. 0. 0. 0. 0. 0. 0. 0. 0. 0. 0. 0. 0. 0. 0. 0.
 0. 0. 0. 0. 0. 0. 0. 0. 0. 0. 0. 0. 0. 0. 0. 0. 0. 0. 0. 0. 0. 0. 0. 0.
 0. 0. 0. 0. 0. 0. 0. 0. 0. 0. 0. 0. 0. 0. 0. 0. 0. 0. 0. 0. 0. 0. 0. 0.
 0. 0. 0. 0. 0. 0. 0. 0. 0. 0. 0. 0. 0. 0. 0. 0. 0. 0. 0. 0. 0. 0. 0. 0.
 0. 0. 0. 0. 0. 0. 0. 0. 0. 0. 0. 0. 0. 0. 0. 0. 0. 0. 0. 0. 0. 0. 0. 0.
 0. 0. 0. 0. 0. 0. 0. 0. 0. 0. 0. 0. 0. 0. 0. 0. 0. 0. 0. 0. 0. 0. 0. 0.
 0. 0. 0.]
Number of mm to add to the axial length (due to intraconal fat) = 1
Axial length = 22.0 mm 

slice 89 -- voxels -- lens: 4 | nerve: 42 | int fat: 150 | globe: 301
```````````right eye: lens: 4 | nerve: 42 | int fat: 150 | globe: 301
com_lens: [118. 190.]
axis minor lens = 0.0 
axis major lens = 4.47213595499958
Number of points of the line in the image space: 256
Number of intersection points in lens: 1
Lens extreme intersection point: [118 190]
Number of instersection points in globe: 17
Globe extreme intersection point: [118 173]
grad_arr = [ 23.94394495 175.70020632  27.85004488 141.40124646 218.49713957
 158.50591472  49.11720676 295.1572674  304.95829633  91.70400755
   5.75543222   7.94119009   6.17454452   6.89655711   4.45112345
   2.57390754   5.36772764   6.38846617   7.04006392   5.03115295
   2.13600094   0.90138782   3.473111     3.91311896   1.82002747
   3.0516389    3.50891721   2.57390754   0.5          0.55901699
   2.15058132   1.27475488   2.01556444   2.57390754   0.90138782
   0.90138782   3.01039864   5.06211418   1.90394328   2.01556444
   1.80277564   3.28823661   2.75         1.82002747   1.80277564
   0.79056942   3.2596012    3.04138127   2.57390754   2.01556444
   4.60977223   2.37170825   0.5          1.11803399   1.
   0.70710678   0.55901699   2.47487373   3.01039864   2.23606798
   2.01556444   1.90394328   1.03077641   2.30488611   6.56220237]
Number of mm to add to the axial length (due to the cornea) = 3
grad_arr2 = [0. 0. 4. 4. 4. 4. 4. 4. 4. 4. 4. 4. 0. 0. 0. 0. 0. 0. 0. 0. 0. 0. 0. 0.
 0. 0. 0. 0. 0. 0. 0. 0. 0. 0. 0. 0. 0. 0. 0. 0. 0. 0. 0. 0. 0. 0. 0. 0.
 0. 0. 0. 0. 0. 0. 0. 0. 0. 0. 0. 0. 0. 0. 0. 0. 0. 0. 0. 0. 0. 0. 0. 0.
 0. 0. 0. 0. 0. 0. 0. 0. 0. 0. 0. 0. 0. 0. 0. 0. 0. 0. 0. 0. 0. 0. 0. 0.
 0. 0. 0. 0. 0. 0. 0. 0. 0. 0. 0. 0. 0. 0. 0. 0. 0. 0. 0. 0. 0. 0. 0. 0.
 0. 0. 0. 0. 0. 0. 0. 0. 0. 0. 0. 0. 0. 0. 0. 0. 0. 0. 0. 0. 0. 0. 0. 0.
 0. 0. 0. 0. 0. 0. 0. 0. 0. 0. 0. 0. 0. 0. 0. 0. 0. 0. 0. 0. 0. 0. 0. 0.
 0. 0. 0. 0.]
Number of mm to add to the axial length (due to intraconal fat) = 2
Axial length = 23.0 mm 

slice 88 -- voxels -- lens: 1 | nerve: 54 | int fat: 139 | globe: 285
```````````right eye: lens: 1 | nerve: 54 | int fat: 139 | globe: 285
com_lens: [117. 190.]
axis minor lens = 0.0 
axis major lens = 0.0
Number of points of the line in the image space: 256
Number of intersection points in lens: 1
Lens extreme intersection point: [117 190]
Number of instersection points in globe: 17
Globe extreme intersection point: [117 173]
grad_arr = [ 35.4559586  122.34224536   3.75        56.13877893  84.40379138
 188.26261578  61.72165341 284.79510178 271.37669852  46.38763305
   6.01040764   7.90569415   8.34415963   3.48209707   4.37321392
   6.40312424   6.10327781   7.51664819   5.55090083   2.06155281
   1.45773797   4.16082924   3.57945527   2.54950976   2.57390754
   1.           2.57390754   0.79056942   1.95256242   3.04138127
   3.36340601   0.79056942   4.4229515    4.47213595   2.25
   0.90138782   1.11803399   0.90138782   0.75         2.25
   1.45773797   2.51246891   2.61007663   0.90138782   0.35355339
   0.90138782   0.90138782   3.           4.03112887   4.03887361
   5.25594901   1.60078106   3.36340601   0.55901699   3.90512484
   2.37170825   3.04138127   2.70416346   1.60078106   1.25
   0.75         1.45773797   2.61007663   1.3462912    3.75      ]
Number of mm to add to the axial length (due to the cornea) = 1
grad_arr2 = [0. 4. 4. 4. 4. 4. 4. 4. 4. 4. 4. 4. 0. 0. 0. 0. 0. 0. 0. 0. 0. 0. 0. 0.
 0. 0. 0. 0. 0. 0. 0. 0. 0. 0. 0. 0. 0. 0. 0. 0. 0. 0. 0. 0. 0. 0. 0. 0.
 0. 0. 0. 0. 0. 0. 0. 0. 0. 0. 0. 0. 0. 0. 0. 0. 0. 0. 0. 0. 0. 0. 0. 0.
 0. 0. 0. 0. 0. 0. 0. 0. 0. 0. 0. 0. 0. 0. 0. 0. 0. 0. 0. 0. 0. 0. 0. 0.
 0. 0. 0. 0. 0. 0. 0. 0. 0. 0. 0. 0. 0. 0. 0. 0. 0. 0. 0. 0. 0. 0. 0. 0.
 0. 0. 0. 0. 0. 0. 0. 0. 0. 0. 0. 0. 0. 0. 0. 0. 0. 0. 0. 0. 0. 0. 0. 0.
 0. 0. 0. 0. 0. 0. 0. 0. 0. 0. 0. 0. 0. 0. 0. 0. 0. 0. 0. 0. 0. 0. 0. 0.
 0. 0. 0. 0.]
Number of mm to add to the axial length (due to intraconal fat) = 1
Axial length = 20.0 mm 

slice 87 -- voxels -- lens: 0 | nerve: 81 | int fat: 140 | globe: 265
```````````right eye: lens: 0 | nerve: 81 | int fat: 140 | globe: 265
--------- BEST SLICE: [90] ---------

Final axial length: 22.0mm


subject: 2022160100127
com_lens: [126 190  83]
com_eyeball: [125 181  82]
com_nerve: [113 161  77]
slices: [83 82 81 80 79 78 77] 

slice 83 -- voxels -- lens: 28 | nerve: 14 | int fat: 149 | globe: 375
```````````right eye: lens: 28 | nerve: 14 | int fat: 149 | globe: 375
com_lens: [126. 190.]
axis minor lens = 4.494482718455176 
axis major lens = 7.945197021204235
Number of points of the line in the image space: 256
Number of intersection points in lens: 5
Lens extreme intersection point: [126 192]
Number of instersection points in globe: 17
Globe extreme intersection point: [126 171]
grad_arr = [280.49242414 259.38123486  99.27298223 276.82237084 124.29526339
 197.18218099 369.64011214 169.17612864   8.35538748  13.97542486
   5.22015325   7.81024968   6.56220237   0.79056942   1.45773797
   4.43001129   2.76134025   2.82842712   2.79508497   1.41421356
   2.91547595   1.           2.35849528   2.06155281   3.09232922
   2.46221445   2.30488611   1.60078106   0.75         0.55901699
   1.11803399   1.67705098   1.11803399   3.75832409   4.31566913
   0.79056942   3.5531676    2.61007663   3.01039864   3.88104367
   5.15388203   3.71651719   3.91311896   0.55901699   1.82002747
   4.19076365   2.30488611   3.5531676    3.16227766   1.82002747
   3.04138127   4.65026881   1.82002747   2.46221445   1.95256242
   1.52069063   1.95256242   2.70416346   2.30488611   1.76776695
   1.60078106   2.51246891   6.04669331]
Number of mm to add to the axial length (due to the cornea) = 1
grad_arr2 = [0. 4. 4. 4. 4. 4. 4. 4. 4. 5. 5. 0. 0. 0. 0. 0. 0. 0. 0. 0. 0. 0. 0. 0.
 0. 0. 0. 0. 0. 0. 0. 0. 0. 0. 0. 0. 0. 0. 0. 0. 0. 0. 0. 0. 0. 0. 0. 0.
 0. 0. 0. 0. 0. 0. 0. 0. 0. 0. 0. 0. 0. 0. 0. 0. 0. 0. 0. 0. 0. 0. 0. 0.
 0. 0. 0. 0. 0. 0. 0. 0. 0. 0. 0. 0. 0. 0. 0. 0. 0. 0. 0. 0. 0. 0. 0. 0.
 0. 0. 0. 0. 0. 0. 0. 0. 0. 0. 0. 0. 0. 0. 0. 0. 0. 0. 0. 0. 0. 0. 0. 0.
 0. 0. 0. 0. 0. 0. 0. 0. 0. 0. 0. 0. 0. 0. 0. 0. 0. 0. 0. 0. 0. 0. 0. 0.
 0. 0. 0. 0. 0. 0. 0. 0. 0. 0. 0. 0. 0. 0. 0. 0. 0. 0. 0. 0. 0. 0. 0. 0.
 0. 0.]
Number of mm to add to the axial length (due to intraconal fat) = 1
Axial length = 24.0 mm 

slice 82 -- voxels -- lens: 28 | nerve: 26 | int fat: 166 | globe: 375
```````````right eye: lens: 28 | nerve: 26 | int fat: 166 | globe: 375
com_lens: [126. 190.]
axis minor lens = 4.494482718455176 
axis major lens = 7.945197021204235
Number of points of the line in the image space: 256
Number of intersection points in lens: 5
Lens extreme intersection point: [126 192]
Number of instersection points in globe: 17
Globe extreme intersection point: [126 171]
grad_arr = [277.30995745 254.05277503  82.77982846 308.65393242 127.98828071
 280.65659622 364.33569685 128.51775169   4.93077073  15.30522787
  10.76162163   6.04669331   8.96172416   4.27931069   2.85043856
   4.69707356   0.70710678   2.70416346   1.03077641   2.57390754
   5.52268051   3.04138127   3.01039864   3.53553391   4.3660623
   6.60018939   5.59016994   5.31507291   0.           1.27475488
   2.01556444   2.79508497   5.85234996   2.23606798   6.2699681
   6.96419414   3.04138127   1.58113883   1.41421356   0.79056942
   1.45773797   0.70710678   1.45773797   0.79056942   1.52069063
   0.55901699   2.37170825   1.41421356   1.06066017   0.90138782
   1.58113883   0.5          0.70710678   2.51246891   1.67705098
   1.60078106   2.57390754   2.30488611   1.82002747   0.79056942
   1.95256242   1.25         4.93077073]
Number of mm to add to the axial length (due to the cornea) = 1
grad_arr2 = [0. 4. 4. 4. 4. 4. 4. 4. 4. 5. 0. 0. 0. 0. 0. 0. 0. 0. 0. 0. 0. 0. 0. 0.
 0. 0. 0. 0. 0. 0. 0. 0. 0. 0. 0. 0. 0. 0. 0. 0. 0. 0. 0. 0. 0. 0. 0. 0.
 0. 0. 0. 0. 0. 0. 0. 0. 0. 0. 0. 0. 0. 0. 0. 0. 0. 0. 0. 0. 0. 0. 0. 0.
 0. 0. 0. 0. 0. 0. 0. 0. 0. 0. 0. 0. 0. 0. 0. 0. 0. 0. 0. 0. 0. 0. 0. 0.
 0. 0. 0. 0. 0. 0. 0. 0. 0. 0. 0. 0. 0. 0. 0. 0. 0. 0. 0. 0. 0. 0. 0. 0.
 0. 0. 0. 0. 0. 0. 0. 0. 0. 0. 0. 0. 0. 0. 0. 0. 0. 0. 0. 0. 0. 0. 0. 0.
 0. 0. 0. 0. 0. 0. 0. 0. 0. 0. 0. 0. 0. 0. 0. 0. 0. 0. 0. 0. 0. 0. 0. 0.
 0. 0.]
Number of mm to add to the axial length (due to intraconal fat) = 1
Axial length = 24.0 mm 

slice 81 -- voxels -- lens: 24 | nerve: 28 | int fat: 175 | globe: 376
```````````right eye: lens: 24 | nerve: 28 | int fat: 175 | globe: 376
com_lens: [126. 190.]
axis minor lens = 3.993059151996737 
axis major lens = 7.487020676387577
Number of points of the line in the image space: 256
Number of intersection points in lens: 4
Lens extreme intersection point: [126 192]
Number of instersection points in globe: 18
Globe extreme intersection point: [126 171]
grad_arr = [2.76043588e+02 2.62241420e+02 8.98136961e+01 2.94870310e+02
 7.45691793e+01 3.03292351e+02 3.18128315e+02 7.99038485e+01
 4.13823634e+00 1.42521928e+01 1.12971235e+01 1.04313230e+01
 5.50000000e+00 1.95256242e+00 7.07106781e-01 2.13600094e+00
 3.57945527e+00 1.60078106e+00 5.00000000e-01 9.01387819e-01
 5.40832691e+00 2.12132034e+00 2.30488611e+00 4.27200187e+00
 4.31566913e+00 1.60078106e+00 4.00000000e+00 3.53553391e+00
 2.01556444e+00 5.59016994e-01 1.41421356e+00 1.45773797e+00
 5.59016994e-01 3.53553391e-01 2.01556444e+00 3.50891721e+00
 2.50000000e-01 3.00000000e+00 5.59016994e-01 1.25000000e+00
 2.35849528e+00 1.03077641e+00 1.90394328e+00 3.50891721e+00
 4.03112887e+00 3.25960120e+00 1.67705098e+00 3.48209707e+00
 7.07106781e-01 3.35410197e+00 1.60078106e+00 1.25000000e+00
 1.52069063e+00 2.35849528e+00 1.25000000e+00 5.59016994e-01
 2.01556444e+00 5.59016994e-01 2.50000000e-01 1.03077641e+00
 5.59016994e-01 7.90569415e-01 4.42295150e+00]
Number of mm to add to the axial length (due to the cornea) = 1
grad_arr2 = [0. 4. 4. 4. 4. 4. 4. 4. 5. 5. 0. 0. 0. 0. 0. 0. 0. 0. 0. 0. 0. 0. 0. 0.
 0. 0. 0. 0. 0. 0. 0. 0. 0. 0. 0. 0. 0. 0. 0. 0. 0. 0. 0. 0. 0. 0. 0. 0.
 0. 0. 0. 0. 0. 0. 0. 0. 0. 0. 0. 0. 0. 0. 0. 0. 0. 0. 0. 0. 0. 0. 0. 0.
 0. 0. 0. 0. 0. 0. 0. 0. 0. 0. 0. 0. 0. 0. 0. 0. 0. 0. 0. 0. 0. 0. 0. 0.
 0. 0. 0. 0. 0. 0. 0. 0. 0. 0. 0. 0. 0. 0. 0. 0. 0. 0. 0. 0. 0. 0. 0. 0.
 0. 0. 0. 0. 0. 0. 0. 0. 0. 0. 0. 0. 0. 0. 0. 0. 0. 0. 0. 0. 0. 0. 0. 0.
 0. 0. 0. 0. 0. 0. 0. 0. 0. 0. 0. 0. 0. 0. 0. 0. 0. 0. 0. 0. 0. 0. 0. 0.
 0. 0.]
Number of mm to add to the axial length (due to intraconal fat) = 1
Axial length = 24.0 mm 

slice 80 -- voxels -- lens: 16 | nerve: 35 | int fat: 187 | globe: 372
```````````right eye: lens: 16 | nerve: 35 | int fat: 187 | globe: 372
com_lens: [126. 191.]
axis minor lens = 3.6522917309054934 
axis major lens = 5.671046209682951
Number of points of the line in the image space: 256
Number of intersection points in lens: 4
Lens extreme intersection point: [126 192]
Number of instersection points in globe: 18
Globe extreme intersection point: [126 171]
grad_arr = [2.73268755e+02 2.24506403e+02 5.17065035e+01 6.85551785e+01
 1.13142057e+02 1.16836692e+02 2.05208431e+02 1.72518115e+01
 1.19817570e+01 1.04701958e+01 6.26498204e+00 6.18970920e+00
 3.04138127e+00 1.75000000e+00 1.80277564e+00 1.11803399e+00
 7.90569415e-01 2.01556444e+00 3.25960120e+00 3.25960120e+00
 1.25000000e+00 2.15058132e+00 1.82002747e+00 5.00000000e-01
 1.27475488e+00 2.50000000e-01 1.76776695e+00 1.95256242e+00
 1.11803399e+00 1.27475488e+00 2.65753645e+00 7.07106781e-01
 7.90569415e-01 7.07106781e-01 2.50000000e-01 2.15058132e+00
 1.25000000e+00 3.71651719e+00 5.15388203e+00 3.25960120e+00
 3.60555128e+00 1.50000000e+00 3.09232922e+00 1.45773797e+00
 1.95256242e+00 2.79508497e+00 1.80277564e+00 3.48209707e+00
 4.36606230e+00 3.16227766e+00 2.01556444e+00 3.53553391e+00
 3.13249102e+00 3.00000000e+00 5.00000000e-01 5.00000000e-01
 2.00000000e+00 3.69120577e+00 2.61007663e+00 1.11803399e+00
 2.50000000e-01 2.23606798e+00 7.15017482e+00]
Number of mm to add to the axial length (due to the cornea) = 1
grad_arr2 = [0. 4. 4. 4. 4. 4. 4. 4. 5. 5. 0. 0. 0. 0. 0. 0. 0. 0. 0. 0. 0. 0. 0. 0.
 0. 0. 0. 0. 0. 0. 0. 0. 0. 0. 0. 0. 0. 0. 0. 0. 0. 0. 0. 0. 0. 0. 0. 0.
 0. 0. 0. 0. 0. 0. 0. 0. 0. 0. 0. 0. 0. 0. 0. 0. 0. 0. 0. 0. 0. 0. 0. 0.
 0. 0. 0. 0. 0. 0. 0. 0. 0. 0. 0. 0. 0. 0. 0. 0. 0. 0. 0. 0. 0. 0. 0. 0.
 0. 0. 0. 0. 0. 0. 0. 0. 0. 0. 0. 0. 0. 0. 0. 0. 0. 0. 0. 0. 0. 0. 0. 0.
 0. 0. 0. 0. 0. 0. 0. 0. 0. 0. 0. 0. 0. 0. 0. 0. 0. 0. 0. 0. 0. 0. 0. 0.
 0. 0. 0. 0. 0. 0. 0. 0. 0. 0. 0. 0. 0. 0. 0. 0. 0. 0. 0. 0. 0. 0. 0. 0.
 0. 0.]
Number of mm to add to the axial length (due to intraconal fat) = 1
Axial length = 24.0 mm 

slice 79 -- voxels -- lens: 3 | nerve: 39 | int fat: 199 | globe: 360
```````````right eye: lens: 3 | nerve: 39 | int fat: 199 | globe: 360
com_lens: [126. 191.]
axis minor lens = 1.3333333333333333 
axis major lens = 2.3094010767585034
Number of points of the line in the image space: 256
Number of intersection points in lens: 2
Lens extreme intersection point: [126 191]
Number of instersection points in globe: 18
Globe extreme intersection point: [126 172]
grad_arr = [ 75.54634339 198.40567658  76.60001632 130.75860392  76.15280691
  77.04625234 222.08810189 197.78902902   7.30154093   2.54950976
  10.04054281   2.26384628   3.01039864   0.25         1.95256242
   0.55901699   4.06970515   2.85043856   2.57390754   3.36340601
   1.80277564   0.55901699   0.55901699   1.27475488   0.55901699
   1.95256242   2.76134025   2.01556444   0.90138782   1.27475488
   1.45773797   2.30488611   2.01556444   2.06155281   1.27475488
   2.51246891   1.76776695   3.71651719   2.13600094   3.57945527
   3.81608438   3.09232922   3.25         0.55901699   2.13600094
   0.55901699   2.30488611   5.55090083   2.01556444   4.24264069
   2.30488611   3.20156212   3.78318649   0.79056942   2.51246891
   3.01039864   1.41421356   2.35849528   1.           1.06066017
   2.5          2.15058132   2.79508497   6.80073525]
Number of mm to add to the axial length (due to the cornea) = 2
grad_arr2 = [0. 0. 4. 4. 4. 4. 4. 4. 4. 4. 0. 0. 0. 0. 0. 0. 0. 0. 0. 0. 0. 0. 0. 0.
 0. 0. 0. 0. 0. 0. 0. 0. 0. 0. 0. 0. 0. 0. 0. 0. 0. 0. 0. 0. 0. 0. 0. 0.
 0. 0. 0. 0. 0. 0. 0. 0. 0. 0. 0. 0. 0. 0. 0. 0. 0. 0. 0. 0. 0. 0. 0. 0.
 0. 0. 0. 0. 0. 0. 0. 0. 0. 0. 0. 0. 0. 0. 0. 0. 0. 0. 0. 0. 0. 0. 0. 0.
 0. 0. 0. 0. 0. 0. 0. 0. 0. 0. 0. 0. 0. 0. 0. 0. 0. 0. 0. 0. 0. 0. 0. 0.
 0. 0. 0. 0. 0. 0. 0. 0. 0. 0. 0. 0. 0. 0. 0. 0. 0. 0. 0. 0. 0. 0. 0. 0.
 0. 0. 0. 0. 0. 0. 0. 0. 0. 0. 0. 0. 0. 0. 0. 0. 0. 0. 0. 0. 0. 0. 0. 0.
 0. 0. 0.]
Number of mm to add to the axial length (due to intraconal fat) = 2
Axial length = 24.0 mm 

slice 78 -- voxels -- lens: 0 | nerve: 60 | int fat: 178 | globe: 350
```````````right eye: lens: 0 | nerve: 60 | int fat: 178 | globe: 350
slice 77 -- voxels -- lens: 0 | nerve: 82 | int fat: 180 | globe: 325
```````````right eye: lens: 0 | nerve: 82 | int fat: 180 | globe: 325
--------- BEST SLICE: [82] ---------

Final axial length: 24.0mm


subject: 2022160100132
com_lens: [125 196  66]
com_eyeball: [122 189  69]
com_nerve: [111 169  72]
slices: [66 67 68 69 70 71 72] 

slice 66 -- voxels -- lens: 27 | nerve: 0 | int fat: 165 | globe: 310
```````````right eye: lens: 27 | nerve: 0 | int fat: 165 | globe: 310
slice 67 -- voxels -- lens: 21 | nerve: 0 | int fat: 165 | globe: 327
```````````right eye: lens: 21 | nerve: 0 | int fat: 165 | globe: 327
slice 68 -- voxels -- lens: 12 | nerve: 3 | int fat: 134 | globe: 347
```````````right eye: lens: 12 | nerve: 3 | int fat: 134 | globe: 347
com_lens: [124. 197.]
axis minor lens = 2.801149037280554 
axis major lens = 5.5815377872896486
Number of points of the line in the image space: 256
Number of intersection points in lens: 3
Lens extreme intersection point: [124 198]
Number of instersection points in globe: 17
Globe extreme intersection point: [124 179]
grad_arr = [1.17938808e+02 1.62766896e+02 3.14294846e+01 1.78620408e+02
 1.70025917e+02 3.36832674e+01 3.93972477e+02 3.65774692e+02
 6.00754734e+01 3.53553391e+00 2.21317080e+01 4.13823634e+00
 1.03591747e+01 5.03115295e+00 6.05185922e+00 3.01039864e+00
 1.00000000e+00 1.06066017e+00 7.07106781e-01 1.27475488e+00
 2.85043856e+00 2.50000000e-01 2.79508497e+00 1.25000000e+00
 2.01556444e+00 2.54950976e+00 1.90394328e+00 2.01556444e+00
 1.67705098e+00 2.35849528e+00 3.02076149e+00 4.50693909e+00
 4.80234318e+00 4.92442890e+00 2.35849528e+00 3.57945527e+00
 5.52268051e+00 5.31507291e+00 5.05593710e+00 1.58113883e+00
 2.75000000e+00 2.57390754e+00 2.51246891e+00 3.20156212e+00
 1.11803399e+00 1.03077641e+00 1.90394328e+00 2.50000000e+00
 2.00000000e+00 9.01387819e-01 2.65753645e+00 3.25000000e+00
 1.27475488e+00 3.53553391e-01 2.01556444e+00 2.50000000e-01
 6.94622199e+00]
Number of mm to add to the axial length (due to the cornea) = 1
grad_arr2 = [0. 0. 4. 4. 0. 6. 6. 6. 6. 6. 0. 0. 0. 0. 0. 0. 0. 0. 0. 0. 0. 0. 0. 0.
 0. 0. 0. 0. 0. 0. 0. 0. 0. 0. 0. 0. 0. 0. 0. 0. 0. 0. 0. 0. 0. 0. 0. 0.
 0. 0. 0. 0. 0. 0. 0. 0. 0. 0. 0. 0. 0. 0. 0. 0. 0. 0. 0. 0. 0. 0. 0. 0.
 0. 0. 0. 0. 0. 0. 0. 0. 0. 0. 0. 0. 0. 0. 0. 0. 0. 0. 0. 0. 0. 0. 0. 0.
 0. 0. 0. 0. 0. 0. 0. 0. 0. 0. 0. 0. 0. 0. 0. 0. 0. 0. 0. 0. 0. 0. 0. 0.
 0. 0. 0. 0. 0. 0. 0. 0. 0. 0. 0. 0. 0. 0. 0. 0. 0. 0. 0. 0. 0. 0. 0. 0.
 0. 0. 0. 0. 0. 0. 0. 0. 0. 0. 0. 0. 0. 0. 0. 0. 0. 0. 0. 0. 0. 0. 0. 0.
 0. 0. 0. 0. 0. 0. 0. 0. 0. 0.]
Number of mm to add to the axial length (due to intraconal fat) = 2
Axial length = 23.0 mm 

slice 69 -- voxels -- lens: 3 | nerve: 39 | int fat: 112 | globe: 361
```````````right eye: lens: 3 | nerve: 39 | int fat: 112 | globe: 361
com_lens: [124. 198.]
axis minor lens = 1.3333333333333333 
axis major lens = 2.3094010767585034
Number of points of the line in the image space: 256
Number of intersection points in lens: 2
Lens extreme intersection point: [124 198]
Number of instersection points in globe: 18
Globe extreme intersection point: [124 179]
grad_arr = [ 40.14504951 114.37684425  11.40449473 126.12890232  83.98288516
  20.0156189  285.88076623 282.94809595  57.62215286   8.53302408
  20.05772918   9.39747306  14.36358242   2.91547595   5.25594901
   3.57945527   1.82002747   2.51246891   1.52069063   0.55901699
   2.51246891   3.48209707   4.03112887   3.04138127   2.6925824
   2.13600094   1.52069063   2.26384628   2.06155281   3.33541602
   4.67038542   2.79508497   3.           1.75         2.01556444
   2.54950976   1.90394328   3.78318649   3.01039864   0.75
   3.20156212   2.91547595   1.90394328   0.90138782   2.12132034
   3.40036763   1.3462912    0.90138782   3.           4.3660623
   3.82426464   1.76776695   2.51246891   4.85412196   4.65026881
   4.25         7.75403121]
Number of mm to add to the axial length (due to the cornea) = 1
grad_arr2 = [0. 0. 4. 4. 0. 6. 6. 6. 6. 6. 0. 0. 0. 0. 0. 0. 0. 0. 0. 0. 0. 0. 0. 0.
 0. 0. 0. 0. 0. 0. 0. 0. 0. 0. 0. 0. 0. 0. 0. 0. 0. 0. 0. 0. 0. 0. 0. 0.
 0. 0. 0. 0. 0. 0. 0. 0. 0. 0. 0. 0. 0. 0. 0. 0. 0. 0. 0. 0. 0. 0. 0. 0.
 0. 0. 0. 0. 0. 0. 0. 0. 0. 0. 0. 0. 0. 0. 0. 0. 0. 0. 0. 0. 0. 0. 0. 0.
 0. 0. 0. 0. 0. 0. 0. 0. 0. 0. 0. 0. 0. 0. 0. 0. 0. 0. 0. 0. 0. 0. 0. 0.
 0. 0. 0. 0. 0. 0. 0. 0. 0. 0. 0. 0. 0. 0. 0. 0. 0. 0. 0. 0. 0. 0. 0. 0.
 0. 0. 0. 0. 0. 0. 0. 0. 0. 0. 0. 0. 0. 0. 0. 0. 0. 0. 0. 0. 0. 0. 0. 0.
 0. 0. 0. 0. 0. 0. 0. 0. 0. 0.]
Number of mm to add to the axial length (due to intraconal fat) = 2
Axial length = 23.0 mm 

slice 70 -- voxels -- lens: 0 | nerve: 77 | int fat: 104 | globe: 366
```````````right eye: lens: 0 | nerve: 77 | int fat: 104 | globe: 366
slice 71 -- voxels -- lens: 0 | nerve: 110 | int fat: 93 | globe: 364
```````````right eye: lens: 0 | nerve: 110 | int fat: 93 | globe: 364
slice 72 -- voxels -- lens: 0 | nerve: 127 | int fat: 104 | globe: 357
```````````right eye: lens: 0 | nerve: 127 | int fat: 104 | globe: 357
--------- BEST SLICE: [68] ---------

Final axial length: 23.0mm


subject: 2022160100133
com_lens: [126 192  52]
com_eyeball: [124 184  53]
com_nerve: [112 166  55]
slices: [52 53 54 55] 

slice 52 -- voxels -- lens: 22 | nerve: 44 | int fat: 93 | globe: 311
```````````right eye: lens: 22 | nerve: 44 | int fat: 93 | globe: 311
com_lens: [126. 192.]
axis minor lens = 3.311750961878069 
axis major lens = 8.316521927552309
Number of points of the line in the image space: 256
Number of intersection points in lens: 3
Lens extreme intersection point: [126 193]
Number of instersection points in globe: 16
Globe extreme intersection point: [126 175]
grad_arr = [1.96936855e+02 2.51435877e+02 6.06763957e+01 2.37992910e+02
 4.06970515e+00 3.61208475e+02 2.34477744e+02 8.53302408e+00
 6.02079729e+00 7.75403121e+00 5.22015325e+00 5.70635611e+00
 3.95284708e+00 3.55316760e+00 5.65685425e+00 1.02774024e+01
 3.36340601e+00 5.59016994e-01 1.25000000e+00 2.26384628e+00
 1.50000000e+00 7.07106781e-01 1.45773797e+00 2.70416346e+00
 4.50693909e+00 3.75000000e+00 2.01556444e+00 7.90569415e-01
 2.79508497e+00 9.01387819e-01 2.82842712e+00 3.75832409e+00
 5.02493781e+00 4.69707356e+00 3.64005494e+00 3.95284708e+00
 3.53553391e+00 1.75000000e+00 1.11803399e+00 1.27475488e+00
 7.90569415e-01 1.82002747e+00 1.41421356e+00 1.11803399e+00
 7.50000000e-01 4.30116263e+00 1.34629120e+00 4.50693909e+00
 1.90394328e+00 2.61007663e+00 3.53553391e+00 2.69258240e+00
 6.42748007e+00 4.69707356e+00 1.14918449e+01 5.22015325e+00
 1.03983172e+01 7.38664335e+00 1.76776695e+00 3.53553391e-01
 1.00000000e+00 7.43303437e+00]
Number of mm to add to the axial length (due to the cornea) = 1
grad_arr2 = [0. 4. 4. 4. 0. 6. 6. 0. 0. 0. 0. 0. 0. 0. 0. 0. 0. 0. 0. 0. 0. 0. 0. 0.
 0. 0. 0. 0. 0. 0. 0. 0. 0. 0. 0. 0. 0. 0. 0. 0. 0. 0. 0. 0. 0. 0. 0. 0.
 0. 0. 0. 0. 0. 0. 0. 0. 0. 0. 0. 0. 0. 0. 0. 0. 0. 0. 0. 0. 0. 0. 0. 0.
 0. 0. 0. 0. 0. 0. 0. 0. 0. 0. 0. 0. 0. 0. 0. 0. 0. 0. 0. 0. 0. 0. 0. 0.
 0. 0. 0. 0. 0. 0. 0. 0. 0. 0. 0. 0. 0. 0. 0. 0. 0. 0. 0. 0. 0. 0. 0. 0.
 0. 0. 0. 0. 0. 0. 0. 0. 0. 0. 0. 0. 0. 0. 0. 0. 0. 0. 0. 0. 0. 0. 0. 0.
 0. 0. 0. 0. 0. 0. 0. 0. 0. 0. 0. 0. 0. 0. 0. 0. 0. 0. 0. 0. 0. 0. 0. 0.
 0. 0. 0. 0. 0. 0.]
Number of mm to add to the axial length (due to intraconal fat) = 1
Axial length = 21.0 mm 

slice 53 -- voxels -- lens: 18 | nerve: 74 | int fat: 85 | globe: 318
```````````right eye: lens: 18 | nerve: 74 | int fat: 85 | globe: 318
com_lens: [127. 192.]
axis minor lens = 3.2597461729160675 
axis major lens = 7.033691798782331
Number of points of the line in the image space: 256
Number of intersection points in lens: 4
Lens extreme intersection point: [127 193]
Number of instersection points in globe: 15
Globe extreme intersection point: [127 175]
grad_arr = [2.59045001e+02 2.48879740e+02 5.04232089e+01 2.68750000e+02
 2.92713597e+01 3.56883209e+02 2.49761136e+02 1.43112718e+01
 2.12397034e+01 4.36606230e+00 7.21110255e+00 9.33407735e+00
 6.97316284e+00 9.01387819e-01 3.75000000e+00 4.03112887e+00
 3.05163890e+00 5.36772764e+00 6.95071939e+00 4.60977223e+00
 2.46221445e+00 3.75000000e+00 3.25960120e+00 1.95256242e+00
 3.35410197e+00 1.45773797e+00 4.06970515e+00 3.25960120e+00
 2.50000000e+00 3.53553391e-01 5.00000000e-01 5.59016994e-01
 1.80277564e+00 1.41421356e+00 1.50000000e+00 4.50693909e+00
 6.73145601e+00 5.70087713e+00 2.01556444e+00 1.50000000e+00
 1.00000000e+00 2.54950976e+00 2.85043856e+00 3.25000000e+00
 4.24264069e+00 1.52069063e+00 2.01556444e+00 1.00000000e+00
 1.60078106e+00 1.00000000e+00 1.58113883e+00 2.57390754e+00
 1.67705098e+00 3.55316760e+00 1.25000000e+00 2.50000000e-01
 7.07106781e-01 2.50000000e+00 3.01039864e+00 2.01556444e+00
 2.15058132e+00 7.38664335e+00]
Number of mm to add to the axial length (due to the cornea) = 1
grad_arr2 = [0. 4. 4. 4. 6. 6. 6. 0. 0. 0. 0. 0. 0. 0. 0. 0. 0. 0. 0. 0. 0. 0. 0. 0.
 0. 0. 0. 0. 0. 0. 0. 0. 0. 0. 0. 0. 0. 0. 0. 0. 0. 0. 0. 0. 0. 0. 0. 0.
 0. 0. 0. 0. 0. 0. 0. 0. 0. 0. 0. 0. 0. 0. 0. 0. 0. 0. 0. 0. 0. 0. 0. 0.
 0. 0. 0. 0. 0. 0. 0. 0. 0. 0. 0. 0. 0. 0. 0. 0. 0. 0. 0. 0. 0. 0. 0. 0.
 0. 0. 0. 0. 0. 0. 0. 0. 0. 0. 0. 0. 0. 0. 0. 0. 0. 0. 0. 0. 0. 0. 0. 0.
 0. 0. 0. 0. 0. 0. 0. 0. 0. 0. 0. 0. 0. 0. 0. 0. 0. 0. 0. 0. 0. 0. 0. 0.
 0. 0. 0. 0. 0. 0. 0. 0. 0. 0. 0. 0. 0. 0. 0. 0. 0. 0. 0. 0. 0. 0. 0. 0.
 0. 0. 0. 0. 0. 0.]
Number of mm to add to the axial length (due to intraconal fat) = 1
Axial length = 21.0 mm 

slice 54 -- voxels -- lens: 13 | nerve: 98 | int fat: 91 | globe: 320
```````````right eye: lens: 13 | nerve: 98 | int fat: 91 | globe: 320
com_lens: [127. 192.]
axis minor lens = 2.5482013373648726 
axis major lens = 6.225841936162077
Number of points of the line in the image space: 256
Number of intersection points in lens: 3
Lens extreme intersection point: [127 193]
Number of instersection points in globe: 16
Globe extreme intersection point: [127 175]
grad_arr = [221.28403693 245.53678441  48.87228253 242.50051546  19.57357913
 329.4439444  239.19617994   9.86154146  12.79892574  10.25
   2.82842712   3.36340601   1.5          5.02493781   5.30330086
   5.20216301   2.26384628   3.18198052   2.85043856   2.01556444
   2.01556444   1.52069063   1.11803399   1.06066017   1.03077641
   0.79056942   1.90394328   2.76134025   2.51246891   1.60078106
   1.11803399   2.26384628   1.90394328   4.12310563   5.0559371
   4.59619408   4.31566913   7.35696948   2.92617498   2.15058132
   1.27475488   2.15058132   4.03112887   3.69120577   4.03112887
   3.78318649   2.25         0.5          1.03077641   2.30488611
   2.51246891   1.80277564   0.79056942   2.6925824    1.76776695
   1.41421356   1.95256242   3.01039864   1.60078106   2.01556444
   0.35355339   7.43303437]
Number of mm to add to the axial length (due to the cornea) = 1
grad_arr2 = [0. 4. 4. 4. 0. 6. 6. 0. 0. 0. 0. 0. 0. 0. 0. 0. 0. 0. 0. 0. 0. 0. 0. 0.
 0. 0. 0. 0. 0. 0. 0. 0. 0. 0. 0. 0. 0. 0. 0. 0. 0. 0. 0. 0. 0. 0. 0. 0.
 0. 0. 0. 0. 0. 0. 0. 0. 0. 0. 0. 0. 0. 0. 0. 0. 0. 0. 0. 0. 0. 0. 0. 0.
 0. 0. 0. 0. 0. 0. 0. 0. 0. 0. 0. 0. 0. 0. 0. 0. 0. 0. 0. 0. 0. 0. 0. 0.
 0. 0. 0. 0. 0. 0. 0. 0. 0. 0. 0. 0. 0. 0. 0. 0. 0. 0. 0. 0. 0. 0. 0. 0.
 0. 0. 0. 0. 0. 0. 0. 0. 0. 0. 0. 0. 0. 0. 0. 0. 0. 0. 0. 0. 0. 0. 0. 0.
 0. 0. 0. 0. 0. 0. 0. 0. 0. 0. 0. 0. 0. 0. 0. 0. 0. 0. 0. 0. 0. 0. 0. 0.
 0. 0. 0. 0. 0. 0.]
Number of mm to add to the axial length (due to intraconal fat) = 1
Axial length = 21.0 mm 

slice 55 -- voxels -- lens: 6 | nerve: 130 | int fat: 102 | globe: 320
```````````right eye: lens: 6 | nerve: 130 | int fat: 102 | globe: 320
com_lens: [126. 192.]
axis minor lens = 1.8856180831641272 
axis major lens = 4.320493798938573
Number of points of the line in the image space: 256
Number of intersection points in lens: 2
Lens extreme intersection point: [126 193]
Number of instersection points in globe: 17
Globe extreme intersection point: [126 175]
grad_arr = [108.22574786 179.80910016  47.51381378 163.62017755  16.25769049
 314.19918046 257.9365232   13.36272801  20.57304061   7.53740672
   8.05062109   1.80277564   2.35849528   9.60468636   2.85043856
   4.50693909   4.12310563   4.03112887   1.76776695   2.26384628
   1.76776695   4.12310563   4.10030487   3.25         1.52069063
   3.35410197   3.16227766   2.26384628   1.67705098   0.75
   4.19076365   5.50567889   5.0062461    4.77624329   3.28823661
   4.10030487   1.60078106   2.82842712   2.75         4.00780489
   1.52069063   0.79056942   1.27475488   1.45773797   2.61007663
   2.76134025   1.03077641   2.70416346   1.45773797   3.5
   2.26384628   3.60555128   3.16227766   3.25         1.58113883
   2.15058132   3.2596012    4.4229515    1.3462912    3.75832409
   0.90138782  11.65386202]
Number of mm to add to the axial length (due to the cornea) = 1
grad_arr2 = [0. 0. 4. 4. 4. 0. 6. 6. 0. 0. 0. 0. 0. 0. 0. 0. 0. 0. 0. 0. 0. 0. 0. 0.
 0. 0. 0. 0. 0. 0. 0. 0. 0. 0. 0. 0. 0. 0. 0. 0. 0. 0. 0. 0. 0. 0. 0. 0.
 0. 0. 0. 0. 0. 0. 0. 0. 0. 0. 0. 0. 0. 0. 0. 0. 0. 0. 0. 0. 0. 0. 0. 0.
 0. 0. 0. 0. 0. 0. 0. 0. 0. 0. 0. 0. 0. 0. 0. 0. 0. 0. 0. 0. 0. 0. 0. 0.
 0. 0. 0. 0. 0. 0. 0. 0. 0. 0. 0. 0. 0. 0. 0. 0. 0. 0. 0. 0. 0. 0. 0. 0.
 0. 0. 0. 0. 0. 0. 0. 0. 0. 0. 0. 0. 0. 0. 0. 0. 0. 0. 0. 0. 0. 0. 0. 0.
 0. 0. 0. 0. 0. 0. 0. 0. 0. 0. 0. 0. 0. 0. 0. 0. 0. 0. 0. 0. 0. 0. 0. 0.
 0. 0. 0. 0. 0. 0.]
Number of mm to add to the axial length (due to intraconal fat) = 2
Axial length = 22.0 mm 

--------- BEST SLICE: [52] ---------

Final axial length: 21.0mm


subject: 2022160100135
com_lens: [118 199  63]
com_eyeball: [117 191  67]
com_nerve: [107 170  70]
slices: [63 64 65 66 67 68 69 70] 

slice 63 -- voxels -- lens: 23 | nerve: 0 | int fat: 129 | globe: 287
```````````right eye: lens: 23 | nerve: 0 | int fat: 129 | globe: 287
slice 64 -- voxels -- lens: 23 | nerve: 0 | int fat: 160 | globe: 309
```````````right eye: lens: 23 | nerve: 0 | int fat: 160 | globe: 309
slice 65 -- voxels -- lens: 19 | nerve: 0 | int fat: 184 | globe: 324
```````````right eye: lens: 19 | nerve: 0 | int fat: 184 | globe: 324
slice 66 -- voxels -- lens: 11 | nerve: 7 | int fat: 182 | globe: 336
```````````right eye: lens: 11 | nerve: 7 | int fat: 182 | globe: 336
com_lens: [118. 199.]
axis minor lens = 2.5712973861329003 
axis major lens = 5.393598899705936
Number of points of the line in the image space: 256
Number of intersection points in lens: 3
Lens extreme intersection point: [118 200]
Number of instersection points in globe: 17
Globe extreme intersection point: [118 181]
grad_arr = [113.03345744 250.44959573  78.39403676 168.86255506 169.73232603
  28.46598848 326.23630239 273.13515427  22.20923231   6.17454452
  20.10752347  11.19430659  20.00156244   5.29740503   1.95256242
   2.13600094   1.27475488   0.55901699   2.5          2.85043856
   1.58113883   2.37170825   2.13600094   1.58113883   2.30488611
   1.3462912    0.90138782   1.80277564   0.35355339   2.37170825
   2.30488611   2.01556444   1.06066017   3.0516389    0.35355339
   3.88104367   3.0516389    1.45773797   1.06066017   3.90512484
   5.25         5.83095189   2.15058132   3.33541602   2.54950976
   1.80277564   3.82426464   4.25         2.30488611   1.67705098
   1.80277564   2.35849528   2.15058132   1.3462912    3.71651719]
Number of mm to add to the axial length (due to the cornea) = 2
grad_arr2 = [0. 0. 4. 4. 4. 4. 6. 6. 6. 6. 6. 6. 0. 0. 0. 0. 0. 0. 0. 0. 0. 0. 0. 0.
 0. 0. 0. 0. 0. 0. 0. 0. 0. 0. 0. 0. 0. 0. 0. 0. 0. 0. 0. 0. 0. 0. 0. 0.
 0. 0. 0. 0. 0. 0. 0. 0. 0. 0. 0. 0. 0. 0. 0. 0. 0. 0. 0. 0. 0. 0. 0. 0.
 0. 0. 0. 0. 0. 0. 0. 0. 0. 0. 0. 0. 0. 0. 0. 0. 0. 0. 0. 0. 0. 0. 0. 0.
 0. 0. 0. 0. 0. 0. 0. 0. 0. 0. 0. 0. 0. 0. 0. 0. 0. 0. 0. 0. 0. 0. 0. 0.
 0. 0. 0. 0. 0. 0. 0. 0. 0. 0. 0. 0. 0. 0. 0. 0. 0. 0. 0. 0. 0. 0. 0. 0.
 0. 0. 0. 0. 0. 0. 0. 0. 0. 0. 0. 0. 0. 0. 0. 0. 0. 0. 0. 0. 0. 0. 0. 0.
 0. 0. 0. 0. 0. 0. 0. 0. 0. 0. 0. 0.]
Number of mm to add to the axial length (due to intraconal fat) = 2
Axial length = 24.0 mm 

slice 67 -- voxels -- lens: 1 | nerve: 31 | int fat: 156 | globe: 348
```````````right eye: lens: 1 | nerve: 31 | int fat: 156 | globe: 348
com_lens: [118. 200.]
axis minor lens = 0.0 
axis major lens = 0.0
Number of points of the line in the image space: 256
Number of intersection points in lens: 1
Lens extreme intersection point: [118 200]
Number of instersection points in globe: 19
Globe extreme intersection point: [118 181]
grad_arr = [ 36.47002194 134.87795409   9.55248659 140.36782039 143.60797332
   4.85412196 269.06969357 319.56708998  90.49102165   5.14781507
  24.77145535   8.51469318  13.46291202   3.36340601   3.36340601
   3.5531676    7.61577311   8.14324874   5.75         2.82842712
   3.04138127   3.04138127   4.3660623    1.3462912    1.25
   4.43001129   1.06066017   3.50891721   2.30488611   1.06066017
   0.5          1.25         1.76776695   1.67705098   1.5
   1.76776695   4.52769257   5.09901951   3.04138127   1.11803399
   1.25         1.           0.70710678   2.65753645   1.76776695
   1.27475488   1.90394328   1.27475488   1.06066017   0.55901699
   2.30488611   3.40036763   2.65753645   2.01556444   5.75543222]
Number of mm to add to the axial length (due to the cornea) = 3
grad_arr2 = [0. 4. 4. 4. 4. 4. 6. 6. 6. 6. 6. 6. 0. 0. 0. 0. 0. 0. 0. 0. 0. 0. 0. 0.
 0. 0. 0. 0. 0. 0. 0. 0. 0. 0. 0. 0. 0. 0. 0. 0. 0. 0. 0. 0. 0. 0. 0. 0.
 0. 0. 0. 0. 0. 0. 0. 0. 0. 0. 0. 0. 0. 0. 0. 0. 0. 0. 0. 0. 0. 0. 0. 0.
 0. 0. 0. 0. 0. 0. 0. 0. 0. 0. 0. 0. 0. 0. 0. 0. 0. 0. 0. 0. 0. 0. 0. 0.
 0. 0. 0. 0. 0. 0. 0. 0. 0. 0. 0. 0. 0. 0. 0. 0. 0. 0. 0. 0. 0. 0. 0. 0.
 0. 0. 0. 0. 0. 0. 0. 0. 0. 0. 0. 0. 0. 0. 0. 0. 0. 0. 0. 0. 0. 0. 0. 0.
 0. 0. 0. 0. 0. 0. 0. 0. 0. 0. 0. 0. 0. 0. 0. 0. 0. 0. 0. 0. 0. 0. 0. 0.
 0. 0. 0. 0. 0. 0. 0. 0. 0. 0. 0. 0.]
Number of mm to add to the axial length (due to intraconal fat) = 1
Axial length = 24.0 mm 

slice 68 -- voxels -- lens: 0 | nerve: 85 | int fat: 143 | globe: 350
```````````right eye: lens: 0 | nerve: 85 | int fat: 143 | globe: 350
slice 69 -- voxels -- lens: 0 | nerve: 112 | int fat: 140 | globe: 338
```````````right eye: lens: 0 | nerve: 112 | int fat: 140 | globe: 338
slice 70 -- voxels -- lens: 0 | nerve: 130 | int fat: 142 | globe: 329
```````````right eye: lens: 0 | nerve: 130 | int fat: 142 | globe: 329
--------- BEST SLICE: [66] ---------

Final axial length: 24.0mm


subject: 2022160100136
com_lens: [120 192  73]
com_eyeball: [119 183  75]
com_nerve: [108 164  78]
slices: [73 74 75 76 77 78] 

slice 73 -- voxels -- lens: 19 | nerve: 0 | int fat: 120 | globe: 345
```````````right eye: lens: 19 | nerve: 0 | int fat: 120 | globe: 345
slice 74 -- voxels -- lens: 21 | nerve: 4 | int fat: 131 | globe: 358
```````````right eye: lens: 21 | nerve: 4 | int fat: 131 | globe: 358
com_lens: [120. 193.]
axis minor lens = 3.700445132842157 
axis major lens = 7.204379064215802
Number of points of the line in the image space: 256
Number of intersection points in lens: 4
Lens extreme intersection point: [120 194]
Number of instersection points in globe: 17
Globe extreme intersection point: [120 174]
grad_arr = [2.19737485e+02 2.07792715e+02 8.95715496e+01 1.96925430e+02
 4.68808330e+01 1.47547662e+02 2.89956139e+02 1.37750000e+02
 7.28868987e+00 4.85412196e+00 1.66620827e+01 7.65261393e+00
 8.01560977e+00 7.85015923e+00 4.31566913e+00 2.25000000e+00
 5.55090083e+00 4.92442890e+00 4.50693909e+00 2.50000000e+00
 1.25000000e+00 1.11803399e+00 1.67705098e+00 2.76134025e+00
 4.27931069e+00 7.07106781e-01 4.96235831e+00 9.01387819e-01
 2.23606798e+00 3.25960120e+00 5.46008242e+00 6.18465844e+00
 4.56207190e+00 1.11803399e+00 9.01387819e-01 2.37170825e+00
 2.91547595e+00 2.26384628e+00 3.80788655e+00 7.35272058e+00
 4.03112887e+00 2.76134025e+00 4.37321392e+00 1.41421356e+00
 4.58938994e+00 3.13249102e+00 2.69258240e+00 3.18198052e+00
 2.23606798e+00 2.50000000e-01 5.59016994e-01 1.95256242e+00
 9.01387819e-01 1.11803399e+00 2.51246891e+00 2.79508497e+00
 1.76776695e+00 1.50000000e+00 5.00000000e-01 2.35849528e+00
 9.39747306e+00]
Number of mm to add to the axial length (due to the cornea) = 1
grad_arr2 = [0. 0. 4. 4. 4. 0. 6. 6. 6. 0. 0. 0. 0. 0. 0. 0. 0. 0. 0. 0. 0. 0. 0. 0.
 0. 0. 0. 0. 0. 0. 0. 0. 0. 0. 0. 0. 0. 0. 0. 0. 0. 0. 0. 0. 0. 0. 0. 0.
 0. 0. 0. 0. 0. 0. 0. 0. 0. 0. 0. 0. 0. 0. 0. 0. 0. 0. 0. 0. 0. 0. 0. 0.
 0. 0. 0. 0. 0. 0. 0. 0. 0. 0. 0. 0. 0. 0. 0. 0. 0. 0. 0. 0. 0. 0. 0. 0.
 0. 0. 0. 0. 0. 0. 0. 0. 0. 0. 0. 0. 0. 0. 0. 0. 0. 0. 0. 0. 0. 0. 0. 0.
 0. 0. 0. 0. 0. 0. 0. 0. 0. 0. 0. 0. 0. 0. 0. 0. 0. 0. 0. 0. 0. 0. 0. 0.
 0. 0. 0. 0. 0. 0. 0. 0. 0. 0. 0. 0. 0. 0. 0. 0. 0. 0. 0. 0. 0. 0. 0. 0.
 0. 0. 0. 0. 0.]
Number of mm to add to the axial length (due to intraconal fat) = 2
Axial length = 24.0 mm 

slice 75 -- voxels -- lens: 14 | nerve: 33 | int fat: 132 | globe: 368
```````````right eye: lens: 14 | nerve: 33 | int fat: 132 | globe: 368
com_lens: [121. 193.]
axis minor lens = 2.7549163411272692 
axis major lens = 6.54047268109618
Number of points of the line in the image space: 256
Number of intersection points in lens: 3
Lens extreme intersection point: [121 194]
Number of instersection points in globe: 18
Globe extreme intersection point: [121 174]
grad_arr = [212.57057652 149.94853284 125.63463893 118.15085696  92.56686772
 184.86633685 216.76167789 101.20060524  11.79247642  16.66020708
   5.20216301  11.93995394   5.48292805   3.95284708   3.48209707
   2.47487373   4.80234318   3.53553391   0.35355339   4.67038542
   5.61805126   4.12310563   2.70416346   2.06155281   3.5531676
   3.18198052   1.95256242   1.76776695   1.06066017   1.25
   2.23606798   1.80277564   2.06155281   1.45773797   3.57945527
   3.01039864   1.80277564   3.0516389    2.47487373   2.76134025
   3.40036763   3.33541602   4.60977223   4.74341649   2.70416346
   2.6925824    2.51246891   0.79056942   2.54950976   1.67705098
   1.03077641   1.3462912    1.3462912    1.3462912    1.52069063
   0.79056942   0.79056942   3.91311896   2.13600094   5.85234996
   7.94119009]
Number of mm to add to the axial length (due to the cornea) = 1
grad_arr2 = [0. 0. 4. 4. 4. 0. 6. 6. 6. 0. 0. 0. 0. 0. 0. 0. 0. 0. 0. 0. 0. 0. 0. 0.
 0. 0. 0. 0. 0. 0. 0. 0. 0. 0. 0. 0. 0. 0. 0. 0. 0. 0. 0. 0. 0. 0. 0. 0.
 0. 0. 0. 0. 0. 0. 0. 0. 0. 0. 0. 0. 0. 0. 0. 0. 0. 0. 0. 0. 0. 0. 0. 0.
 0. 0. 0. 0. 0. 0. 0. 0. 0. 0. 0. 0. 0. 0. 0. 0. 0. 0. 0. 0. 0. 0. 0. 0.
 0. 0. 0. 0. 0. 0. 0. 0. 0. 0. 0. 0. 0. 0. 0. 0. 0. 0. 0. 0. 0. 0. 0. 0.
 0. 0. 0. 0. 0. 0. 0. 0. 0. 0. 0. 0. 0. 0. 0. 0. 0. 0. 0. 0. 0. 0. 0. 0.
 0. 0. 0. 0. 0. 0. 0. 0. 0. 0. 0. 0. 0. 0. 0. 0. 0. 0. 0. 0. 0. 0. 0. 0.
 0. 0. 0. 0. 0.]
Number of mm to add to the axial length (due to intraconal fat) = 2
Axial length = 24.0 mm 

slice 76 -- voxels -- lens: 1 | nerve: 83 | int fat: 111 | globe: 374
```````````right eye: lens: 1 | nerve: 83 | int fat: 111 | globe: 374
com_lens: [120. 193.]
axis minor lens = 0.0 
axis major lens = 0.0
Number of points of the line in the image space: 256
Number of intersection points in lens: 1
Lens extreme intersection point: [120 193]
Number of instersection points in globe: 20
Globe extreme intersection point: [120 173]
grad_arr = [ 49.02359126 177.23801088   4.37321392 227.08643729  99.80136522
 172.1460136  257.18488    150.34730626  16.342047    11.90850536
   5.5          1.67705098   1.76776695   2.23606798   2.51246891
   4.98121471   6.5          5.22015325   4.91172068   2.51246891
   2.54950976   3.0516389    1.90394328   1.27475488   1.27475488
   0.35355339   1.11803399   1.76776695   2.12132034   3.57945527
   2.23606798   3.40036763   4.45112345   3.95284708   3.36340601
   0.90138782   2.5          3.60555128   3.28823661   2.35849528
   2.91547595   1.75         1.           1.95256242   2.35849528
   0.79056942   2.01556444   2.23606798   0.35355339   1.52069063
   1.25         0.70710678   3.90512484   0.55901699   2.13600094
   3.           1.58113883   0.90138782   3.88104367   1.80277564
   4.91172068   8.93378419]
Number of mm to add to the axial length (due to the cornea) = 3
grad_arr2 = [0. 4. 4. 4. 4. 4. 4. 6. 6. 6. 6. 0. 0. 0. 0. 0. 0. 0. 0. 0. 0. 0. 0. 0.
 0. 0. 0. 0. 0. 0. 0. 0. 0. 0. 0. 0. 0. 0. 0. 0. 0. 0. 0. 0. 0. 0. 0. 0.
 0. 0. 0. 0. 0. 0. 0. 0. 0. 0. 0. 0. 0. 0. 0. 0. 0. 0. 0. 0. 0. 0. 0. 0.
 0. 0. 0. 0. 0. 0. 0. 0. 0. 0. 0. 0. 0. 0. 0. 0. 0. 0. 0. 0. 0. 0. 0. 0.
 0. 0. 0. 0. 0. 0. 0. 0. 0. 0. 0. 0. 0. 0. 0. 0. 0. 0. 0. 0. 0. 0. 0. 0.
 0. 0. 0. 0. 0. 0. 0. 0. 0. 0. 0. 0. 0. 0. 0. 0. 0. 0. 0. 0. 0. 0. 0. 0.
 0. 0. 0. 0. 0. 0. 0. 0. 0. 0. 0. 0. 0. 0. 0. 0. 0. 0. 0. 0. 0. 0. 0. 0.
 0. 0. 0. 0.]
Number of mm to add to the axial length (due to intraconal fat) = 1
Axial length = 25.0 mm 

slice 77 -- voxels -- lens: 0 | nerve: 119 | int fat: 106 | globe: 370
```````````right eye: lens: 0 | nerve: 119 | int fat: 106 | globe: 370
slice 78 -- voxels -- lens: 0 | nerve: 141 | int fat: 109 | globe: 355
```````````right eye: lens: 0 | nerve: 141 | int fat: 109 | globe: 355
--------- BEST SLICE: [75] ---------

Final axial length: 24.0mm


subject: 2022160100138
com_lens: [116 195  89]
com_eyeball: [116 186  90]
com_nerve: [107 165  88]
slices: [89 88] 

slice 89 -- voxels -- lens: 26 | nerve: 104 | int fat: 152 | globe: 315
```````````right eye: lens: 26 | nerve: 104 | int fat: 152 | globe: 315
com_lens: [116. 194.]
axis minor lens = 4.576909565627685 
axis major lens = 7.235583872500878
Number of points of the line in the image space: 256
Number of intersection points in lens: 5
Lens extreme intersection point: [116 196]
Number of instersection points in globe: 15
Globe extreme intersection point: [116 177]
grad_arr = [190.29746451 182.          76.54941215  72.85130404  25.35374726
  75.13487872 165.62948107 152.82444994  29.54763104   5.77169819
   2.30488611   2.61007663   7.7014609    1.45773797   5.75
   4.16082924   2.61007663   1.90394328   2.65753645   3.57945527
   0.           7.5          7.55810823   7.90569415   8.83883476
   0.25         3.28823661   3.20156212   2.01556444   2.85043856
   1.67705098   0.25         0.35355339   2.30488611   2.54950976
   3.02076149   3.04138127   0.90138782   1.41421356   1.3462912
   1.76776695   0.55901699   2.79508497   3.2596012    1.25
   2.06155281   1.82002747   3.33541602   2.35849528   3.53553391
   4.52769257   3.02076149   2.5          1.3462912    1.25
   2.76134025   5.46008242   2.01556444   3.5531676 ]
Number of mm to add to the axial length (due to the cornea) = 1
grad_arr2 = [0. 0. 4. 4. 4. 4. 4. 4. 4. 4. 4. 0. 6. 6. 6. 0. 0. 0. 0. 0. 0. 0. 0. 0.
 0. 0. 0. 0. 0. 0. 0. 0. 0. 0. 0. 0. 0. 0. 0. 0. 0. 0. 0. 0. 0. 0. 0. 0.
 0. 0. 0. 0. 0. 0. 0. 0. 0. 0. 0. 0. 0. 0. 0. 0. 0. 0. 0. 0. 0. 0. 0. 0.
 0. 0. 0. 0. 0. 0. 0. 0. 0. 0. 0. 0. 0. 0. 0. 0. 0. 0. 0. 0. 0. 0. 0. 0.
 0. 0. 0. 0. 0. 0. 0. 0. 0. 0. 0. 0. 0. 0. 0. 0. 0. 0. 0. 0. 0. 0. 0. 0.
 0. 0. 0. 0. 0. 0. 0. 0. 0. 0. 0. 0. 0. 0. 0. 0. 0. 0. 0. 0. 0. 0. 0. 0.
 0. 0. 0. 0. 0. 0. 0. 0. 0. 0. 0. 0. 0. 0. 0. 0. 0. 0. 0. 0. 0. 0. 0. 0.
 0. 0. 0. 0. 0. 0. 0. 0.]
Number of mm to add to the axial length (due to intraconal fat) = 2
Axial length = 23.0 mm 

slice 88 -- voxels -- lens: 25 | nerve: 130 | int fat: 130 | globe: 306
```````````right eye: lens: 25 | nerve: 130 | int fat: 130 | globe: 306
com_lens: [116. 195.]
axis minor lens = 4.220444402225297 
axis major lens = 7.374269390775276
Number of points of the line in the image space: 256
Number of intersection points in lens: 4
Lens extreme intersection point: [116 196]
Number of instersection points in globe: 16
Globe extreme intersection point: [116 177]
grad_arr = [189.1204973  206.27711943  58.75478704 141.09593368  35.28898553
 153.10209012 218.3313136  129.46838417  11.40449473   9.5032889
   2.01556444   6.30971473   3.71651719   1.60078106   5.71182983
   4.30116263   3.78318649   2.26384628   3.02076149   3.16227766
   1.27475488   4.27200187   4.43001129   3.25         1.95256242
   1.52069063   3.473111     1.60078106   1.80277564   3.75
   1.90394328   1.95256242   0.35355339   2.13600094   3.64005494
   2.15058132   2.15058132   1.25         1.           1.06066017
   1.80277564   2.30488611   1.45773797   0.5          2.30488611
   0.90138782   4.80884602   2.65753645   3.64005494   0.90138782
   0.5          1.52069063   0.35355339   1.80277564   2.23606798
   1.90394328   1.27475488   0.79056942   5.83630876]
Number of mm to add to the axial length (due to the cornea) = 1
grad_arr2 = [0. 0. 4. 4. 4. 4. 4. 4. 4. 4. 0. 6. 6. 6. 6. 6. 0. 0. 0. 0. 0. 0. 0. 0.
 0. 0. 0. 0. 0. 0. 0. 0. 0. 0. 0. 0. 0. 0. 0. 0. 0. 0. 0. 0. 0. 0. 0. 0.
 0. 0. 0. 0. 0. 0. 0. 0. 0. 0. 0. 0. 0. 0. 0. 0. 0. 0. 0. 0. 0. 0. 0. 0.
 0. 0. 0. 0. 0. 0. 0. 0. 0. 0. 0. 0. 0. 0. 0. 0. 0. 0. 0. 0. 0. 0. 0. 0.
 0. 0. 0. 0. 0. 0. 0. 0. 0. 0. 0. 0. 0. 0. 0. 0. 0. 0. 0. 0. 0. 0. 0. 0.
 0. 0. 0. 0. 0. 0. 0. 0. 0. 0. 0. 0. 0. 0. 0. 0. 0. 0. 0. 0. 0. 0. 0. 0.
 0. 0. 0. 0. 0. 0. 0. 0. 0. 0. 0. 0. 0. 0. 0. 0. 0. 0. 0. 0. 0. 0. 0. 0.
 0. 0. 0. 0. 0. 0. 0. 0.]
Number of mm to add to the axial length (due to intraconal fat) = 2
Axial length = 23.0 mm 

--------- BEST SLICE: [89] ---------

Final axial length: 23.0mm


subject: 2022160100139
com_lens: [124 194  66]
com_eyeball: [123 185  68]
com_nerve: [112 164  69]
slices: [66 67 68 69] 

slice 66 -- voxels -- lens: 24 | nerve: 59 | int fat: 117 | globe: 331
```````````right eye: lens: 24 | nerve: 59 | int fat: 117 | globe: 331
com_lens: [125. 193.]
axis minor lens = 3.7352138255252254 
axis major lens = 8.022077862571566
Number of points of the line in the image space: 256
Number of intersection points in lens: 4
Lens extreme intersection point: [125 195]
Number of instersection points in globe: 16
Globe extreme intersection point: [125 176]
grad_arr = [1.72582770e+02 1.75307765e+02 5.02493781e+00 1.87881778e+02
 1.61278680e+02 8.61528438e+01 3.27038606e+02 2.12868651e+02
 8.43356390e+00 3.24133460e+01 1.40556928e+01 2.00390244e+01
 7.84617741e+00 3.53553391e+00 5.35023364e+00 5.00000000e+00
 1.25000000e+00 2.00000000e+00 3.82426464e+00 1.45773797e+00
 7.50000000e-01 2.30488611e+00 1.34629120e+00 1.03077641e+00
 5.59016994e-01 1.34629120e+00 1.00000000e+00 2.69258240e+00
 1.27475488e+00 5.59016994e-01 1.80277564e+00 2.50000000e-01
 7.07106781e-01 2.65753645e+00 9.01387819e-01 2.01556444e+00
 2.25000000e+00 1.95256242e+00 1.60078106e+00 3.48209707e+00
 2.50000000e+00 1.34629120e+00 9.01387819e-01 1.03077641e+00
 3.53553391e-01 1.50000000e+00 1.27475488e+00 2.50000000e-01
 1.25000000e+00 2.15058132e+00 2.35849528e+00 5.59016994e-01
 1.60078106e+00 1.90394328e+00 7.50000000e-01 2.15058132e+00
 3.40036763e+00 2.79508497e+00 1.95256242e+00 4.24264069e+00]
Number of mm to add to the axial length (due to the cornea) = 1
grad_arr2 = [0. 0. 4. 4. 4. 4. 4. 6. 6. 6. 0. 0. 0. 0. 0. 0. 0. 0. 0. 0. 0. 0. 0. 0.
 0. 0. 0. 0. 0. 0. 0. 0. 0. 0. 0. 0. 0. 0. 0. 0. 0. 0. 0. 0. 0. 0. 0. 0.
 0. 0. 0. 0. 0. 0. 0. 0. 0. 0. 0. 0. 0. 0. 0. 0. 0. 0. 0. 0. 0. 0. 0. 0.
 0. 0. 0. 0. 0. 0. 0. 0. 0. 0. 0. 0. 0. 0. 0. 0. 0. 0. 0. 0. 0. 0. 0. 0.
 0. 0. 0. 0. 0. 0. 0. 0. 0. 0. 0. 0. 0. 0. 0. 0. 0. 0. 0. 0. 0. 0. 0. 0.
 0. 0. 0. 0. 0. 0. 0. 0. 0. 0. 0. 0. 0. 0. 0. 0. 0. 0. 0. 0. 0. 0. 0. 0.
 0. 0. 0. 0. 0. 0. 0. 0. 0. 0. 0. 0. 0. 0. 0. 0. 0. 0. 0. 0. 0. 0. 0. 0.
 0. 0. 0. 0. 0. 0. 0.]
Number of mm to add to the axial length (due to intraconal fat) = 2
Axial length = 23.0 mm 

slice 67 -- voxels -- lens: 19 | nerve: 126 | int fat: 101 | globe: 340
```````````right eye: lens: 19 | nerve: 126 | int fat: 101 | globe: 340
com_lens: [124. 194.]
axis minor lens = 3.258935449376216 
axis major lens = 7.609212532191997
Number of points of the line in the image space: 256
Number of intersection points in lens: 4
Lens extreme intersection point: [124 195]
Number of instersection points in globe: 17
Globe extreme intersection point: [124 175]
grad_arr = [108.51843161 136.80688945  35.67211796 154.77988403 133.57816064
  62.45198155 227.27530112 242.25864278  90.97527137  15.
  21.01338859   6.89655711  10.          12.73283158   6.17454452
   1.67705098   2.23606798   3.35410197   1.25         0.25
   0.55901699   1.27475488   4.50693909   2.13600094   1.52069063
   1.11803399   0.55901699   2.06155281   1.11803399   0.5
   2.30488611   0.55901699   0.25         1.11803399   2.13600094
   2.13600094   2.06155281   1.11803399   2.92617498   1.67705098
   2.75         2.30488611   1.25         1.3462912    3.09232922
   3.40036763   1.11803399   2.92617498   2.01556444   3.2596012
   2.5          1.82002747   2.13600094   0.90138782   0.35355339
   2.85043856   4.03112887   2.51246891   4.25         5.83095189]
Number of mm to add to the axial length (due to the cornea) = 1
grad_arr2 = [0. 4. 4. 4. 4. 4. 4. 0. 6. 6. 0. 0. 0. 0. 0. 0. 0. 0. 0. 0. 0. 0. 0. 0.
 0. 0. 0. 0. 0. 0. 0. 0. 0. 0. 0. 0. 0. 0. 0. 0. 0. 0. 0. 0. 0. 0. 0. 0.
 0. 0. 0. 0. 0. 0. 0. 0. 0. 0. 0. 0. 0. 0. 0. 0. 0. 0. 0. 0. 0. 0. 0. 0.
 0. 0. 0. 0. 0. 0. 0. 0. 0. 0. 0. 0. 0. 0. 0. 0. 0. 0. 0. 0. 0. 0. 0. 0.
 0. 0. 0. 0. 0. 0. 0. 0. 0. 0. 0. 0. 0. 0. 0. 0. 0. 0. 0. 0. 0. 0. 0. 0.
 0. 0. 0. 0. 0. 0. 0. 0. 0. 0. 0. 0. 0. 0. 0. 0. 0. 0. 0. 0. 0. 0. 0. 0.
 0. 0. 0. 0. 0. 0. 0. 0. 0. 0. 0. 0. 0. 0. 0. 0. 0. 0. 0. 0. 0. 0. 0. 0.
 0. 0. 0. 0. 0. 0.]
Number of mm to add to the axial length (due to intraconal fat) = 1
Axial length = 23.0 mm 

slice 68 -- voxels -- lens: 19 | nerve: 164 | int fat: 102 | globe: 344
```````````right eye: lens: 19 | nerve: 164 | int fat: 102 | globe: 344
com_lens: [124. 194.]
axis minor lens = 2.864925654776819 
axis major lens = 8.199213623250282
Number of points of the line in the image space: 256
Number of intersection points in lens: 3
Lens extreme intersection point: [124 195]
Number of instersection points in globe: 18
Globe extreme intersection point: [124 175]
grad_arr = [ 97.39898613 141.21304826  40.61480641 128.2636445  106.7824892
  13.40009328 156.06589153 216.02141098 178.55706371  59.27952851
  15.38058842   7.8938267    5.03115295  11.17195149   2.76134025
   2.13600094   4.94974747   1.67705098   1.11803399   1.11803399
   0.79056942   2.01556444   2.15058132   0.90138782   0.55901699
   1.45773797   1.58113883   6.02079729   5.66789202   3.88104367
   1.80277564   3.64005494   4.03112887   1.3462912    1.03077641
   2.13600094   2.5          2.13600094   1.82002747   1.82002747
   3.09232922   2.30488611   0.70710678   1.82002747   2.92617498
   1.27475488   1.03077641   0.55901699   0.           1.25
   1.52069063   0.55901699   1.25         0.79056942   2.92617498
   4.43001129   1.82002747   1.06066017   1.11803399   7.4246212 ]
Number of mm to add to the axial length (due to the cornea) = 1
grad_arr2 = [0. 0. 4. 4. 4. 4. 4. 0. 6. 6. 6. 0. 0. 0. 0. 0. 0. 0. 0. 0. 0. 0. 0. 0.
 0. 0. 0. 0. 0. 0. 0. 0. 0. 0. 0. 0. 0. 0. 0. 0. 0. 0. 0. 0. 0. 0. 0. 0.
 0. 0. 0. 0. 0. 0. 0. 0. 0. 0. 0. 0. 0. 0. 0. 0. 0. 0. 0. 0. 0. 0. 0. 0.
 0. 0. 0. 0. 0. 0. 0. 0. 0. 0. 0. 0. 0. 0. 0. 0. 0. 0. 0. 0. 0. 0. 0. 0.
 0. 0. 0. 0. 0. 0. 0. 0. 0. 0. 0. 0. 0. 0. 0. 0. 0. 0. 0. 0. 0. 0. 0. 0.
 0. 0. 0. 0. 0. 0. 0. 0. 0. 0. 0. 0. 0. 0. 0. 0. 0. 0. 0. 0. 0. 0. 0. 0.
 0. 0. 0. 0. 0. 0. 0. 0. 0. 0. 0. 0. 0. 0. 0. 0. 0. 0. 0. 0. 0. 0. 0. 0.
 0. 0. 0. 0. 0. 0.]
Number of mm to add to the axial length (due to intraconal fat) = 2
Axial length = 24.0 mm 

slice 69 -- voxels -- lens: 13 | nerve: 160 | int fat: 110 | globe: 348
```````````right eye: lens: 13 | nerve: 160 | int fat: 110 | globe: 348
com_lens: [124. 194.]
axis minor lens = 2.5624260844527447 
axis major lens = 7.324410577868738
Number of points of the line in the image space: 256
Number of intersection points in lens: 3
Lens extreme intersection point: [124 195]
Number of instersection points in globe: 18
Globe extreme intersection point: [124 175]
grad_arr = [1.32748352e+02 1.69050473e+02 5.84123275e+01 1.14761982e+02
 9.65718644e+01 3.02334666e+01 5.95115535e+01 1.87184735e+02
 2.68877877e+02 1.23595358e+02 3.60555128e+00 9.36082261e+00
 1.51863425e+01 8.54400375e+00 1.11607571e+01 1.80277564e+00
 7.90569415e-01 2.79508497e+00 3.13249102e+00 1.34629120e+00
 1.80277564e+00 1.76776695e+00 9.01387819e-01 1.25000000e+00
 2.06155281e+00 2.91547595e+00 3.75000000e+00 1.80277564e+00
 7.50000000e-01 1.95256242e+00 2.85043856e+00 3.53553391e-01
 2.15058132e+00 7.50000000e-01 1.76776695e+00 2.35849528e+00
 2.30488611e+00 1.60078106e+00 3.16227766e+00 1.95256242e+00
 3.13249102e+00 3.78318649e+00 2.50000000e-01 4.16082924e+00
 1.06066017e+00 2.50000000e+00 3.18198052e+00 1.06066017e+00
 2.92617498e+00 2.75000000e+00 2.79508497e+00 4.16082924e+00
 2.23606798e+00 3.33541602e+00 3.02076149e+00 1.52069063e+00
 2.30488611e+00 1.41421356e+00 1.45773797e+00 5.83095189e+00]
Number of mm to add to the axial length (due to the cornea) = 1
grad_arr2 = [0. 0. 4. 4. 4. 4. 4. 0. 6. 6. 6. 0. 0. 0. 0. 0. 0. 0. 0. 0. 0. 0. 0. 0.
 0. 0. 0. 0. 0. 0. 0. 0. 0. 0. 0. 0. 0. 0. 0. 0. 0. 0. 0. 0. 0. 0. 0. 0.
 0. 0. 0. 0. 0. 0. 0. 0. 0. 0. 0. 0. 0. 0. 0. 0. 0. 0. 0. 0. 0. 0. 0. 0.
 0. 0. 0. 0. 0. 0. 0. 0. 0. 0. 0. 0. 0. 0. 0. 0. 0. 0. 0. 0. 0. 0. 0. 0.
 0. 0. 0. 0. 0. 0. 0. 0. 0. 0. 0. 0. 0. 0. 0. 0. 0. 0. 0. 0. 0. 0. 0. 0.
 0. 0. 0. 0. 0. 0. 0. 0. 0. 0. 0. 0. 0. 0. 0. 0. 0. 0. 0. 0. 0. 0. 0. 0.
 0. 0. 0. 0. 0. 0. 0. 0. 0. 0. 0. 0. 0. 0. 0. 0. 0. 0. 0. 0. 0. 0. 0. 0.
 0. 0. 0. 0. 0. 0.]
Number of mm to add to the axial length (due to intraconal fat) = 2
Axial length = 24.0 mm 

--------- BEST SLICE: [66] ---------

Final axial length: 23.0mm


subject: 2022160100140
com_lens: [119 193  87]
com_eyeball: [121 185  86]
com_nerve: [112 164  82]
slices: [87 86 85 84 83 82] 

slice 87 -- voxels -- lens: 24 | nerve: 25 | int fat: 132 | globe: 359
```````````right eye: lens: 24 | nerve: 25 | int fat: 132 | globe: 359
com_lens: [119. 194.]
axis minor lens = 4.0805985560044 
axis major lens = 7.347625760313578
Number of points of the line in the image space: 256
Number of intersection points in lens: 4
Lens extreme intersection point: [119 195]
Number of instersection points in globe: 17
Globe extreme intersection point: [119 175]
grad_arr = [201.35789033 217.80036731   5.85234996 232.68930465 166.83899424
  37.29108473 209.0892453  261.67501314 104.20082773   2.12132034
  16.44878415   5.90021186  11.71537451   2.79508497   3.60555128
   4.25         4.47213595   2.35849528   4.52769257   2.70416346
   2.30488611   1.58113883   2.6925824    2.37170825   1.06066017
   1.58113883   3.25         1.03077641   0.70710678   2.92617498
   1.60078106   1.60078106   0.55901699   1.67705098   2.85043856
   2.01556444   1.03077641   1.95256242   1.95256242   0.35355339
   1.90394328   1.45773797   1.03077641   1.5          0.79056942
   0.35355339   1.52069063   0.75         1.90394328   1.25
   1.25         2.06155281   3.60555128   3.57945527   3.33541602
   2.61007663   1.60078106   1.80277564   1.52069063   5.12957113]
Number of mm to add to the axial length (due to the cornea) = 1
grad_arr2 = [0. 3. 3. 3. 0. 4. 4. 4. 4. 4. 4. 0. 0. 5. 5. 0. 0. 0. 0. 0. 0. 0. 0. 0.
 0. 0. 0. 0. 0. 0. 0. 0. 0. 0. 0. 0. 0. 0. 0. 0. 0. 0. 0. 0. 0. 0. 0. 0.
 0. 0. 0. 0. 0. 0. 0. 0. 0. 0. 0. 0. 0. 0. 0. 0. 0. 0. 0. 0. 0. 0. 0. 0.
 0. 0. 0. 0. 0. 0. 0. 0. 0. 0. 0. 0. 0. 0. 0. 0. 0. 0. 0. 0. 0. 0. 0. 0.
 0. 0. 0. 0. 0. 0. 0. 0. 0. 0. 0. 0. 0. 0. 0. 0. 0. 0. 0. 0. 0. 0. 0. 0.
 0. 0. 0. 0. 0. 0. 0. 0. 0. 0. 0. 0. 0. 0. 0. 0. 0. 0. 0. 0. 0. 0. 0. 0.
 0. 0. 0. 0. 0. 0. 0. 0. 0. 0. 0. 0. 0. 0. 0. 0. 0. 0. 0. 0. 0. 0. 0. 0.
 0. 0. 0. 0. 0. 0.]
Number of mm to add to the axial length (due to intraconal fat) = 5
Axial length = 27.0 mm 

slice 86 -- voxels -- lens: 24 | nerve: 35 | int fat: 148 | globe: 358
```````````right eye: lens: 24 | nerve: 35 | int fat: 148 | globe: 358
com_lens: [119. 194.]
axis minor lens = 4.0805985560044 
axis major lens = 7.347625760313578
Number of points of the line in the image space: 256
Number of intersection points in lens: 4
Lens extreme intersection point: [119 195]
Number of instersection points in globe: 17
Globe extreme intersection point: [119 175]
grad_arr = [199.76314099 238.41992891   8.16241386 223.57395309 159.82373103
  62.61489439 218.8071354  228.10044388  84.7009445    7.0445014
  13.66107609   6.2699681    6.38846617   5.85768726   1.06066017
   2.85043856   3.53553391   2.79508497   2.76134025   1.25
   1.           0.75         2.46221445   3.2596012    1.45773797
   2.85043856   2.13600094   0.79056942   1.11803399   1.95256242
   0.5          2.13600094   0.5          1.60078106   0.25
   2.30488611   2.06155281   6.01040764   6.72681202   5.31507291
   3.57945527   1.41421356   3.2596012    2.85043856   2.26384628
   2.79508497   2.30488611   2.13600094   3.53553391   0.79056942
   5.4886246    2.5          3.2596012    3.20156212   1.25
   1.58113883   1.80277564   1.25         2.91547595   8.1394103 ]
Number of mm to add to the axial length (due to the cornea) = 1
grad_arr2 = [0. 3. 3. 3. 3. 0. 4. 4. 4. 4. 4. 4. 4. 5. 5. 0. 0. 0. 0. 0. 0. 0. 0. 0.
 0. 0. 0. 0. 0. 0. 0. 0. 0. 0. 0. 0. 0. 0. 0. 0. 0. 0. 0. 0. 0. 0. 0. 0.
 0. 0. 0. 0. 0. 0. 0. 0. 0. 0. 0. 0. 0. 0. 0. 0. 0. 0. 0. 0. 0. 0. 0. 0.
 0. 0. 0. 0. 0. 0. 0. 0. 0. 0. 0. 0. 0. 0. 0. 0. 0. 0. 0. 0. 0. 0. 0. 0.
 0. 0. 0. 0. 0. 0. 0. 0. 0. 0. 0. 0. 0. 0. 0. 0. 0. 0. 0. 0. 0. 0. 0. 0.
 0. 0. 0. 0. 0. 0. 0. 0. 0. 0. 0. 0. 0. 0. 0. 0. 0. 0. 0. 0. 0. 0. 0. 0.
 0. 0. 0. 0. 0. 0. 0. 0. 0. 0. 0. 0. 0. 0. 0. 0. 0. 0. 0. 0. 0. 0. 0. 0.
 0. 0. 0. 0. 0. 0.]
Number of mm to add to the axial length (due to intraconal fat) = 6
Axial length = 28.0 mm 

slice 85 -- voxels -- lens: 22 | nerve: 45 | int fat: 174 | globe: 359
```````````right eye: lens: 22 | nerve: 45 | int fat: 174 | globe: 359
com_lens: [119. 194.]
axis minor lens = 3.8320418147593496 
axis major lens = 7.274528253781123
Number of points of the line in the image space: 256
Number of intersection points in lens: 4
Lens extreme intersection point: [119 195]
Number of instersection points in globe: 17
Globe extreme intersection point: [119 175]
grad_arr = [210.58326738 213.81607166  24.82060636 245.62076968 149.26339973
 111.55744036 238.11827418 204.09342224  71.66676357  12.43483012
  10.26218788   4.77624329   4.91172068   3.75832409   3.91311896
   3.57945527   1.3462912    1.67705098   1.3462912    1.80277564
   1.95256242   2.30488611   3.91311896   3.20156212   3.90512484
   0.70710678   2.23606798   0.55901699   0.90138782   2.26384628
   3.88104367   2.26384628   0.90138782   0.75         1.45773797
   2.01556444   1.41421356   1.03077641   3.36340601   3.60555128
   3.40036763   2.26384628   3.2596012    3.25         1.03077641
   3.69120577   1.3462912    1.95256242   4.43001129   2.65753645
   2.85043856   2.85043856   1.60078106   2.06155281   1.67705098
   2.6925824    3.02076149   2.79508497   4.25734659   6.64266513]
Number of mm to add to the axial length (due to the cornea) = 1
grad_arr2 = [0. 3. 3. 3. 3. 3. 4. 4. 4. 4. 4. 4. 4. 0. 0. 0. 0. 0. 0. 0. 0. 0. 0. 0.
 0. 0. 0. 0. 0. 0. 0. 0. 0. 0. 0. 0. 0. 0. 0. 0. 0. 0. 0. 0. 0. 0. 0. 0.
 0. 0. 0. 0. 0. 0. 0. 0. 0. 0. 0. 0. 0. 0. 0. 0. 0. 0. 0. 0. 0. 0. 0. 0.
 0. 0. 0. 0. 0. 0. 0. 0. 0. 0. 0. 0. 0. 0. 0. 0. 0. 0. 0. 0. 0. 0. 0. 0.
 0. 0. 0. 0. 0. 0. 0. 0. 0. 0. 0. 0. 0. 0. 0. 0. 0. 0. 0. 0. 0. 0. 0. 0.
 0. 0. 0. 0. 0. 0. 0. 0. 0. 0. 0. 0. 0. 0. 0. 0. 0. 0. 0. 0. 0. 0. 0. 0.
 0. 0. 0. 0. 0. 0. 0. 0. 0. 0. 0. 0. 0. 0. 0. 0. 0. 0. 0. 0. 0. 0. 0. 0.
 0. 0. 0. 0. 0. 0.]
Number of mm to add to the axial length (due to intraconal fat) = 6
Axial length = 28.0 mm 

slice 84 -- voxels -- lens: 13 | nerve: 50 | int fat: 169 | globe: 356
```````````right eye: lens: 13 | nerve: 50 | int fat: 169 | globe: 356
com_lens: [119. 194.]
axis minor lens = 2.935197542821372 
axis major lens = 5.547001962252291
Number of points of the line in the image space: 256
Number of intersection points in lens: 3
Lens extreme intersection point: [119 195]
Number of instersection points in globe: 18
Globe extreme intersection point: [119 175]
grad_arr = [243.4627795  189.45596454  65.43173924 227.90595648  80.35234906
 170.39017724 217.11114665 130.60101454  46.14718301   9.89002022
   5.06211418   4.03112887   4.3660623    3.5          4.
   4.71699057   0.55901699   4.80234318   2.54950976   1.76776695
   5.48292805   3.95284708   1.25         0.           2.13600094
   2.01556444   4.3660623    3.35410197   2.15058132   4.91172068
   5.06211418   4.75         1.58113883   3.75832409   2.26384628
   3.13249102   0.90138782   0.55901699   2.5          1.90394328
   1.60078106   2.46221445   3.0516389    1.82002747   0.5
   2.37170825   5.88430115   3.75         2.61007663   1.76776695
   3.02076149   3.69120577   0.79056942   2.51246891   4.10030487
   1.11803399   3.16227766   3.473111     4.06970515   7.35272058]
Number of mm to add to the axial length (due to the cornea) = 1
grad_arr2 = [0. 3. 3. 3. 3. 3. 0. 4. 4. 4. 4. 4. 4. 4. 5. 0. 0. 0. 0. 0. 0. 0. 0. 0.
 0. 0. 0. 0. 0. 0. 0. 0. 0. 0. 0. 0. 0. 0. 0. 0. 0. 0. 0. 0. 0. 0. 0. 0.
 0. 0. 0. 0. 0. 0. 0. 0. 0. 0. 0. 0. 0. 0. 0. 0. 0. 0. 0. 0. 0. 0. 0. 0.
 0. 0. 0. 0. 0. 0. 0. 0. 0. 0. 0. 0. 0. 0. 0. 0. 0. 0. 0. 0. 0. 0. 0. 0.
 0. 0. 0. 0. 0. 0. 0. 0. 0. 0. 0. 0. 0. 0. 0. 0. 0. 0. 0. 0. 0. 0. 0. 0.
 0. 0. 0. 0. 0. 0. 0. 0. 0. 0. 0. 0. 0. 0. 0. 0. 0. 0. 0. 0. 0. 0. 0. 0.
 0. 0. 0. 0. 0. 0. 0. 0. 0. 0. 0. 0. 0. 0. 0. 0. 0. 0. 0. 0. 0. 0. 0. 0.
 0. 0. 0. 0. 0. 0.]
Number of mm to add to the axial length (due to intraconal fat) = 7
Axial length = 29.0 mm 

slice 83 -- voxels -- lens: 3 | nerve: 51 | int fat: 165 | globe: 346
```````````right eye: lens: 3 | nerve: 51 | int fat: 165 | globe: 346
com_lens: [119. 194.]
axis minor lens = 1.3333333333333333 
axis major lens = 2.3094010767585034
Number of points of the line in the image space: 256
Number of intersection points in lens: 2
Lens extreme intersection point: [119 194]
Number of instersection points in globe: 18
Globe extreme intersection point: [119 175]
grad_arr = [ 77.61644478 185.50219001  79.13793338 129.58322615  44.38256978
 162.80836127  73.36765295  44.47260393  42.96001047  24.16867808
   3.40036763   5.25         5.14781507   7.00446286   3.01039864
   3.33541602   5.06211418   6.60492241   6.26498204   3.18198052
   4.77624329   1.06066017   6.05185922   5.09901951   1.76776695
   0.70710678   2.06155281   3.50891721   2.61007663   0.
   0.90138782   2.23606798   3.75         0.79056942   2.35849528
   4.67038542   3.01039864   1.60078106   2.30488611   3.40036763
   0.5          3.36340601   3.33541602   5.70087713   3.36340601
   1.27475488   0.25         2.           1.82002747   0.5
   2.30488611   3.2596012    4.30116263   5.15388203   2.92617498
   3.5531676    1.76776695   1.45773797   1.25         4.03112887
   7.40354645]
Number of mm to add to the axial length (due to the cornea) = 2
grad_arr2 = [0. 0. 3. 3. 3. 3. 0. 4. 4. 4. 4. 4. 4. 4. 5. 5. 0. 0. 0. 0. 0. 0. 0. 0.
 0. 0. 0. 0. 0. 0. 0. 0. 0. 0. 0. 0. 0. 0. 0. 0. 0. 0. 0. 0. 0. 0. 0. 0.
 0. 0. 0. 0. 0. 0. 0. 0. 0. 0. 0. 0. 0. 0. 0. 0. 0. 0. 0. 0. 0. 0. 0. 0.
 0. 0. 0. 0. 0. 0. 0. 0. 0. 0. 0. 0. 0. 0. 0. 0. 0. 0. 0. 0. 0. 0. 0. 0.
 0. 0. 0. 0. 0. 0. 0. 0. 0. 0. 0. 0. 0. 0. 0. 0. 0. 0. 0. 0. 0. 0. 0. 0.
 0. 0. 0. 0. 0. 0. 0. 0. 0. 0. 0. 0. 0. 0. 0. 0. 0. 0. 0. 0. 0. 0. 0. 0.
 0. 0. 0. 0. 0. 0. 0. 0. 0. 0. 0. 0. 0. 0. 0. 0. 0. 0. 0. 0. 0. 0. 0. 0.
 0. 0. 0. 0. 0. 0.]
Number of mm to add to the axial length (due to intraconal fat) = 7
Axial length = 29.0 mm 

slice 82 -- voxels -- lens: 0 | nerve: 90 | int fat: 151 | globe: 329
```````````right eye: lens: 0 | nerve: 90 | int fat: 151 | globe: 329
--------- BEST SLICE: [87] ---------

Final axial length: 27.0mm


subject: 2022160100142
com_lens: [124 194  71]
com_eyeball: [123 186  74]
com_nerve: [113 163  73]
slices: [71 72 73] 

slice 71 -- voxels -- lens: 22 | nerve: 95 | int fat: 184 | globe: 344
```````````right eye: lens: 22 | nerve: 95 | int fat: 184 | globe: 344
com_lens: [124. 194.]
axis minor lens = 3.425558452150174 
axis major lens = 8.127156529675348
Number of points of the line in the image space: 256
Number of intersection points in lens: 3
Lens extreme intersection point: [124 195]
Number of instersection points in globe: 17
Globe extreme intersection point: [124 176]
grad_arr = [159.44532762 274.30879042  88.98209089 132.80272023 160.37027468
  49.10766233  79.31937027 261.32283674 188.28120591   2.91547595
   6.89655711   3.           2.37170825   4.06970515   4.3660623
   0.           3.04138127   3.81608438   1.82002747   3.02076149
   3.01039864   1.52069063   2.5          1.82002747   0.79056942
   0.55901699   0.35355339   1.03077641   2.01556444   2.01556444
   1.67705098   2.           4.98121471   5.64025709   4.03112887
   3.40036763   3.48209707   3.5531676    3.95284708   1.
   2.06155281   3.5531676    3.81608438   2.46221445   1.3462912
   0.90138782   1.41421356   1.58113883   1.52069063   1.52069063
   2.91547595   4.58938994   3.473111     2.01556444   1.75
   0.55901699   3.75         2.26384628   2.13600094   7.97260936]
Number of mm to add to the axial length (due to the cornea) = 2
grad_arr2 = [0. 4. 4. 4. 4. 4. 4. 4. 4. 4. 0. 6. 6. 6. 6. 0. 0. 0. 0. 0. 0. 0. 0. 0.
 0. 0. 0. 0. 0. 0. 0. 0. 0. 0. 0. 0. 0. 0. 0. 0. 0. 0. 0. 0. 0. 0. 0. 0.
 0. 0. 0. 0. 0. 0. 0. 0. 0. 0. 0. 0. 0. 0. 0. 0. 0. 0. 0. 0. 0. 0. 0. 0.
 0. 0. 0. 0. 0. 0. 0. 0. 0. 0. 0. 0. 0. 0. 0. 0. 0. 0. 0. 0. 0. 0. 0. 0.
 0. 0. 0. 0. 0. 0. 0. 0. 0. 0. 0. 0. 0. 0. 0. 0. 0. 0. 0. 0. 0. 0. 0. 0.
 0. 0. 0. 0. 0. 0. 0. 0. 0. 0. 0. 0. 0. 0. 0. 0. 0. 0. 0. 0. 0. 0. 0. 0.
 0. 0. 0. 0. 0. 0. 0. 0. 0. 0. 0. 0. 0. 0. 0. 0. 0. 0. 0. 0. 0. 0. 0. 0.
 0. 0. 0. 0. 0. 0. 0.]
Number of mm to add to the axial length (due to intraconal fat) = 1
Axial length = 23.0 mm 

slice 72 -- voxels -- lens: 21 | nerve: 144 | int fat: 177 | globe: 354
```````````right eye: lens: 21 | nerve: 144 | int fat: 177 | globe: 354
com_lens: [124. 194.]
axis minor lens = 3.4656403517073637 
axis major lens = 7.79547191028815
Number of points of the line in the image space: 256
Number of intersection points in lens: 3
Lens extreme intersection point: [124 195]
Number of instersection points in globe: 17
Globe extreme intersection point: [124 176]
grad_arr = [1.23219824e+02 2.62693381e+02 1.19066421e+02 1.40835232e+02
 1.67457644e+02 3.14811452e+01 1.09500000e+02 2.61767072e+02
 1.74417961e+02 8.27647268e+00 8.49264388e+00 6.54312616e+00
 3.71651719e+00 4.80884602e+00 3.16227766e+00 2.01556444e+00
 1.76776695e+00 3.69120577e+00 5.71182983e+00 3.18198052e+00
 4.16082924e+00 2.13600094e+00 2.13600094e+00 7.90569415e-01
 1.11803399e+00 1.60078106e+00 1.11803399e+00 1.03077641e+00
 7.07106781e-01 5.00000000e-01 3.40036763e+00 2.37170825e+00
 7.90569415e-01 1.00000000e+00 1.67705098e+00 2.37170825e+00
 4.56207190e+00 3.78318649e+00 1.52069063e+00 7.50000000e-01
 1.11803399e+00 2.01556444e+00 4.96235831e+00 5.46008242e+00
 1.80277564e+00 2.79508497e+00 1.25000000e+00 1.80277564e+00
 5.31507291e+00 7.15891053e+00 6.29483916e+00 1.82002747e+00
 7.07106781e-01 2.50000000e-01 2.50000000e-01 5.59016994e-01
 5.59016994e-01 1.27475488e+00 7.50000000e-01 4.06970515e+00]
Number of mm to add to the axial length (due to the cornea) = 2
grad_arr2 = [0. 0. 4. 4. 4. 4. 4. 4. 4. 4. 4. 0. 6. 6. 6. 0. 0. 0. 0. 0. 0. 0. 0. 0.
 0. 0. 0. 0. 0. 0. 0. 0. 0. 0. 0. 0. 0. 0. 0. 0. 0. 0. 0. 0. 0. 0. 0. 0.
 0. 0. 0. 0. 0. 0. 0. 0. 0. 0. 0. 0. 0. 0. 0. 0. 0. 0. 0. 0. 0. 0. 0. 0.
 0. 0. 0. 0. 0. 0. 0. 0. 0. 0. 0. 0. 0. 0. 0. 0. 0. 0. 0. 0. 0. 0. 0. 0.
 0. 0. 0. 0. 0. 0. 0. 0. 0. 0. 0. 0. 0. 0. 0. 0. 0. 0. 0. 0. 0. 0. 0. 0.
 0. 0. 0. 0. 0. 0. 0. 0. 0. 0. 0. 0. 0. 0. 0. 0. 0. 0. 0. 0. 0. 0. 0. 0.
 0. 0. 0. 0. 0. 0. 0. 0. 0. 0. 0. 0. 0. 0. 0. 0. 0. 0. 0. 0. 0. 0. 0. 0.
 0. 0. 0. 0. 0. 0. 0.]
Number of mm to add to the axial length (due to intraconal fat) = 2
Axial length = 24.0 mm 

slice 73 -- voxels -- lens: 19 | nerve: 155 | int fat: 190 | globe: 369
```````````right eye: lens: 19 | nerve: 155 | int fat: 190 | globe: 369
com_lens: [124. 194.]
axis minor lens = 3.4228898939439913 
axis major lens = 7.069590909851988
Number of points of the line in the image space: 256
Number of intersection points in lens: 3
Lens extreme intersection point: [124 195]
Number of instersection points in globe: 18
Globe extreme intersection point: [124 175]
grad_arr = [ 98.11504727 227.15330726 113.11084166 142.74474596 111.84280263
  30.43846251 120.69615777 226.28107521 145.30936825  22.21626656
  10.75290658   8.49264388   5.70635611   4.98121471   0.90138782
   2.57390754   0.35355339   2.06155281   3.28823661   2.91547595
   1.45773797   2.54950976   1.03077641   1.3462912    1.27475488
   1.3462912    3.2596012    1.76776695   1.11803399   0.79056942
   1.03077641   1.52069063   1.06066017   4.9244289    4.12310563
   3.2596012    2.57390754   1.41421356   2.01556444   2.06155281
   1.82002747   2.57390754   0.79056942   2.12132034   3.75
   1.95256242   4.82830198   2.30488611   1.11803399   0.90138782
   2.57390754   1.11803399   1.45773797   2.30488611   3.64005494
   1.03077641   2.46221445   2.01556444   0.79056942   4.58938994]
Number of mm to add to the axial length (due to the cornea) = 2
grad_arr2 = [0. 4. 4. 4. 4. 4. 4. 4. 4. 4. 0. 6. 6. 6. 6. 0. 0. 0. 0. 0. 0. 0. 0. 0.
 0. 0. 0. 0. 0. 0. 0. 0. 0. 0. 0. 0. 0. 0. 0. 0. 0. 0. 0. 0. 0. 0. 0. 0.
 0. 0. 0. 0. 0. 0. 0. 0. 0. 0. 0. 0. 0. 0. 0. 0. 0. 0. 0. 0. 0. 0. 0. 0.
 0. 0. 0. 0. 0. 0. 0. 0. 0. 0. 0. 0. 0. 0. 0. 0. 0. 0. 0. 0. 0. 0. 0. 0.
 0. 0. 0. 0. 0. 0. 0. 0. 0. 0. 0. 0. 0. 0. 0. 0. 0. 0. 0. 0. 0. 0. 0. 0.
 0. 0. 0. 0. 0. 0. 0. 0. 0. 0. 0. 0. 0. 0. 0. 0. 0. 0. 0. 0. 0. 0. 0. 0.
 0. 0. 0. 0. 0. 0. 0. 0. 0. 0. 0. 0. 0. 0. 0. 0. 0. 0. 0. 0. 0. 0. 0. 0.
 0. 0. 0. 0. 0. 0.]
Number of mm to add to the axial length (due to intraconal fat) = 1
Axial length = 24.0 mm 

--------- BEST SLICE: [71] ---------

Final axial length: 23.0mm


subject: 2022160100145
com_lens: [118 198  67]
com_eyeball: [118 189  66]
com_nerve: [109 166  67]
slices: [67] 

slice 67 -- voxels -- lens: 22 | nerve: 131 | int fat: 132 | globe: 396
```````````right eye: lens: 22 | nerve: 131 | int fat: 132 | globe: 396
com_lens: [118. 198.]
axis minor lens = 2.954524163750615 
axis major lens = 9.114408365789615
Number of points of the line in the image space: 256
Number of intersection points in lens: 3
Lens extreme intersection point: [118 199]
Number of instersection points in globe: 18
Globe extreme intersection point: [118 179]
grad_arr = [174.08690359 210.38075601 150.91595343  50.05809125  34.08537076
  27.76801217  51.55155187  10.89151046   4.65026881   4.5
   8.14324874   5.06211418   5.70087713   4.03112887   4.67038542
   3.0516389    4.27200187   0.90138782   1.5          1.58113883
   3.60555128   1.58113883   3.04138127   1.3462912    1.67705098
   2.6925824    2.85043856   2.30488611   3.53553391   2.15058132
   1.5          0.35355339   1.25         1.11803399   4.69707356
   3.0516389    3.           1.25         1.60078106   1.3462912
   2.30488611   2.92617498   4.5620719    1.82002747   2.46221445
   2.46221445   1.25         2.61007663   2.75         1.11803399
   2.30488611   1.25         3.2596012    1.11803399   0.75
   7.78620575]
Number of mm to add to the axial length (due to the cornea) = 1
grad_arr2 = [0. 4. 4. 4. 4. 4. 4. 4. 4. 4. 4. 4. 4. 0. 6. 6. 6. 0. 0. 0. 0. 0. 0. 0.
 0. 0. 0. 0. 0. 0. 0. 0. 0. 0. 0. 0. 0. 0. 0. 0. 0. 0. 0. 0. 0. 0. 0. 0.
 0. 0. 0. 0. 0. 0. 0. 0. 0. 0. 0. 0. 0. 0. 0. 0. 0. 0. 0. 0. 0. 0. 0. 0.
 0. 0. 0. 0. 0. 0. 0. 0. 0. 0. 0. 0. 0. 0. 0. 0. 0. 0. 0. 0. 0. 0. 0. 0.
 0. 0. 0. 0. 0. 0. 0. 0. 0. 0. 0. 0. 0. 0. 0. 0. 0. 0. 0. 0. 0. 0. 0. 0.
 0. 0. 0. 0. 0. 0. 0. 0. 0. 0. 0. 0. 0. 0. 0. 0. 0. 0. 0. 0. 0. 0. 0. 0.
 0. 0. 0. 0. 0. 0. 0. 0. 0. 0. 0. 0. 0. 0. 0. 0. 0. 0. 0. 0. 0. 0. 0. 0.
 0. 0. 0. 0. 0. 0. 0. 0. 0. 0.]
Number of mm to add to the axial length (due to intraconal fat) = 1
Axial length = 23.0 mm 

--------- BEST SLICE: [67] ---------

Final axial length: 23.0mm


subject: 2022160100153
com_lens: [118 196  82]
com_eyeball: [118 188  81]
com_nerve: [111 167  77]
slices: [82 81 80 79 78 77] 

slice 82 -- voxels -- lens: 24 | nerve: 0 | int fat: 169 | globe: 266
```````````right eye: lens: 24 | nerve: 0 | int fat: 169 | globe: 266
slice 81 -- voxels -- lens: 18 | nerve: 14 | int fat: 173 | globe: 270
```````````right eye: lens: 18 | nerve: 14 | int fat: 173 | globe: 270
com_lens: [118. 196.]
axis minor lens = 3.7469464699965735 
axis major lens = 6.338975814214978
Number of points of the line in the image space: 256
Number of intersection points in lens: 4
Lens extreme intersection point: [118 197]
Number of instersection points in globe: 14
Globe extreme intersection point: [118 180]
grad_arr = [2.69267525e+02 2.56443098e+02 1.67667826e+01 1.71479773e+02
 1.30167680e+02 1.54568957e+02 1.89794132e+02 2.65824190e+01
 1.81538563e+01 1.07383658e+01 9.58188395e+00 1.11719515e+01
 9.01387819e-01 2.50000000e+00 2.01556444e+00 3.05163890e+00
 4.60977223e+00 3.04138127e+00 2.85043856e+00 1.80277564e+00
 1.67705098e+00 3.82426464e+00 2.91547595e+00 1.58113883e+00
 1.11803399e+00 2.15058132e+00 2.13600094e+00 2.76134025e+00
 3.91311896e+00 3.25000000e+00 2.35849528e+00 7.90569415e-01
 3.88104367e+00 7.90569415e-01 1.45773797e+00 2.79508497e+00
 1.03077641e+00 4.27200187e+00 1.90394328e+00 3.01039864e+00
 1.45773797e+00 2.35849528e+00 5.59016994e-01 9.01387819e-01
 3.05163890e+00 2.79508497e+00 3.57945527e+00 2.51246891e+00
 3.18198052e+00 1.50000000e+00 1.60078106e+00 2.50000000e-01
 3.71651719e+00 3.90512484e+00 3.53553391e-01 3.82426464e+00
 2.47487373e+00 4.80884602e+00]
Number of mm to add to the axial length (due to the cornea) = 1
grad_arr2 = [0. 3. 0. 4. 4. 4. 4. 4. 4. 4. 4. 0. 0. 0. 0. 0. 5. 0. 0. 0. 0. 0. 0. 0.
 0. 0. 0. 0. 0. 0. 0. 0. 0. 0. 0. 0. 0. 0. 0. 0. 0. 0. 0. 0. 0. 0. 0. 0.
 0. 0. 0. 0. 0. 0. 0. 0. 0. 0. 0. 0. 0. 0. 0. 0. 0. 0. 0. 0. 0. 0. 0. 0.
 0. 0. 0. 0. 0. 0. 0. 0. 0. 0. 0. 0. 0. 0. 0. 0. 0. 0. 0. 0. 0. 0. 0. 0.
 0. 0. 0. 0. 0. 0. 0. 0. 0. 0. 0. 0. 0. 0. 0. 0. 0. 0. 0. 0. 0. 0. 0. 0.
 0. 0. 0. 0. 0. 0. 0. 0. 0. 0. 0. 0. 0. 0. 0. 0. 0. 0. 0. 0. 0. 0. 0. 0.
 0. 0. 0. 0. 0. 0. 0. 0. 0. 0. 0. 0. 0. 0. 0. 0. 0. 0. 0. 0. 0. 0. 0. 0.
 0. 0. 0. 0. 0. 0. 0. 0. 0. 0. 0.]
Number of mm to add to the axial length (due to intraconal fat) = 3
Axial length = 22.0 mm 

slice 80 -- voxels -- lens: 10 | nerve: 27 | int fat: 185 | globe: 272
```````````right eye: lens: 10 | nerve: 27 | int fat: 185 | globe: 272
com_lens: [118. 196.]
axis minor lens = 2.3845428929755403 
axis major lens = 5.283365896051478
Number of points of the line in the image space: 256
Number of intersection points in lens: 2
Lens extreme intersection point: [118 196]
Number of instersection points in globe: 15
Globe extreme intersection point: [118 180]
grad_arr = [ 83.79513709 245.20246736 152.53216874  63.87976988  50.21516205
 159.17698483 114.89179692 171.15636126  25.75121356   2.37170825
   4.30116263   1.25         5.36772764   2.06155281   3.2596012
   3.25         4.5          2.23606798   5.           3.09232922
   1.67705098   1.82002747   1.25         2.30488611   1.25
   1.75         4.52769257   4.24264069   2.85043856   1.45773797
   3.57945527   1.27475488   0.35355339   0.90138782   2.6925824
   0.5          3.25         1.27475488   2.06155281   3.0516389
   3.36340601   4.03112887   2.26384628   0.75         2.30488611
   3.0516389    1.80277564   1.3462912    1.25         0.79056942
   2.15058132   3.09232922   1.27475488   2.46221445   1.45773797
   4.12310563   2.79508497   1.5          5.31507291]
Number of mm to add to the axial length (due to the cornea) = 2
grad_arr2 = [0. 3. 3. 4. 4. 4. 4. 4. 4. 4. 4. 4. 0. 0. 5. 5. 5. 0. 0. 0. 0. 0. 0. 0.
 0. 0. 0. 0. 0. 0. 0. 0. 0. 0. 0. 0. 0. 0. 0. 0. 0. 0. 0. 0. 0. 0. 0. 0.
 0. 0. 0. 0. 0. 0. 0. 0. 0. 0. 0. 0. 0. 0. 0. 0. 0. 0. 0. 0. 0. 0. 0. 0.
 0. 0. 0. 0. 0. 0. 0. 0. 0. 0. 0. 0. 0. 0. 0. 0. 0. 0. 0. 0. 0. 0. 0. 0.
 0. 0. 0. 0. 0. 0. 0. 0. 0. 0. 0. 0. 0. 0. 0. 0. 0. 0. 0. 0. 0. 0. 0. 0.
 0. 0. 0. 0. 0. 0. 0. 0. 0. 0. 0. 0. 0. 0. 0. 0. 0. 0. 0. 0. 0. 0. 0. 0.
 0. 0. 0. 0. 0. 0. 0. 0. 0. 0. 0. 0. 0. 0. 0. 0. 0. 0. 0. 0. 0. 0. 0. 0.
 0. 0. 0. 0. 0. 0. 0. 0. 0. 0. 0.]
Number of mm to add to the axial length (due to intraconal fat) = 3
Axial length = 22.0 mm 

slice 79 -- voxels -- lens: 2 | nerve: 60 | int fat: 169 | globe: 274
```````````right eye: lens: 2 | nerve: 60 | int fat: 169 | globe: 274
com_lens: [118. 196.]
axis minor lens = 0.0 
axis major lens = 2.0
Number of points of the line in the image space: 256
Number of intersection points in lens: 1
Lens extreme intersection point: [118 196]
Number of instersection points in globe: 16
Globe extreme intersection point: [118 180]
grad_arr = [ 58.16195062 137.72005119  88.1511486  140.41456477  20.03902443
 129.86242721  47.82846956 142.60873045  26.9780003    1.82002747
   2.35849528   3.20156212   6.54312616   1.03077641   1.45773797
   1.75         3.80788655   1.11803399   3.01039864   0.25
   1.76776695   4.03112887   7.07106781   3.02076149   5.59016994
   2.79508497   1.06066017   0.35355339   1.03077641   2.76134025
   2.61007663   0.90138782   1.52069063   1.27475488   3.0516389
   1.3462912    0.79056942   2.91547595   1.76776695   3.69120577
   3.35410197   0.70710678   2.30488611   2.76134025   3.36340601
   3.53553391   2.15058132   1.25         2.30488611   1.52069063
   1.95256242   0.90138782   2.61007663   1.27475488   2.92617498
   1.76776695   2.26384628   4.77624329   8.14324874]
Number of mm to add to the axial length (due to the cornea) = 1
grad_arr2 = [3. 3. 3. 0. 4. 4. 4. 4. 4. 4. 4. 4. 4. 4. 4. 5. 0. 0. 0. 0. 0. 0. 0. 0.
 0. 0. 0. 0. 0. 0. 0. 0. 0. 0. 0. 0. 0. 0. 0. 0. 0. 0. 0. 0. 0. 0. 0. 0.
 0. 0. 0. 0. 0. 0. 0. 0. 0. 0. 0. 0. 0. 0. 0. 0. 0. 0. 0. 0. 0. 0. 0. 0.
 0. 0. 0. 0. 0. 0. 0. 0. 0. 0. 0. 0. 0. 0. 0. 0. 0. 0. 0. 0. 0. 0. 0. 0.
 0. 0. 0. 0. 0. 0. 0. 0. 0. 0. 0. 0. 0. 0. 0. 0. 0. 0. 0. 0. 0. 0. 0. 0.
 0. 0. 0. 0. 0. 0. 0. 0. 0. 0. 0. 0. 0. 0. 0. 0. 0. 0. 0. 0. 0. 0. 0. 0.
 0. 0. 0. 0. 0. 0. 0. 0. 0. 0. 0. 0. 0. 0. 0. 0. 0. 0. 0. 0. 0. 0. 0. 0.
 0. 0. 0. 0. 0. 0. 0. 0. 0. 0. 0.]
Number of mm to add to the axial length (due to intraconal fat) = 4
Axial length = 22.0 mm 

slice 78 -- voxels -- lens: 0 | nerve: 126 | int fat: 158 | globe: 267
```````````right eye: lens: 0 | nerve: 126 | int fat: 158 | globe: 267
slice 77 -- voxels -- lens: 0 | nerve: 144 | int fat: 139 | globe: 248
```````````right eye: lens: 0 | nerve: 144 | int fat: 139 | globe: 248
--------- BEST SLICE: [81] ---------

Final axial length: 22.0mm


subject: 2022160100158
com_lens: [124 193  67]
com_eyeball: [123 184  70]
com_nerve: [111 164  72]
slices: [67 68 69 70 71 72] 

slice 67 -- voxels -- lens: 12 | nerve: 0 | int fat: 166 | globe: 350
```````````right eye: lens: 12 | nerve: 0 | int fat: 166 | globe: 350
slice 68 -- voxels -- lens: 14 | nerve: 0 | int fat: 145 | globe: 361
```````````right eye: lens: 14 | nerve: 0 | int fat: 145 | globe: 361
slice 69 -- voxels -- lens: 11 | nerve: 42 | int fat: 107 | globe: 367
```````````right eye: lens: 11 | nerve: 42 | int fat: 107 | globe: 367
com_lens: [124. 193.]
axis minor lens = 2.2758390410355025 
axis major lens = 6.093817050591153
Number of points of the line in the image space: 256
Number of intersection points in lens: 2
Lens extreme intersection point: [124 194]
Number of instersection points in globe: 19
Globe extreme intersection point: [124 174]
grad_arr = [2.26978523e+02 2.79254029e+02 8.67384719e+01 2.03914811e+01
 3.09232922e+00 2.42706098e+01 1.13192314e+01 3.03335623e+01
 1.61109435e+01 1.18163023e+01 9.83933433e+00 1.25099960e+01
 6.80073525e+00 2.50000000e-01 2.26384628e+00 3.01039864e+00
 6.73145601e+00 4.19076365e+00 3.36340601e+00 2.85043856e+00
 1.27475488e+00 1.34629120e+00 1.90394328e+00 2.00000000e+00
 2.92617498e+00 3.64005494e+00 3.60555128e+00 7.07106781e-01
 2.75000000e+00 1.76776695e+00 9.01387819e-01 1.06066017e+00
 1.27475488e+00 7.07106781e-01 1.58113883e+00 1.34629120e+00
 1.41421356e+00 2.92617498e+00 1.82002747e+00 2.30488611e+00
 2.00000000e+00 7.90569415e-01 4.03112887e+00 4.06970515e+00
 3.16227766e+00 1.11803399e+00 2.30488611e+00 3.25000000e+00
 2.37170825e+00 1.25000000e+00 2.50000000e-01 1.03077641e+00
 1.41421356e+00 1.52069063e+00 2.51246891e+00 1.76776695e+00
 1.45773797e+00 3.53553391e-01 5.59016994e-01 2.50000000e-01
 6.80073525e+00]
Number of mm to add to the axial length (due to the cornea) = 1
grad_arr2 = [0. 0. 0. 0. 0. 6. 6. 6. 0. 0. 0. 0. 0. 0. 0. 0. 0. 0. 0. 0. 0. 0. 0. 0.
 0. 0. 0. 0. 0. 0. 0. 0. 0. 0. 0. 0. 0. 0. 0. 0. 0. 0. 0. 0. 0. 0. 0. 0.
 0. 0. 0. 0. 0. 0. 0. 0. 0. 0. 0. 0. 0. 0. 0. 0. 0. 0. 0. 0. 0. 0. 0. 0.
 0. 0. 0. 0. 0. 0. 0. 0. 0. 0. 0. 0. 0. 0. 0. 0. 0. 0. 0. 0. 0. 0. 0. 0.
 0. 0. 0. 0. 0. 0. 0. 0. 0. 0. 0. 0. 0. 0. 0. 0. 0. 0. 0. 0. 0. 0. 0. 0.
 0. 0. 0. 0. 0. 0. 0. 0. 0. 0. 0. 0. 0. 0. 0. 0. 0. 0. 0. 0. 0. 0. 0. 0.
 0. 0. 0. 0. 0. 0. 0. 0. 0. 0. 0. 0. 0. 0. 0. 0. 0. 0. 0. 0. 0. 0. 0. 0.
 0. 0. 0. 0. 0.]
Number of mm to add to the axial length (due to intraconal fat) = 0
Axial length = 22.0 mm 

slice 70 -- voxels -- lens: 9 | nerve: 100 | int fat: 101 | globe: 370
```````````right eye: lens: 9 | nerve: 100 | int fat: 101 | globe: 370
com_lens: [124. 193.]
axis minor lens = 1.946056459258261 
axis major lens = 5.274258481434536
Number of points of the line in the image space: 256
Number of intersection points in lens: 2
Lens extreme intersection point: [124 194]
Number of instersection points in globe: 19
Globe extreme intersection point: [124 174]
grad_arr = [109.92099436 206.01607947  51.00551441  77.31510202  46.36404857
  37.90118732 146.39842895 109.33034803   9.80114789   9.61769203
  16.6000753   15.20690633   4.75         0.75         1.
   1.25         4.27200187   3.82426464   3.82426464   3.01039864
   3.57945527   1.03077641   0.70710678   2.23606798   1.03077641
   4.60977223   2.01556444   5.5          2.76134025   1.90394328
   4.50693909   0.79056942   2.06155281   2.06155281   0.79056942
   2.76134025   2.35849528   2.25         1.03077641   4.25
   1.82002747   0.90138782   3.80788655   3.81608438   2.26384628
   2.6925824    1.45773797   2.51246891   0.70710678   1.67705098
   0.75         2.85043856   3.64005494   3.0516389    1.11803399
   0.           1.52069063   1.06066017   0.79056942   2.46221445
   5.9266348 ]
Number of mm to add to the axial length (due to the cornea) = 1
grad_arr2 = [0. 0. 0. 0. 0. 6. 6. 6. 0. 0. 0. 0. 0. 0. 0. 0. 0. 0. 0. 0. 0. 0. 0. 0.
 0. 0. 0. 0. 0. 0. 0. 0. 0. 0. 0. 0. 0. 0. 0. 0. 0. 0. 0. 0. 0. 0. 0. 0.
 0. 0. 0. 0. 0. 0. 0. 0. 0. 0. 0. 0. 0. 0. 0. 0. 0. 0. 0. 0. 0. 0. 0. 0.
 0. 0. 0. 0. 0. 0. 0. 0. 0. 0. 0. 0. 0. 0. 0. 0. 0. 0. 0. 0. 0. 0. 0. 0.
 0. 0. 0. 0. 0. 0. 0. 0. 0. 0. 0. 0. 0. 0. 0. 0. 0. 0. 0. 0. 0. 0. 0. 0.
 0. 0. 0. 0. 0. 0. 0. 0. 0. 0. 0. 0. 0. 0. 0. 0. 0. 0. 0. 0. 0. 0. 0. 0.
 0. 0. 0. 0. 0. 0. 0. 0. 0. 0. 0. 0. 0. 0. 0. 0. 0. 0. 0. 0. 0. 0. 0. 0.
 0. 0. 0. 0. 0.]
Number of mm to add to the axial length (due to intraconal fat) = 0
Axial length = 22.0 mm 

slice 71 -- voxels -- lens: 1 | nerve: 142 | int fat: 102 | globe: 373
```````````right eye: lens: 1 | nerve: 142 | int fat: 102 | globe: 373
com_lens: [123. 194.]
axis minor lens = 0.0 
axis major lens = 0.0
Number of points of the line in the image space: 256
Number of intersection points in lens: 1
Lens extreme intersection point: [123 194]
Number of instersection points in globe: 20
Globe extreme intersection point: [123 174]
grad_arr = [ 58.0952881  136.91443496  50.15974482 136.77764803  41.70506564
 147.34419737 179.88833342  86.9069186   33.34385251  17.11724277
  26.6282275   26.27974505   1.76776695   3.71651719   5.0559371
   1.90394328   5.77169819   3.88104367   3.20156212   1.03077641
   3.18198052   3.75         5.27375578   6.1897092    5.83630876
   1.3462912    0.55901699   2.61007663   3.57945527   2.51246891
   2.30488611   1.90394328   1.90394328   1.80277564   3.50891721
   3.69120577   2.75         2.5          1.11803399   1.3462912
   1.58113883   3.88104367   1.03077641   1.03077641   1.82002747
   2.79508497   3.18198052   2.92617498   0.5          2.01556444
   3.04138127   1.06066017   1.76776695   0.55901699   0.35355339
   3.04138127   4.50693909   1.67705098   3.57945527   3.53553391
   5.94243216]
Number of mm to add to the axial length (due to the cornea) = 1
grad_arr2 = [0. 0. 4. 4. 4. 4. 4. 6. 6. 6. 0. 0. 0. 0. 0. 0. 0. 0. 0. 0. 0. 0. 0. 0.
 0. 0. 0. 0. 0. 0. 0. 0. 0. 0. 0. 0. 0. 0. 0. 0. 0. 0. 0. 0. 0. 0. 0. 0.
 0. 0. 0. 0. 0. 0. 0. 0. 0. 0. 0. 0. 0. 0. 0. 0. 0. 0. 0. 0. 0. 0. 0. 0.
 0. 0. 0. 0. 0. 0. 0. 0. 0. 0. 0. 0. 0. 0. 0. 0. 0. 0. 0. 0. 0. 0. 0. 0.
 0. 0. 0. 0. 0. 0. 0. 0. 0. 0. 0. 0. 0. 0. 0. 0. 0. 0. 0. 0. 0. 0. 0. 0.
 0. 0. 0. 0. 0. 0. 0. 0. 0. 0. 0. 0. 0. 0. 0. 0. 0. 0. 0. 0. 0. 0. 0. 0.
 0. 0. 0. 0. 0. 0. 0. 0. 0. 0. 0. 0. 0. 0. 0. 0. 0. 0. 0. 0. 0. 0. 0. 0.
 0. 0. 0. 0. 0.]
Number of mm to add to the axial length (due to intraconal fat) = 2
Axial length = 24.0 mm 

slice 72 -- voxels -- lens: 0 | nerve: 151 | int fat: 107 | globe: 365
```````````right eye: lens: 0 | nerve: 151 | int fat: 107 | globe: 365
--------- BEST SLICE: [69] ---------

Final axial length: 22.0mm


subject: 2022160100159
com_lens: [116 197  74]
com_eyeball: [116 188  73]
com_nerve: [106 164  74]
slices: [74] 

slice 74 -- voxels -- lens: 22 | nerve: 104 | int fat: 158 | globe: 388
```````````right eye: lens: 22 | nerve: 104 | int fat: 158 | globe: 388
com_lens: [116. 197.]
axis minor lens = 3.1908961408698624 
axis major lens = 8.49696105130758
Number of points of the line in the image space: 256
Number of intersection points in lens: 3
Lens extreme intersection point: [116 198]
Number of instersection points in globe: 19
Globe extreme intersection point: [116 177]
grad_arr = [112.54610167 215.93647793 143.31891885   4.25        40.45522216
 115.9183441  105.79756613  20.2561719    8.86002257  10.86565691
   1.25         3.2596012    7.75         8.14324874   5.25594901
   2.01556444   1.52069063   1.5          3.16227766   2.26384628
   2.6925824    1.5          2.01556444   1.90394328   4.80234318
   2.37170825   0.79056942   5.02493781   7.21543484   1.5
   2.65753645   3.69120577   2.23606798   2.79508497   3.0516389
   2.23606798   1.82002747   2.82842712   4.31566913   4.25
   3.75832409   1.80277564   1.27475488   2.6925824    2.5
   0.55901699   1.60078106   2.79508497   3.09232922   3.0516389
   1.76776695   1.76776695   2.13600094   4.45112345   4.16082924
   2.13600094   6.72681202]
Number of mm to add to the axial length (due to the cornea) = 2
grad_arr2 = [0. 0. 4. 4. 4. 4. 4. 4. 4. 4. 4. 6. 6. 6. 6. 0. 0. 0. 0. 0. 0. 0. 0. 0.
 0. 0. 0. 0. 0. 0. 0. 0. 0. 0. 0. 0. 0. 0. 0. 0. 0. 0. 0. 0. 0. 0. 0. 0.
 0. 0. 0. 0. 0. 0. 0. 0. 0. 0. 0. 0. 0. 0. 0. 0. 0. 0. 0. 0. 0. 0. 0. 0.
 0. 0. 0. 0. 0. 0. 0. 0. 0. 0. 0. 0. 0. 0. 0. 0. 0. 0. 0. 0. 0. 0. 0. 0.
 0. 0. 0. 0. 0. 0. 0. 0. 0. 0. 0. 0. 0. 0. 0. 0. 0. 0. 0. 0. 0. 0. 0. 0.
 0. 0. 0. 0. 0. 0. 0. 0. 0. 0. 0. 0. 0. 0. 0. 0. 0. 0. 0. 0. 0. 0. 0. 0.
 0. 0. 0. 0. 0. 0. 0. 0. 0. 0. 0. 0. 0. 0. 0. 0. 0. 0. 0. 0. 0. 0. 0. 0.
 0. 0. 0. 0. 0. 0. 0. 0.]
Number of mm to add to the axial length (due to intraconal fat) = 2
Axial length = 26.0 mm 

--------- BEST SLICE: [74] ---------

Final axial length: 26.0mm


subject: 2022160100160
com_lens: [124 196  60]
com_eyeball: [122 188  61]
com_nerve: [111 169  65]
slices: [60 61 62 63 64 65] 

slice 60 -- voxels -- lens: 21 | nerve: 6 | int fat: 127 | globe: 358
```````````right eye: lens: 21 | nerve: 6 | int fat: 127 | globe: 358
com_lens: [124. 196.]
axis minor lens = 3.578632499092894 
axis major lens = 7.457861174043899
Number of points of the line in the image space: 256
Number of intersection points in lens: 3
Lens extreme intersection point: [124 197]
Number of instersection points in globe: 17
Globe extreme intersection point: [124 178]
grad_arr = [142.9521336  199.95030633  18.39836949 174.21036135 217.43116727
 136.65673236 223.63474685 432.93049384 197.82267944   2.54950976
  14.15980226   6.72681202   6.75462804   2.15058132   5.12957113
   4.4229515    5.50567889   2.70416346   7.15891053   3.13249102
   0.5          1.           1.11803399   2.26384628   0.79056942
   0.75         0.79056942   4.16082924   3.13249102   1.27475488
   3.75832409   4.85412196   0.5          2.01556444   2.01556444
   0.90138782   1.3462912    0.79056942   1.03077641   2.
   2.06155281   1.           1.27475488   1.5          2.6925824
   0.55901699   1.45773797   1.03077641   1.80277564   1.25
   0.90138782   0.55901699   1.11803399   2.30488611   2.15058132
   0.55901699   1.82002747   5.31507291]
Number of mm to add to the axial length (due to the cornea) = 1
grad_arr2 = [0. 0. 0. 0. 0. 6. 6. 6. 0. 0. 0. 0. 0. 0. 0. 0. 0. 0. 0. 0. 0. 0. 0. 0.
 0. 0. 0. 0. 0. 0. 0. 0. 0. 0. 0. 0. 0. 0. 0. 0. 0. 0. 0. 0. 0. 0. 0. 0.
 0. 0. 0. 0. 0. 0. 0. 0. 0. 0. 0. 0. 0. 0. 0. 0. 0. 0. 0. 0. 0. 0. 0. 0.
 0. 0. 0. 0. 0. 0. 0. 0. 0. 0. 0. 0. 0. 0. 0. 0. 0. 0. 0. 0. 0. 0. 0. 0.
 0. 0. 0. 0. 0. 0. 0. 0. 0. 0. 0. 0. 0. 0. 0. 0. 0. 0. 0. 0. 0. 0. 0. 0.
 0. 0. 0. 0. 0. 0. 0. 0. 0. 0. 0. 0. 0. 0. 0. 0. 0. 0. 0. 0. 0. 0. 0. 0.
 0. 0. 0. 0. 0. 0. 0. 0. 0. 0. 0. 0. 0. 0. 0. 0. 0. 0. 0. 0. 0. 0. 0. 0.
 0. 0. 0. 0. 0. 0. 0. 0. 0.]
Number of mm to add to the axial length (due to intraconal fat) = 0
Axial length = 21.0 mm 

slice 61 -- voxels -- lens: 18 | nerve: 23 | int fat: 76 | globe: 364
```````````right eye: lens: 18 | nerve: 23 | int fat: 76 | globe: 364
com_lens: [124. 196.]
axis minor lens = 2.933573604525831 
axis major lens = 7.485727834717965
Number of points of the line in the image space: 256
Number of intersection points in lens: 3
Lens extreme intersection point: [124 197]
Number of instersection points in globe: 17
Globe extreme intersection point: [124 178]
grad_arr = [126.83158124 224.22895665  63.57082664 196.0683873  154.50647236
  40.96416117 128.45281235 325.28141662 213.91309567  24.2706098
   2.51246891   8.31038507  11.50271707   4.4229515   11.67261753
   6.54312616   4.47213595   2.26384628   3.36340601   5.15388203
   1.95256242   2.51246891   3.01039864   3.40036763   1.80277564
   2.51246891   3.35410197   1.45773797   1.52069063   1.90394328
   2.06155281   1.80277564   1.25         0.55901699   2.23606798
   2.01556444   0.70710678   3.35410197   2.76134025   2.65753645
   2.46221445   2.25         1.58113883   0.70710678   1.76776695
   2.85043856   2.01556444   2.30488611   2.57390754   4.3660623
   1.58113883   3.78318649   6.82825014   1.52069063   6.25
   2.13600094   3.09232922   9.08982948]
Number of mm to add to the axial length (due to the cornea) = 3
grad_arr2 = [0. 0. 0. 0. 0. 6. 6. 6. 0. 0. 0. 0. 0. 0. 0. 0. 0. 0. 0. 0. 0. 0. 0. 0.
 0. 0. 0. 0. 0. 0. 0. 0. 0. 0. 0. 0. 0. 0. 0. 0. 0. 0. 0. 0. 0. 0. 0. 0.
 0. 0. 0. 0. 0. 0. 0. 0. 0. 0. 0. 0. 0. 0. 0. 0. 0. 0. 0. 0. 0. 0. 0. 0.
 0. 0. 0. 0. 0. 0. 0. 0. 0. 0. 0. 0. 0. 0. 0. 0. 0. 0. 0. 0. 0. 0. 0. 0.
 0. 0. 0. 0. 0. 0. 0. 0. 0. 0. 0. 0. 0. 0. 0. 0. 0. 0. 0. 0. 0. 0. 0. 0.
 0. 0. 0. 0. 0. 0. 0. 0. 0. 0. 0. 0. 0. 0. 0. 0. 0. 0. 0. 0. 0. 0. 0. 0.
 0. 0. 0. 0. 0. 0. 0. 0. 0. 0. 0. 0. 0. 0. 0. 0. 0. 0. 0. 0. 0. 0. 0. 0.
 0. 0. 0. 0. 0. 0. 0. 0. 0.]
Number of mm to add to the axial length (due to intraconal fat) = 0
Axial length = 23.0 mm 

slice 62 -- voxels -- lens: 16 | nerve: 49 | int fat: 70 | globe: 361
```````````right eye: lens: 16 | nerve: 49 | int fat: 70 | globe: 361
com_lens: [124. 196.]
axis minor lens = 3.0312722905008225 
axis major lens = 6.38837916069811
Number of points of the line in the image space: 256
Number of intersection points in lens: 3
Lens extreme intersection point: [124 197]
Number of instersection points in globe: 17
Globe extreme intersection point: [124 178]
grad_arr = [132.61433746 186.71920764  64.97162842 170.44243896 129.2217087
  23.50797737  95.64027656 206.29908507 232.63813101  79.38867992
  13.80670127   3.60555128   4.25734659   1.60078106   1.82002747
   4.75         4.25734659   4.25         3.2596012    0.90138782
   2.85043856   4.10030487   2.30488611   0.35355339   4.58938994
   1.3462912    5.12957113   1.95256242   3.28823661   2.51246891
   2.01556444   2.57390754   1.25         1.67705098   2.06155281
   2.70416346   2.01556444   2.65753645   3.36340601   3.69120577
   3.04138127   1.76776695   1.25         0.79056942   1.5
   2.75         1.11803399   0.55901699   1.25         1.27475488
   1.45773797   1.60078106   3.01039864   2.26384628   0.75
   1.11803399   3.02076149  10.15197025]
Number of mm to add to the axial length (due to the cornea) = 1
grad_arr2 = [0. 0. 0. 4. 0. 6. 6. 6. 0. 0. 0. 0. 0. 0. 0. 0. 0. 0. 0. 0. 0. 0. 0. 0.
 0. 0. 0. 0. 0. 0. 0. 0. 0. 0. 0. 0. 0. 0. 0. 0. 0. 0. 0. 0. 0. 0. 0. 0.
 0. 0. 0. 0. 0. 0. 0. 0. 0. 0. 0. 0. 0. 0. 0. 0. 0. 0. 0. 0. 0. 0. 0. 0.
 0. 0. 0. 0. 0. 0. 0. 0. 0. 0. 0. 0. 0. 0. 0. 0. 0. 0. 0. 0. 0. 0. 0. 0.
 0. 0. 0. 0. 0. 0. 0. 0. 0. 0. 0. 0. 0. 0. 0. 0. 0. 0. 0. 0. 0. 0. 0. 0.
 0. 0. 0. 0. 0. 0. 0. 0. 0. 0. 0. 0. 0. 0. 0. 0. 0. 0. 0. 0. 0. 0. 0. 0.
 0. 0. 0. 0. 0. 0. 0. 0. 0. 0. 0. 0. 0. 0. 0. 0. 0. 0. 0. 0. 0. 0. 0. 0.
 0. 0. 0. 0. 0. 0. 0. 0. 0.]
Number of mm to add to the axial length (due to intraconal fat) = 3
Axial length = 24.0 mm 

slice 63 -- voxels -- lens: 12 | nerve: 66 | int fat: 69 | globe: 356
```````````right eye: lens: 12 | nerve: 66 | int fat: 69 | globe: 356
com_lens: [125. 196.]
axis minor lens = 2.649689066157795 
axis major lens = 5.485458865381723
Number of points of the line in the image space: 256
Number of intersection points in lens: 3
Lens extreme intersection point: [125 197]
Number of instersection points in globe: 17
Globe extreme intersection point: [125 178]
grad_arr = [115.50351726 156.23559934  15.66245511 179.37269162 105.89647067
  33.30634324 131.3402071  226.21242782 221.73886669  63.56541906
  18.06239187   2.46221445   8.55131569   4.24264069   5.14781507
   5.30330086   1.52069063   4.13823634   4.58938994   3.33541602
   2.35849528   1.25         2.13600094   0.55901699   3.13249102
   0.90138782   1.58113883   1.90394328   2.46221445   1.67705098
   2.23606798   3.0516389    2.01556444   2.13600094   2.15058132
   2.15058132   0.79056942   3.36340601   1.11803399   1.27475488
   0.           3.25         3.95284708   1.52069063   2.30488611
   3.57945527   1.5          0.90138782   0.79056942   1.25
   0.35355339   1.11803399   1.11803399   1.90394328   2.51246891
   1.75         1.45773797   4.4229515 ]
Number of mm to add to the axial length (due to the cornea) = 1
grad_arr2 = [0. 0. 0. 0. 0. 6. 6. 0. 0. 0. 0. 0. 0. 0. 0. 0. 0. 0. 0. 0. 0. 0. 0. 0.
 0. 0. 0. 0. 0. 0. 0. 0. 0. 0. 0. 0. 0. 0. 0. 0. 0. 0. 0. 0. 0. 0. 0. 0.
 0. 0. 0. 0. 0. 0. 0. 0. 0. 0. 0. 0. 0. 0. 0. 0. 0. 0. 0. 0. 0. 0. 0. 0.
 0. 0. 0. 0. 0. 0. 0. 0. 0. 0. 0. 0. 0. 0. 0. 0. 0. 0. 0. 0. 0. 0. 0. 0.
 0. 0. 0. 0. 0. 0. 0. 0. 0. 0. 0. 0. 0. 0. 0. 0. 0. 0. 0. 0. 0. 0. 0. 0.
 0. 0. 0. 0. 0. 0. 0. 0. 0. 0. 0. 0. 0. 0. 0. 0. 0. 0. 0. 0. 0. 0. 0. 0.
 0. 0. 0. 0. 0. 0. 0. 0. 0. 0. 0. 0. 0. 0. 0. 0. 0. 0. 0. 0. 0. 0. 0. 0.
 0. 0. 0. 0. 0. 0. 0. 0. 0.]
Number of mm to add to the axial length (due to intraconal fat) = 0
Axial length = 21.0 mm 

slice 64 -- voxels -- lens: 3 | nerve: 86 | int fat: 90 | globe: 352
```````````right eye: lens: 3 | nerve: 86 | int fat: 90 | globe: 352
com_lens: [124. 196.]
axis minor lens = 1.3333333333333333 
axis major lens = 2.3094010767585034
Number of points of the line in the image space: 256
Number of intersection points in lens: 2
Lens extreme intersection point: [124 197]
Number of instersection points in globe: 18
Globe extreme intersection point: [124 178]
grad_arr = [ 85.61030896 112.25668132  47.97720813 131.98981968  90.7155582
  36.6409948   82.85076946 224.50640303 231.13970343  65.45418245
  12.58222953  10.20110288   2.5          6.75462804   3.33541602
   2.47487373   1.76776695   3.2596012    1.90394328   1.06066017
   3.25         0.55901699   3.25         4.25         0.25
   3.75832409   5.66789202   6.86476511   3.48209707   4.25734659
   4.06970515   4.24264069   2.5          1.11803399   0.79056942
   2.30488611   2.06155281   3.91311896   4.85412196   3.40036763
   4.45112345   3.53553391   2.61007663   1.95256242   1.76776695
   0.70710678   2.85043856   2.85043856   4.27200187   3.36340601
   2.35849528   2.01556444   1.90394328   1.60078106   1.80277564
   2.01556444   0.35355339   4.45112345]
Number of mm to add to the axial length (due to the cornea) = 1
grad_arr2 = [0. 0. 0. 0. 4. 6. 6. 6. 0. 0. 0. 0. 0. 0. 0. 0. 0. 0. 0. 0. 0. 0. 0. 0.
 0. 0. 0. 0. 0. 0. 0. 0. 0. 0. 0. 0. 0. 0. 0. 0. 0. 0. 0. 0. 0. 0. 0. 0.
 0. 0. 0. 0. 0. 0. 0. 0. 0. 0. 0. 0. 0. 0. 0. 0. 0. 0. 0. 0. 0. 0. 0. 0.
 0. 0. 0. 0. 0. 0. 0. 0. 0. 0. 0. 0. 0. 0. 0. 0. 0. 0. 0. 0. 0. 0. 0. 0.
 0. 0. 0. 0. 0. 0. 0. 0. 0. 0. 0. 0. 0. 0. 0. 0. 0. 0. 0. 0. 0. 0. 0. 0.
 0. 0. 0. 0. 0. 0. 0. 0. 0. 0. 0. 0. 0. 0. 0. 0. 0. 0. 0. 0. 0. 0. 0. 0.
 0. 0. 0. 0. 0. 0. 0. 0. 0. 0. 0. 0. 0. 0. 0. 0. 0. 0. 0. 0. 0. 0. 0. 0.
 0. 0. 0. 0. 0. 0. 0. 0. 0.]
Number of mm to add to the axial length (due to intraconal fat) = 4
Axial length = 25.0 mm 

slice 65 -- voxels -- lens: 0 | nerve: 96 | int fat: 112 | globe: 338
```````````right eye: lens: 0 | nerve: 96 | int fat: 112 | globe: 338
--------- BEST SLICE: [61] ---------

Final axial length: 23.0mm


subject: 2022160100166
Final axial length: 0.0mm
subject: 2022160100169
com_lens: [119 196  69]
com_eyeball: [118 189  72]
com_nerve: [108 167  73]
slices: [69 70 71 72 73] 

slice 69 -- voxels -- lens: 20 | nerve: 1 | int fat: 211 | globe: 303
```````````right eye: lens: 20 | nerve: 1 | int fat: 211 | globe: 303
com_lens: [118. 196.]
axis minor lens = 3.0085306258199673 
axis major lens = 8.169990420649421
Number of points of the line in the image space: 256
Number of intersection points in lens: 3
Lens extreme intersection point: [118 197]
Number of instersection points in globe: 16
Globe extreme intersection point: [118 179]
grad_arr = [100.40200446 256.9310462  155.12595689 144.23331793 207.92862357
  46.76804465 194.81946771 302.58893321 118.33348005   7.65261393
  15.94521872   2.79508497  12.20655562   5.94243216   7.28868987
   7.76611228   2.57390754   1.45773797   1.90394328   1.67705098
   1.11803399   2.5          2.13600094   1.95256242   4.31566913
   4.77624329   3.5531676    2.85043856   1.41421356   1.3462912
   1.25         1.58113883   1.76776695   1.75         0.70710678
   1.25         0.5          2.51246891   2.47487373   3.01039864
   1.80277564   3.75832409   3.01039864   2.5          0.90138782
   2.01556444   5.27375578   3.02076149   3.09232922   2.47487373
   4.03887361   2.85043856   2.70416346   1.45773797   0.79056942
   1.           0.55901699   6.30971473]
Number of mm to add to the axial length (due to the cornea) = 2
grad_arr2 = [4. 4. 4. 4. 4. 4. 4. 4. 0. 6. 6. 6. 6. 0. 0. 0. 0. 0. 0. 0. 0. 0. 0. 0.
 0. 0. 0. 0. 0. 0. 0. 0. 0. 0. 0. 0. 0. 0. 0. 0. 0. 0. 0. 0. 0. 0. 0. 0.
 0. 0. 0. 0. 0. 0. 0. 0. 0. 0. 0. 0. 0. 0. 0. 0. 0. 0. 0. 0. 0. 0. 0. 0.
 0. 0. 0. 0. 0. 0. 0. 0. 0. 0. 0. 0. 0. 0. 0. 0. 0. 0. 0. 0. 0. 0. 0. 0.
 0. 0. 0. 0. 0. 0. 0. 0. 0. 0. 0. 0. 0. 0. 0. 0. 0. 0. 0. 0. 0. 0. 0. 0.
 0. 0. 0. 0. 0. 0. 0. 0. 0. 0. 0. 0. 0. 0. 0. 0. 0. 0. 0. 0. 0. 0. 0. 0.
 0. 0. 0. 0. 0. 0. 0. 0. 0. 0. 0. 0. 0. 0. 0. 0. 0. 0. 0. 0. 0. 0. 0. 0.
 0. 0. 0. 0. 0. 0. 0. 0. 0. 0.]
Number of mm to add to the axial length (due to intraconal fat) = 0
Axial length = 21.0 mm 

slice 70 -- voxels -- lens: 24 | nerve: 53 | int fat: 199 | globe: 312
```````````right eye: lens: 24 | nerve: 53 | int fat: 199 | globe: 312
com_lens: [119. 197.]
axis minor lens = 3.810559957911366 
axis major lens = 7.874478432565569
Number of points of the line in the image space: 256
Number of intersection points in lens: 4
Lens extreme intersection point: [119 198]
Number of instersection points in globe: 16
Globe extreme intersection point: [119 179]
grad_arr = [257.6674213  176.99046584 100.34596404 211.35648204  74.60311656
 219.04908126 311.44823005 113.40001102   5.31507291  13.66793693
   6.67083203   5.0062461    0.75         4.60977223   3.69120577
   0.79056942   3.01039864   3.40036763   1.76776695   2.57390754
   4.3660623    4.50693909   6.40800281   2.15058132   0.55901699
   0.35355339   1.03077641   1.58113883   1.25         2.01556444
   1.25         3.60555128   1.58113883   2.01556444   2.51246891
   2.85043856   3.01039864   1.45773797   1.95256242   1.80277564
   5.59016994   6.12882534   6.42748007   3.28823661   1.27475488
   2.23606798   2.92617498   3.35410197   1.5          2.37170825
   1.11803399   1.76776695   2.79508497   1.82002747   1.82002747
   2.75         6.91465834]
Number of mm to add to the axial length (due to the cornea) = 1
grad_arr2 = [0. 4. 4. 4. 4. 4. 4. 4. 6. 6. 6. 6. 6. 0. 0. 0. 0. 0. 0. 0. 0. 0. 0. 0.
 0. 0. 0. 0. 0. 0. 0. 0. 0. 0. 0. 0. 0. 0. 0. 0. 0. 0. 0. 0. 0. 0. 0. 0.
 0. 0. 0. 0. 0. 0. 0. 0. 0. 0. 0. 0. 0. 0. 0. 0. 0. 0. 0. 0. 0. 0. 0. 0.
 0. 0. 0. 0. 0. 0. 0. 0. 0. 0. 0. 0. 0. 0. 0. 0. 0. 0. 0. 0. 0. 0. 0. 0.
 0. 0. 0. 0. 0. 0. 0. 0. 0. 0. 0. 0. 0. 0. 0. 0. 0. 0. 0. 0. 0. 0. 0. 0.
 0. 0. 0. 0. 0. 0. 0. 0. 0. 0. 0. 0. 0. 0. 0. 0. 0. 0. 0. 0. 0. 0. 0. 0.
 0. 0. 0. 0. 0. 0. 0. 0. 0. 0. 0. 0. 0. 0. 0. 0. 0. 0. 0. 0. 0. 0. 0. 0.
 0. 0. 0. 0. 0. 0. 0. 0. 0. 0.]
Number of mm to add to the axial length (due to intraconal fat) = 1
Axial length = 22.0 mm 

slice 71 -- voxels -- lens: 18 | nerve: 96 | int fat: 200 | globe: 328
```````````right eye: lens: 18 | nerve: 96 | int fat: 200 | globe: 328
com_lens: [119. 197.]
axis minor lens = 3.6013197906178576 
axis major lens = 6.418982417165277
Number of points of the line in the image space: 256
Number of intersection points in lens: 4
Lens extreme intersection point: [119 198]
Number of instersection points in globe: 16
Globe extreme intersection point: [119 179]
grad_arr = [2.21026299e+02 2.02857401e+02 7.28534488e+01 2.02794539e+02
 8.12423073e+01 2.08614627e+02 3.18569557e+02 1.14434752e+02
 3.35410197e+00 1.21988729e+01 6.64266513e+00 5.48292805e+00
 5.59016994e-01 3.53553391e+00 1.41421356e+00 5.59016994e-01
 1.25000000e+00 1.76776695e+00 9.01387819e-01 2.25000000e+00
 5.30330086e+00 5.27375578e+00 3.78318649e+00 3.13249102e+00
 7.90569415e-01 1.52069063e+00 2.37170825e+00 2.01556444e+00
 1.95256242e+00 1.45773797e+00 3.69120577e+00 3.01039864e+00
 2.23606798e+00 5.59016994e-01 3.25960120e+00 1.90394328e+00
 7.07106781e-01 1.00000000e+00 1.76776695e+00 1.27475488e+00
 2.51246891e+00 2.12132034e+00 1.52069063e+00 1.52069063e+00
 1.52069063e+00 7.50000000e-01 1.25000000e+00 2.50000000e-01
 1.67705098e+00 1.95256242e+00 1.80277564e+00 1.60078106e+00
 2.76134025e+00 4.50000000e+00 2.50000000e+00 1.76776695e+00
 4.30116263e+00]
Number of mm to add to the axial length (due to the cornea) = 1
grad_arr2 = [0. 4. 4. 4. 4. 4. 4. 4. 4. 6. 6. 6. 6. 0. 0. 0. 0. 0. 0. 0. 0. 0. 0. 0.
 0. 0. 0. 0. 0. 0. 0. 0. 0. 0. 0. 0. 0. 0. 0. 0. 0. 0. 0. 0. 0. 0. 0. 0.
 0. 0. 0. 0. 0. 0. 0. 0. 0. 0. 0. 0. 0. 0. 0. 0. 0. 0. 0. 0. 0. 0. 0. 0.
 0. 0. 0. 0. 0. 0. 0. 0. 0. 0. 0. 0. 0. 0. 0. 0. 0. 0. 0. 0. 0. 0. 0. 0.
 0. 0. 0. 0. 0. 0. 0. 0. 0. 0. 0. 0. 0. 0. 0. 0. 0. 0. 0. 0. 0. 0. 0. 0.
 0. 0. 0. 0. 0. 0. 0. 0. 0. 0. 0. 0. 0. 0. 0. 0. 0. 0. 0. 0. 0. 0. 0. 0.
 0. 0. 0. 0. 0. 0. 0. 0. 0. 0. 0. 0. 0. 0. 0. 0. 0. 0. 0. 0. 0. 0. 0. 0.
 0. 0. 0. 0. 0. 0. 0. 0. 0. 0.]
Number of mm to add to the axial length (due to intraconal fat) = 1
Axial length = 22.0 mm 

slice 72 -- voxels -- lens: 11 | nerve: 111 | int fat: 213 | globe: 332
```````````right eye: lens: 11 | nerve: 111 | int fat: 213 | globe: 332
com_lens: [119. 197.]
axis minor lens = 2.688989307749465 
axis major lens = 5.055959348388901
Number of points of the line in the image space: 256
Number of intersection points in lens: 3
Lens extreme intersection point: [119 198]
Number of instersection points in globe: 17
Globe extreme intersection point: [119 179]
grad_arr = [1.67728389e+02 2.08474369e+02 6.82792977e+01 1.86013608e+02
 3.09364267e+01 2.23156475e+02 3.04186312e+02 9.44076930e+01
 5.25594901e+00 1.82002747e+00 4.59619408e+00 2.79508497e+00
 4.42295150e+00 4.19076365e+00 6.26996810e+00 1.90394328e+00
 4.10030487e+00 2.35849528e+00 1.80277564e+00 1.50000000e+00
 3.75832409e+00 5.15388203e+00 2.26384628e+00 2.13600094e+00
 7.90569415e-01 3.53553391e-01 1.67705098e+00 3.25000000e+00
 2.61007663e+00 3.25960120e+00 3.18198052e+00 5.48862460e+00
 2.69258240e+00 3.75000000e+00 2.25000000e+00 5.59016994e-01
 2.06155281e+00 1.67705098e+00 5.59016994e-01 2.30488611e+00
 1.11803399e+00 2.50000000e-01 1.25000000e+00 2.47487373e+00
 2.30488611e+00 2.92617498e+00 3.95284708e+00 2.47487373e+00
 1.52069063e+00 7.90569415e-01 2.00000000e+00 2.23606798e+00
 1.50000000e+00 9.01387819e-01 2.46221445e+00 1.82002747e+00
 4.77624329e+00]
Number of mm to add to the axial length (due to the cornea) = 1
grad_arr2 = [4. 4. 4. 4. 4. 4. 4. 4. 4. 0. 6. 6. 6. 6. 0. 0. 0. 0. 0. 0. 0. 0. 0. 0.
 0. 0. 0. 0. 0. 0. 0. 0. 0. 0. 0. 0. 0. 0. 0. 0. 0. 0. 0. 0. 0. 0. 0. 0.
 0. 0. 0. 0. 0. 0. 0. 0. 0. 0. 0. 0. 0. 0. 0. 0. 0. 0. 0. 0. 0. 0. 0. 0.
 0. 0. 0. 0. 0. 0. 0. 0. 0. 0. 0. 0. 0. 0. 0. 0. 0. 0. 0. 0. 0. 0. 0. 0.
 0. 0. 0. 0. 0. 0. 0. 0. 0. 0. 0. 0. 0. 0. 0. 0. 0. 0. 0. 0. 0. 0. 0. 0.
 0. 0. 0. 0. 0. 0. 0. 0. 0. 0. 0. 0. 0. 0. 0. 0. 0. 0. 0. 0. 0. 0. 0. 0.
 0. 0. 0. 0. 0. 0. 0. 0. 0. 0. 0. 0. 0. 0. 0. 0. 0. 0. 0. 0. 0. 0. 0. 0.
 0. 0. 0. 0. 0. 0. 0. 0. 0. 0.]
Number of mm to add to the axial length (due to intraconal fat) = 0
Axial length = 21.0 mm 

slice 73 -- voxels -- lens: 0 | nerve: 103 | int fat: 203 | globe: 334
```````````right eye: lens: 0 | nerve: 103 | int fat: 203 | globe: 334
--------- BEST SLICE: [70] ---------

Final axial length: 22.0mm


subject: 2022160100173
com_lens: [122 195  68]
com_eyeball: [122 187  69]
com_nerve: [113 165  68]
slices: [68] 

slice 68 -- voxels -- lens: 21 | nerve: 194 | int fat: 84 | globe: 305
```````````right eye: lens: 21 | nerve: 194 | int fat: 84 | globe: 305
com_lens: [122. 195.]
axis minor lens = 3.8275506504273538 
axis major lens = 7.019778747235307
Number of points of the line in the image space: 256
Number of intersection points in lens: 4
Lens extreme intersection point: [122 196]
Number of instersection points in globe: 15
Globe extreme intersection point: [122 178]
grad_arr = [208.11310026 243.45546307  31.97850841 187.21661919  93.48863567
  46.53291846 171.7820203  228.9564642  127.99072232   6.80073525
  10.75290658   8.05062109   4.77624329   2.30488611   4.67038542
   2.06155281   0.55901699   4.3660623    3.33541602   0.79056942
   1.95256242   2.26384628   1.82002747   2.01556444   0.55901699
   3.36340601   2.06155281   4.13823634   0.79056942   3.2596012
   2.30488611   1.60078106   0.55901699   1.80277564   2.57390754
   3.01039864   3.69120577   3.16227766   3.80788655   0.35355339
   2.5          1.11803399   1.03077641   1.58113883   1.67705098
   0.79056942   1.76776695   2.61007663   1.90394328   1.03077641
   2.15058132   0.90138782   1.95256242   0.75         2.26384628
   1.45773797   1.45773797   2.15058132   3.71651719]
Number of mm to add to the axial length (due to the cornea) = 1
grad_arr2 = [0. 3. 3. 0. 0. 4. 4. 4. 4. 4. 4. 0. 6. 6. 6. 6. 0. 0. 0. 0. 0. 0. 0. 0.
 0. 0. 0. 0. 0. 0. 0. 0. 0. 0. 0. 0. 0. 0. 0. 0. 0. 0. 0. 0. 0. 0. 0. 0.
 0. 0. 0. 0. 0. 0. 0. 0. 0. 0. 0. 0. 0. 0. 0. 0. 0. 0. 0. 0. 0. 0. 0. 0.
 0. 0. 0. 0. 0. 0. 0. 0. 0. 0. 0. 0. 0. 0. 0. 0. 0. 0. 0. 0. 0. 0. 0. 0.
 0. 0. 0. 0. 0. 0. 0. 0. 0. 0. 0. 0. 0. 0. 0. 0. 0. 0. 0. 0. 0. 0. 0. 0.
 0. 0. 0. 0. 0. 0. 0. 0. 0. 0. 0. 0. 0. 0. 0. 0. 0. 0. 0. 0. 0. 0. 0. 0.
 0. 0. 0. 0. 0. 0. 0. 0. 0. 0. 0. 0. 0. 0. 0. 0. 0. 0. 0. 0. 0. 0. 0. 0.
 0. 0. 0. 0. 0. 0. 0. 0. 0.]
Number of mm to add to the axial length (due to intraconal fat) = 5
Axial length = 25.0 mm 

--------- BEST SLICE: [68] ---------

Final axial length: 25.0mm


subject: 2022160100175
com_lens: [117 198  54]
com_eyeball: [116 191  59]
com_nerve: [107 169  62]
slices: [54 55 56 57 58 59 60 61 62] 

slice 54 -- voxels -- lens: 20 | nerve: 0 | int fat: 92 | globe: 260
```````````right eye: lens: 20 | nerve: 0 | int fat: 92 | globe: 260
slice 55 -- voxels -- lens: 22 | nerve: 0 | int fat: 108 | globe: 285
```````````right eye: lens: 22 | nerve: 0 | int fat: 108 | globe: 285
slice 56 -- voxels -- lens: 18 | nerve: 0 | int fat: 142 | globe: 308
```````````right eye: lens: 18 | nerve: 0 | int fat: 142 | globe: 308
slice 57 -- voxels -- lens: 9 | nerve: 0 | int fat: 164 | globe: 329
```````````right eye: lens: 9 | nerve: 0 | int fat: 164 | globe: 329
slice 58 -- voxels -- lens: 0 | nerve: 5 | int fat: 149 | globe: 339
```````````right eye: lens: 0 | nerve: 5 | int fat: 149 | globe: 339
slice 59 -- voxels -- lens: 0 | nerve: 55 | int fat: 135 | globe: 343
```````````right eye: lens: 0 | nerve: 55 | int fat: 135 | globe: 343
slice 60 -- voxels -- lens: 0 | nerve: 107 | int fat: 132 | globe: 343
```````````right eye: lens: 0 | nerve: 107 | int fat: 132 | globe: 343
slice 61 -- voxels -- lens: 0 | nerve: 135 | int fat: 127 | globe: 335
```````````right eye: lens: 0 | nerve: 135 | int fat: 127 | globe: 335
slice 62 -- voxels -- lens: 0 | nerve: 162 | int fat: 123 | globe: 323
```````````right eye: lens: 0 | nerve: 162 | int fat: 123 | globe: 323

Final axial length: 0.0mm


subject: 2022160100177
com_lens: [123 196  71]
com_eyeball: [123 187  70]
com_nerve: [114 165  71]
slices: [71] 

slice 71 -- voxels -- lens: 20 | nerve: 155 | int fat: 159 | globe: 397
```````````right eye: lens: 20 | nerve: 155 | int fat: 159 | globe: 397
com_lens: [123. 196.]
axis minor lens = 3.072158147111406 
axis major lens = 8.05989108605923
Number of points of the line in the image space: 256
Number of intersection points in lens: 3
Lens extreme intersection point: [123 197]
Number of instersection points in globe: 19
Globe extreme intersection point: [123 176]
grad_arr = [144.96314187 223.12566527 167.59866497  91.75136239  59.65002096
  93.75833296 139.31461696  28.93527259   8.74642784   6.71751442
   4.10030487   7.61987533   4.06970515   3.53553391   3.33541602
   0.25         1.95256242   5.0559371    2.65753645   3.33541602
   2.15058132   2.12132034   1.75         1.95256242   2.01556444
   1.3462912    4.93077073   1.25         4.77624329   3.473111
   1.27475488   0.79056942   1.75         3.95284708   1.
   1.58113883   1.52069063   1.60078106   2.57390754   1.25
   0.75         1.5          0.35355339   2.01556444   2.26384628
   3.25         2.01556444   0.75         0.5          2.01556444
   4.50693909   4.80234318   3.53553391   0.35355339   0.25
   0.5          2.01556444   5.81485167]
Number of mm to add to the axial length (due to the cornea) = 1
grad_arr2 = [0. 0. 0. 4. 4. 4. 4. 4. 4. 4. 4. 0. 6. 6. 6. 0. 0. 0. 0. 0. 0. 0. 0. 0.
 0. 0. 0. 0. 0. 0. 0. 0. 0. 0. 0. 0. 0. 0. 0. 0. 0. 0. 0. 0. 0. 0. 0. 0.
 0. 0. 0. 0. 0. 0. 0. 0. 0. 0. 0. 0. 0. 0. 0. 0. 0. 0. 0. 0. 0. 0. 0. 0.
 0. 0. 0. 0. 0. 0. 0. 0. 0. 0. 0. 0. 0. 0. 0. 0. 0. 0. 0. 0. 0. 0. 0. 0.
 0. 0. 0. 0. 0. 0. 0. 0. 0. 0. 0. 0. 0. 0. 0. 0. 0. 0. 0. 0. 0. 0. 0. 0.
 0. 0. 0. 0. 0. 0. 0. 0. 0. 0. 0. 0. 0. 0. 0. 0. 0. 0. 0. 0. 0. 0. 0. 0.
 0. 0. 0. 0. 0. 0. 0. 0. 0. 0. 0. 0. 0. 0. 0. 0. 0. 0. 0. 0. 0. 0. 0. 0.
 0. 0. 0. 0. 0. 0. 0.]
Number of mm to add to the axial length (due to intraconal fat) = 3
Axial length = 26.0 mm 

--------- BEST SLICE: [71] ---------

Final axial length: 26.0mm


subject: 2022160100186
com_lens: [123 190  75]
com_eyeball: [123 181  75]
com_nerve: [113 160  74]
slices: [75 74] 

slice 75 -- voxels -- lens: 18 | nerve: 106 | int fat: 128 | globe: 339
```````````right eye: lens: 18 | nerve: 106 | int fat: 128 | globe: 339
com_lens: [123. 190.]
axis minor lens = 3.0939225541184827 
axis major lens = 7.097764472921567
Number of points of the line in the image space: 256
Number of intersection points in lens: 3
Lens extreme intersection point: [123 191]
Number of instersection points in globe: 17
Globe extreme intersection point: [123 172]
grad_arr = [ 63.29000711 109.90137624 108.30310476  10.63014581  17.80449381
  94.41530596  56.3493567   10.40732915   2.82842712   4.16082924
   0.35355339   1.60078106   2.57390754   1.25         1.95256242
   2.01556444   1.80277564   1.25         1.3462912    2.01556444
   1.           1.67705098   1.03077641   0.55901699   0.35355339
   0.90138782   1.03077641   0.           3.28823661   2.46221445
   1.67705098   1.           1.58113883   0.55901699   1.90394328
   1.41421356   1.58113883   1.41421356   1.52069063   1.03077641
   2.23606798   2.23606798   1.3462912    0.90138782   0.5
   2.65753645   0.35355339   3.02076149   1.45773797   1.52069063
   0.55901699   0.35355339   1.52069063   1.76776695   3.2596012
   2.51246891   2.26384628   3.28823661   1.25         0.35355339
   0.55901699   0.5          0.55901699   3.0516389 ]
Number of mm to add to the axial length (due to the cornea) = 1
grad_arr2 = [0. 0. 4. 4. 4. 4. 4. 4. 4. 4. 4. 4. 4. 0. 5. 5. 5. 0. 0. 0. 0. 0. 0. 0.
 0. 0. 0. 0. 0. 0. 0. 0. 0. 0. 0. 0. 0. 0. 0. 0. 0. 0. 0. 0. 0. 0. 0. 0.
 0. 0. 0. 0. 0. 0. 0. 0. 0. 0. 0. 0. 0. 0. 0. 0. 0. 0. 0. 0. 0. 0. 0. 0.
 0. 0. 0. 0. 0. 0. 0. 0. 0. 0. 0. 0. 0. 0. 0. 0. 0. 0. 0. 0. 0. 0. 0. 0.
 0. 0. 0. 0. 0. 0. 0. 0. 0. 0. 0. 0. 0. 0. 0. 0. 0. 0. 0. 0. 0. 0. 0. 0.
 0. 0. 0. 0. 0. 0. 0. 0. 0. 0. 0. 0. 0. 0. 0. 0. 0. 0. 0. 0. 0. 0. 0. 0.
 0. 0. 0. 0. 0. 0. 0. 0. 0. 0. 0. 0. 0. 0. 0. 0. 0. 0. 0. 0. 0. 0. 0. 0.
 0. 0. 0.]
Number of mm to add to the axial length (due to intraconal fat) = 2
Axial length = 23.0 mm 

slice 74 -- voxels -- lens: 17 | nerve: 155 | int fat: 109 | globe: 342
```````````right eye: lens: 17 | nerve: 155 | int fat: 109 | globe: 342
com_lens: [123. 190.]
axis minor lens = 2.9457045507437685 
axis major lens = 7.095077570949436
Number of points of the line in the image space: 256
Number of intersection points in lens: 3
Lens extreme intersection point: [123 191]
Number of instersection points in globe: 17
Globe extreme intersection point: [123 172]
grad_arr = [ 49.53092468 105.45644836 128.3442636   37.37061011  10.84550598
  56.08531448  44.21679545   4.80234318   6.96419414   3.48209707
   1.76776695   2.23606798   2.30488611   1.82002747   1.52069063
   2.79508497   0.70710678   2.85043856   1.58113883   1.58113883
   1.45773797   1.5          0.75         0.79056942   0.35355339
   0.25         1.06066017   0.90138782   3.25         2.70416346
   2.54950976   2.15058132   2.37170825   1.52069063   1.45773797
   1.82002747   2.30488611   0.35355339   1.06066017   1.11803399
   1.25         1.82002747   2.           2.30488611   2.91547595
   2.70416346   2.01556444   1.3462912    0.25         0.79056942
   0.90138782   0.25         0.55901699   1.11803399   0.79056942
   1.41421356   1.80277564   2.15058132   1.67705098   0.90138782
   1.           0.79056942   0.79056942   3.75      ]
Number of mm to add to the axial length (due to the cornea) = 1
grad_arr2 = [0. 0. 4. 4. 4. 4. 4. 4. 4. 4. 4. 0. 6. 6. 0. 5. 5. 0. 0. 0. 0. 0. 0. 0.
 0. 0. 0. 0. 0. 0. 0. 0. 0. 0. 0. 0. 0. 0. 0. 0. 0. 0. 0. 0. 0. 0. 0. 0.
 0. 0. 0. 0. 0. 0. 0. 0. 0. 0. 0. 0. 0. 0. 0. 0. 0. 0. 0. 0. 0. 0. 0. 0.
 0. 0. 0. 0. 0. 0. 0. 0. 0. 0. 0. 0. 0. 0. 0. 0. 0. 0. 0. 0. 0. 0. 0. 0.
 0. 0. 0. 0. 0. 0. 0. 0. 0. 0. 0. 0. 0. 0. 0. 0. 0. 0. 0. 0. 0. 0. 0. 0.
 0. 0. 0. 0. 0. 0. 0. 0. 0. 0. 0. 0. 0. 0. 0. 0. 0. 0. 0. 0. 0. 0. 0. 0.
 0. 0. 0. 0. 0. 0. 0. 0. 0. 0. 0. 0. 0. 0. 0. 0. 0. 0. 0. 0. 0. 0. 0. 0.
 0. 0. 0.]
Number of mm to add to the axial length (due to intraconal fat) = 2
Axial length = 23.0 mm 

--------- BEST SLICE: [75] ---------

Final axial length: 23.0mm


subject: 2022160100187
com_lens: [116 192  83]
com_eyeball: [115 185  83]
com_nerve: [106 163  80]
slices: [83 82 81 80] 

slice 83 -- voxels -- lens: 15 | nerve: 20 | int fat: 208 | globe: 282
```````````right eye: lens: 15 | nerve: 20 | int fat: 208 | globe: 282
com_lens: [116. 192.]
axis minor lens = 3.0484451785557374 
axis major lens = 5.9825936213138124
Number of points of the line in the image space: 256
Number of intersection points in lens: 3
Lens extreme intersection point: [116 193]
Number of instersection points in globe: 15
Globe extreme intersection point: [116 176]
grad_arr = [133.37939309 304.06845446 122.23057105 176.06994349  78.01482231
 269.93946081 213.76695839  20.84616272  10.25914226   3.33541602
   4.7565744    4.5620719    4.03887361   2.37170825   4.45112345
   0.55901699   2.35849528   1.67705098   1.52069063   3.16227766
   2.26384628   0.75         2.01556444   3.95284708   3.8890873
   2.92617498   1.82002747   1.60078106   1.3462912    3.2596012
   3.02076149   0.55901699   1.82002747   1.80277564   3.40036763
   3.5          2.92617498   4.3660623    2.65753645   3.57945527
   0.79056942   0.55901699   2.30488611   3.01039864   1.60078106
   2.75         3.78318649   3.71651719   3.40036763   1.67705098
   2.06155281   1.95256242   2.65753645   4.67038542   5.61805126
   2.26384628   5.53398591   2.35849528   2.26384628   0.35355339
   1.52069063   7.25      ]
Number of mm to add to the axial length (due to the cornea) = 2
grad_arr2 = [0. 0. 4. 4. 4. 4. 4. 4. 4. 4. 4. 4. 0. 0. 0. 0. 0. 0. 0. 0. 0. 0. 0. 0.
 0. 0. 0. 0. 0. 0. 0. 0. 0. 0. 0. 0. 0. 0. 0. 0. 0. 0. 0. 0. 0. 0. 0. 0.
 0. 0. 0. 0. 0. 0. 0. 0. 0. 0. 0. 0. 0. 0. 0. 0. 0. 0. 0. 0. 0. 0. 0. 0.
 0. 0. 0. 0. 0. 0. 0. 0. 0. 0. 0. 0. 0. 0. 0. 0. 0. 0. 0. 0. 0. 0. 0. 0.
 0. 0. 0. 0. 0. 0. 0. 0. 0. 0. 0. 0. 0. 0. 0. 0. 0. 0. 0. 0. 0. 0. 0. 0.
 0. 0. 0. 0. 0. 0. 0. 0. 0. 0. 0. 0. 0. 0. 0. 0. 0. 0. 0. 0. 0. 0. 0. 0.
 0. 0. 0. 0. 0. 0. 0. 0. 0. 0. 0. 0. 0. 0. 0. 0. 0. 0. 0. 0. 0. 0. 0. 0.
 0. 0. 0. 0. 0. 0. 0.]
Number of mm to add to the axial length (due to intraconal fat) = 2
Axial length = 22.0 mm 

slice 82 -- voxels -- lens: 15 | nerve: 59 | int fat: 192 | globe: 283
```````````right eye: lens: 15 | nerve: 59 | int fat: 192 | globe: 283
com_lens: [116. 192.]
axis minor lens = 3.0484451785557374 
axis major lens = 5.9825936213138124
Number of points of the line in the image space: 256
Number of intersection points in lens: 3
Lens extreme intersection point: [116 193]
Number of instersection points in globe: 15
Globe extreme intersection point: [116 176]
grad_arr = [134.91664093 305.85147539  84.18803359 197.50522145  37.06919206
 295.24756561 203.28013307   4.91172068  11.28051417   7.61987533
   3.53553391   6.254998     5.70087713   5.64025709   6.73145601
   5.38516481   5.83095189   7.15891053   5.83095189   4.24264069
   2.79508497   2.61007663   2.65753645   3.473111     1.60078106
   2.85043856   4.5          1.45773797   2.91547595   1.41421356
   2.15058132   2.23606798   1.3462912    5.75543222   5.20216301
   5.94243216   2.37170825   3.75832409   2.85043856   3.5
   3.78318649   2.25         2.30488611   3.75         3.53553391
   2.79508497   1.90394328   0.75         1.3462912    0.35355339
   0.55901699   0.55901699   0.70710678   0.70710678   2.65753645
   0.35355339   1.5          3.2596012    3.09232922   2.92617498
   1.27475488   5.48292805]
Number of mm to add to the axial length (due to the cornea) = 3
grad_arr2 = [0. 0. 4. 4. 4. 4. 4. 4. 4. 4. 4. 4. 6. 6. 6. 0. 0. 0. 0. 0. 0. 0. 0. 0.
 0. 0. 0. 0. 0. 0. 0. 0. 0. 0. 0. 0. 0. 0. 0. 0. 0. 0. 0. 0. 0. 0. 0. 0.
 0. 0. 0. 0. 0. 0. 0. 0. 0. 0. 0. 0. 0. 0. 0. 0. 0. 0. 0. 0. 0. 0. 0. 0.
 0. 0. 0. 0. 0. 0. 0. 0. 0. 0. 0. 0. 0. 0. 0. 0. 0. 0. 0. 0. 0. 0. 0. 0.
 0. 0. 0. 0. 0. 0. 0. 0. 0. 0. 0. 0. 0. 0. 0. 0. 0. 0. 0. 0. 0. 0. 0. 0.
 0. 0. 0. 0. 0. 0. 0. 0. 0. 0. 0. 0. 0. 0. 0. 0. 0. 0. 0. 0. 0. 0. 0. 0.
 0. 0. 0. 0. 0. 0. 0. 0. 0. 0. 0. 0. 0. 0. 0. 0. 0. 0. 0. 0. 0. 0. 0. 0.
 0. 0. 0. 0. 0. 0. 0.]
Number of mm to add to the axial length (due to intraconal fat) = 2
Axial length = 23.0 mm 

slice 81 -- voxels -- lens: 13 | nerve: 112 | int fat: 183 | globe: 279
```````````right eye: lens: 13 | nerve: 112 | int fat: 183 | globe: 279
com_lens: [116. 192.]
axis minor lens = 2.7835340214096687 
axis major lens = 6.046456041297847
Number of points of the line in the image space: 256
Number of intersection points in lens: 3
Lens extreme intersection point: [116 193]
Number of instersection points in globe: 15
Globe extreme intersection point: [116 176]
grad_arr = [120.39206785 292.58695289  54.45238746 144.47426241  94.40338977
 283.95213065 144.50021626  10.30776406   7.84617741  14.9770658
   9.89002022   4.74341649   3.64005494   5.0062461    4.93077073
   3.57945527   2.54950976   0.90138782   3.60555128   3.2596012
   5.15388203   6.08276253   5.15388203   2.47487373   2.54950976
   1.60078106   3.2596012    3.75         3.75         3.36340601
   2.01556444   1.06066017   0.90138782   5.70635611   3.20156212
   6.73145601   1.5          4.9244289    3.28823661   3.25
   2.57390754   1.76776695   4.25734659   3.28823661   2.91547595
   2.79508497   2.30488611   2.92617498   3.71651719   3.09232922
   2.6925824    0.55901699   2.5          3.57945527   3.5
   1.3462912    1.11803399   2.30488611   2.25         1.45773797
   0.90138782   6.1897092 ]
Number of mm to add to the axial length (due to the cornea) = 2
grad_arr2 = [0. 4. 4. 4. 4. 4. 4. 4. 4. 4. 4. 4. 6. 6. 6. 6. 0. 0. 0. 0. 0. 0. 0. 0.
 0. 0. 0. 0. 0. 0. 0. 0. 0. 0. 0. 0. 0. 0. 0. 0. 0. 0. 0. 0. 0. 0. 0. 0.
 0. 0. 0. 0. 0. 0. 0. 0. 0. 0. 0. 0. 0. 0. 0. 0. 0. 0. 0. 0. 0. 0. 0. 0.
 0. 0. 0. 0. 0. 0. 0. 0. 0. 0. 0. 0. 0. 0. 0. 0. 0. 0. 0. 0. 0. 0. 0. 0.
 0. 0. 0. 0. 0. 0. 0. 0. 0. 0. 0. 0. 0. 0. 0. 0. 0. 0. 0. 0. 0. 0. 0. 0.
 0. 0. 0. 0. 0. 0. 0. 0. 0. 0. 0. 0. 0. 0. 0. 0. 0. 0. 0. 0. 0. 0. 0. 0.
 0. 0. 0. 0. 0. 0. 0. 0. 0. 0. 0. 0. 0. 0. 0. 0. 0. 0. 0. 0. 0. 0. 0. 0.
 0. 0. 0. 0. 0. 0. 0.]
Number of mm to add to the axial length (due to intraconal fat) = 1
Axial length = 21.0 mm 

slice 80 -- voxels -- lens: 9 | nerve: 157 | int fat: 176 | globe: 276
```````````right eye: lens: 9 | nerve: 157 | int fat: 176 | globe: 276
com_lens: [116. 192.]
axis minor lens = 1.946056459258261 
axis major lens = 5.274258481434536
Number of points of the line in the image space: 256
Number of intersection points in lens: 2
Lens extreme intersection point: [116 193]
Number of instersection points in globe: 16
Globe extreme intersection point: [116 176]
grad_arr = [ 82.90845856 156.54252617  20.31778777  26.25476147 179.44950543
 253.21779163 100.33257198  19.45507646  11.14955156   0.70710678
   6.49037749  10.46721071   4.25734659   3.0516389    3.57945527
   5.27375578   2.76134025   2.65753645   2.15058132   1.3462912
   2.5          3.35410197   0.70710678   2.91547595   1.52069063
   4.24264069   0.35355339   1.76776695   1.           2.92617498
   1.45773797   0.79056942   4.06970515   2.79508497   3.35410197
   2.76134025   3.36340601   6.86476511   4.69707356   1.3462912
   3.5531676    2.54950976   1.75         3.82426464   3.78318649
   2.76134025   2.54950976   2.51246891   0.5          0.75
   2.37170825   2.65753645   2.23606798   0.90138782   1.
   1.80277564   1.67705098   0.5          1.06066017   2.76134025
   1.5          5.83630876]
Number of mm to add to the axial length (due to the cornea) = 1
grad_arr2 = [0. 4. 4. 4. 4. 4. 4. 4. 4. 4. 4. 4. 6. 6. 6. 6. 0. 0. 0. 0. 0. 0. 0. 0.
 0. 0. 0. 0. 0. 0. 0. 0. 0. 0. 0. 0. 0. 0. 0. 0. 0. 0. 0. 0. 0. 0. 0. 0.
 0. 0. 0. 0. 0. 0. 0. 0. 0. 0. 0. 0. 0. 0. 0. 0. 0. 0. 0. 0. 0. 0. 0. 0.
 0. 0. 0. 0. 0. 0. 0. 0. 0. 0. 0. 0. 0. 0. 0. 0. 0. 0. 0. 0. 0. 0. 0. 0.
 0. 0. 0. 0. 0. 0. 0. 0. 0. 0. 0. 0. 0. 0. 0. 0. 0. 0. 0. 0. 0. 0. 0. 0.
 0. 0. 0. 0. 0. 0. 0. 0. 0. 0. 0. 0. 0. 0. 0. 0. 0. 0. 0. 0. 0. 0. 0. 0.
 0. 0. 0. 0. 0. 0. 0. 0. 0. 0. 0. 0. 0. 0. 0. 0. 0. 0. 0. 0. 0. 0. 0. 0.
 0. 0. 0. 0. 0. 0. 0.]
Number of mm to add to the axial length (due to intraconal fat) = 1
Axial length = 20.0 mm 

--------- BEST SLICE: [83] ---------

Final axial length: 22.0mm


subject: 2022160100191
Final axial length: 0.0mm
subject: 2022160100193
com_lens: [119 186  63]
com_eyeball: [117 179  64]
com_nerve: [108 159  65]
slices: [63 64 65] 

slice 63 -- voxels -- lens: 13 | nerve: 70 | int fat: 107 | globe: 312
```````````right eye: lens: 13 | nerve: 70 | int fat: 107 | globe: 312
com_lens: [119. 186.]
axis minor lens = 2.444001825510005 
axis major lens = 6.886458072263693
Number of points of the line in the image space: 256
Number of intersection points in lens: 2
Lens extreme intersection point: [119 187]
Number of instersection points in globe: 17
Globe extreme intersection point: [119 169]
grad_arr = [134.75371052 250.13059089 130.11461294 123.37670971 214.62773004
   6.2699681  231.0194797  140.01607051   4.25         1.60078106
   9.10013736   3.53553391   8.0700062    5.0062461    2.12132034
   1.45773797   0.90138782   3.40036763   4.65026881   3.0516389
   4.80884602   4.5620719    1.95256242   1.67705098   4.80884602
   6.56220237   4.75         1.45773797   1.3462912    1.25
   1.25         2.01556444   2.57390754   2.01556444   1.58113883
   2.13600094   0.35355339   3.81608438   4.3660623    4.03112887
   2.37170825   3.02076149   4.27200187   1.25         0.75
   2.           1.45773797   1.11803399   3.80788655   2.47487373
   3.5          2.54950976   1.11803399   1.11803399   1.11803399
   1.03077641   0.79056942   1.11803399   2.25         2.5
   2.13600094   2.06155281   1.25         1.67705098   1.11803399
   2.30488611   2.23606798   4.13823634]
Number of mm to add to the axial length (due to the cornea) = 2
grad_arr2 = [0. 4. 4. 4. 4. 4. 4. 0. 6. 6. 6. 0. 0. 0. 0. 0. 0. 0. 0. 0. 0. 0. 0. 0.
 0. 0. 0. 0. 0. 0. 0. 0. 0. 0. 0. 0. 0. 0. 0. 0. 0. 0. 0. 0. 0. 0. 0. 0.
 0. 0. 0. 0. 0. 0. 0. 0. 0. 0. 0. 0. 0. 0. 0. 0. 0. 0. 0. 0. 0. 0. 0. 0.
 0. 0. 0. 0. 0. 0. 0. 0. 0. 0. 0. 0. 0. 0. 0. 0. 0. 0. 0. 0. 0. 0. 0. 0.
 0. 0. 0. 0. 0. 0. 0. 0. 0. 0. 0. 0. 0. 0. 0. 0. 0. 0. 0. 0. 0. 0. 0. 0.
 0. 0. 0. 0. 0. 0. 0. 0. 0. 0. 0. 0. 0. 0. 0. 0. 0. 0. 0. 0. 0. 0. 0. 0.
 0. 0. 0. 0. 0. 0. 0. 0. 0. 0. 0. 0. 0. 0. 0. 0. 0. 0. 0. 0. 0. 0. 0. 0.]
Number of mm to add to the axial length (due to intraconal fat) = 1
Axial length = 22.0 mm 

slice 64 -- voxels -- lens: 13 | nerve: 113 | int fat: 101 | globe: 313
```````````right eye: lens: 13 | nerve: 113 | int fat: 101 | globe: 313
com_lens: [119. 187.]
axis minor lens = 2.495790086631246 
axis major lens = 6.586387424005248
Number of points of the line in the image space: 256
Number of intersection points in lens: 3
Lens extreme intersection point: [119 188]
Number of instersection points in globe: 17
Globe extreme intersection point: [119 169]
grad_arr = [261.01448715 225.11233307  21.62319357 185.15196461  15.87647631
 210.91482286 121.66167227  18.46956957  13.97542486   6.40312424
   9.42403841  10.61249264   7.94512429   4.10030487   2.01556444
   1.41421356   0.70710678   1.25         3.13249102   3.71651719
   7.25430906   7.00446286   6.32949445   2.26384628   3.
   2.25         2.70416346   5.61805126   5.27375578   7.38664335
   1.82002747   1.67705098   0.70710678   1.95256242   2.01556444
   2.35849528   2.15058132   3.5531676    0.5          2.12132034
   1.25         2.75         3.09232922   1.25         1.67705098
   1.58113883   0.5          1.11803399   1.52069063   0.79056942
   2.25         2.46221445   3.09232922   3.04138127   1.25
   1.3462912    1.11803399   1.41421356   1.25         2.82842712
   2.01556444   2.26384628   1.25         1.3462912    1.03077641
   1.11803399   4.59619408]
Number of mm to add to the axial length (due to the cornea) = 1
grad_arr2 = [0. 4. 4. 4. 4. 4. 4. 4. 0. 6. 6. 6. 0. 0. 0. 0. 0. 0. 0. 0. 0. 0. 0. 0.
 0. 0. 0. 0. 0. 0. 0. 0. 0. 0. 0. 0. 0. 0. 0. 0. 0. 0. 0. 0. 0. 0. 0. 0.
 0. 0. 0. 0. 0. 0. 0. 0. 0. 0. 0. 0. 0. 0. 0. 0. 0. 0. 0. 0. 0. 0. 0. 0.
 0. 0. 0. 0. 0. 0. 0. 0. 0. 0. 0. 0. 0. 0. 0. 0. 0. 0. 0. 0. 0. 0. 0. 0.
 0. 0. 0. 0. 0. 0. 0. 0. 0. 0. 0. 0. 0. 0. 0. 0. 0. 0. 0. 0. 0. 0. 0. 0.
 0. 0. 0. 0. 0. 0. 0. 0. 0. 0. 0. 0. 0. 0. 0. 0. 0. 0. 0. 0. 0. 0. 0. 0.
 0. 0. 0. 0. 0. 0. 0. 0. 0. 0. 0. 0. 0. 0. 0. 0. 0. 0. 0. 0. 0. 0. 0. 0.]
Number of mm to add to the axial length (due to intraconal fat) = 1
Axial length = 22.0 mm 

slice 65 -- voxels -- lens: 8 | nerve: 128 | int fat: 104 | globe: 314
```````````right eye: lens: 8 | nerve: 128 | int fat: 104 | globe: 314
com_lens: [119. 187.]
axis minor lens = 2.6223833385648136 
axis major lens = 3.8888437389046198
Number of points of the line in the image space: 256
Number of intersection points in lens: 3
Lens extreme intersection point: [119 188]
Number of instersection points in globe: 17
Globe extreme intersection point: [119 169]
grad_arr = [218.71056787 207.21245136  26.1629509  180.15011102   6.37377439
 202.27703775 155.76284056  19.3342313   13.46291202   9.98123239
   9.27698766   5.59016994   4.77624329   2.54950976   2.57390754
   2.25         0.5          1.67705098   1.80277564   0.35355339
   1.03077641   1.06066017   1.27475488   2.25         2.37170825
   1.03077641   1.60078106   1.27475488   2.37170825   2.30488611
   2.82842712   3.01039864   3.91311896   2.65753645   1.95256242
   1.95256242   1.82002747   0.55901699   1.90394328   3.04138127
   2.35849528   4.12310563   3.57945527   2.13600094   1.60078106
   3.13249102   2.79508497   1.95256242   1.82002747   1.11803399
   1.58113883   1.76776695   2.6925824    2.51246891   3.25
   4.3660623    2.65753645   1.25         3.13249102   3.69120577
   2.70416346   4.13823634   0.90138782   1.5          1.75
   2.37170825   4.50693909]
Number of mm to add to the axial length (due to the cornea) = 1
grad_arr2 = [0. 4. 4. 4. 4. 4. 4. 4. 4. 0. 6. 6. 6. 0. 0. 0. 0. 0. 0. 0. 0. 0. 0. 0.
 0. 0. 0. 0. 0. 0. 0. 0. 0. 0. 0. 0. 0. 0. 0. 0. 0. 0. 0. 0. 0. 0. 0. 0.
 0. 0. 0. 0. 0. 0. 0. 0. 0. 0. 0. 0. 0. 0. 0. 0. 0. 0. 0. 0. 0. 0. 0. 0.
 0. 0. 0. 0. 0. 0. 0. 0. 0. 0. 0. 0. 0. 0. 0. 0. 0. 0. 0. 0. 0. 0. 0. 0.
 0. 0. 0. 0. 0. 0. 0. 0. 0. 0. 0. 0. 0. 0. 0. 0. 0. 0. 0. 0. 0. 0. 0. 0.
 0. 0. 0. 0. 0. 0. 0. 0. 0. 0. 0. 0. 0. 0. 0. 0. 0. 0. 0. 0. 0. 0. 0. 0.
 0. 0. 0. 0. 0. 0. 0. 0. 0. 0. 0. 0. 0. 0. 0. 0. 0. 0. 0. 0. 0. 0. 0. 0.]
Number of mm to add to the axial length (due to intraconal fat) = 1
Axial length = 22.0 mm 

--------- BEST SLICE: [63] ---------

Final axial length: 22.0mm


subject: 2022160100197
com_lens: [ 81 191  86]
com_eyeball: [ 79 183  85]
com_nerve: [ 82 162  84]
slices: [86 85 84] 

slice 86 -- voxels -- lens: 38 | nerve: 197 | int fat: 341 | globe: 596
```````````right eye: lens: 19 | nerve: 50 | int fat: 194 | globe: 282
com_lens: [112. 192.]
axis minor lens = 3.454070969824776 
axis major lens = 7.283162979605173
Number of points of the line in the image space: 256
Number of intersection points in lens: 3
Lens extreme intersection point: [112 193]
Number of instersection points in globe: 15
Globe extreme intersection point: [112 176]
grad_arr = [ 98.6927049  195.00785241 165.20631041 193.62092475  68.35660173
  12.85009728  50.69146871  17.60149141   4.27200187   7.60345316
   3.91311896   3.25         2.47487373   3.50891721   2.85043856
   1.27475488   4.03112887   2.85043856   3.33541602   2.79508497
   4.25734659   1.80277564   0.35355339   2.75         2.01556444
   0.79056942   0.35355339   2.85043856   1.03077641   1.41421356
   3.01039864   4.50693909   3.01039864   3.13249102   4.37321392
   4.06970515   2.85043856   2.79508497   1.45773797   3.35410197
   2.85043856   1.76776695   0.55901699   2.5          3.40036763
   5.27375578   2.92617498   2.57390754   3.2596012    1.06066017
   2.6925824    3.04138127   4.25         2.79508497   1.75
   1.25         0.55901699   1.60078106   2.54950976   0.75
   2.25         7.84617741]
Number of mm to add to the axial length (due to the cornea) = 2
grad_arr2 = [0. 0. 4. 4. 4. 4. 4. 4. 4. 4. 4. 4. 4. 4. 4. 5. 5. 5. 0. 0. 0. 0. 0. 0.
 0. 0. 0. 0. 0. 0. 0. 0. 0. 0. 0. 0. 0. 0. 0. 0. 0. 0. 0. 0. 0. 0. 0. 0.
 0. 0. 0. 0. 0. 0. 0. 0. 0. 0. 0. 0. 0. 0. 0. 0. 0. 0. 0. 0. 0. 0. 0. 0.
 0. 0. 0. 0. 0. 0. 0. 0. 0. 0. 0. 0. 0. 0. 0. 0. 0. 0. 0. 0. 0. 0. 0. 0.
 0. 0. 0. 0. 0. 0. 0. 0. 0. 0. 0. 0. 0. 0. 0. 0. 0. 0. 0. 0. 0. 0. 0. 0.
 0. 0. 0. 0. 0. 0. 0. 0. 0. 0. 0. 0. 0. 0. 0. 0. 0. 0. 0. 0. 0. 0. 0. 0.
 0. 0. 0. 0. 0. 0. 0. 0. 0. 0. 0. 0. 0. 0. 0. 0. 0. 0. 0. 0. 0. 0. 0. 0.
 0. 0. 0. 0. 0. 0. 0.]
Number of mm to add to the axial length (due to intraconal fat) = 2
Axial length = 22.0 mm 

slice 85 -- voxels -- lens: 40 | nerve: 252 | int fat: 306 | globe: 595
```````````right eye: lens: 24 | nerve: 115 | int fat: 172 | globe: 286
com_lens: [112. 193.]
axis minor lens = 4.054536923608221 
axis major lens = 7.3902832077433365
Number of points of the line in the image space: 256
Number of intersection points in lens: 4
Lens extreme intersection point: [112 194]
Number of instersection points in globe: 15
Globe extreme intersection point: [112 176]
grad_arr = [ 78.92084642 234.34176431 238.8567824   13.38375881  18.72164523
  96.87427419  12.55239021   5.48292805   1.45773797   7.50416551
   5.4886246    8.2234421    5.59016994   5.94243216   1.27475488
   2.75         1.80277564   3.36340601   2.26384628   2.37170825
   1.11803399   2.61007663   1.58113883   0.79056942   3.36340601
   1.27475488   2.57390754   2.51246891   1.82002747   1.5
   0.79056942   0.55901699   2.01556444   3.71651719   2.30488611
   2.01556444   5.0559371    3.01039864   2.47487373   2.57390754
   3.16227766   1.11803399   1.95256242   2.85043856   1.
   3.25         3.5531676    2.51246891   1.11803399   2.15058132
   2.15058132   3.13249102   2.12132034   1.60078106   1.90394328
   0.75         1.67705098   2.85043856   4.31566913   3.75
   7.82623792]
Number of mm to add to the axial length (due to the cornea) = 2
grad_arr2 = [0. 0. 4. 4. 4. 4. 4. 4. 4. 4. 4. 4. 4. 4. 4. 0. 0. 0. 0. 0. 0. 0. 0. 0.
 0. 0. 0. 0. 0. 0. 0. 0. 0. 0. 0. 0. 0. 0. 0. 0. 0. 0. 0. 0. 0. 0. 0. 0.
 0. 0. 0. 0. 0. 0. 0. 0. 0. 0. 0. 0. 0. 0. 0. 0. 0. 0. 0. 0. 0. 0. 0. 0.
 0. 0. 0. 0. 0. 0. 0. 0. 0. 0. 0. 0. 0. 0. 0. 0. 0. 0. 0. 0. 0. 0. 0. 0.
 0. 0. 0. 0. 0. 0. 0. 0. 0. 0. 0. 0. 0. 0. 0. 0. 0. 0. 0. 0. 0. 0. 0. 0.
 0. 0. 0. 0. 0. 0. 0. 0. 0. 0. 0. 0. 0. 0. 0. 0. 0. 0. 0. 0. 0. 0. 0. 0.
 0. 0. 0. 0. 0. 0. 0. 0. 0. 0. 0. 0. 0. 0. 0. 0. 0. 0. 0. 0. 0. 0. 0. 0.
 0. 0. 0. 0. 0. 0. 0.]
Number of mm to add to the axial length (due to intraconal fat) = 2
Axial length = 23.0 mm 

slice 84 -- voxels -- lens: 35 | nerve: 239 | int fat: 292 | globe: 590
```````````right eye: lens: 25 | nerve: 139 | int fat: 163 | globe: 288
com_lens: [112. 193.]
axis minor lens = 3.9738567016360578 
axis major lens = 7.882567025713273
Number of points of the line in the image space: 256
Number of intersection points in lens: 4
Lens extreme intersection point: [112 194]
Number of instersection points in globe: 15
Globe extreme intersection point: [112 176]
grad_arr = [120.84106297 317.60598625 175.49821936  40.50385784  46.94211861
 106.44394064  21.04311051   7.31864058   5.96343022   7.50416551
   3.53553391   3.20156212   3.50891721   1.25         3.0516389
   1.           1.82002747   1.58113883   1.           2.61007663
   3.50891721   4.50693909   0.79056942   2.57390754   0.55901699
   2.12132034   1.82002747   1.25         1.06066017   1.
   2.85043856   5.77169819   3.90512484   2.65753645   1.76776695
   2.51246891   1.           0.79056942   1.25         3.28823661
   2.06155281   3.25         1.95256242   0.75         3.473111
   1.95256242   3.2596012    2.92617498   1.82002747   1.03077641
   2.13600094   2.5          3.5531676    3.04138127   3.02076149
   5.34438958   3.33541602   1.41421356   0.70710678   2.30488611
   5.81485167]
Number of mm to add to the axial length (due to the cornea) = 2
grad_arr2 = [0. 0. 4. 4. 4. 4. 4. 4. 4. 4. 4. 4. 4. 4. 4. 0. 6. 6. 0. 0. 0. 0. 0. 0.
 0. 0. 0. 0. 0. 0. 0. 0. 0. 0. 0. 0. 0. 0. 0. 0. 0. 0. 0. 0. 0. 0. 0. 0.
 0. 0. 0. 0. 0. 0. 0. 0. 0. 0. 0. 0. 0. 0. 0. 0. 0. 0. 0. 0. 0. 0. 0. 0.
 0. 0. 0. 0. 0. 0. 0. 0. 0. 0. 0. 0. 0. 0. 0. 0. 0. 0. 0. 0. 0. 0. 0. 0.
 0. 0. 0. 0. 0. 0. 0. 0. 0. 0. 0. 0. 0. 0. 0. 0. 0. 0. 0. 0. 0. 0. 0. 0.
 0. 0. 0. 0. 0. 0. 0. 0. 0. 0. 0. 0. 0. 0. 0. 0. 0. 0. 0. 0. 0. 0. 0. 0.
 0. 0. 0. 0. 0. 0. 0. 0. 0. 0. 0. 0. 0. 0. 0. 0. 0. 0. 0. 0. 0. 0. 0. 0.
 0. 0. 0. 0. 0. 0. 0.]
Number of mm to add to the axial length (due to intraconal fat) = 2
Axial length = 23.0 mm 

--------- BEST SLICE: [86] ---------

Final axial length: 22.0mm


subject: 2022160100200
com_lens: [120 202  61]
com_eyeball: [120 194  61]
com_nerve: [110 173  62]
slices: [61 62] 

slice 61 -- voxels -- lens: 22 | nerve: 105 | int fat: 102 | globe: 336
```````````right eye: lens: 22 | nerve: 105 | int fat: 102 | globe: 336
com_lens: [120. 202.]
axis minor lens = 3.6181361349331627 
axis major lens = 7.811836748705759
Number of points of the line in the image space: 256
Number of intersection points in lens: 4
Lens extreme intersection point: [120 204]
Number of instersection points in globe: 17
Globe extreme intersection point: [120 184]
grad_arr = [332.20945953 264.80181268  99.49026334 206.12693298 103.41814396
  23.46540006 268.01970543 236.352491    60.7505144   18.27737673
  11.87960437   2.70416346   7.75403121   3.35410197   1.45773797
   3.57945527   1.45773797   1.90394328   1.60078106   0.35355339
   0.90138782   3.01039864   1.03077641   4.16082924   5.06211418
   6.10327781   9.76281209   4.25         3.78318649   4.03112887
   2.06155281   1.52069063   1.60078106   2.61007663   2.65753645
   1.52069063   1.67705098   3.5          3.04138127   0.35355339
   1.11803399   0.35355339   2.37170825   1.3462912    3.16227766
   3.60555128   3.09232922   1.5          1.3462912    1.25
   6.1897092 ]
Number of mm to add to the axial length (due to the cornea) = 1
grad_arr2 = [0. 0. 4. 4. 4. 4. 4. 4. 6. 6. 6. 6. 0. 0. 0. 0. 0. 0. 0. 0. 0. 0. 0. 0.
 0. 0. 0. 0. 0. 0. 0. 0. 0. 0. 0. 0. 0. 0. 0. 0. 0. 0. 0. 0. 0. 0. 0. 0.
 0. 0. 0. 0. 0. 0. 0. 0. 0. 0. 0. 0. 0. 0. 0. 0. 0. 0. 0. 0. 0. 0. 0. 0.
 0. 0. 0. 0. 0. 0. 0. 0. 0. 0. 0. 0. 0. 0. 0. 0. 0. 0. 0. 0. 0. 0. 0. 0.
 0. 0. 0. 0. 0. 0. 0. 0. 0. 0. 0. 0. 0. 0. 0. 0. 0. 0. 0. 0. 0. 0. 0. 0.
 0. 0. 0. 0. 0. 0. 0. 0. 0. 0. 0. 0. 0. 0. 0. 0. 0. 0. 0. 0. 0. 0. 0. 0.
 0. 0. 0. 0. 0. 0. 0. 0. 0. 0. 0. 0. 0. 0. 0. 0. 0. 0. 0. 0. 0. 0. 0. 0.
 0. 0. 0. 0. 0. 0. 0. 0. 0. 0. 0. 0. 0. 0. 0.]
Number of mm to add to the axial length (due to intraconal fat) = 2
Axial length = 24.0 mm 

slice 62 -- voxels -- lens: 17 | nerve: 119 | int fat: 126 | globe: 330
```````````right eye: lens: 17 | nerve: 119 | int fat: 126 | globe: 330
com_lens: [120. 202.]
axis minor lens = 3.6612026138446656 
axis major lens = 5.8487650121869175
Number of points of the line in the image space: 256
Number of intersection points in lens: 4
Lens extreme intersection point: [120 204]
Number of instersection points in globe: 17
Globe extreme intersection point: [120 184]
grad_arr = [337.69374069 256.07433003  87.15826123 221.6850243   40.57246603
  28.93527259 161.52399203 236.21838413  80.08003809  22.29910312
   4.25734659   6.5         10.25304833   5.83630876   7.42041104
   9.90580638   3.82426464   2.23606798   3.28823661   3.71651719
   3.20156212   4.13823634   1.82002747   4.5          2.92617498
   4.25         2.06155281   3.57945527   2.26384628   0.35355339
   1.06066017   3.35410197   1.95256242   2.30488611   4.19076365
   2.57390754   2.30488611   1.76776695   1.45773797   0.5
   0.5          2.26384628   3.09232922   3.09232922   2.61007663
   2.26384628   1.03077641   4.50693909   4.59619408   3.8890873
   6.67083203]
Number of mm to add to the axial length (due to the cornea) = 1
grad_arr2 = [0. 0. 4. 4. 4. 4. 4. 4. 4. 6. 6. 6. 0. 0. 0. 0. 0. 0. 0. 0. 0. 0. 0. 0.
 0. 0. 0. 0. 0. 0. 0. 0. 0. 0. 0. 0. 0. 0. 0. 0. 0. 0. 0. 0. 0. 0. 0. 0.
 0. 0. 0. 0. 0. 0. 0. 0. 0. 0. 0. 0. 0. 0. 0. 0. 0. 0. 0. 0. 0. 0. 0. 0.
 0. 0. 0. 0. 0. 0. 0. 0. 0. 0. 0. 0. 0. 0. 0. 0. 0. 0. 0. 0. 0. 0. 0. 0.
 0. 0. 0. 0. 0. 0. 0. 0. 0. 0. 0. 0. 0. 0. 0. 0. 0. 0. 0. 0. 0. 0. 0. 0.
 0. 0. 0. 0. 0. 0. 0. 0. 0. 0. 0. 0. 0. 0. 0. 0. 0. 0. 0. 0. 0. 0. 0. 0.
 0. 0. 0. 0. 0. 0. 0. 0. 0. 0. 0. 0. 0. 0. 0. 0. 0. 0. 0. 0. 0. 0. 0. 0.
 0. 0. 0. 0. 0. 0. 0. 0. 0. 0. 0. 0. 0. 0. 0.]
Number of mm to add to the axial length (due to intraconal fat) = 2
Axial length = 24.0 mm 

--------- BEST SLICE: [61] ---------

Final axial length: 24.0mm


subject: 2022160100201
com_lens: [126 190  78]
com_eyeball: [124 182  78]
com_nerve: [113 162  77]
slices: [78 77] 

slice 78 -- voxels -- lens: 20 | nerve: 93 | int fat: 138 | globe: 336
```````````right eye: lens: 20 | nerve: 93 | int fat: 138 | globe: 336
com_lens: [126. 190.]
axis minor lens = 3.3666655972432795 
axis major lens = 7.511695065452174
Number of points of the line in the image space: 256
Number of intersection points in lens: 3
Lens extreme intersection point: [126 191]
Number of instersection points in globe: 16
Globe extreme intersection point: [126 173]
grad_arr = [1.35698655e+02 2.60018389e+02 4.14879501e+01 1.59664688e+02
 1.62041854e+02 1.23573106e+02 2.40202519e+02 4.12892919e+02
 1.53331544e+02 0.00000000e+00 1.75017856e+01 1.52069063e+01
 1.23945553e+01 5.71182983e+00 8.00390530e+00 3.91311896e+00
 6.95071939e+00 5.59016994e-01 2.13600094e+00 1.11803399e+00
 1.03077641e+00 1.95256242e+00 2.50000000e+00 2.79508497e+00
 5.15388203e+00 3.57945527e+00 3.91311896e+00 6.89655711e+00
 4.30116263e+00 6.01040764e+00 9.01387819e-01 1.52069063e+00
 1.00000000e+00 2.50000000e-01 3.01039864e+00 3.28823661e+00
 2.69258240e+00 5.59016994e-01 7.90569415e-01 7.90569415e-01
 4.80234318e+00 3.00000000e+00 2.12132034e+00 2.25000000e+00
 7.90569415e-01 2.06155281e+00 7.50000000e-01 1.58113883e+00
 5.29740503e+00 3.09232922e+00 3.60555128e+00 3.40036763e+00
 3.69120577e+00 2.26384628e+00 1.45773797e+00 1.67705098e+00
 2.79508497e+00 3.04138127e+00 2.25000000e+00 1.11803399e+00
 2.50000000e-01 2.35849528e+00 1.95256242e+00 3.40036763e+00]
Number of mm to add to the axial length (due to the cornea) = 3
grad_arr2 = [0. 0. 0. 4. 0. 0. 4. 4. 0. 6. 6. 6. 0. 0. 0. 0. 0. 0. 0. 0. 0. 0. 0. 0.
 0. 0. 0. 0. 0. 0. 0. 0. 0. 0. 0. 0. 0. 0. 0. 0. 0. 0. 0. 0. 0. 0. 0. 0.
 0. 0. 0. 0. 0. 0. 0. 0. 0. 0. 0. 0. 0. 0. 0. 0. 0. 0. 0. 0. 0. 0. 0. 0.
 0. 0. 0. 0. 0. 0. 0. 0. 0. 0. 0. 0. 0. 0. 0. 0. 0. 0. 0. 0. 0. 0. 0. 0.
 0. 0. 0. 0. 0. 0. 0. 0. 0. 0. 0. 0. 0. 0. 0. 0. 0. 0. 0. 0. 0. 0. 0. 0.
 0. 0. 0. 0. 0. 0. 0. 0. 0. 0. 0. 0. 0. 0. 0. 0. 0. 0. 0. 0. 0. 0. 0. 0.
 0. 0. 0. 0. 0. 0. 0. 0. 0. 0. 0. 0. 0. 0. 0. 0. 0. 0. 0. 0. 0. 0. 0. 0.
 0. 0. 0. 0.]
Number of mm to add to the axial length (due to intraconal fat) = 3
Axial length = 25.0 mm 

slice 77 -- voxels -- lens: 19 | nerve: 128 | int fat: 141 | globe: 332
```````````right eye: lens: 19 | nerve: 128 | int fat: 141 | globe: 332
com_lens: [126. 190.]
axis minor lens = 3.2420528215819977 
axis major lens = 7.3979788274899185
Number of points of the line in the image space: 256
Number of intersection points in lens: 3
Lens extreme intersection point: [126 191]
Number of instersection points in globe: 16
Globe extreme intersection point: [126 173]
grad_arr = [1.63578154e+02 2.75359424e+02 5.65795900e+01 1.91374306e+02
 1.72540756e+02 8.48767489e+01 3.46484578e+02 2.10107116e+02
 2.10727905e+01 8.45946216e+00 1.39396019e+01 7.21543484e+00
 5.85768726e+00 3.25000000e+00 5.12957113e+00 6.26996810e+00
 1.76776695e+00 1.60078106e+00 2.35849528e+00 2.76134025e+00
 7.90569415e-01 4.52769257e+00 4.42295150e+00 4.13823634e+00
 2.91547595e+00 2.01556444e+00 2.50000000e-01 2.26384628e+00
 1.58113883e+00 1.58113883e+00 4.06970515e+00 2.23606798e+00
 5.06211418e+00 1.95256242e+00 1.45773797e+00 3.01039864e+00
 2.70416346e+00 3.81608438e+00 3.95284708e+00 1.58113883e+00
 2.91547595e+00 7.90569415e-01 1.67705098e+00 3.33541602e+00
 2.50000000e+00 2.50000000e+00 2.15058132e+00 2.30488611e+00
 7.07106781e-01 7.07106781e-01 1.27475488e+00 1.00000000e+00
 7.90569415e-01 1.00000000e+00 3.05163890e+00 2.23606798e+00
 1.27475488e+00 3.25000000e+00 2.85043856e+00 2.12132034e+00
 2.13600094e+00 1.82002747e+00 5.59016994e-01 3.53553391e+00]
Number of mm to add to the axial length (due to the cornea) = 3
grad_arr2 = [0. 0. 0. 4. 4. 0. 4. 4. 6. 6. 6. 6. 0. 0. 0. 0. 0. 0. 0. 0. 0. 0. 0. 0.
 0. 0. 0. 0. 0. 0. 0. 0. 0. 0. 0. 0. 0. 0. 0. 0. 0. 0. 0. 0. 0. 0. 0. 0.
 0. 0. 0. 0. 0. 0. 0. 0. 0. 0. 0. 0. 0. 0. 0. 0. 0. 0. 0. 0. 0. 0. 0. 0.
 0. 0. 0. 0. 0. 0. 0. 0. 0. 0. 0. 0. 0. 0. 0. 0. 0. 0. 0. 0. 0. 0. 0. 0.
 0. 0. 0. 0. 0. 0. 0. 0. 0. 0. 0. 0. 0. 0. 0. 0. 0. 0. 0. 0. 0. 0. 0. 0.
 0. 0. 0. 0. 0. 0. 0. 0. 0. 0. 0. 0. 0. 0. 0. 0. 0. 0. 0. 0. 0. 0. 0. 0.
 0. 0. 0. 0. 0. 0. 0. 0. 0. 0. 0. 0. 0. 0. 0. 0. 0. 0. 0. 0. 0. 0. 0. 0.
 0. 0. 0. 0.]
Number of mm to add to the axial length (due to intraconal fat) = 3
Axial length = 25.0 mm 

--------- BEST SLICE: [78] ---------

Final axial length: 25.0mm


subject: 2022160100204
com_lens: [ 87 183  90]
com_eyeball: [ 85 175  90]
com_nerve: [ 88 158  87]
slices: [90 89 88 87] 

slice 90 -- voxels -- lens: 53 | nerve: 80 | int fat: 228 | globe: 605
```````````right eye: lens: 27 | nerve: 40 | int fat: 158 | globe: 312
com_lens: [116. 183.]
axis minor lens = 4.426574501023053 
axis major lens = 7.846570938841881
Number of points of the line in the image space: 256
Number of intersection points in lens: 4
Lens extreme intersection point: [116 185]
Number of instersection points in globe: 15
Globe extreme intersection point: [116 167]
grad_arr = [1.55034270e+02 2.18370814e+02 5.99588400e+01 1.62111073e+02
 1.16372785e+02 9.57552218e+01 1.62504808e+02 1.90354439e+02
 4.50651265e+02 2.00122463e+02 1.00000000e+00 1.76511331e+01
 1.29927865e+01 8.60958768e+00 5.61805126e+00 5.55090083e+00
 2.00000000e+00 1.52069063e+00 1.34629120e+00 4.85412196e+00
 5.48862460e+00 5.48292805e+00 3.95284708e+00 3.01039864e+00
 3.60555128e+00 5.15388203e+00 4.25734659e+00 2.50000000e-01
 2.54950976e+00 4.65026881e+00 1.58113883e+00 4.45112345e+00
 3.64005494e+00 3.90512484e+00 3.91311896e+00 2.79508497e+00
 2.12132034e+00 1.82002747e+00 2.37170825e+00 3.25000000e+00
 3.13249102e+00 2.61007663e+00 2.79508497e+00 2.50000000e+00
 2.35849528e+00 4.91172068e+00 5.35023364e+00 3.75832409e+00
 1.25000000e+00 2.30488611e+00 2.37170825e+00 2.65753645e+00
 3.71651719e+00 3.16227766e+00 1.27475488e+00 4.06970515e+00
 2.26384628e+00 7.90569415e-01 2.91547595e+00 2.37170825e+00
 3.57945527e+00 1.80277564e+00 1.76776695e+00 3.40036763e+00
 7.90569415e-01 3.40036763e+00 7.90569415e-01 1.50000000e+00
 1.50000000e+00 5.31507291e+00]
Number of mm to add to the axial length (due to the cornea) = 1
grad_arr2 = [0. 0. 0. 0. 4. 4. 4. 4. 4. 4. 5. 5. 5. 0. 0. 0. 0. 0. 0. 0. 0. 0. 0. 0.
 0. 0. 0. 0. 0. 0. 0. 0. 0. 0. 0. 0. 0. 0. 0. 0. 0. 0. 0. 0. 0. 0. 0. 0.
 0. 0. 0. 0. 0. 0. 0. 0. 0. 0. 0. 0. 0. 0. 0. 0. 0. 0. 0. 0. 0. 0. 0. 0.
 0. 0. 0. 0. 0. 0. 0. 0. 0. 0. 0. 0. 0. 0. 0. 0. 0. 0. 0. 0. 0. 0. 0. 0.
 0. 0. 0. 0. 0. 0. 0. 0. 0. 0. 0. 0. 0. 0. 0. 0. 0. 0. 0. 0. 0. 0. 0. 0.
 0. 0. 0. 0. 0. 0. 0. 0. 0. 0. 0. 0. 0. 0. 0. 0. 0. 0. 0. 0. 0. 0. 0. 0.
 0. 0. 0. 0. 0. 0. 0. 0. 0. 0. 0. 0. 0. 0. 0. 0. 0. 0. 0. 0. 0. 0.]
Number of mm to add to the axial length (due to intraconal fat) = 4
Axial length = 24.0 mm 

slice 89 -- voxels -- lens: 50 | nerve: 102 | int fat: 226 | globe: 599
```````````right eye: lens: 26 | nerve: 57 | int fat: 152 | globe: 311
com_lens: [116. 184.]
axis minor lens = 3.9097020943814633 
axis major lens = 8.307943297885554
Number of points of the line in the image space: 256
Number of intersection points in lens: 4
Lens extreme intersection point: [116 185]
Number of instersection points in globe: 15
Globe extreme intersection point: [116 167]
grad_arr = [1.35169569e+02 2.20907220e+02 4.32413286e+01 1.55496182e+02
 1.15153430e+02 3.34523915e+01 1.43450558e+02 2.95357093e+02
 1.50380351e+02 1.48070929e+01 1.98510075e+01 8.24621125e+00
 1.71555385e+01 8.77852493e+00 1.58113883e+00 4.25734659e+00
 1.03077641e+00 7.90569415e-01 2.47487373e+00 2.50000000e-01
 3.05163890e+00 2.30488611e+00 2.30488611e+00 5.70635611e+00
 7.26722093e+00 2.54950976e+00 5.77169819e+00 3.78318649e+00
 3.01039864e+00 3.47311100e+00 2.91547595e+00 7.90569415e-01
 1.34629120e+00 2.25000000e+00 2.06155281e+00 9.01387819e-01
 1.52069063e+00 2.69258240e+00 2.37170825e+00 1.11803399e+00
 1.25000000e+00 1.27475488e+00 2.30488611e+00 2.35849528e+00
 3.01039864e+00 2.23606798e+00 1.34629120e+00 5.59016994e-01
 3.53553391e-01 2.70416346e+00 1.27475488e+00 1.11803399e+00
 2.69258240e+00 1.52069063e+00 2.13600094e+00 3.50891721e+00
 3.90512484e+00 3.33541602e+00 4.69707356e+00 4.03112887e+00
 1.52069063e+00 2.51246891e+00 2.15058132e+00 2.50000000e+00
 1.27475488e+00 2.51246891e+00 2.76134025e+00 1.34629120e+00
 2.13600094e+00 7.78620575e+00]
Number of mm to add to the axial length (due to the cornea) = 1
grad_arr2 = [0. 4. 4. 4. 4. 4. 4. 4. 4. 4. 5. 5. 5. 0. 0. 0. 0. 0. 0. 0. 0. 0. 0. 0.
 0. 0. 0. 0. 0. 0. 0. 0. 0. 0. 0. 0. 0. 0. 0. 0. 0. 0. 0. 0. 0. 0. 0. 0.
 0. 0. 0. 0. 0. 0. 0. 0. 0. 0. 0. 0. 0. 0. 0. 0. 0. 0. 0. 0. 0. 0. 0. 0.
 0. 0. 0. 0. 0. 0. 0. 0. 0. 0. 0. 0. 0. 0. 0. 0. 0. 0. 0. 0. 0. 0. 0. 0.
 0. 0. 0. 0. 0. 0. 0. 0. 0. 0. 0. 0. 0. 0. 0. 0. 0. 0. 0. 0. 0. 0. 0. 0.
 0. 0. 0. 0. 0. 0. 0. 0. 0. 0. 0. 0. 0. 0. 0. 0. 0. 0. 0. 0. 0. 0. 0. 0.
 0. 0. 0. 0. 0. 0. 0. 0. 0. 0. 0. 0. 0. 0. 0. 0. 0. 0. 0. 0. 0. 0.]
Number of mm to add to the axial length (due to intraconal fat) = 1
Axial length = 21.0 mm 

slice 88 -- voxels -- lens: 47 | nerve: 122 | int fat: 242 | globe: 588
```````````right eye: lens: 26 | nerve: 68 | int fat: 156 | globe: 305
com_lens: [116. 184.]
axis minor lens = 3.9097020943814633 
axis major lens = 8.307943297885554
Number of points of the line in the image space: 256
Number of intersection points in lens: 4
Lens extreme intersection point: [116 185]
Number of instersection points in globe: 15
Globe extreme intersection point: [116 167]
grad_arr = [144.70746353 191.63523293  41.73203206 113.02239822 145.50343639
  65.75760412 112.99253294 213.90447634 206.40206515  75.84235294
  17.02938637   8.3254129    5.0062461   15.56639008   1.82002747
   4.80884602   5.59016994   5.31507291   1.95256242   3.48209707
   3.13249102   5.48292805   2.82842712   3.53553391   2.30488611
   5.96343022   5.59016994   2.46221445   2.46221445   1.67705098
   1.67705098   1.03077641   0.5          0.5          2.06155281
   2.79508497   2.23606798   2.79508497   1.25         1.82002747
   2.26384628   1.06066017   2.92617498   4.16082924   1.60078106
   1.76776695   4.3660623    3.75         1.76776695   1.67705098
   3.36340601   1.25         2.37170825   1.41421356   2.23606798
   1.80277564   3.20156212   1.90394328   3.95284708   2.06155281
   1.76776695   2.26384628   3.2596012    1.60078106   1.52069063
   2.54950976   1.5          1.06066017   2.26384628   6.37377439]
Number of mm to add to the axial length (due to the cornea) = 1
grad_arr2 = [0. 4. 4. 4. 4. 4. 4. 4. 4. 4. 5. 5. 5. 0. 0. 0. 0. 0. 0. 0. 0. 0. 0. 0.
 0. 0. 0. 0. 0. 0. 0. 0. 0. 0. 0. 0. 0. 0. 0. 0. 0. 0. 0. 0. 0. 0. 0. 0.
 0. 0. 0. 0. 0. 0. 0. 0. 0. 0. 0. 0. 0. 0. 0. 0. 0. 0. 0. 0. 0. 0. 0. 0.
 0. 0. 0. 0. 0. 0. 0. 0. 0. 0. 0. 0. 0. 0. 0. 0. 0. 0. 0. 0. 0. 0. 0. 0.
 0. 0. 0. 0. 0. 0. 0. 0. 0. 0. 0. 0. 0. 0. 0. 0. 0. 0. 0. 0. 0. 0. 0. 0.
 0. 0. 0. 0. 0. 0. 0. 0. 0. 0. 0. 0. 0. 0. 0. 0. 0. 0. 0. 0. 0. 0. 0. 0.
 0. 0. 0. 0. 0. 0. 0. 0. 0. 0. 0. 0. 0. 0. 0. 0. 0. 0. 0. 0. 0. 0.]
Number of mm to add to the axial length (due to intraconal fat) = 1
Axial length = 21.0 mm 

slice 87 -- voxels -- lens: 26 | nerve: 116 | int fat: 251 | globe: 568
```````````right eye: lens: 17 | nerve: 62 | int fat: 156 | globe: 295
com_lens: [116. 183.]
axis minor lens = 3.3275613232308117 
axis major lens = 6.43519733231875
Number of points of the line in the image space: 256
Number of intersection points in lens: 4
Lens extreme intersection point: [116 185]
Number of instersection points in globe: 15
Globe extreme intersection point: [116 167]
grad_arr = [177.32614725 131.36899368  10.51189802 110.31092421 123.8701437
  34.32655677 152.49467204 261.26614783 153.89160146  15.15956794
  16.4658738    7.61987533   5.81485167   3.01039864   2.51246891
   3.75         3.16227766   5.35023364   3.13249102   6.64266513
   5.46008242   5.48292805   5.75543222   3.71651719   5.03115295
   3.75         2.70416346   2.01556444   3.25         2.37170825
   2.47487373   5.27375578   4.50693909   2.12132034   3.25
   3.57945527   2.51246891   2.26384628   2.54950976   3.0516389
   2.65753645   5.46008242   3.28823661   1.25         2.85043856
   1.3462912    2.79508497   2.54950976   2.91547595   1.27475488
   0.90138782   3.50891721   3.71651719   3.50891721   3.88104367
   1.95256242   2.06155281   1.11803399   2.15058132   1.76776695
   3.36340601   0.55901699   3.28823661   3.81608438   2.54950976
   1.82002747   2.5          2.12132034   1.27475488   5.61805126]
Number of mm to add to the axial length (due to the cornea) = 1
grad_arr2 = [0. 4. 4. 4. 4. 4. 4. 4. 4. 4. 5. 5. 0. 0. 0. 0. 0. 0. 0. 0. 0. 0. 0. 0.
 0. 0. 0. 0. 0. 0. 0. 0. 0. 0. 0. 0. 0. 0. 0. 0. 0. 0. 0. 0. 0. 0. 0. 0.
 0. 0. 0. 0. 0. 0. 0. 0. 0. 0. 0. 0. 0. 0. 0. 0. 0. 0. 0. 0. 0. 0. 0. 0.
 0. 0. 0. 0. 0. 0. 0. 0. 0. 0. 0. 0. 0. 0. 0. 0. 0. 0. 0. 0. 0. 0. 0. 0.
 0. 0. 0. 0. 0. 0. 0. 0. 0. 0. 0. 0. 0. 0. 0. 0. 0. 0. 0. 0. 0. 0. 0. 0.
 0. 0. 0. 0. 0. 0. 0. 0. 0. 0. 0. 0. 0. 0. 0. 0. 0. 0. 0. 0. 0. 0. 0. 0.
 0. 0. 0. 0. 0. 0. 0. 0. 0. 0. 0. 0. 0. 0. 0. 0. 0. 0. 0. 0. 0. 0.]
Number of mm to add to the axial length (due to intraconal fat) = 1
Axial length = 21.0 mm 

--------- BEST SLICE: [90] ---------

Final axial length: 24.0mm


subject: 2022160100205
com_lens: [123 195  72]
com_eyeball: [123 187  74]
com_nerve: [115 167  73]
slices: [72 73] 

slice 72 -- voxels -- lens: 22 | nerve: 69 | int fat: 150 | globe: 288
```````````right eye: lens: 22 | nerve: 69 | int fat: 150 | globe: 288
com_lens: [123. 195.]
axis minor lens = 3.6725602862935016 
axis major lens = 7.690279586406043
Number of points of the line in the image space: 256
Number of intersection points in lens: 3
Lens extreme intersection point: [123 196]
Number of instersection points in globe: 16
Globe extreme intersection point: [123 178]
grad_arr = [108.01157345 217.00230414 249.68605287  39.62322551  54.43000092
 117.74177254 100.14146244   8.90224691   5.0559371    5.35023364
   5.38516481   2.70416346   4.06970515   4.50693909   2.01556444
   1.11803399   2.           2.01556444   3.57945527   1.11803399
   2.37170825   0.75         1.3462912    1.58113883   2.85043856
   0.79056942   1.3462912    0.25         1.5          2.54950976
   1.27475488   2.23606798   1.90394328   2.57390754   1.82002747
   2.85043856   0.90138782   4.37321392   3.36340601   2.61007663
   2.54950976   0.70710678   1.95256242   0.75         1.45773797
   2.01556444   0.90138782   1.82002747   1.58113883   0.90138782
   0.55901699   2.12132034   1.3462912    3.2596012    1.25
   1.11803399   0.70710678   2.01556444   8.62046982]
Number of mm to add to the axial length (due to the cornea) = 2
grad_arr2 = [0. 4. 4. 4. 4. 4. 4. 4. 4. 4. 0. 6. 6. 6. 6. 0. 0. 0. 0. 0. 0. 0. 0. 0.
 0. 0. 0. 0. 0. 0. 0. 0. 0. 0. 0. 0. 0. 0. 0. 0. 0. 0. 0. 0. 0. 0. 0. 0.
 0. 0. 0. 0. 0. 0. 0. 0. 0. 0. 0. 0. 0. 0. 0. 0. 0. 0. 0. 0. 0. 0. 0. 0.
 0. 0. 0. 0. 0. 0. 0. 0. 0. 0. 0. 0. 0. 0. 0. 0. 0. 0. 0. 0. 0. 0. 0. 0.
 0. 0. 0. 0. 0. 0. 0. 0. 0. 0. 0. 0. 0. 0. 0. 0. 0. 0. 0. 0. 0. 0. 0. 0.
 0. 0. 0. 0. 0. 0. 0. 0. 0. 0. 0. 0. 0. 0. 0. 0. 0. 0. 0. 0. 0. 0. 0. 0.
 0. 0. 0. 0. 0. 0. 0. 0. 0. 0. 0. 0. 0. 0. 0. 0. 0. 0. 0. 0. 0. 0. 0. 0.
 0. 0. 0. 0. 0. 0. 0. 0. 0.]
Number of mm to add to the axial length (due to intraconal fat) = 1
Axial length = 22.0 mm 

slice 73 -- voxels -- lens: 20 | nerve: 71 | int fat: 146 | globe: 289
```````````right eye: lens: 20 | nerve: 71 | int fat: 146 | globe: 289
com_lens: [123. 195.]
axis minor lens = 3.4772674707363054 
axis major lens = 7.420822793798484
Number of points of the line in the image space: 256
Number of intersection points in lens: 3
Lens extreme intersection point: [123 196]
Number of instersection points in globe: 16
Globe extreme intersection point: [123 178]
grad_arr = [ 84.46929916 200.45651025 202.5988956   75.76938696  25.26855754
 105.56159339  84.53771348  20.2561719   22.85278976  14.37228235
   0.25         5.31507291   7.42041104   3.28823661   2.13600094
   2.85043856   0.90138782   1.67705098   0.90138782   0.75
   1.90394328   5.14781507   2.           2.79508497   1.03077641
   0.79056942   3.40036763   1.95256242   0.55901699   1.3462912
   3.60555128   1.03077641   1.76776695   4.03112887   5.90021186
   1.25         6.02079729   3.80788655   2.23606798   1.95256242
   2.5          4.65026881   6.10327781   5.06211418   2.91547595
   5.30330086   3.18198052   2.13600094   2.5          2.6925824
   4.27931069   3.36340601   2.37170825   2.26384628   2.46221445
   1.58113883   1.3462912    1.58113883   4.71699057]
Number of mm to add to the axial length (due to the cornea) = 2
grad_arr2 = [0. 4. 4. 4. 4. 4. 4. 4. 4. 4. 4. 0. 0. 6. 0. 0. 0. 0. 0. 0. 0. 0. 0. 0.
 0. 0. 0. 0. 0. 0. 0. 0. 0. 0. 0. 0. 0. 0. 0. 0. 0. 0. 0. 0. 0. 0. 0. 0.
 0. 0. 0. 0. 0. 0. 0. 0. 0. 0. 0. 0. 0. 0. 0. 0. 0. 0. 0. 0. 0. 0. 0. 0.
 0. 0. 0. 0. 0. 0. 0. 0. 0. 0. 0. 0. 0. 0. 0. 0. 0. 0. 0. 0. 0. 0. 0. 0.
 0. 0. 0. 0. 0. 0. 0. 0. 0. 0. 0. 0. 0. 0. 0. 0. 0. 0. 0. 0. 0. 0. 0. 0.
 0. 0. 0. 0. 0. 0. 0. 0. 0. 0. 0. 0. 0. 0. 0. 0. 0. 0. 0. 0. 0. 0. 0. 0.
 0. 0. 0. 0. 0. 0. 0. 0. 0. 0. 0. 0. 0. 0. 0. 0. 0. 0. 0. 0. 0. 0. 0. 0.
 0. 0. 0. 0. 0. 0. 0. 0. 0.]
Number of mm to add to the axial length (due to intraconal fat) = 1
Axial length = 22.0 mm 

--------- BEST SLICE: [72] ---------

Final axial length: 22.0mm


subject: 2022160100208
com_lens: [116 191  87]
com_eyeball: [118 184  87]
com_nerve: [108 163  84]
slices: [87 86 85 84] 

slice 87 -- voxels -- lens: 18 | nerve: 38 | int fat: 158 | globe: 252
```````````right eye: lens: 18 | nerve: 38 | int fat: 158 | globe: 252
com_lens: [116. 191.]
axis minor lens = 4.039566761836345 
axis major lens = 5.63305273299624
Number of points of the line in the image space: 256
Number of intersection points in lens: 4
Lens extreme intersection point: [116 192]
Number of instersection points in globe: 14
Globe extreme intersection point: [116 175]
grad_arr = [180.75069156 194.59605597  56.94569782 136.65124405  59.23945054
  42.53381008 269.05993756 234.50213219  26.25        10.3350133
   6.10327781   2.5          7.30154093   3.35410197   8.69626357
   7.45821695   3.28823661   2.46221445   5.40832691   5.90021186
   4.06970515   5.9266348    4.50693909   5.0559371    4.45112345
   3.20156212   1.27475488   0.90138782   2.01556444   3.28823661
   2.6925824    2.85043856   2.47487373   3.69120577   0.90138782
   3.01039864   6.82367203   6.14918694   5.15388203   3.69120577
   4.59619408   5.85234996   4.91172068   2.37170825   3.60555128
   1.95256242   1.67705098   3.16227766   2.06155281   5.06211418
   2.57390754   1.5          2.15058132   2.92617498   3.04138127
   1.25         1.67705098   1.60078106   2.51246891   1.41421356
   1.80277564   1.           5.90021186]
Number of mm to add to the axial length (due to the cornea) = 1
grad_arr2 = [0. 3. 3. 0. 0. 4. 4. 4. 4. 4. 4. 4. 4. 0. 0. 0. 0. 0. 0. 0. 0. 0. 0. 0.
 0. 0. 0. 0. 0. 0. 0. 0. 0. 0. 0. 0. 0. 0. 0. 0. 0. 0. 0. 0. 0. 0. 0. 0.
 0. 0. 0. 0. 0. 0. 0. 0. 0. 0. 0. 0. 0. 0. 0. 0. 0. 0. 0. 0. 0. 0. 0. 0.
 0. 0. 0. 0. 0. 0. 0. 0. 0. 0. 0. 0. 0. 0. 0. 0. 0. 0. 0. 0. 0. 0. 0. 0.
 0. 0. 0. 0. 0. 0. 0. 0. 0. 0. 0. 0. 0. 0. 0. 0. 0. 0. 0. 0. 0. 0. 0. 0.
 0. 0. 0. 0. 0. 0. 0. 0. 0. 0. 0. 0. 0. 0. 0. 0. 0. 0. 0. 0. 0. 0. 0. 0.
 0. 0. 0. 0. 0. 0. 0. 0. 0. 0. 0. 0. 0. 0. 0. 0. 0. 0. 0. 0. 0. 0. 0. 0.
 0. 0. 0. 0. 0. 0.]
Number of mm to add to the axial length (due to intraconal fat) = 5
Axial length = 24.0 mm 

slice 86 -- voxels -- lens: 17 | nerve: 68 | int fat: 137 | globe: 253
```````````right eye: lens: 17 | nerve: 68 | int fat: 137 | globe: 253
com_lens: [116. 191.]
axis minor lens = 4.041201040002321 
axis major lens = 5.181899763382574
Number of points of the line in the image space: 256
Number of intersection points in lens: 4
Lens extreme intersection point: [116 192]
Number of instersection points in globe: 14
Globe extreme intersection point: [116 175]
grad_arr = [183.07443841 190.81568332  76.3155456  153.71910259  64.81705023
  60.18824636 315.11833095 229.16274239  14.57737974  20.86264605
   9.39747306  10.40432602   4.82830198   5.55090083   4.43001129
   2.30488611   6.2699681    5.55090083   3.35410197   1.80277564
   4.60977223   3.20156212   6.86476511   1.67705098   5.0062461
   5.25594901   5.02493781   3.16227766   2.35849528   2.30488611
   1.82002747   2.23606798   1.75         1.25         3.69120577
   3.75         4.24264069   3.           7.45821695   2.15058132
   1.90394328   2.5          2.51246891   0.90138782   0.75
   1.76776695   1.58113883   0.79056942   3.5          5.55090083
   3.53553391   1.           3.75         3.01039864   3.25
   2.51246891   1.45773797   1.80277564   2.01556444   1.45773797
   2.51246891   2.79508497   7.38241153]
Number of mm to add to the axial length (due to the cornea) = 1
grad_arr2 = [0. 3. 3. 0. 0. 4. 4. 4. 4. 4. 4. 4. 4. 4. 5. 5. 0. 0. 0. 0. 0. 0. 0. 0.
 0. 0. 0. 0. 0. 0. 0. 0. 0. 0. 0. 0. 0. 0. 0. 0. 0. 0. 0. 0. 0. 0. 0. 0.
 0. 0. 0. 0. 0. 0. 0. 0. 0. 0. 0. 0. 0. 0. 0. 0. 0. 0. 0. 0. 0. 0. 0. 0.
 0. 0. 0. 0. 0. 0. 0. 0. 0. 0. 0. 0. 0. 0. 0. 0. 0. 0. 0. 0. 0. 0. 0. 0.
 0. 0. 0. 0. 0. 0. 0. 0. 0. 0. 0. 0. 0. 0. 0. 0. 0. 0. 0. 0. 0. 0. 0. 0.
 0. 0. 0. 0. 0. 0. 0. 0. 0. 0. 0. 0. 0. 0. 0. 0. 0. 0. 0. 0. 0. 0. 0. 0.
 0. 0. 0. 0. 0. 0. 0. 0. 0. 0. 0. 0. 0. 0. 0. 0. 0. 0. 0. 0. 0. 0. 0. 0.
 0. 0. 0. 0. 0. 0.]
Number of mm to add to the axial length (due to intraconal fat) = 5
Axial length = 24.0 mm 

slice 85 -- voxels -- lens: 12 | nerve: 90 | int fat: 130 | globe: 253
```````````right eye: lens: 12 | nerve: 90 | int fat: 130 | globe: 253
com_lens: [116. 191.]
axis minor lens = 3.265986323710904 
axis major lens = 4.47213595499958
Number of points of the line in the image space: 256
Number of intersection points in lens: 3
Lens extreme intersection point: [116 192]
Number of instersection points in globe: 15
Globe extreme intersection point: [116 175]
grad_arr = [2.08091927e+02 1.58217611e+02 9.09725233e+01 1.30204647e+02
 9.83123212e+01 9.42221444e+01 3.59947305e+02 1.93182880e+02
 5.65685425e+00 1.88032577e+01 1.00000000e+01 1.28160056e+01
 5.59016994e+00 2.57390754e+00 1.06066017e+00 3.53553391e+00
 2.26384628e+00 1.60078106e+00 3.50891721e+00 3.25960120e+00
 2.01556444e+00 2.50000000e-01 7.07106781e-01 2.06155281e+00
 0.00000000e+00 3.71651719e+00 1.95256242e+00 1.67705098e+00
 1.76776695e+00 1.80277564e+00 1.95256242e+00 1.25000000e+00
 2.01556444e+00 1.27475488e+00 5.59016994e-01 7.90569415e-01
 1.25000000e+00 1.76776695e+00 2.30488611e+00 2.76134025e+00
 2.79508497e+00 1.60078106e+00 3.71651719e+00 5.00000000e-01
 9.01387819e-01 1.03077641e+00 3.04138127e+00 3.20156212e+00
 3.02076149e+00 2.46221445e+00 2.30488611e+00 2.46221445e+00
 3.16227766e+00 1.90394328e+00 2.25000000e+00 2.37170825e+00
 3.05163890e+00 7.00446286e+00 5.75543222e+00 5.48292805e+00
 1.50000000e+00 2.01556444e+00 7.07990113e+00]
Number of mm to add to the axial length (due to the cornea) = 1
grad_arr2 = [0. 3. 3. 0. 0. 4. 4. 4. 4. 4. 4. 4. 4. 4. 0. 0. 0. 0. 0. 0. 0. 0. 0. 0.
 0. 0. 0. 0. 0. 0. 0. 0. 0. 0. 0. 0. 0. 0. 0. 0. 0. 0. 0. 0. 0. 0. 0. 0.
 0. 0. 0. 0. 0. 0. 0. 0. 0. 0. 0. 0. 0. 0. 0. 0. 0. 0. 0. 0. 0. 0. 0. 0.
 0. 0. 0. 0. 0. 0. 0. 0. 0. 0. 0. 0. 0. 0. 0. 0. 0. 0. 0. 0. 0. 0. 0. 0.
 0. 0. 0. 0. 0. 0. 0. 0. 0. 0. 0. 0. 0. 0. 0. 0. 0. 0. 0. 0. 0. 0. 0. 0.
 0. 0. 0. 0. 0. 0. 0. 0. 0. 0. 0. 0. 0. 0. 0. 0. 0. 0. 0. 0. 0. 0. 0. 0.
 0. 0. 0. 0. 0. 0. 0. 0. 0. 0. 0. 0. 0. 0. 0. 0. 0. 0. 0. 0. 0. 0. 0. 0.
 0. 0. 0. 0. 0. 0.]
Number of mm to add to the axial length (due to intraconal fat) = 5
Axial length = 24.0 mm 

slice 84 -- voxels -- lens: 4 | nerve: 97 | int fat: 134 | globe: 246
```````````right eye: lens: 4 | nerve: 97 | int fat: 134 | globe: 246
com_lens: [116. 191.]
axis minor lens = 1.7320508075688772 
axis major lens = 2.8284271247461903
Number of points of the line in the image space: 256
Number of intersection points in lens: 2
Lens extreme intersection point: [116 191]
Number of instersection points in globe: 15
Globe extreme intersection point: [116 175]
grad_arr = [ 41.46383967 144.88292688  69.05523152 104.76461712 100.24002444
  58.90935834 148.81637175 333.20948741 147.24808997   4.10030487
  13.20037878   7.78620575   3.16227766   3.95284708   2.06155281
   7.28010989   3.2596012    0.70710678   1.76776695   4.13823634
   1.11803399   5.30330086   4.10030487   0.79056942   3.25
   2.65753645   0.5          3.04138127   6.05185922   4.30116263
   4.06970515   3.36340601   5.22015325   5.15388203   5.77169819
   4.75         0.79056942   4.50693909   2.06155281   1.11803399
   2.26384628   4.13823634   3.60555128   4.82830198   1.58113883
   1.82002747   3.20156212   3.16227766   3.01039864   3.25
   3.50891721   2.06155281   0.5          1.45773797   1.03077641
   1.           1.41421356   1.52069063   2.6925824    3.18198052
   1.45773797   1.3462912    1.11803399   6.60018939]
Number of mm to add to the axial length (due to the cornea) = 2
grad_arr2 = [0. 0. 0. 4. 4. 4. 4. 4. 4. 4. 4. 4. 4. 0. 6. 6. 0. 0. 0. 0. 0. 0. 0. 0.
 0. 0. 0. 0. 0. 0. 0. 0. 0. 0. 0. 0. 0. 0. 0. 0. 0. 0. 0. 0. 0. 0. 0. 0.
 0. 0. 0. 0. 0. 0. 0. 0. 0. 0. 0. 0. 0. 0. 0. 0. 0. 0. 0. 0. 0. 0. 0. 0.
 0. 0. 0. 0. 0. 0. 0. 0. 0. 0. 0. 0. 0. 0. 0. 0. 0. 0. 0. 0. 0. 0. 0. 0.
 0. 0. 0. 0. 0. 0. 0. 0. 0. 0. 0. 0. 0. 0. 0. 0. 0. 0. 0. 0. 0. 0. 0. 0.
 0. 0. 0. 0. 0. 0. 0. 0. 0. 0. 0. 0. 0. 0. 0. 0. 0. 0. 0. 0. 0. 0. 0. 0.
 0. 0. 0. 0. 0. 0. 0. 0. 0. 0. 0. 0. 0. 0. 0. 0. 0. 0. 0. 0. 0. 0. 0. 0.
 0. 0. 0. 0. 0. 0.]
Number of mm to add to the axial length (due to intraconal fat) = 3
Axial length = 22.0 mm 

--------- BEST SLICE: [87] ---------

Final axial length: 24.0mm


subject: 2022160100209
com_lens: [121 199  89]
com_eyeball: [120 190  87]
com_nerve: [110 170  84]
slices: [89 88 87 86 85 84] 

slice 89 -- voxels -- lens: 25 | nerve: 18 | int fat: 198 | globe: 313
```````````right eye: lens: 25 | nerve: 18 | int fat: 198 | globe: 313
com_lens: [121. 199.]
axis minor lens = 3.9981716073889193 
axis major lens = 7.798373150719905
Number of points of the line in the image space: 256
Number of intersection points in lens: 4
Lens extreme intersection point: [121 200]
Number of instersection points in globe: 16
Globe extreme intersection point: [121 181]
grad_arr = [262.98146323 170.88684121  56.85782708  70.2326491  113.17685276
 163.70781899  47.07042596  10.83108951   2.01556444   0.90138782
   8.13172798   4.80884602   1.52069063   2.91547595   3.16227766
   3.80788655   1.76776695   3.95284708   3.473111     2.46221445
   2.57390754   4.           3.57945527   0.35355339   0.70710678
   1.06066017   2.54950976   1.76776695   3.53553391   2.57390754
   4.67038542   2.79508497   0.70710678   1.5          1.76776695
   0.90138782   2.06155281   2.13600094   1.58113883   2.37170825
   1.60078106   0.90138782   0.90138782   2.70416346   3.2596012
   1.06066017   1.3462912    1.76776695   1.52069063   1.95256242
   0.90138782   0.79056942   1.76776695   2.           6.56220237]
Number of mm to add to the axial length (due to the cornea) = 1
grad_arr2 = [0. 4. 4. 4. 4. 4. 4. 4. 4. 4. 4. 5. 5. 5. 5. 0. 0. 0. 0. 0. 0. 0. 0. 0.
 0. 0. 0. 0. 0. 0. 0. 0. 0. 0. 0. 0. 0. 0. 0. 0. 0. 0. 0. 0. 0. 0. 0. 0.
 0. 0. 0. 0. 0. 0. 0. 0. 0. 0. 0. 0. 0. 0. 0. 0. 0. 0. 0. 0. 0. 0. 0. 0.
 0. 0. 0. 0. 0. 0. 0. 0. 0. 0. 0. 0. 0. 0. 0. 0. 0. 0. 0. 0. 0. 0. 0. 0.
 0. 0. 0. 0. 0. 0. 0. 0. 0. 0. 0. 0. 0. 0. 0. 0. 0. 0. 0. 0. 0. 0. 0. 0.
 0. 0. 0. 0. 0. 0. 0. 0. 0. 0. 0. 0. 0. 0. 0. 0. 0. 0. 0. 0. 0. 0. 0. 0.
 0. 0. 0. 0. 0. 0. 0. 0. 0. 0. 0. 0. 0. 0. 0. 0. 0. 0. 0. 0. 0. 0. 0. 0.
 0. 0. 0. 0. 0. 0. 0. 0. 0. 0. 0. 0.]
Number of mm to add to the axial length (due to intraconal fat) = 1
Axial length = 22.0 mm 

slice 88 -- voxels -- lens: 25 | nerve: 42 | int fat: 193 | globe: 323
```````````right eye: lens: 25 | nerve: 42 | int fat: 193 | globe: 323
com_lens: [121. 199.]
axis minor lens = 4.054531620640033 
axis major lens = 7.749424064872829
Number of points of the line in the image space: 256
Number of intersection points in lens: 4
Lens extreme intersection point: [121 200]
Number of instersection points in globe: 16
Globe extreme intersection point: [121 181]
grad_arr = [198.34565788 193.06750762 168.20002973  34.95443463  26.82000186
  54.6265732    9.80433578  24.16867808   6.89655711   0.35355339
   2.26384628   0.90138782   3.0516389    2.13600094   3.01039864
   1.27475488   1.67705098   0.55901699   2.37170825   1.52069063
   1.03077641   2.85043856   2.30488611   2.51246891   5.27375578
   2.01556444   2.91547595   0.5          0.79056942   2.79508497
   3.57945527   3.25         2.           1.27475488   3.02076149
   3.64005494   3.01039864   1.60078106   1.27475488   2.70416346
   1.60078106   1.82002747   2.23606798   3.5531676    3.09232922
   3.02076149   4.69707356   2.57390754   2.91547595   3.95284708
   4.52769257   0.25         2.13600094   0.35355339   5.85768726]
Number of mm to add to the axial length (due to the cornea) = 1
grad_arr2 = [0. 0. 4. 4. 4. 4. 4. 4. 4. 4. 4. 5. 5. 5. 5. 0. 0. 0. 0. 0. 0. 0. 0. 0.
 0. 0. 0. 0. 0. 0. 0. 0. 0. 0. 0. 0. 0. 0. 0. 0. 0. 0. 0. 0. 0. 0. 0. 0.
 0. 0. 0. 0. 0. 0. 0. 0. 0. 0. 0. 0. 0. 0. 0. 0. 0. 0. 0. 0. 0. 0. 0. 0.
 0. 0. 0. 0. 0. 0. 0. 0. 0. 0. 0. 0. 0. 0. 0. 0. 0. 0. 0. 0. 0. 0. 0. 0.
 0. 0. 0. 0. 0. 0. 0. 0. 0. 0. 0. 0. 0. 0. 0. 0. 0. 0. 0. 0. 0. 0. 0. 0.
 0. 0. 0. 0. 0. 0. 0. 0. 0. 0. 0. 0. 0. 0. 0. 0. 0. 0. 0. 0. 0. 0. 0. 0.
 0. 0. 0. 0. 0. 0. 0. 0. 0. 0. 0. 0. 0. 0. 0. 0. 0. 0. 0. 0. 0. 0. 0. 0.
 0. 0. 0. 0. 0. 0. 0. 0. 0. 0. 0. 0.]
Number of mm to add to the axial length (due to intraconal fat) = 2
Axial length = 23.0 mm 

slice 87 -- voxels -- lens: 19 | nerve: 69 | int fat: 179 | globe: 328
```````````right eye: lens: 19 | nerve: 69 | int fat: 179 | globe: 328
com_lens: [121. 199.]
axis minor lens = 3.178877656956105 
axis major lens = 7.347338259627431
Number of points of the line in the image space: 256
Number of intersection points in lens: 3
Lens extreme intersection point: [121 200]
Number of instersection points in globe: 17
Globe extreme intersection point: [121 181]
grad_arr = [139.51724804 218.52016497 154.68213375  26.9780003    4.5620719
  29.71741913   3.71651719  14.32872988   8.32165849   4.06970515
   5.46008242   2.47487373   1.5          3.50891721   4.25
   6.08276253   6.65676348   7.94512429   3.95284708   4.13823634
   3.95284708   1.11803399   2.01556444   2.30488611   2.76134025
   1.3462912    1.25         1.58113883   3.2596012    3.02076149
   1.25         2.85043856   2.37170825   2.06155281   1.27475488
   0.5          3.28823661   3.20156212   1.58113883   0.79056942
   2.01556444   3.5531676    4.47213595   3.71651719   0.79056942
   1.60078106   1.25         2.06155281   0.25         0.35355339
   1.3462912    2.57390754   3.2596012    1.41421356   8.49264388]
Number of mm to add to the axial length (due to the cornea) = 1
grad_arr2 = [0. 0. 4. 4. 4. 4. 4. 4. 4. 4. 4. 5. 5. 5. 5. 0. 0. 0. 0. 0. 0. 0. 0. 0.
 0. 0. 0. 0. 0. 0. 0. 0. 0. 0. 0. 0. 0. 0. 0. 0. 0. 0. 0. 0. 0. 0. 0. 0.
 0. 0. 0. 0. 0. 0. 0. 0. 0. 0. 0. 0. 0. 0. 0. 0. 0. 0. 0. 0. 0. 0. 0. 0.
 0. 0. 0. 0. 0. 0. 0. 0. 0. 0. 0. 0. 0. 0. 0. 0. 0. 0. 0. 0. 0. 0. 0. 0.
 0. 0. 0. 0. 0. 0. 0. 0. 0. 0. 0. 0. 0. 0. 0. 0. 0. 0. 0. 0. 0. 0. 0. 0.
 0. 0. 0. 0. 0. 0. 0. 0. 0. 0. 0. 0. 0. 0. 0. 0. 0. 0. 0. 0. 0. 0. 0. 0.
 0. 0. 0. 0. 0. 0. 0. 0. 0. 0. 0. 0. 0. 0. 0. 0. 0. 0. 0. 0. 0. 0. 0. 0.
 0. 0. 0. 0. 0. 0. 0. 0. 0. 0. 0. 0.]
Number of mm to add to the axial length (due to intraconal fat) = 2
Axial length = 23.0 mm 

slice 86 -- voxels -- lens: 14 | nerve: 94 | int fat: 158 | globe: 331
```````````right eye: lens: 14 | nerve: 94 | int fat: 158 | globe: 331
com_lens: [121. 199.]
axis minor lens = 2.849098535667036 
axis major lens = 6.05122561235416
Number of points of the line in the image space: 256
Number of intersection points in lens: 3
Lens extreme intersection point: [121 200]
Number of instersection points in globe: 17
Globe extreme intersection point: [121 181]
grad_arr = [152.49200799 223.01135061  66.33108246  44.62692573  48.67494222
  68.05971643  13.76816981   2.26384628   5.75543222   7.01783442
   5.81485167   3.48209707   4.25         4.77624329   2.26384628
   5.03115295   8.31038507   6.64266513   4.85412196   2.01556444
   3.28823661   1.76776695   1.27475488   1.80277564   1.60078106
   0.90138782   2.30488611   1.90394328   0.90138782   0.
   2.92617498   4.16082924   2.51246891   0.79056942   1.27475488
   2.35849528   2.79508497   2.30488611   2.65753645   1.41421356
   2.01556444   2.46221445   3.57945527   2.85043856   1.27475488
   2.57390754   1.95256242   3.75         2.01556444   6.2699681
   2.79508497   0.5          1.3462912    1.11803399   5.61805126]
Number of mm to add to the axial length (due to the cornea) = 1
grad_arr2 = [0. 0. 4. 4. 4. 4. 4. 4. 4. 4. 4. 0. 0. 0. 0. 0. 0. 0. 0. 0. 0. 0. 0. 0.
 0. 0. 0. 0. 0. 0. 0. 0. 0. 0. 0. 0. 0. 0. 0. 0. 0. 0. 0. 0. 0. 0. 0. 0.
 0. 0. 0. 0. 0. 0. 0. 0. 0. 0. 0. 0. 0. 0. 0. 0. 0. 0. 0. 0. 0. 0. 0. 0.
 0. 0. 0. 0. 0. 0. 0. 0. 0. 0. 0. 0. 0. 0. 0. 0. 0. 0. 0. 0. 0. 0. 0. 0.
 0. 0. 0. 0. 0. 0. 0. 0. 0. 0. 0. 0. 0. 0. 0. 0. 0. 0. 0. 0. 0. 0. 0. 0.
 0. 0. 0. 0. 0. 0. 0. 0. 0. 0. 0. 0. 0. 0. 0. 0. 0. 0. 0. 0. 0. 0. 0. 0.
 0. 0. 0. 0. 0. 0. 0. 0. 0. 0. 0. 0. 0. 0. 0. 0. 0. 0. 0. 0. 0. 0. 0. 0.
 0. 0. 0. 0. 0. 0. 0. 0. 0. 0. 0. 0.]
Number of mm to add to the axial length (due to intraconal fat) = 2
Axial length = 23.0 mm 

slice 85 -- voxels -- lens: 3 | nerve: 111 | int fat: 139 | globe: 329
```````````right eye: lens: 3 | nerve: 111 | int fat: 139 | globe: 329
com_lens: [120. 199.]
axis minor lens = 0.0 
axis major lens = 3.265986323710904
Number of points of the line in the image space: 256
Number of intersection points in lens: 1
Lens extreme intersection point: [120 199]
Number of instersection points in globe: 18
Globe extreme intersection point: [120 181]
grad_arr = [ 53.31627331 139.94284548 156.76614749  28.49780693  21.16158075
 116.32121475  85.91420139  18.22944047   2.23606798   8.13172798
   7.65261393   1.52069063   2.01556444   3.95284708   9.33407735
   5.48292805   1.76776695   2.82842712   2.13600094   0.79056942
   3.81608438   1.41421356   4.9244289    3.75832409   2.01556444
   4.06970515   3.40036763   5.20216301   4.94974747   1.03077641
   3.16227766   0.35355339   1.67705098   2.79508497   2.57390754
   3.04138127   0.75         2.65753645   1.90394328   1.27475488
   2.06155281   0.25         3.40036763   1.76776695   1.3462912
   1.95256242   1.80277564   1.45773797   1.25         1.52069063
   1.76776695   1.06066017   2.91547595   4.3660623    3.48209707
   4.9244289 ]
Number of mm to add to the axial length (due to the cornea) = 1
grad_arr2 = [0. 0. 4. 4. 4. 4. 4. 4. 4. 4. 0. 6. 6. 6. 0. 0. 0. 0. 0. 0. 0. 0. 0. 0.
 0. 0. 0. 0. 0. 0. 0. 0. 0. 0. 0. 0. 0. 0. 0. 0. 0. 0. 0. 0. 0. 0. 0. 0.
 0. 0. 0. 0. 0. 0. 0. 0. 0. 0. 0. 0. 0. 0. 0. 0. 0. 0. 0. 0. 0. 0. 0. 0.
 0. 0. 0. 0. 0. 0. 0. 0. 0. 0. 0. 0. 0. 0. 0. 0. 0. 0. 0. 0. 0. 0. 0. 0.
 0. 0. 0. 0. 0. 0. 0. 0. 0. 0. 0. 0. 0. 0. 0. 0. 0. 0. 0. 0. 0. 0. 0. 0.
 0. 0. 0. 0. 0. 0. 0. 0. 0. 0. 0. 0. 0. 0. 0. 0. 0. 0. 0. 0. 0. 0. 0. 0.
 0. 0. 0. 0. 0. 0. 0. 0. 0. 0. 0. 0. 0. 0. 0. 0. 0. 0. 0. 0. 0. 0. 0. 0.
 0. 0. 0. 0. 0. 0. 0. 0. 0. 0. 0. 0.]
Number of mm to add to the axial length (due to intraconal fat) = 2
Axial length = 22.0 mm 

slice 84 -- voxels -- lens: 0 | nerve: 111 | int fat: 132 | globe: 318
```````````right eye: lens: 0 | nerve: 111 | int fat: 132 | globe: 318
--------- BEST SLICE: [89] ---------

Final axial length: 22.0mm


subject: 2022160100214
com_lens: [121 195  93]
com_eyeball: [120 187  92]
com_nerve: [111 165  88]
slices: [93 92 91 90 89 88] 

slice 93 -- voxels -- lens: 22 | nerve: 30 | int fat: 212 | globe: 337
```````````right eye: lens: 22 | nerve: 30 | int fat: 212 | globe: 337
com_lens: [120. 195.]
axis minor lens = 3.2654950947508494 
axis major lens = 8.501687511693707
Number of points of the line in the image space: 256
Number of intersection points in lens: 3
Lens extreme intersection point: [120 196]
Number of instersection points in globe: 17
Globe extreme intersection point: [120 177]
grad_arr = [186.15383423 306.83108138 178.45605201  51.6139516   50.3897311
  41.68407969  26.40075756   6.94622199  13.80443769  19.68660712
   9.95615388   1.58113883   6.32949445   5.39675829   1.67705098
   3.40036763   7.11073133   2.91547595   1.06066017   1.76776695
   3.20156212   4.50693909   1.90394328   2.26384628   1.76776695
   0.75         2.61007663   1.25         4.60977223   5.90021186
   3.71651719   3.35410197   3.71651719   2.30488611   2.91547595
   2.12132034   1.82002747   3.88104367   0.75         2.82842712
   3.04138127   0.55901699   2.06155281   2.35849528   2.25
   2.23606798   2.37170825   0.90138782   2.12132034   3.33541602
   4.60977223   1.58113883   7.28868987   3.82426464   6.04152299
   1.60078106   1.06066017   1.25         6.38846617]
Number of mm to add to the axial length (due to the cornea) = 2
grad_arr2 = [0. 0. 0. 0. 4. 4. 4. 4. 4. 4. 4. 4. 4. 0. 0. 0. 5. 5. 0. 0. 0. 0. 0. 0.
 0. 0. 0. 0. 0. 0. 0. 0. 0. 0. 0. 0. 0. 0. 0. 0. 0. 0. 0. 0. 0. 0. 0. 0.
 0. 0. 0. 0. 0. 0. 0. 0. 0. 0. 0. 0. 0. 0. 0. 0. 0. 0. 0. 0. 0. 0. 0. 0.
 0. 0. 0. 0. 0. 0. 0. 0. 0. 0. 0. 0. 0. 0. 0. 0. 0. 0. 0. 0. 0. 0. 0. 0.
 0. 0. 0. 0. 0. 0. 0. 0. 0. 0. 0. 0. 0. 0. 0. 0. 0. 0. 0. 0. 0. 0. 0. 0.
 0. 0. 0. 0. 0. 0. 0. 0. 0. 0. 0. 0. 0. 0. 0. 0. 0. 0. 0. 0. 0. 0. 0. 0.
 0. 0. 0. 0. 0. 0. 0. 0. 0. 0. 0. 0. 0. 0. 0. 0. 0. 0. 0. 0. 0. 0. 0. 0.
 0. 0. 0. 0. 0. 0. 0. 0.]
Number of mm to add to the axial length (due to intraconal fat) = 4
Axial length = 26.0 mm 

slice 92 -- voxels -- lens: 17 | nerve: 43 | int fat: 211 | globe: 340
```````````right eye: lens: 17 | nerve: 43 | int fat: 211 | globe: 340
com_lens: [120. 195.]
axis minor lens = 2.975428595644902 
axis major lens = 7.004060199219788
Number of points of the line in the image space: 256
Number of intersection points in lens: 3
Lens extreme intersection point: [120 196]
Number of instersection points in globe: 17
Globe extreme intersection point: [120 177]
grad_arr = [1.47308562e+02 2.75681428e+02 2.01019900e+02 4.73820905e+01
 3.78921166e+01 1.01519703e+01 5.11572331e+01 1.89291442e+01
 8.16241386e+00 5.70635611e+00 9.19238816e+00 5.70087713e+00
 7.90569415e-01 3.01039864e+00 7.72172261e+00 2.91547595e+00
 4.45112345e+00 6.12882534e+00 7.35696948e+00 4.12310563e+00
 2.61007663e+00 1.34629120e+00 2.82842712e+00 6.04669331e+00
 4.47213595e+00 3.40036763e+00 4.42295150e+00 3.01039864e+00
 4.03887361e+00 3.05163890e+00 2.06155281e+00 5.59016994e-01
 2.30488611e+00 1.75000000e+00 2.50000000e+00 1.25000000e+00
 1.58113883e+00 7.90569415e-01 9.01387819e-01 3.71651719e+00
 3.91311896e+00 3.02076149e+00 1.41421356e+00 1.25000000e+00
 1.34629120e+00 1.27475488e+00 1.82002747e+00 7.90569415e-01
 1.90394328e+00 1.80277564e+00 1.11803399e+00 9.01387819e-01
 2.23606798e+00 2.13600094e+00 2.54950976e+00 3.01039864e+00
 2.50000000e-01 2.06155281e+00 8.60232527e+00]
Number of mm to add to the axial length (due to the cornea) = 2
grad_arr2 = [0. 0. 3. 3. 0. 4. 4. 4. 4. 4. 4. 4. 4. 4. 0. 5. 5. 5. 0. 0. 0. 0. 0. 0.
 0. 0. 0. 0. 0. 0. 0. 0. 0. 0. 0. 0. 0. 0. 0. 0. 0. 0. 0. 0. 0. 0. 0. 0.
 0. 0. 0. 0. 0. 0. 0. 0. 0. 0. 0. 0. 0. 0. 0. 0. 0. 0. 0. 0. 0. 0. 0. 0.
 0. 0. 0. 0. 0. 0. 0. 0. 0. 0. 0. 0. 0. 0. 0. 0. 0. 0. 0. 0. 0. 0. 0. 0.
 0. 0. 0. 0. 0. 0. 0. 0. 0. 0. 0. 0. 0. 0. 0. 0. 0. 0. 0. 0. 0. 0. 0. 0.
 0. 0. 0. 0. 0. 0. 0. 0. 0. 0. 0. 0. 0. 0. 0. 0. 0. 0. 0. 0. 0. 0. 0. 0.
 0. 0. 0. 0. 0. 0. 0. 0. 0. 0. 0. 0. 0. 0. 0. 0. 0. 0. 0. 0. 0. 0. 0. 0.
 0. 0. 0. 0. 0. 0. 0. 0.]
Number of mm to add to the axial length (due to intraconal fat) = 5
Axial length = 27.0 mm 

slice 91 -- voxels -- lens: 15 | nerve: 64 | int fat: 203 | globe: 338
```````````right eye: lens: 15 | nerve: 64 | int fat: 203 | globe: 338
com_lens: [121. 195.]
axis minor lens = 2.973565233632897 
axis major lens = 6.342284798713821
Number of points of the line in the image space: 256
Number of intersection points in lens: 3
Lens extreme intersection point: [121 196]
Number of instersection points in globe: 17
Globe extreme intersection point: [121 177]
grad_arr = [ 93.89655212 199.00910783 219.97627713  87.04381081  21.25
  18.40006793  27.76801217  13.43968006  15.60849128   4.91172068
   6.10327781   4.3660623    3.01039864   7.76611228   5.81485167
   1.3462912    2.01556444   3.33541602   4.31566913   3.20156212
   3.75832409   0.79056942   0.79056942   1.52069063   6.10327781
   1.52069063   1.52069063   0.35355339   2.30488611   3.01039864
   1.27475488   4.25         4.96235831   3.25         1.58113883
   2.           1.25         2.13600094   0.55901699   2.75
   3.82426464   0.25         3.35410197   0.70710678   1.
   0.55901699   1.           1.45773797   1.76776695   0.25
   1.90394328   1.95256242   3.13249102   3.75832409   1.58113883
   1.52069063   0.70710678   2.91547595   6.73145601]
Number of mm to add to the axial length (due to the cornea) = 2
grad_arr2 = [0. 0. 0. 0. 0. 4. 4. 4. 4. 4. 4. 4. 4. 4. 5. 5. 5. 0. 0. 0. 0. 0. 0. 0.
 0. 0. 0. 0. 0. 0. 0. 0. 0. 0. 0. 0. 0. 0. 0. 0. 0. 0. 0. 0. 0. 0. 0. 0.
 0. 0. 0. 0. 0. 0. 0. 0. 0. 0. 0. 0. 0. 0. 0. 0. 0. 0. 0. 0. 0. 0. 0. 0.
 0. 0. 0. 0. 0. 0. 0. 0. 0. 0. 0. 0. 0. 0. 0. 0. 0. 0. 0. 0. 0. 0. 0. 0.
 0. 0. 0. 0. 0. 0. 0. 0. 0. 0. 0. 0. 0. 0. 0. 0. 0. 0. 0. 0. 0. 0. 0. 0.
 0. 0. 0. 0. 0. 0. 0. 0. 0. 0. 0. 0. 0. 0. 0. 0. 0. 0. 0. 0. 0. 0. 0. 0.
 0. 0. 0. 0. 0. 0. 0. 0. 0. 0. 0. 0. 0. 0. 0. 0. 0. 0. 0. 0. 0. 0. 0. 0.
 0. 0. 0. 0. 0. 0. 0. 0.]
Number of mm to add to the axial length (due to intraconal fat) = 5
Axial length = 27.0 mm 

slice 90 -- voxels -- lens: 12 | nerve: 92 | int fat: 147 | globe: 344
```````````right eye: lens: 12 | nerve: 92 | int fat: 147 | globe: 344
com_lens: [120. 196.]
axis minor lens = 3.019968921491206 
axis major lens = 5.301132891698666
Number of points of the line in the image space: 256
Number of intersection points in lens: 3
Lens extreme intersection point: [120 197]
Number of instersection points in globe: 18
Globe extreme intersection point: [120 177]
grad_arr = [218.50228832 309.02204614 122.68506429  69.4208182    8.7321246
  61.01895197  34.52625812   6.04669331   7.60345316   6.54312616
  10.77613103   6.50480592   2.85043856   5.15388203   4.80884602
   2.26384628   2.5          1.76776695   3.0516389    4.52769257
   1.76776695   1.76776695   3.02076149   3.48209707   1.60078106
   1.25         3.01039864   1.3462912    2.57390754   3.01039864
   1.41421356   2.46221445   0.90138782   0.55901699   1.27475488
   2.06155281   2.5          3.48209707   2.61007663   1.45773797
   4.03887361   2.47487373   3.28823661   1.3462912    1.25
   4.4229515    7.11512474   5.83630876   3.01039864   2.30488611
   1.95256242   1.95256242   1.58113883   4.45112345   4.25
   2.6925824    2.79508497   7.25      ]
Number of mm to add to the axial length (due to the cornea) = 1
grad_arr2 = [0. 0. 3. 3. 0. 4. 4. 4. 4. 4. 4. 4. 4. 4. 4. 5. 5. 5. 0. 0. 0. 0. 0. 0.
 0. 0. 0. 0. 0. 0. 0. 0. 0. 0. 0. 0. 0. 0. 0. 0. 0. 0. 0. 0. 0. 0. 0. 0.
 0. 0. 0. 0. 0. 0. 0. 0. 0. 0. 0. 0. 0. 0. 0. 0. 0. 0. 0. 0. 0. 0. 0. 0.
 0. 0. 0. 0. 0. 0. 0. 0. 0. 0. 0. 0. 0. 0. 0. 0. 0. 0. 0. 0. 0. 0. 0. 0.
 0. 0. 0. 0. 0. 0. 0. 0. 0. 0. 0. 0. 0. 0. 0. 0. 0. 0. 0. 0. 0. 0. 0. 0.
 0. 0. 0. 0. 0. 0. 0. 0. 0. 0. 0. 0. 0. 0. 0. 0. 0. 0. 0. 0. 0. 0. 0. 0.
 0. 0. 0. 0. 0. 0. 0. 0. 0. 0. 0. 0. 0. 0. 0. 0. 0. 0. 0. 0. 0. 0. 0. 0.
 0. 0. 0. 0. 0. 0. 0. 0.]
Number of mm to add to the axial length (due to intraconal fat) = 5
Axial length = 27.0 mm 

slice 89 -- voxels -- lens: 0 | nerve: 152 | int fat: 146 | globe: 346
```````````right eye: lens: 0 | nerve: 152 | int fat: 146 | globe: 346
slice 88 -- voxels -- lens: 0 | nerve: 184 | int fat: 153 | globe: 328
```````````right eye: lens: 0 | nerve: 184 | int fat: 153 | globe: 328
--------- BEST SLICE: [93] ---------

Final axial length: 26.0mm


subject: 2022160100219
com_lens: [116 188  84]
com_eyeball: [116 181  83]
com_nerve: [108 162  80]
slices: [84 83 82 81 80] 

slice 84 -- voxels -- lens: 22 | nerve: 14 | int fat: 140 | globe: 296
```````````right eye: lens: 22 | nerve: 14 | int fat: 140 | globe: 296
com_lens: [116. 188.]
axis minor lens = 3.480624501162067 
axis major lens = 8.062829529641506
Number of points of the line in the image space: 256
Number of intersection points in lens: 3
Lens extreme intersection point: [116 189]
Number of instersection points in globe: 15
Globe extreme intersection point: [116 172]
grad_arr = [ 93.65662016 230.929237   174.1323132   48.10210494   3.2596012
 163.73167836  90.38286619  12.88652397  12.00260388  10.00624805
   9.89002022   0.70710678   3.57945527   1.3462912    3.88104367
   5.50567889   4.60977223   4.7565744    2.23606798   4.24264069
   3.5531676    2.65753645   3.82426464   1.11803399   3.8890873
   1.03077641   4.47213595   2.79508497   4.71699057   0.55901699
   4.10030487   1.52069063   1.25         2.65753645   1.76776695
   2.51246891   2.79508497   1.82002747   1.52069063   3.0516389
   2.35849528   1.45773797   0.90138782   2.70416346   2.79508497
   1.67705098   2.5          0.35355339   0.79056942   1.80277564
   1.27475488   1.11803399   0.           2.15058132   2.61007663
   1.75         2.92617498   1.67705098   1.27475488   0.55901699
   2.06155281   2.85043856   2.82842712   1.25         1.27475488
   4.30116263]
Number of mm to add to the axial length (due to the cornea) = 2
grad_arr2 = [0. 0. 4. 4. 4. 4. 4. 4. 0. 0. 0. 0. 0. 0. 0. 0. 0. 0. 0. 0. 0. 0. 0. 0.
 0. 0. 0. 0. 0. 0. 0. 0. 0. 0. 0. 0. 0. 0. 0. 0. 0. 0. 0. 0. 0. 0. 0. 0.
 0. 0. 0. 0. 0. 0. 0. 0. 0. 0. 0. 0. 0. 0. 0. 0. 0. 0. 0. 0. 0. 0. 0. 0.
 0. 0. 0. 0. 0. 0. 0. 0. 0. 0. 0. 0. 0. 0. 0. 0. 0. 0. 0. 0. 0. 0. 0. 0.
 0. 0. 0. 0. 0. 0. 0. 0. 0. 0. 0. 0. 0. 0. 0. 0. 0. 0. 0. 0. 0. 0. 0. 0.
 0. 0. 0. 0. 0. 0. 0. 0. 0. 0. 0. 0. 0. 0. 0. 0. 0. 0. 0. 0. 0. 0. 0. 0.
 0. 0. 0. 0. 0. 0. 0. 0. 0. 0. 0. 0. 0. 0. 0. 0. 0. 0. 0. 0. 0. 0. 0. 0.
 0. 0. 0.]
Number of mm to add to the axial length (due to intraconal fat) = 2
Axial length = 22.0 mm 

slice 83 -- voxels -- lens: 23 | nerve: 28 | int fat: 141 | globe: 294
```````````right eye: lens: 23 | nerve: 28 | int fat: 141 | globe: 294
com_lens: [116. 188.]
axis minor lens = 3.601199958461561 
axis major lens = 8.196498495860034
Number of points of the line in the image space: 256
Number of intersection points in lens: 3
Lens extreme intersection point: [116 189]
Number of instersection points in globe: 15
Globe extreme intersection point: [116 172]
grad_arr = [ 72.09412251 220.06618323 203.19940945  10.05609268  21.45052447
 140.07141036  92.48276867   6.95071939   5.34438958   2.85043856
   6.93271231   1.95256242   0.55901699   0.70710678   1.82002747
   2.46221445   1.5          0.25         1.95256242   3.50891721
   3.           4.10030487   3.36340601   2.06155281   4.65026881
   3.16227766   4.03887361   5.06211418   1.95256242   1.27475488
   1.58113883   0.75         1.03077641   2.23606798   3.40036763
   3.57945527   2.01556444   2.30488611   2.30488611   2.30488611
   0.90138782   1.76776695   2.91547595   2.75         1.60078106
   1.67705098   2.65753645   3.01039864   1.95256242   1.45773797
   0.75         1.27475488   0.35355339   2.13600094   2.35849528
   2.76134025   0.75         1.06066017   1.27475488   1.75
   1.45773797   1.76776695   0.70710678   1.03077641   0.5
   4.96235831]
Number of mm to add to the axial length (due to the cornea) = 2
grad_arr2 = [0. 0. 4. 4. 4. 4. 4. 4. 4. 0. 0. 0. 0. 0. 0. 0. 0. 0. 0. 0. 0. 0. 0. 0.
 0. 0. 0. 0. 0. 0. 0. 0. 0. 0. 0. 0. 0. 0. 0. 0. 0. 0. 0. 0. 0. 0. 0. 0.
 0. 0. 0. 0. 0. 0. 0. 0. 0. 0. 0. 0. 0. 0. 0. 0. 0. 0. 0. 0. 0. 0. 0. 0.
 0. 0. 0. 0. 0. 0. 0. 0. 0. 0. 0. 0. 0. 0. 0. 0. 0. 0. 0. 0. 0. 0. 0. 0.
 0. 0. 0. 0. 0. 0. 0. 0. 0. 0. 0. 0. 0. 0. 0. 0. 0. 0. 0. 0. 0. 0. 0. 0.
 0. 0. 0. 0. 0. 0. 0. 0. 0. 0. 0. 0. 0. 0. 0. 0. 0. 0. 0. 0. 0. 0. 0. 0.
 0. 0. 0. 0. 0. 0. 0. 0. 0. 0. 0. 0. 0. 0. 0. 0. 0. 0. 0. 0. 0. 0. 0. 0.
 0. 0. 0.]
Number of mm to add to the axial length (due to intraconal fat) = 2
Axial length = 22.0 mm 

slice 82 -- voxels -- lens: 19 | nerve: 39 | int fat: 148 | globe: 295
```````````right eye: lens: 19 | nerve: 39 | int fat: 148 | globe: 295
com_lens: [116. 188.]
axis minor lens = 3.3489046930090502 
axis major lens = 7.301828080201603
Number of points of the line in the image space: 256
Number of intersection points in lens: 3
Lens extreme intersection point: [116 189]
Number of instersection points in globe: 15
Globe extreme intersection point: [116 172]
grad_arr = [ 75.80278689 237.62430957 233.60249357  12.63427877  65.11192287
 101.40790157  96.40312495  12.61199826  13.41640786  13.55083023
  13.79311422   5.55090083   2.06155281   4.06970515   1.11803399
   1.11803399   2.37170825   1.5          1.95256242   2.26384628
   2.26384628   2.26384628   2.26384628   0.5          1.95256242
   2.06155281   1.90394328   3.57945527   4.80884602   6.40800281
   4.85412196   0.25         2.76134025   1.82002747   3.60555128
   2.30488611   3.33541602   2.75         2.35849528   2.13600094
   1.27475488   1.11803399   1.67705098   0.70710678   0.35355339
   0.55901699   0.79056942   1.58113883   0.79056942   2.46221445
   0.70710678   1.27475488   1.25         2.61007663   0.90138782
   1.58113883   1.82002747   0.5          0.35355339   1.58113883
   2.15058132   2.70416346   0.55901699   2.30488611   3.16227766
   5.48292805]
Number of mm to add to the axial length (due to the cornea) = 2
grad_arr2 = [0. 0. 0. 4. 4. 4. 4. 4. 4. 4. 4. 0. 6. 6. 0. 0. 0. 0. 0. 0. 0. 0. 0. 0.
 0. 0. 0. 0. 0. 0. 0. 0. 0. 0. 0. 0. 0. 0. 0. 0. 0. 0. 0. 0. 0. 0. 0. 0.
 0. 0. 0. 0. 0. 0. 0. 0. 0. 0. 0. 0. 0. 0. 0. 0. 0. 0. 0. 0. 0. 0. 0. 0.
 0. 0. 0. 0. 0. 0. 0. 0. 0. 0. 0. 0. 0. 0. 0. 0. 0. 0. 0. 0. 0. 0. 0. 0.
 0. 0. 0. 0. 0. 0. 0. 0. 0. 0. 0. 0. 0. 0. 0. 0. 0. 0. 0. 0. 0. 0. 0. 0.
 0. 0. 0. 0. 0. 0. 0. 0. 0. 0. 0. 0. 0. 0. 0. 0. 0. 0. 0. 0. 0. 0. 0. 0.
 0. 0. 0. 0. 0. 0. 0. 0. 0. 0. 0. 0. 0. 0. 0. 0. 0. 0. 0. 0. 0. 0. 0. 0.
 0. 0. 0.]
Number of mm to add to the axial length (due to intraconal fat) = 3
Axial length = 23.0 mm 

slice 81 -- voxels -- lens: 13 | nerve: 60 | int fat: 130 | globe: 292
```````````right eye: lens: 13 | nerve: 60 | int fat: 130 | globe: 292
com_lens: [116. 188.]
axis minor lens = 3.312863036886889 
axis major lens = 5.093919455773276
Number of points of the line in the image space: 256
Number of intersection points in lens: 4
Lens extreme intersection point: [116 190]
Number of instersection points in globe: 15
Globe extreme intersection point: [116 172]
grad_arr = [2.76727528e+02 2.11380137e+02 2.22626369e+01 2.85043856e+01
 1.23463810e+02 8.95841085e+01 4.50693909e+00 1.19817570e+01
 1.19634861e+01 8.55131569e+00 4.50693909e+00 4.93077073e+00
 8.96172416e+00 4.25734659e+00 1.25000000e+00 2.35849528e+00
 2.26384628e+00 7.90569415e-01 4.00780489e+00 5.59016994e+00
 5.59016994e+00 3.88908730e+00 1.67705098e+00 7.07106781e-01
 1.41421356e+00 1.67705098e+00 2.25000000e+00 2.57390754e+00
 1.76776695e+00 3.88104367e+00 2.30488611e+00 2.50000000e-01
 1.67705098e+00 2.57390754e+00 3.57945527e+00 4.25734659e+00
 4.25000000e+00 1.67705098e+00 3.25960120e+00 2.91547595e+00
 2.47487373e+00 4.03112887e+00 2.79508497e+00 2.79508497e+00
 3.05163890e+00 2.51246891e+00 1.03077641e+00 3.47311100e+00
 9.01387819e-01 3.64005494e+00 4.25734659e+00 3.78318649e+00
 3.28823661e+00 5.00000000e-01 1.34629120e+00 2.30488611e+00
 2.85043856e+00 2.35849528e+00 3.09232922e+00 1.95256242e+00
 2.46221445e+00 2.13600094e+00 7.90569415e-01 1.25000000e+00
 5.20216301e+00]
Number of mm to add to the axial length (due to the cornea) = 1
grad_arr2 = [0. 0. 0. 4. 4. 4. 4. 4. 4. 4. 4. 6. 6. 6. 0. 0. 0. 0. 0. 0. 0. 0. 0. 0.
 0. 0. 0. 0. 0. 0. 0. 0. 0. 0. 0. 0. 0. 0. 0. 0. 0. 0. 0. 0. 0. 0. 0. 0.
 0. 0. 0. 0. 0. 0. 0. 0. 0. 0. 0. 0. 0. 0. 0. 0. 0. 0. 0. 0. 0. 0. 0. 0.
 0. 0. 0. 0. 0. 0. 0. 0. 0. 0. 0. 0. 0. 0. 0. 0. 0. 0. 0. 0. 0. 0. 0. 0.
 0. 0. 0. 0. 0. 0. 0. 0. 0. 0. 0. 0. 0. 0. 0. 0. 0. 0. 0. 0. 0. 0. 0. 0.
 0. 0. 0. 0. 0. 0. 0. 0. 0. 0. 0. 0. 0. 0. 0. 0. 0. 0. 0. 0. 0. 0. 0. 0.
 0. 0. 0. 0. 0. 0. 0. 0. 0. 0. 0. 0. 0. 0. 0. 0. 0. 0. 0. 0. 0. 0. 0. 0.
 0. 0. 0.]
Number of mm to add to the axial length (due to intraconal fat) = 3
Axial length = 23.0 mm 

slice 80 -- voxels -- lens: 5 | nerve: 101 | int fat: 114 | globe: 289
```````````right eye: lens: 5 | nerve: 101 | int fat: 114 | globe: 289
com_lens: [116. 189.]
axis minor lens = 1.7888543819998317 
axis major lens = 3.098386676965933
Number of points of the line in the image space: 256
Number of intersection points in lens: 2
Lens extreme intersection point: [116 189]
Number of instersection points in globe: 16
Globe extreme intersection point: [116 172]
grad_arr = [ 90.10271916 214.29725267  72.51077506  57.65630928  72.16734026
  61.25        50.89449872  12.86953768  19.12132318   5.79870675
   5.22015325   3.53553391   6.70820393   4.03112887   1.25
   1.75         0.79056942   1.06066017   1.67705098   4.74341649
   0.70710678   2.23606798   1.27475488   1.75         1.03077641
   2.06155281   3.78318649   3.16227766   2.           0.25
   3.01039864   4.98121471   6.02079729   2.92617498   1.58113883
   3.02076149   4.           1.82002747   2.30488611   2.35849528
   3.35410197   0.35355339   1.3462912    2.65753645   3.40036763
   2.6925824    1.3462912    3.88104367   1.80277564   1.80277564
   1.90394328   2.01556444   3.95284708   4.03112887   3.50891721
   0.75         0.90138782   0.55901699   0.70710678   1.76776695
   3.01039864   1.27475488   2.13600094   1.82002747   2.15058132
   6.05185922]
Number of mm to add to the axial length (due to the cornea) = 2
grad_arr2 = [0. 0. 0. 4. 4. 4. 4. 4. 4. 4. 0. 6. 6. 6. 0. 0. 0. 0. 0. 0. 0. 0. 0. 0.
 0. 0. 0. 0. 0. 0. 0. 0. 0. 0. 0. 0. 0. 0. 0. 0. 0. 0. 0. 0. 0. 0. 0. 0.
 0. 0. 0. 0. 0. 0. 0. 0. 0. 0. 0. 0. 0. 0. 0. 0. 0. 0. 0. 0. 0. 0. 0. 0.
 0. 0. 0. 0. 0. 0. 0. 0. 0. 0. 0. 0. 0. 0. 0. 0. 0. 0. 0. 0. 0. 0. 0. 0.
 0. 0. 0. 0. 0. 0. 0. 0. 0. 0. 0. 0. 0. 0. 0. 0. 0. 0. 0. 0. 0. 0. 0. 0.
 0. 0. 0. 0. 0. 0. 0. 0. 0. 0. 0. 0. 0. 0. 0. 0. 0. 0. 0. 0. 0. 0. 0. 0.
 0. 0. 0. 0. 0. 0. 0. 0. 0. 0. 0. 0. 0. 0. 0. 0. 0. 0. 0. 0. 0. 0. 0. 0.
 0. 0. 0.]
Number of mm to add to the axial length (due to intraconal fat) = 3
Axial length = 23.0 mm 

--------- BEST SLICE: [83] ---------

Final axial length: 22.0mm


subject: 2022160100223
com_lens: [126 188  78]
com_eyeball: [125 179  79]
com_nerve: [113 161  77]
slices: [78 77] 

slice 78 -- voxels -- lens: 24 | nerve: 112 | int fat: 91 | globe: 411
```````````right eye: lens: 24 | nerve: 112 | int fat: 91 | globe: 411
com_lens: [126. 188.]
axis minor lens = 3.574623726871894 
axis major lens = 8.470527904981026
Number of points of the line in the image space: 256
Number of intersection points in lens: 4
Lens extreme intersection point: [126 190]
Number of instersection points in globe: 19
Globe extreme intersection point: [126 168]
grad_arr = [217.41736936 209.14887042  93.02721376 218.69856538  61.04557724
 152.27955378 298.02736871 152.79397894   8.95125689  10.75290658
   3.88104367   7.94512429   0.79056942   4.60977223   3.91311896
   3.13249102   6.61910115   2.15058132   0.79056942   3.16227766
   1.58113883   1.06066017   2.13600094   3.95284708   4.80884602
   0.75         3.40036763   1.41421356   2.79508497   3.25
   3.01039864   1.60078106   2.51246891   2.37170825   3.35410197
   3.80788655   2.61007663   1.58113883   1.75         3.04138127
   1.76776695   0.5          0.79056942   2.26384628   1.27475488
   5.36772764   3.25         7.35272058   4.06970515   2.30488611
   3.28823661   2.75         1.27475488   1.27475488   1.95256242
   1.76776695   1.67705098   3.09232922   4.10030487   3.48209707
   0.35355339   3.02076149   2.75         1.67705098   5.85768726]
Number of mm to add to the axial length (due to the cornea) = 1
grad_arr2 = [0. 4. 4. 0. 0. 0. 6. 6. 6. 0. 0. 0. 0. 0. 0. 0. 0. 0. 0. 0. 0. 0. 0. 0.
 0. 0. 0. 0. 0. 0. 0. 0. 0. 0. 0. 0. 0. 0. 0. 0. 0. 0. 0. 0. 0. 0. 0. 0.
 0. 0. 0. 0. 0. 0. 0. 0. 0. 0. 0. 0. 0. 0. 0. 0. 0. 0. 0. 0. 0. 0. 0. 0.
 0. 0. 0. 0. 0. 0. 0. 0. 0. 0. 0. 0. 0. 0. 0. 0. 0. 0. 0. 0. 0. 0. 0. 0.
 0. 0. 0. 0. 0. 0. 0. 0. 0. 0. 0. 0. 0. 0. 0. 0. 0. 0. 0. 0. 0. 0. 0. 0.
 0. 0. 0. 0. 0. 0. 0. 0. 0. 0. 0. 0. 0. 0. 0. 0. 0. 0. 0. 0. 0. 0. 0. 0.
 0. 0. 0. 0. 0. 0. 0. 0. 0. 0. 0. 0. 0. 0. 0. 0. 0. 0. 0. 0. 0. 0. 0.]
Number of mm to add to the axial length (due to intraconal fat) = 1
Axial length = 25.0 mm 

slice 77 -- voxels -- lens: 23 | nerve: 128 | int fat: 78 | globe: 410
```````````right eye: lens: 23 | nerve: 128 | int fat: 78 | globe: 410
com_lens: [126. 188.]
axis minor lens = 3.6188567238572773 
axis major lens = 8.035854249357618
Number of points of the line in the image space: 256
Number of intersection points in lens: 4
Lens extreme intersection point: [126 190]
Number of instersection points in globe: 19
Globe extreme intersection point: [126 168]
grad_arr = [2.46459429e+02 2.03594112e+02 1.14126301e+02 2.08423397e+02
 4.78878899e+01 1.58258689e+02 2.96460895e+02 1.41244690e+02
 4.65026881e+00 1.10028405e+01 1.23693169e+01 5.20216301e+00
 5.52268051e+00 3.57945527e+00 6.37377439e+00 1.45773797e+00
 2.92617498e+00 2.91547595e+00 1.82002747e+00 2.70416346e+00
 1.60078106e+00 3.71651719e+00 7.05779711e+00 5.27375578e+00
 4.19076365e+00 1.90394328e+00 3.36340601e+00 4.59619408e+00
 2.57390754e+00 7.07106781e-01 1.52069063e+00 2.35849528e+00
 1.90394328e+00 2.01556444e+00 2.85043856e+00 2.46221445e+00
 7.50000000e-01 1.52069063e+00 4.37321392e+00 9.01387819e-01
 3.40036763e+00 4.50693909e+00 3.78318649e+00 1.34629120e+00
 1.11803399e+00 2.01556444e+00 2.79508497e+00 1.60078106e+00
 2.50000000e+00 3.53553391e-01 2.50000000e-01 7.90569415e-01
 3.28823661e+00 3.13249102e+00 2.69258240e+00 2.30488611e+00
 2.25000000e+00 1.60078106e+00 2.30488611e+00 2.61007663e+00
 3.05163890e+00 2.30488611e+00 7.50000000e-01 5.59016994e-01
 4.42295150e+00]
Number of mm to add to the axial length (due to the cornea) = 1
grad_arr2 = [0. 0. 0. 0. 0. 0. 6. 6. 0. 0. 0. 0. 0. 0. 0. 0. 0. 0. 0. 0. 0. 0. 0. 0.
 0. 0. 0. 0. 0. 0. 0. 0. 0. 0. 0. 0. 0. 0. 0. 0. 0. 0. 0. 0. 0. 0. 0. 0.
 0. 0. 0. 0. 0. 0. 0. 0. 0. 0. 0. 0. 0. 0. 0. 0. 0. 0. 0. 0. 0. 0. 0. 0.
 0. 0. 0. 0. 0. 0. 0. 0. 0. 0. 0. 0. 0. 0. 0. 0. 0. 0. 0. 0. 0. 0. 0. 0.
 0. 0. 0. 0. 0. 0. 0. 0. 0. 0. 0. 0. 0. 0. 0. 0. 0. 0. 0. 0. 0. 0. 0. 0.
 0. 0. 0. 0. 0. 0. 0. 0. 0. 0. 0. 0. 0. 0. 0. 0. 0. 0. 0. 0. 0. 0. 0. 0.
 0. 0. 0. 0. 0. 0. 0. 0. 0. 0. 0. 0. 0. 0. 0. 0. 0. 0. 0. 0. 0. 0. 0.]
Number of mm to add to the axial length (due to intraconal fat) = 0
Axial length = 24.0 mm 

--------- BEST SLICE: [78] ---------

Final axial length: 25.0mm


subject: 2022160100225
com_lens: [118 190  89]
com_eyeball: [118 180  88]
com_nerve: [108 159  85]
slices: [89 88 87 86 85] 

slice 89 -- voxels -- lens: 22 | nerve: 19 | int fat: 92 | globe: 371
```````````right eye: lens: 22 | nerve: 19 | int fat: 92 | globe: 371
com_lens: [118. 189.]
axis minor lens = 3.9164834960978214 
axis major lens = 7.0323925839322605
Number of points of the line in the image space: 256
Number of intersection points in lens: 4
Lens extreme intersection point: [118 191]
Number of instersection points in globe: 18
Globe extreme intersection point: [118 170]
grad_arr = [221.86214752 211.46749159  53.52102391  37.31370392  31.13880216
 133.66001646 104.16483332  30.95561338  14.16200904   3.
   3.13249102   7.50416551   8.1394103    6.86476511  10.75290658
   2.25        10.89151046   5.90021186   2.85043856   4.00780489
   1.27475488   6.67083203   5.15388203   1.90394328   0.55901699
   4.7565744    5.09901951   4.96235831   2.57390754   6.49037749
   4.3660623    4.03112887   2.30488611   4.80884602   3.0516389
   1.45773797   2.06155281   0.25         0.90138782   1.27475488
   5.83630876   3.57945527   4.03112887   3.2596012    1.45773797
   2.76134025   2.61007663   1.52069063   1.25         3.0516389
   4.60977223   3.8890873    2.61007663   3.53553391   4.52769257
   3.09232922   1.25         1.95256242   2.23606798   2.54950976
   2.51246891   3.57945527   0.55901699   6.1897092 ]
Number of mm to add to the axial length (due to the cornea) = 1
grad_arr2 = [0. 0. 0. 0. 0. 4. 4. 4. 4. 4. 4. 5. 5. 0. 0. 0. 0. 0. 0. 0. 0. 0. 0. 0.
 0. 0. 0. 0. 0. 0. 0. 0. 0. 0. 0. 0. 0. 0. 0. 0. 0. 0. 0. 0. 0. 0. 0. 0.
 0. 0. 0. 0. 0. 0. 0. 0. 0. 0. 0. 0. 0. 0. 0. 0. 0. 0. 0. 0. 0. 0. 0. 0.
 0. 0. 0. 0. 0. 0. 0. 0. 0. 0. 0. 0. 0. 0. 0. 0. 0. 0. 0. 0. 0. 0. 0. 0.
 0. 0. 0. 0. 0. 0. 0. 0. 0. 0. 0. 0. 0. 0. 0. 0. 0. 0. 0. 0. 0. 0. 0. 0.
 0. 0. 0. 0. 0. 0. 0. 0. 0. 0. 0. 0. 0. 0. 0. 0. 0. 0. 0. 0. 0. 0. 0. 0.
 0. 0. 0. 0. 0. 0. 0. 0. 0. 0. 0. 0. 0. 0. 0. 0. 0. 0. 0. 0. 0. 0. 0. 0.
 0.]
Number of mm to add to the axial length (due to intraconal fat) = 5
Axial length = 28.0 mm 

slice 88 -- voxels -- lens: 22 | nerve: 26 | int fat: 113 | globe: 374
```````````right eye: lens: 22 | nerve: 26 | int fat: 113 | globe: 374
com_lens: [118. 189.]
axis minor lens = 3.83204181475935 
axis major lens = 7.274528253781123
Number of points of the line in the image space: 256
Number of intersection points in lens: 4
Lens extreme intersection point: [118 191]
Number of instersection points in globe: 18
Globe extreme intersection point: [118 170]
grad_arr = [193.75919333 139.10607463  44.36285045  46.35798205  94.65892721
  98.76518871 103.43174078  83.45432883  17.02938637   2.75
   8.55131569   7.75403121   6.91465834   1.82002747   5.27375578
   3.95284708   6.57647322   8.62046982   9.10013736   6.38846617
   6.04669331   1.25         2.61007663   6.1897092    7.07106781
   5.22015325   3.78318649   1.67705098   2.13600094   4.91172068
   0.55901699   1.60078106   3.88104367   2.30488611   0.90138782
   0.35355339   3.01039864   2.01556444   2.51246891   3.20156212
   3.5531676    3.0516389    0.55901699   3.01039864   2.5
   3.25         3.02076149   3.16227766   0.90138782   3.95284708
   0.25         2.26384628   4.06970515   3.81608438   0.79056942
   1.45773797   2.01556444   2.51246891   1.03077641   2.82842712
   0.70710678   2.26384628   0.5          7.30154093]
Number of mm to add to the axial length (due to the cornea) = 1
grad_arr2 = [0. 0. 0. 0. 0. 4. 4. 4. 4. 4. 4. 0. 5. 5. 0. 0. 0. 0. 0. 0. 0. 0. 0. 0.
 0. 0. 0. 0. 0. 0. 0. 0. 0. 0. 0. 0. 0. 0. 0. 0. 0. 0. 0. 0. 0. 0. 0. 0.
 0. 0. 0. 0. 0. 0. 0. 0. 0. 0. 0. 0. 0. 0. 0. 0. 0. 0. 0. 0. 0. 0. 0. 0.
 0. 0. 0. 0. 0. 0. 0. 0. 0. 0. 0. 0. 0. 0. 0. 0. 0. 0. 0. 0. 0. 0. 0. 0.
 0. 0. 0. 0. 0. 0. 0. 0. 0. 0. 0. 0. 0. 0. 0. 0. 0. 0. 0. 0. 0. 0. 0. 0.
 0. 0. 0. 0. 0. 0. 0. 0. 0. 0. 0. 0. 0. 0. 0. 0. 0. 0. 0. 0. 0. 0. 0. 0.
 0. 0. 0. 0. 0. 0. 0. 0. 0. 0. 0. 0. 0. 0. 0. 0. 0. 0. 0. 0. 0. 0. 0. 0.
 0.]
Number of mm to add to the axial length (due to intraconal fat) = 5
Axial length = 28.0 mm 

slice 87 -- voxels -- lens: 19 | nerve: 41 | int fat: 111 | globe: 374
```````````right eye: lens: 19 | nerve: 41 | int fat: 111 | globe: 374
com_lens: [118. 190.]
axis minor lens = 3.0611857405677534 
axis major lens = 7.736863625478452
Number of points of the line in the image space: 256
Number of intersection points in lens: 3
Lens extreme intersection point: [118 191]
Number of instersection points in globe: 19
Globe extreme intersection point: [118 170]
grad_arr = [ 87.85285994 105.0050594    7.45821695  38.97515234 155.44170933
 152.31238459 114.43475215  90.38286619  30.57163718   2.61007663
  11.01135777   6.00520607   7.60345316   8.45946216  10.15197025
  11.47006975   6.37377439   5.06211418   6.95071939  13.77043935
   8.35538748  13.20037878   7.30154093   1.58113883   4.69707356
   3.04138127   2.23606798   4.85412196   7.59111323   5.55090083
   5.           3.           1.52069063   2.23606798   3.71651719
   3.0516389    1.76776695   0.79056942   1.58113883   1.45773797
   0.55901699   0.35355339   2.35849528   1.52069063   2.47487373
   1.76776695   3.71651719   1.27475488   2.30488611   3.64005494
   2.75         1.5          1.03077641   0.79056942   0.
   0.79056942   0.90138782   1.60078106   1.76776695   1.3462912
   2.13600094   1.25         3.48209707   8.75      ]
Number of mm to add to the axial length (due to the cornea) = 1
grad_arr2 = [0. 0. 0. 0. 0. 4. 4. 4. 4. 4. 0. 0. 5. 5. 5. 0. 0. 0. 0. 0. 0. 0. 0. 0.
 0. 0. 0. 0. 0. 0. 0. 0. 0. 0. 0. 0. 0. 0. 0. 0. 0. 0. 0. 0. 0. 0. 0. 0.
 0. 0. 0. 0. 0. 0. 0. 0. 0. 0. 0. 0. 0. 0. 0. 0. 0. 0. 0. 0. 0. 0. 0. 0.
 0. 0. 0. 0. 0. 0. 0. 0. 0. 0. 0. 0. 0. 0. 0. 0. 0. 0. 0. 0. 0. 0. 0. 0.
 0. 0. 0. 0. 0. 0. 0. 0. 0. 0. 0. 0. 0. 0. 0. 0. 0. 0. 0. 0. 0. 0. 0. 0.
 0. 0. 0. 0. 0. 0. 0. 0. 0. 0. 0. 0. 0. 0. 0. 0. 0. 0. 0. 0. 0. 0. 0. 0.
 0. 0. 0. 0. 0. 0. 0. 0. 0. 0. 0. 0. 0. 0. 0. 0. 0. 0. 0. 0. 0. 0. 0. 0.
 0.]
Number of mm to add to the axial length (due to intraconal fat) = 5
Axial length = 28.0 mm 

slice 86 -- voxels -- lens: 12 | nerve: 65 | int fat: 99 | globe: 377
```````````right eye: lens: 12 | nerve: 65 | int fat: 99 | globe: 377
com_lens: [119. 190.]
axis minor lens = 2.527500668719029 
axis major lens = 6.381445876973021
Number of points of the line in the image space: 256
Number of intersection points in lens: 2
Lens extreme intersection point: [119 191]
Number of instersection points in globe: 19
Globe extreme intersection point: [119 170]
grad_arr = [ 61.92434901  78.46097756  52.62188233  55.98325643 147.50084746
 167.73863598 133.47588734  50.68160416   4.24264069  27.76013328
   6.60492241   4.60977223   7.75403121   1.27475488   2.92617498
   1.58113883   3.20156212   3.90512484   6.86476511  10.43132302
   5.66789202   3.60555128  11.01135777   5.70087713   3.78318649
   3.0516389    5.4886246    4.52769257   3.16227766   3.25
   2.13600094   3.33541602   2.5          0.90138782   1.25
   1.25         3.01039864   3.20156212   4.27200187   2.30488611
   1.27475488   1.27475488   3.20156212   2.54950976   3.04138127
   1.90394328   1.27475488   0.55901699   1.90394328   1.52069063
   1.90394328   0.25         2.46221445   2.79508497   1.45773797
   2.65753645   0.35355339   2.57390754   2.15058132   3.81608438
   5.12957113   3.28823661   4.16082924   8.06225775]
Number of mm to add to the axial length (due to the cornea) = 1
grad_arr2 = [0. 0. 4. 4. 4. 4. 4. 4. 4. 4. 0. 0. 5. 5. 0. 0. 0. 0. 0. 0. 0. 0. 0. 0.
 0. 0. 0. 0. 0. 0. 0. 0. 0. 0. 0. 0. 0. 0. 0. 0. 0. 0. 0. 0. 0. 0. 0. 0.
 0. 0. 0. 0. 0. 0. 0. 0. 0. 0. 0. 0. 0. 0. 0. 0. 0. 0. 0. 0. 0. 0. 0. 0.
 0. 0. 0. 0. 0. 0. 0. 0. 0. 0. 0. 0. 0. 0. 0. 0. 0. 0. 0. 0. 0. 0. 0. 0.
 0. 0. 0. 0. 0. 0. 0. 0. 0. 0. 0. 0. 0. 0. 0. 0. 0. 0. 0. 0. 0. 0. 0. 0.
 0. 0. 0. 0. 0. 0. 0. 0. 0. 0. 0. 0. 0. 0. 0. 0. 0. 0. 0. 0. 0. 0. 0. 0.
 0. 0. 0. 0. 0. 0. 0. 0. 0. 0. 0. 0. 0. 0. 0. 0. 0. 0. 0. 0. 0. 0. 0. 0.
 0.]
Number of mm to add to the axial length (due to intraconal fat) = 2
Axial length = 25.0 mm 

slice 85 -- voxels -- lens: 0 | nerve: 86 | int fat: 110 | globe: 370
```````````right eye: lens: 0 | nerve: 86 | int fat: 110 | globe: 370
--------- BEST SLICE: [89] ---------

Final axial length: 28.0mm


subject: 2022160100228
com_lens: [129 193  72]
com_eyeball: [127 186  73]
com_nerve: [116 164  75]
slices: [72 73 74 75] 

slice 72 -- voxels -- lens: 24 | nerve: 13 | int fat: 159 | globe: 281
```````````right eye: lens: 24 | nerve: 13 | int fat: 159 | globe: 281
com_lens: [129. 193.]
axis minor lens = 3.6682166577976263 
axis major lens = 8.377533971303542
Number of points of the line in the image space: 256
Number of intersection points in lens: 3
Lens extreme intersection point: [129 194]
Number of instersection points in globe: 16
Globe extreme intersection point: [129 176]
grad_arr = [1.59468061e+02 2.89357586e+02 1.44824247e+02 2.02659968e+02
 2.51642852e+02 2.63877339e+01 2.54764843e+02 3.01104010e+02
 1.20696158e+02 1.03077641e+00 1.98273801e+01 1.41155942e+01
 1.49520066e+01 4.58938994e+00 2.30488611e+00 3.78318649e+00
 3.57945527e+00 1.67705098e+00 2.30488611e+00 1.06066017e+00
 2.76134025e+00 1.95256242e+00 3.64005494e+00 1.11803399e+00
 1.03077641e+00 2.85043856e+00 2.13600094e+00 2.01556444e+00
 1.03077641e+00 2.54950976e+00 2.50000000e-01 1.82002747e+00
 1.45773797e+00 1.90394328e+00 1.52069063e+00 2.50000000e+00
 1.50000000e+00 2.30488611e+00 2.01556444e+00 3.69120577e+00
 2.76134025e+00 3.82426464e+00 2.54950976e+00 1.03077641e+00
 1.25000000e+00 2.01556444e+00 1.06066017e+00 1.50000000e+00
 2.79508497e+00 2.61007663e+00 2.12132034e+00 2.50000000e+00
 9.01387819e-01 1.45773797e+00 2.61007663e+00 2.79508497e+00
 7.90569415e-01 2.00000000e+00 2.61007663e+00 1.11803399e+00
 4.94974747e+00]
Number of mm to add to the axial length (due to the cornea) = 2
grad_arr2 = [0. 0. 0. 4. 4. 4. 0. 6. 6. 6. 6. 6. 6. 0. 0. 0. 0. 0. 0. 0. 0. 0. 0. 0.
 0. 0. 0. 0. 0. 0. 0. 0. 0. 0. 0. 0. 0. 0. 0. 0. 0. 0. 0. 0. 0. 0. 0. 0.
 0. 0. 0. 0. 0. 0. 0. 0. 0. 0. 0. 0. 0. 0. 0. 0. 0. 0. 0. 0. 0. 0. 0. 0.
 0. 0. 0. 0. 0. 0. 0. 0. 0. 0. 0. 0. 0. 0. 0. 0. 0. 0. 0. 0. 0. 0. 0. 0.
 0. 0. 0. 0. 0. 0. 0. 0. 0. 0. 0. 0. 0. 0. 0. 0. 0. 0. 0. 0. 0. 0. 0. 0.
 0. 0. 0. 0. 0. 0. 0. 0. 0. 0. 0. 0. 0. 0. 0. 0. 0. 0. 0. 0. 0. 0. 0. 0.
 0. 0. 0. 0. 0. 0. 0. 0. 0. 0. 0. 0. 0. 0. 0. 0. 0. 0. 0. 0. 0. 0. 0. 0.
 0. 0. 0. 0. 0. 0. 0.]
Number of mm to add to the axial length (due to intraconal fat) = 3
Axial length = 24.0 mm 

slice 73 -- voxels -- lens: 20 | nerve: 93 | int fat: 118 | globe: 288
```````````right eye: lens: 20 | nerve: 93 | int fat: 118 | globe: 288
com_lens: [129. 193.]
axis minor lens = 3.232220335887531 
axis major lens = 7.865923448666094
Number of points of the line in the image space: 256
Number of intersection points in lens: 3
Lens extreme intersection point: [129 194]
Number of instersection points in globe: 16
Globe extreme intersection point: [129 176]
grad_arr = [184.11409506 309.00647242 139.22037387 181.89093573 207.02958726
  41.20755392 228.40233142 276.3025968  120.76889086   6.08789783
  13.20984481   4.82830198   5.75543222   0.79056942   3.16227766
   2.01556444   0.5          2.70416346   1.5          2.6925824
   0.90138782   2.65753645   3.5531676    3.40036763   2.35849528
   1.25         1.76776695   4.7565744    2.13600094   4.13823634
   4.50693909   0.79056942   1.90394328   1.76776695   2.57390754
   2.15058132   3.75         2.06155281   0.55901699   1.41421356
   2.82842712   4.25734659   1.27475488   5.81485167   1.80277564
   0.           1.80277564   4.69707356   5.09901951   4.98121471
   3.82426464   3.13249102   3.50891721   2.01556444   1.27475488
   4.80234318   5.0559371    3.53553391   6.26498204   2.54950976
   3.90512484]
Number of mm to add to the axial length (due to the cornea) = 2
grad_arr2 = [0. 0. 0. 0. 4. 4. 4. 0. 6. 6. 6. 6. 6. 0. 0. 0. 0. 0. 0. 0. 0. 0. 0. 0.
 0. 0. 0. 0. 0. 0. 0. 0. 0. 0. 0. 0. 0. 0. 0. 0. 0. 0. 0. 0. 0. 0. 0. 0.
 0. 0. 0. 0. 0. 0. 0. 0. 0. 0. 0. 0. 0. 0. 0. 0. 0. 0. 0. 0. 0. 0. 0. 0.
 0. 0. 0. 0. 0. 0. 0. 0. 0. 0. 0. 0. 0. 0. 0. 0. 0. 0. 0. 0. 0. 0. 0. 0.
 0. 0. 0. 0. 0. 0. 0. 0. 0. 0. 0. 0. 0. 0. 0. 0. 0. 0. 0. 0. 0. 0. 0. 0.
[truncated: 6,044,253 more chars]
