# Supplementary material for: A-eye: Automated 3D MRI segmentation and morphometric feature extraction for eye and orbit atlas construction
Source: PLoS One. 2026 Jul 2;21(7):e0352257. doi: 10.1371/journal.pone.0352257 (PMC13327317; doi:10.1371/journal.pone.0352257)
Supplement: S12 File — The zip file contains results from the study. (ZIP) [file pone.0352257.s012.zip › S12_file/results_output/axial_length/nnunet/al_nnunet_3D.csv]

Subject	axial_length	extra_ant
AEye_2022160100001.nii.gz	20.18	2.5
AEye_2022160100002.nii.gz	19.05	3.4
AEye_2022160100003.nii.gz	19.9	3.68
AEye_2022160100011.nii.gz	19.98	nan
AEye_2022160100012.nii.gz	18.87	0.17
AEye_2022160100014.nii.gz	20.12	1.84
AEye_2022160100015.nii.gz	19.38	2.74
AEye_2022160100016.nii.gz	19.22	1.99
AEye_2022160100017.nii.gz	20.72	2.96
AEye_2022160100020.nii.gz	19.85	nan
AEye_2022160100026.nii.gz	18.17	1.78
AEye_2022160100030.nii.gz	20.45	2.0
AEye_2022160100031.nii.gz	18.92	3.62
AEye_2022160100032.nii.gz	19.95	3.03
AEye_2022160100033.nii.gz	19.89	3.02
AEye_2022160100036.nii.gz	21.13	3.04
AEye_2022160100039.nii.gz	21.08	0.32
AEye_2022160100043.nii.gz	20.18	3.39
AEye_2022160100044.nii.gz	16.74	3.55
AEye_2022160100046.nii.gz	19.61	0.33
AEye_2022160100047.nii.gz	19.72	3.98
AEye_2022160100052.nii.gz	18.48	2.97
AEye_2022160100059.nii.gz	19.24	0.16
AEye_2022160100064.nii.gz	21.06	2.25
AEye_2022160100071.nii.gz	20.83	0.16
AEye_2022160100072.nii.gz	20.83	3.5
AEye_2022160100081.nii.gz	20.25	3.05
AEye_2022160100083.nii.gz	21.01	4.3
AEye_2022160100085.nii.gz	19.09	nan
AEye_2022160100091.nii.gz	19.97	3.36
AEye_2022160100105.nii.gz	19.62	0.33
AEye_2022160100106.nii.gz	21.92	0.16
AEye_2022160100109.nii.gz	18.22	nan
AEye_2022160100112.nii.gz	19.87	nan
AEye_2022160100116.nii.gz	18.96	3.35
AEye_2022160100117.nii.gz	19.99	2.4
AEye_2022160100120.nii.gz	20.53	2.3
AEye_2022160100126.nii.gz	19.35	3.25
AEye_2022160100127.nii.gz	22.0	2.41
AEye_2022160100132.nii.gz	21.11	2.83
AEye_2022160100133.nii.gz	20.1	2.36
AEye_2022160100135.nii.gz	19.98	0.18
AEye_2022160100136.nii.gz	21.96	2.83
AEye_2022160100138.nii.gz	20.07	1.46
AEye_2022160100139.nii.gz	21.74	0.33
AEye_2022160100140.nii.gz	21.07	2.9
AEye_2022160100142.nii.gz	20.92	3.01
AEye_2022160100145.nii.gz	20.96	0.48
AEye_2022160100153.nii.gz	18.3	2.78
AEye_2022160100158.nii.gz	21.73	nan
AEye_2022160100159.nii.gz	23.03	0.32
AEye_2022160100160.nii.gz	21.32	2.46
AEye_2022160100166.nii.gz	nan	nan
AEye_2022160100169.nii.gz	19.08	2.9
AEye_2022160100173.nii.gz	18.83	2.39
AEye_2022160100175.nii.gz	18.63	3.39
AEye_2022160100177.nii.gz	22.1	nan
AEye_2022160100186.nii.gz	19.95	0.8
AEye_2022160100187.nii.gz	18.38	0.65
AEye_2022160100191.nii.gz	nan	nan
AEye_2022160100193.nii.gz	19.47	3.44
AEye_2022160100197.nii.gz	19.01	nan
AEye_2022160100200.nii.gz	20.87	1.75
AEye_2022160100201.nii.gz	19.4	2.44
AEye_2022160100204.nii.gz	19.2	2.93
AEye_2022160100205.nii.gz	18.43	nan
AEye_2022160100208.nii.gz	17.36	1.95
AEye_2022160100209.nii.gz	20.28	2.27
AEye_2022160100214.nii.gz	19.97	2.9
AEye_2022160100219.nii.gz	17.9	nan
AEye_2022160100223.nii.gz	21.99	3.37
AEye_2022160100225.nii.gz	21.87	0.16
AEye_2022160100228.nii.gz	17.68	3.0
AEye_2022160100230.nii.gz	21.35	3.59
AEye_2022160100235.nii.gz	18.91	1.92
AEye_2022160100236.nii.gz	18.98	2.86
AEye_2022160100238.nii.gz	20.02	nan
AEye_2022160100247.nii.gz	21.3	2.73
AEye_2022160100251.nii.gz	18.93	0.32
AEye_2022160100259.nii.gz	21.19	3.37
AEye_2022160100261.nii.gz	20.99	0.32
AEye_2022160100262.nii.gz	19.86	2.84
AEye_2022160100265.nii.gz	18.77	0.19
AEye_2022160100266.nii.gz	19.16	nan
AEye_2022160100270.nii.gz	20.87	3.35
AEye_2022160100272.nii.gz	19.89	nan
AEye_2022160100273.nii.gz	20.12	2.25
AEye_2022160100274.nii.gz	18.86	1.12
AEye_2022160100281.nii.gz	22.18	3.87
AEye_2022160100284.nii.gz	19.0	0.32
AEye_2022160100285.nii.gz	nan	nan
AEye_2022160100286.nii.gz	nan	nan
AEye_2022160100287.nii.gz	19.95	0.16
AEye_2022160100289.nii.gz	20.11	1.02
AEye_2022160100291.nii.gz	19.84	2.4
AEye_2022160100298.nii.gz	17.38	nan
AEye_2022160100302.nii.gz	20.21	3.15
AEye_2022160100305.nii.gz	19.39	3.45
AEye_2022160100306.nii.gz	18.98	2.9
AEye_2022160100309.nii.gz	19.72	2.86
AEye_2022160100311.nii.gz	18.93	2.86
AEye_2022160100312.nii.gz	19.78	2.99
AEye_2022160100318.nii.gz	22.04	3.0
AEye_2022160100323.nii.gz	nan	nan
AEye_2022160100325.nii.gz	19.93	nan
AEye_2022160100326.nii.gz	18.54	2.3
AEye_2022160100327.nii.gz	19.95	2.71
AEye_2022160100329.nii.gz	nan	nan
AEye_2022160100331.nii.gz	20.92	3.35
AEye_2022160100338.nii.gz	19.9	2.87
AEye_2022160100339.nii.gz	19.2	2.27
AEye_2022160100340.nii.gz	20.69	2.81
AEye_2022160100342.nii.gz	21.86	2.87
AEye_2022160100344.nii.gz	19.8	2.8
AEye_2022160100348.nii.gz	20.33	2.9
AEye_2022160100350.nii.gz	19.98	0.16
AEye_2022160100352.nii.gz	16.88	nan
AEye_2022160100354.nii.gz	19.72	nan
AEye_2022160100356.nii.gz	18.66	3.34
AEye_2022160100357.nii.gz	22.2	0.34
AEye_2022160100375.nii.gz	19.92	nan
AEye_2022160100376.nii.gz	21.4	1.84
AEye_2022160100381.nii.gz	19.51	2.79
AEye_2022160100388.nii.gz	20.49	1.48
AEye_2022160100393.nii.gz	20.33	1.97
AEye_2022160100395.nii.gz	21.0	2.4
AEye_2022160100405.nii.gz	19.89	3.52
AEye_2022160100407.nii.gz	19.9	nan
AEye_2022160100408.nii.gz	20.46	3.44
AEye_2022160100412.nii.gz	20.39	2.94
AEye_2022160100413.nii.gz	19.64	3.16
AEye_2022160100420.nii.gz	18.9	0.16
AEye_2022160100428.nii.gz	nan	nan
AEye_2022160100429.nii.gz	20.95	3.36
AEye_2022160100432.nii.gz	19.12	nan
AEye_2022160100433.nii.gz	19.93	2.87
AEye_2022160100434.nii.gz	nan	nan
AEye_2022160100436.nii.gz	nan	nan
AEye_2022160100437.nii.gz	20.88	3.17
AEye_2022160100438.nii.gz	19.64	3.16
AEye_2022160100439.nii.gz	17.85	nan
AEye_2022160100441.nii.gz	20.3	0.16
AEye_2022160100447.nii.gz	18.68	2.5
AEye_2022160100450.nii.gz	19.47	nan
AEye_2022160100452.nii.gz	19.15	3.89
AEye_2022160100458.nii.gz	19.57	2.3
AEye_2022160100461.nii.gz	20.0	2.88
AEye_2022160100462.nii.gz	21.39	2.98
AEye_2022160100468.nii.gz	19.98	nan
AEye_2022160100469.nii.gz	18.57	2.82
AEye_2022160100470.nii.gz	19.01	2.08
AEye_2022160100473.nii.gz	19.92	2.99
AEye_2022160100476.nii.gz	20.06	nan
AEye_2022160100477.nii.gz	19.6	1.18
AEye_2022160100480.nii.gz	20.87	3.35
AEye_2022160100481.nii.gz	nan	nan
AEye_2022160100483.nii.gz	19.97	2.88
AEye_2022160100484.nii.gz	18.98	1.92
AEye_2022160100485.nii.gz	20.89	0.32
AEye_2022160100486.nii.gz	nan	nan
AEye_2022160100490.nii.gz	20.83	1.43
AEye_2022160100493.nii.gz	19.93	2.39
AEye_2022160100494.nii.gz	20.29	nan
AEye_2022160100497.nii.gz	20.63	0.17
AEye_2022160100499.nii.gz	19.98	2.72
AEye_2022160100506.nii.gz	19.36	1.79
AEye_2022160100507.nii.gz	18.34	3.39
AEye_2022160100508.nii.gz	20.25	2.55
AEye_2022160100514.nii.gz	18.21	3.38
AEye_2022160100515.nii.gz	nan	nan
AEye_2022160100518.nii.gz	18.98	nan
AEye_2022160100520.nii.gz	20.03	2.86
AEye_2022160100521.nii.gz	19.96	2.87
AEye_2022160100522.nii.gz	20.07	3.88
AEye_2022160100524.nii.gz	19.75	0.17
AEye_2022160100528.nii.gz	20.12	0.51
AEye_2022160100532.nii.gz	19.4	2.47
AEye_2022160100536.nii.gz	19.98	2.42
AEye_2022160100537.nii.gz	20.16	2.9
AEye_2022160100539.nii.gz	20.19	3.39
AEye_2022160100540.nii.gz	17.99	2.38
AEye_2022160100543.nii.gz	19.5	2.59
AEye_2022160100544.nii.gz	18.2	2.6
AEye_2022160100545.nii.gz	20.96	3.36
AEye_2022160100547.nii.gz	18.69	2.67
AEye_2022160100549.nii.gz	18.69	3.5
AEye_2022160100551.nii.gz	20.03	2.08
AEye_2022160100552.nii.gz	20.02	0.48
AEye_2022160100556.nii.gz	19.99	2.4
AEye_2022160100557.nii.gz	18.47	2.11
AEye_2022160100560.nii.gz	18.99	1.28
AEye_2022160100561.nii.gz	18.84	3.53
AEye_2022160100569.nii.gz	20.91	3.83
AEye_2022160100571.nii.gz	18.98	2.41
AEye_2022160100574.nii.gz	19.73	6.34
AEye_2022160100584.nii.gz	20.97	2.2
AEye_2022160100586.nii.gz	19.02	nan
AEye_2022160100587.nii.gz	20.18	0.81
AEye_2022160100590.nii.gz	20.4	2.94
AEye_2022160100591.nii.gz	19.02	1.76
AEye_2022160100871.nii.gz	21.39	3.59
AEye_2022160100874.nii.gz	19.62	nan
AEye_2022160100877.nii.gz	18.76	2.38
AEye_2022160100878.nii.gz	19.95	2.87
AEye_2022160100881.nii.gz	20.36	2.4
AEye_2022160100886.nii.gz	nan	nan
AEye_2022160100888.nii.gz	20.87	5.26
AEye_2022160100891.nii.gz	19.69	2.48
AEye_2022160100892.nii.gz	20.06	3.85
AEye_2022160100895.nii.gz	19.6	0.17
AEye_2022160100898.nii.gz	nan	nan
AEye_2022160100903.nii.gz	20.23	2.75
AEye_2022160100905.nii.gz	19.87	2.38
AEye_2022160100908.nii.gz	18.1	2.91
AEye_2022160100910.nii.gz	18.76	1.91
AEye_2022160100918.nii.gz	19.9	2.39
AEye_2022160100919.nii.gz	21.24	0.51
AEye_2022160100923.nii.gz	24.46	2.91
AEye_2022160100925.nii.gz	19.5	2.98
AEye_2022160100928.nii.gz	20.85	nan
AEye_2022160100933.nii.gz	19.32	2.46
AEye_2022160100934.nii.gz	20.53	3.28
AEye_2022160100935.nii.gz	17.07	1.95
AEye_2022160100937.nii.gz	20.23	3.4
AEye_2022160100938.nii.gz	21.85	2.39
AEye_2022160100941.nii.gz	19.59	2.25
AEye_2022160100945.nii.gz	19.98	2.4
AEye_2022160100947.nii.gz	18.71	nan
AEye_2022160100948.nii.gz	18.95	nan
AEye_2022160100951.nii.gz	19.28	2.83
AEye_2022160100955.nii.gz	19.02	2.74
AEye_2022160100958.nii.gz	20.1	2.89
AEye_2022160100959.nii.gz	18.4	2.69
AEye_2022160100961.nii.gz	21.75	2.32
AEye_2022160100963.nii.gz	nan	nan
AEye_2022160100964.nii.gz	19.98	3.36
AEye_2022160100968.nii.gz	17.14	2.91
AEye_2022160100969.nii.gz	19.98	0.89
AEye_2022160100970.nii.gz	19.98	1.18
AEye_2022160100975.nii.gz	19.94	2.89
AEye_2022160100979.nii.gz	18.98	3.35
AEye_2022160100982.nii.gz	19.94	0.32
AEye_2022160100984.nii.gz	18.23	0.51
AEye_2022160100986.nii.gz	19.95	3.35
AEye_2022160100988.nii.gz	20.98	2.88
AEye_2022160100991.nii.gz	18.82	3.35
AEye_2022160100992.nii.gz	21.02	3.37
AEye_2022160100996.nii.gz	20.32	1.94
AEye_2022160100999.nii.gz	19.97	0.32
AEye_2022160101002.nii.gz	19.13	3.38
AEye_2022160101008.nii.gz	18.97	nan
AEye_2022160101013.nii.gz	19.34	0.33
AEye_2022160101016.nii.gz	19.8	nan
AEye_2022160101020.nii.gz	19.07	nan
AEye_2022160101028.nii.gz	22.36	nan
AEye_2022160101029.nii.gz	19.8	0.48
AEye_2022160101035.nii.gz	19.36	1.79
AEye_2022160101036.nii.gz	20.44	3.43
AEye_2022160101042.nii.gz	19.55	0.5
AEye_2022160101048.nii.gz	16.71	2.67
AEye_2022160101049.nii.gz	19.61	nan
AEye_2022160101050.nii.gz	21.87	3.83
AEye_2022160101052.nii.gz	19.26	2.83
AEye_2022160101056.nii.gz	19.54	2.46
AEye_2022160101058.nii.gz	18.79	1.91
AEye_2022160101059.nii.gz	18.8	1.91
AEye_2022160101070.nii.gz	19.95	3.19
AEye_2022160101079.nii.gz	19.75	3.01
AEye_2022160101081.nii.gz	21.25	0.32
AEye_2022160101083.nii.gz	20.85	nan
AEye_2022160101084.nii.gz	21.78	0.16
AEye_2022160101085.nii.gz	18.87	nan
AEye_2022160101087.nii.gz	nan	nan
AEye_2022160101089.nii.gz	21.94	nan
AEye_2022160101090.nii.gz	19.11	0.16
AEye_2022160101092.nii.gz	19.91	nan
AEye_2022160101093.nii.gz	19.99	2.86
AEye_2022160101094.nii.gz	19.93	3.56
AEye_2022160101095.nii.gz	18.91	2.88
AEye_2022160101097.nii.gz	20.27	2.43
AEye_2022160101099.nii.gz	20.16	2.9
AEye_2022160101108.nii.gz	18.27	2.91
AEye_2022160101110.nii.gz	nan	nan
AEye_2022160101122.nii.gz	18.93	3.37
AEye_2022160101124.nii.gz	16.86	nan
AEye_2022160101126.nii.gz	18.67	1.94
AEye_2022160101128.nii.gz	19.89	nan
AEye_2022160101131.nii.gz	19.75	1.91
AEye_2022160101135.nii.gz	19.84	nan
AEye_2022160101140.nii.gz	19.02	nan
AEye_2022160101141.nii.gz	19.89	nan
AEye_2022160101142.nii.gz	19.94	2.71
AEye_2022160101149.nii.gz	19.44	0.51
AEye_2022160101151.nii.gz	19.36	2.33
AEye_2022160101156.nii.gz	20.6	1.81
AEye_2022160101161.nii.gz	19.93	2.87
AEye_2022160101163.nii.gz	19.88	3.34
AEye_2022160101164.nii.gz	17.95	0.32
AEye_2022160101166.nii.gz	18.92	0.16
AEye_2022160101167.nii.gz	19.89	2.39
AEye_2022160101175.nii.gz	19.02	nan
AEye_2022160101183.nii.gz	20.84	2.5
AEye_2022160101184.nii.gz	20.76	2.82
AEye_2022160101191.nii.gz	19.1	3.37
AEye_2022160101192.nii.gz	18.79	0.8
AEye_2022160101194.nii.gz	19.0	nan
AEye_2022160101196.nii.gz	19.8	4.7
AEye_2022160101197.nii.gz	19.88	3.34
AEye_2022160101201.nii.gz	21.81	nan
AEye_2022160101202.nii.gz	18.81	0.96
AEye_2022160101205.nii.gz	18.13	2.73
AEye_2022160101206.nii.gz	nan	nan
AEye_2022160101209.nii.gz	19.39	5.35
AEye_2022160101213.nii.gz	18.28	0.32
AEye_2022160101214.nii.gz	21.84	1.82
AEye_2022160101217.nii.gz	21.37	2.27
AEye_2022160101218.nii.gz	18.79	nan
AEye_2022160101224.nii.gz	17.67	3.0
AEye_2022160101227.nii.gz	19.15	2.74
AEye_2022160101236.nii.gz	19.88	nan
AEye_2022160101238.nii.gz	19.87	nan
AEye_2022160101239.nii.gz	22.17	3.87
AEye_2022160101245.nii.gz	20.25	2.92
AEye_2022160101247.nii.gz	18.15	nan
AEye_2022160101248.nii.gz	16.96	0.55
AEye_2022160101251.nii.gz	19.72	0.48
AEye_2022160101257.nii.gz	19.41	2.47
AEye_2022160101273.nii.gz	20.41	1.8
AEye_2022160101275.nii.gz	19.84	0.48
AEye_2022160101276.nii.gz	19.99	2.86
AEye_2022160101279.nii.gz	21.01	3.82
AEye_2022160101281.nii.gz	20.25	2.38
AEye_2022160101283.nii.gz	19.68	0.19
AEye_2022160101284.nii.gz	20.6	3.99
AEye_2022160101287.nii.gz	19.46	0.16
AEye_2022160101289.nii.gz	21.11	0.34
AEye_2022160101290.nii.gz	20.02	1.44
AEye_2022160101295.nii.gz	20.9	2.71
AEye_2022160101298.nii.gz	20.88	2.63
AEye_2022160101299.nii.gz	18.96	2.41
AEye_2022160101300.nii.gz	18.91	1.92
AEye_2022160101303.nii.gz	20.04	2.89
AEye_2022160101307.nii.gz	18.43	0.49
AEye_2022160101309.nii.gz	20.31	2.12
AEye_2022160101311.nii.gz	19.19	3.06
AEye_2022160101314.nii.gz	20.41	2.63
AEye_2022160101318.nii.gz	18.2	2.93
AEye_2022160101323.nii.gz	20.03	2.72
AEye_2022160101324.nii.gz	21.33	3.5
AEye_2022160101331.nii.gz	21.81	2.5
AEye_2022160101334.nii.gz	22.35	1.35
AEye_2022160101335.nii.gz	20.01	2.88
AEye_2022160101337.nii.gz	20.59	3.13
AEye_2022160101341.nii.gz	20.62	3.64
AEye_2022160101347.nii.gz	19.09	2.43
AEye_2022160101348.nii.gz	19.76	0.34
AEye_2022160101354.nii.gz	18.0	nan
AEye_2022160101356.nii.gz	19.48	2.05
AEye_2022160101366.nii.gz	nan	nan
AEye_2022160101368.nii.gz	19.04	3.02
AEye_2022160101373.nii.gz	21.91	1.93
AEye_2022160101377.nii.gz	18.69	0.33
AEye_2022160101378.nii.gz	20.87	4.01
AEye_2022160101382.nii.gz	19.41	2.47
AEye_2022160101384.nii.gz	20.03	2.72
AEye_2022160101385.nii.gz	19.9	3.29
AEye_2022160101390.nii.gz	19.26	2.63
AEye_2022160101391.nii.gz	18.6	1.83
AEye_2022160101396.nii.gz	19.59	2.99
AEye_2022160101397.nii.gz	19.95	1.76
AEye_2022160101403.nii.gz	19.07	0.16
AEye_2022160101412.nii.gz	19.02	nan
AEye_2022160101413.nii.gz	nan	nan
AEye_2022160101414.nii.gz	20.18	6.11
AEye_2022160101418.nii.gz	18.93	nan
AEye_2022160101419.nii.gz	19.21	2.74
AEye_2022160101425.nii.gz	20.94	1.76
AEye_2022160101427.nii.gz	21.71	2.98
AEye_2022160101436.nii.gz	19.03	2.9
AEye_2022160101447.nii.gz	19.73	3.34
AEye_2022160101448.nii.gz	19.16	1.95
AEye_2022160101453.nii.gz	21.16	2.42
AEye_2022160101461.nii.gz	22.97	2.23
AEye_2022160101462.nii.gz	19.99	3.36
AEye_2022160101463.nii.gz	17.89	nan
AEye_2022160101468.nii.gz	20.66	2.88
AEye_2022160101472.nii.gz	19.93	2.87
AEye_2022160101475.nii.gz	19.83	2.88
AEye_2022160101480.nii.gz	19.87	1.92
AEye_2022160101483.nii.gz	18.84	nan
AEye_2022160101484.nii.gz	19.89	3.51
AEye_2022160101486.nii.gz	20.99	2.4
AEye_2022160101491.nii.gz	19.44	2.78
AEye_2022160101498.nii.gz	20.92	3.83
AEye_2022160101499.nii.gz	20.09	nan
AEye_2022160101500.nii.gz	19.94	2.53
AEye_2022160101506.nii.gz	nan	nan
AEye_2022160101510.nii.gz	20.02	0.16
AEye_2022160101512.nii.gz	21.12	nan
AEye_2022160101514.nii.gz	19.32	nan
AEye_2022160101834.nii.gz	19.02	2.88
AEye_2022160101853.nii.gz	19.48	2.97
AEye_2022160101859.nii.gz	19.73	3.48
AEye_2022160101864.nii.gz	19.12	2.25
AEye_2022160101868.nii.gz	20.57	2.8
AEye_2022160101870.nii.gz	18.31	4.41
AEye_2022160101872.nii.gz	19.39	3.39
AEye_2022160101877.nii.gz	18.3	2.45
AEye_2022160101878.nii.gz	18.42	1.81
AEye_2022160101887.nii.gz	17.92	1.92
AEye_2022160101890.nii.gz	19.92	nan
AEye_2022160101893.nii.gz	20.97	0.32
AEye_2022160101894.nii.gz	19.69	2.48
AEye_2022160101897.nii.gz	20.87	2.39
AEye_2022160101898.nii.gz	18.11	3.39
AEye_2022160101901.nii.gz	19.22	2.84
AEye_2022160101902.nii.gz	16.85	1.75
AEye_2022160101910.nii.gz	17.95	2.4
AEye_2022160101914.nii.gz	19.07	3.56
AEye_2022160101915.nii.gz	19.1	2.89
AEye_2022160101919.nii.gz	19.96	2.4
AEye_2022160101925.nii.gz	19.25	4.37
AEye_2022160101927.nii.gz	22.35	2.56
AEye_2022160101932.nii.gz	20.99	2.23
AEye_2022160101935.nii.gz	20.07	2.73
AEye_2022160101936.nii.gz	20.68	3.39
AEye_2022160101939.nii.gz	20.08	2.89
AEye_2022160101943.nii.gz	19.7	2.81
AEye_2022160101945.nii.gz	20.59	2.47
AEye_2022160101948.nii.gz	18.73	3.12
AEye_2022160101949.nii.gz	19.02	3.36
AEye_2022160101954.nii.gz	21.75	1.83
AEye_2022160101956.nii.gz	20.09	0.18
AEye_2022160101958.nii.gz	18.65	1.41
AEye_2022160101960.nii.gz	19.52	2.46
AEye_2022160101961.nii.gz	18.7	2.5
AEye_2022160101962.nii.gz	20.9	3.35
AEye_2022160101963.nii.gz	19.39	1.97
AEye_2022160101969.nii.gz	17.99	3.39
AEye_2022160101970.nii.gz	nan	nan
AEye_2022160101971.nii.gz	18.76	1.91
AEye_2022160101975.nii.gz	21.54	1.97
AEye_2022160101977.nii.gz	18.92	3.37
AEye_2022160101990.nii.gz	19.02	3.84
AEye_2022160101993.nii.gz	20.48	2.48
AEye_2022160101995.nii.gz	18.9	3.84
AEye_2022160102003.nii.gz	20.26	0.32
AEye_2022160102004.nii.gz	19.28	2.94
AEye_2022160102015.nii.gz	20.86	2.23
AEye_2022160102020.nii.gz	nan	nan
AEye_2022160102024.nii.gz	nan	nan
AEye_2022160102025.nii.gz	24.25	2.43
AEye_2022160102027.nii.gz	19.37	3.42
AEye_2022160102028.nii.gz	19.9	1.75
AEye_2022160102034.nii.gz	19.54	2.79
AEye_2022160102036.nii.gz	nan	nan
AEye_2022160102039.nii.gz	18.63	0.34
AEye_2022160102040.nii.gz	18.26	nan
AEye_2022160102042.nii.gz	nan	nan
AEye_2022160102046.nii.gz	20.02	2.88
AEye_2022160102049.nii.gz	17.32	2.78
AEye_2022160102051.nii.gz	20.18	3.39
AEye_2022160102052.nii.gz	20.95	2.4
AEye_2022160102055.nii.gz	21.16	3.39
AEye_2022160102062.nii.gz	22.79	2.5
AEye_2022160102063.nii.gz	19.2	0.33
AEye_2022160102064.nii.gz	21.01	2.25
AEye_2022160102065.nii.gz	18.36	3.64
AEye_2022160102066.nii.gz	20.37	1.79
AEye_2022160102067.nii.gz	20.11	2.87
AEye_2022160102069.nii.gz	21.38	1.99
AEye_2022160102072.nii.gz	19.72	1.91
AEye_2022160102084.nii.gz	17.07	2.42
AEye_2022160102087.nii.gz	22.13	2.42
AEye_2022160102089.nii.gz	19.9	4.3
AEye_2022160102092.nii.gz	20.9	2.23
AEye_2022160102093.nii.gz	20.43	2.29
AEye_2022160102095.nii.gz	20.82	4.93
AEye_2022160102096.nii.gz	18.18	nan
AEye_2022160102098.nii.gz	20.15	2.9
AEye_2022160102100.nii.gz	18.25	nan
AEye_2022160102106.nii.gz	19.41	0.92
AEye_2022160102110.nii.gz	17.02	nan
AEye_2022160102111.nii.gz	18.94	3.34
AEye_2022160102114.nii.gz	19.46	1.31
AEye_2022160102115.nii.gz	17.86	nan
AEye_2022160102117.nii.gz	18.89	4.0
AEye_2022160102121.nii.gz	19.26	1.96
AEye_2022160102123.nii.gz	18.84	1.92
AEye_2022160102125.nii.gz	19.51	2.79
AEye_2022160102130.nii.gz	17.89	0.32
AEye_2022160102131.nii.gz	20.86	nan
AEye_2022160102135.nii.gz	19.19	1.88
AEye_2022160102138.nii.gz	17.95	0.32
AEye_2022160102142.nii.gz	18.32	2.45
AEye_2022160102144.nii.gz	19.07	3.72
AEye_2022160102150.nii.gz	19.22	3.39
AEye_2022160102151.nii.gz	21.88	2.87
AEye_2022160102152.nii.gz	18.32	2.94
AEye_2022160102156.nii.gz	20.12	1.93
AEye_2022160102157.nii.gz	20.55	2.15
AEye_2022160102158.nii.gz	19.08	2.43
AEye_2022160102159.nii.gz	18.48	0.83
AEye_2022160102160.nii.gz	20.23	2.57
AEye_2022160102161.nii.gz	19.93	2.34
AEye_2022160102162.nii.gz	20.92	0.8
AEye_2022160102168.nii.gz	20.13	2.54
AEye_2022160102169.nii.gz	18.71	2.36
AEye_2022160102170.nii.gz	19.89	2.86
AEye_2022160102177.nii.gz	20.85	3.34
AEye_2022160102191.nii.gz	20.97	3.36
AEye_2022160102197.nii.gz	19.53	2.0
AEye_2022160102198.nii.gz	20.2	3.39
AEye_2022160102199.nii.gz	18.38	2.76
AEye_2022160102211.nii.gz	19.14	0.32
AEye_2022160102219.nii.gz	19.65	3.5
AEye_2022160102220.nii.gz	19.68	5.46
AEye_2022160102221.nii.gz	19.22	3.42
AEye_2022160102225.nii.gz	19.39	3.05
AEye_2022160102229.nii.gz	20.83	2.23
AEye_2022160102231.nii.gz	20.42	2.45
AEye_2022160102232.nii.gz	19.88	1.75
AEye_2022160102235.nii.gz	19.14	nan
AEye_2022160102238.nii.gz	nan	nan
AEye_2022160102245.nii.gz	22.37	2.94
AEye_2022160102252.nii.gz	21.97	0.16
AEye_2022160102254.nii.gz	19.45	3.76
AEye_2022160102257.nii.gz	18.97	2.85
AEye_2022160102260.nii.gz	nan	nan
AEye_2022160102267.nii.gz	20.13	2.9
AEye_2022160102274.nii.gz	21.38	2.77
AEye_2022160102287.nii.gz	19.44	2.85
AEye_2022160102289.nii.gz	19.72	3.23
AEye_2022160102308.nii.gz	20.1	2.87
AEye_2022160102309.nii.gz	18.22	nan
AEye_2022160102311.nii.gz	19.05	3.54
AEye_2022160102312.nii.gz	19.59	3.67
AEye_2022160102316.nii.gz	20.29	0.32
AEye_2022160102317.nii.gz	19.46	2.45
AEye_2022160102318.nii.gz	19.06	nan
AEye_2022160102320.nii.gz	23.41	3.59
AEye_2022160102323.nii.gz	nan	nan
AEye_2022160102324.nii.gz	nan	nan
AEye_2022160102332.nii.gz	20.84	1.43
AEye_2022160102333.nii.gz	19.21	2.91
AEye_2022160102336.nii.gz	18.24	3.1
AEye_2022160102340.nii.gz	19.91	2.84
AEye_2022160102341.nii.gz	19.26	2.06
AEye_2022160102343.nii.gz	17.86	nan
AEye_2022160102347.nii.gz	20.86	nan
AEye_2022160102349.nii.gz	20.63	1.98
AEye_2022160102361.nii.gz	19.51	2.79
AEye_2022160102365.nii.gz	18.82	2.39
AEye_2022160102367.nii.gz	18.78	nan
AEye_2022160102369.nii.gz	nan	nan
AEye_2022160102370.nii.gz	19.95	3.35
AEye_2022160102374.nii.gz	20.36	0.33
AEye_2022160102379.nii.gz	18.92	2.89
AEye_2022160102380.nii.gz	22.18	3.38
AEye_2022160102381.nii.gz	20.19	3.39
AEye_2022160102384.nii.gz	19.31	2.76
AEye_2022160102385.nii.gz	20.31	2.81
AEye_2022160102386.nii.gz	20.53	1.81
AEye_2022160102396.nii.gz	19.87	nan
AEye_2022160102397.nii.gz	19.6	2.99
AEye_2022160102399.nii.gz	18.37	nan
AEye_2022160102402.nii.gz	18.76	1.43
AEye_2022160102403.nii.gz	18.76	nan
AEye_2022160102404.nii.gz	19.44	3.12
AEye_2022160102405.nii.gz	19.45	3.05
AEye_2022160102407.nii.gz	20.72	2.61
AEye_2022160102409.nii.gz	19.73	2.67
AEye_2022160102411.nii.gz	22.07	3.36
AEye_2022160102413.nii.gz	18.98	2.35
AEye_2022160102415.nii.gz	19.99	nan
AEye_2022160102426.nii.gz	19.11	3.85
AEye_2022160102427.nii.gz	20.45	2.95
AEye_2022160102428.nii.gz	20.0	1.85
AEye_2022160102429.nii.gz	20.07	2.89
AEye_2022160102431.nii.gz	20.98	3.36
AEye_2022160102435.nii.gz	20.12	2.9
AEye_2022160102438.nii.gz	18.78	1.88
AEye_2022160102440.nii.gz	20.01	0.32
AEye_2022160102443.nii.gz	18.93	2.39
AEye_2022160102447.nii.gz	23.03	6.01
AEye_2022160102449.nii.gz	19.41	1.97
AEye_2022160102453.nii.gz	18.55	1.06
AEye_2022160102455.nii.gz	19.92	0.96
AEye_2022160102456.nii.gz	nan	nan
AEye_2022160102457.nii.gz	19.94	3.35
AEye_2022160102461.nii.gz	21.71	2.65
AEye_2022160102463.nii.gz	19.21	1.78
AEye_2022160102466.nii.gz	19.76	3.35
AEye_2022160102469.nii.gz	20.36	3.42
AEye_2022160102474.nii.gz	21.94	1.75
AEye_2022160102478.nii.gz	20.4	2.8
AEye_2022160102482.nii.gz	19.73	nan
AEye_2022160102485.nii.gz	20.96	2.88
AEye_2022160102486.nii.gz	19.47	nan
AEye_2022160102492.nii.gz	20.34	2.73
AEye_2022160102502.nii.gz	18.82	2.83
AEye_2022160102503.nii.gz	19.09	2.73
AEye_2022160102504.nii.gz	19.48	nan
AEye_2022160102507.nii.gz	19.12	2.25
AEye_2022160102508.nii.gz	20.14	0.16
AEye_2022160102511.nii.gz	18.92	nan
AEye_2022160102513.nii.gz	16.73	2.53
AEye_2022160102516.nii.gz	20.02	1.94
AEye_2022160102517.nii.gz	18.84	3.53
AEye_2022160102522.nii.gz	20.13	3.38
AEye_2022160102523.nii.gz	18.06	nan
AEye_2022160102533.nii.gz	20.26	3.09
AEye_2022160102534.nii.gz	19.97	0.8
AEye_2022160102540.nii.gz	18.94	2.87
AEye_2022160102542.nii.gz	19.11	2.92
AEye_2022160102543.nii.gz	17.59	nan
AEye_2022160102547.nii.gz	19.97	2.85
AEye_2022160102548.nii.gz	17.55	2.98
AEye_2022160102549.nii.gz	nan	nan
AEye_2022160102559.nii.gz	nan	nan
AEye_2022160102563.nii.gz	20.88	3.82
AEye_2022160102568.nii.gz	19.3	2.45
AEye_2022160102572.nii.gz	20.91	2.51
AEye_2022160102573.nii.gz	20.15	2.26
AEye_2022160102576.nii.gz	21.1	2.9
AEye_2022160102577.nii.gz	21.01	2.71
AEye_2022160102578.nii.gz	18.6	1.84
AEye_2022160102580.nii.gz	19.17	2.74
AEye_2022160102584.nii.gz	nan	nan
AEye_2022160102586.nii.gz	18.68	3.0
AEye_2022160102588.nii.gz	18.79	2.33
AEye_2022160102589.nii.gz	20.98	3.36
AEye_2022160102590.nii.gz	nan	nan
AEye_2022160102596.nii.gz	19.09	2.73
AEye_2022160102597.nii.gz	18.99	3.35
AEye_2022160102598.nii.gz	nan	nan
AEye_2022160102601.nii.gz	20.68	2.32
AEye_2022160102602.nii.gz	22.0	2.89
AEye_2022160102603.nii.gz	18.97	2.03
AEye_2022160102605.nii.gz	19.86	3.03
AEye_2022160102606.nii.gz	20.89	3.4
AEye_2022160102609.nii.gz	20.13	3.87
AEye_2022160102612.nii.gz	18.78	nan
AEye_2022160102613.nii.gz	18.21	2.76
AEye_2022160102615.nii.gz	20.33	2.93
AEye_2022160102618.nii.gz	18.95	3.04
AEye_2022160102621.nii.gz	21.29	2.55
AEye_2022160102625.nii.gz	19.3	2.78
AEye_2022160102628.nii.gz	21.14	2.74
AEye_2022160102634.nii.gz	18.53	0.83
AEye_2022160102635.nii.gz	20.46	2.95
AEye_2022160102638.nii.gz	19.87	3.34
AEye_2022160102639.nii.gz	20.97	2.01
AEye_2022160102642.nii.gz	20.5	2.46
AEye_2022160102643.nii.gz	20.35	2.93
AEye_2022160102644.nii.gz	17.54	3.19
AEye_2022160102649.nii.gz	21.09	2.72
AEye_2022160102654.nii.gz	18.91	nan
AEye_2022160102656.nii.gz	16.98	0.8
AEye_2022160102660.nii.gz	18.99	1.28
AEye_2022160102661.nii.gz	20.21	nan
AEye_2022160102667.nii.gz	19.22	nan
AEye_2022160102669.nii.gz	20.09	2.89
AEye_2022160102671.nii.gz	18.41	2.78
AEye_2022160102673.nii.gz	17.93	nan
AEye_2022160102674.nii.gz	21.21	3.56
AEye_2022160102675.nii.gz	19.94	0.16
AEye_2022160102678.nii.gz	nan	nan
AEye_2022160102683.nii.gz	19.89	0.38
AEye_2022160102688.nii.gz	18.86	nan
AEye_2022160102690.nii.gz	18.83	2.87
AEye_2022160102692.nii.gz	19.01	nan
AEye_2022160102696.nii.gz	18.22	2.44
AEye_2022160102697.nii.gz	nan	nan
AEye_2022160102700.nii.gz	20.42	3.43
AEye_2022160102703.nii.gz	19.78	2.99
AEye_2022160102705.nii.gz	19.05	0.18
AEye_2022160102707.nii.gz	19.88	1.75
AEye_2022160102710.nii.gz	19.0	2.9
AEye_2022160102711.nii.gz	18.47	2.78
AEye_2022160102712.nii.gz	20.62	1.81
AEye_2022160102714.nii.gz	20.1	nan
AEye_2022160102720.nii.gz	18.36	0.39
AEye_2022160102721.nii.gz	19.54	2.3
AEye_2022160102723.nii.gz	18.59	2.99
AEye_2022160102732.nii.gz	18.56	3.15
AEye_2022160102733.nii.gz	21.26	2.76
AEye_2022160102736.nii.gz	19.5	nan
AEye_2022160102737.nii.gz	21.82	3.34
AEye_2022160102740.nii.gz	18.93	3.34
AEye_2022160102748.nii.gz	21.25	2.92
AEye_2022160102749.nii.gz	19.84	3.36
AEye_2022160102750.nii.gz	19.94	2.39
AEye_2022160102753.nii.gz	20.15	3.38
AEye_2022160102760.nii.gz	19.0	nan
AEye_2022160102765.nii.gz	18.19	nan
AEye_2022160102766.nii.gz	21.6	1.81
AEye_2022160102769.nii.gz	21.1	0.51
AEye_2022160102776.nii.gz	18.22	2.44
AEye_2022160102781.nii.gz	20.56	2.98
AEye_2022160102782.nii.gz	19.24	2.42
AEye_2022160102783.nii.gz	20.32	2.93
AEye_2022160102784.nii.gz	19.94	5.42
AEye_2022160102787.nii.gz	17.79	0.56
AEye_2022160102788.nii.gz	18.94	nan
AEye_2022160102790.nii.gz	19.05	3.55
AEye_2022160102794.nii.gz	20.28	1.78
AEye_2022160102796.nii.gz	20.02	2.4
AEye_2022160102797.nii.gz	19.96	nan
AEye_2022160102798.nii.gz	20.9	3.35
AEye_2022160102800.nii.gz	nan	nan
AEye_2022160102801.nii.gz	18.56	nan
AEye_2022160102803.nii.gz	17.27	3.66
AEye_2022160102810.nii.gz	19.94	3.35
AEye_2022160102815.nii.gz	19.09	3.37
AEye_2022160102818.nii.gz	nan	nan
AEye_2022160102825.nii.gz	19.21	2.42
AEye_2022160102827.nii.gz	nan	nan
AEye_2022160102828.nii.gz	20.75	2.29
AEye_2022160102830.nii.gz	19.82	1.44
AEye_2022160102831.nii.gz	20.22	2.94
AEye_2022160102837.nii.gz	19.92	2.87
AEye_2022160102841.nii.gz	17.57	nan
AEye_2022160102842.nii.gz	20.01	0.16
AEye_2022160102843.nii.gz	21.09	2.9
AEye_2022160102847.nii.gz	16.51	nan
AEye_2022160102848.nii.gz	nan	nan
AEye_2022160102850.nii.gz	18.6	0.16
AEye_2022160102851.nii.gz	21.95	2.86
AEye_2022160102854.nii.gz	22.46	3.74
AEye_2022160102859.nii.gz	nan	nan
AEye_2022160102860.nii.gz	18.94	0.48
AEye_2022160102863.nii.gz	20.68	3.67
AEye_2022160102867.nii.gz	20.06	2.55
AEye_2022160102868.nii.gz	23.12	3.37
AEye_2022160102875.nii.gz	19.26	2.92
AEye_2022160102876.nii.gz	18.73	nan
AEye_2022160102878.nii.gz	19.09	2.73
AEye_2022160102880.nii.gz	19.3	2.9
AEye_2022160102887.nii.gz	17.55	2.98
AEye_2022160102890.nii.gz	nan	nan
AEye_2022160102891.nii.gz	18.66	3.5
AEye_2022160102894.nii.gz	18.79	3.34
AEye_2022160102900.nii.gz	23.11	1.76
AEye_2022160102904.nii.gz	20.3	2.92
AEye_2022160102906.nii.gz	18.53	2.6
AEye_2022160102907.nii.gz	19.71	2.86
AEye_2022160102913.nii.gz	19.15	1.88
AEye_2022160102916.nii.gz	20.01	2.4
AEye_2022160102920.nii.gz	nan	nan
AEye_2022160102924.nii.gz	21.43	2.78
AEye_2022160102930.nii.gz	19.9	3.34
AEye_2022160102932.nii.gz	20.87	nan
AEye_2022160102934.nii.gz	18.94	3.34
AEye_2022160102936.nii.gz	19.27	3.21
AEye_2022160102937.nii.gz	20.98	1.76
AEye_2022160102940.nii.gz	18.86	nan
AEye_2022160102946.nii.gz	19.82	3.02
AEye_2022160102950.nii.gz	17.59	2.01
AEye_2022160102954.nii.gz	21.43	2.57
AEye_2022160102956.nii.gz	19.86	0.16
AEye_2022160102963.nii.gz	18.89	2.36
AEye_2022160102964.nii.gz	19.87	nan
AEye_2022160102966.nii.gz	19.03	0.32
AEye_2022160102967.nii.gz	19.97	2.24
AEye_2022160102968.nii.gz	20.0	2.24
AEye_2022160102970.nii.gz	21.04	3.37
AEye_2022160102973.nii.gz	20.41	3.46
AEye_2022160102974.nii.gz	20.87	3.01
AEye_2022160102976.nii.gz	19.59	0.37
AEye_2022160102980.nii.gz	19.36	2.44
AEye_2022160102982.nii.gz	20.47	0.33
AEye_2022160102983.nii.gz	nan	nan
AEye_2022160102986.nii.gz	18.82	6.86
AEye_2022160102993.nii.gz	19.21	3.0
AEye_2022160102997.nii.gz	21.29	0.81
AEye_2022160103001.nii.gz	19.93	nan
AEye_2022160103005.nii.gz	20.38	2.47
AEye_2022160103006.nii.gz	20.27	nan
AEye_2022160103007.nii.gz	19.0	3.53
AEye_2022160103009.nii.gz	18.86	0.17
AEye_2022160103013.nii.gz	nan	nan
AEye_2022160103014.nii.gz	18.29	nan
AEye_2022160103020.nii.gz	17.82	nan
AEye_2022160103021.nii.gz	19.98	1.44
AEye_2022160103026.nii.gz	20.15	2.26
AEye_2022160103029.nii.gz	19.96	1.28
AEye_2022160103037.nii.gz	20.04	1.76
AEye_2022160103038.nii.gz	20.49	2.95
AEye_2022160103039.nii.gz	19.17	2.57
AEye_2022160103041.nii.gz	18.84	nan
AEye_2022160103046.nii.gz	18.98	2.37
AEye_2022160103049.nii.gz	20.71	2.78
AEye_2022160103051.nii.gz	nan	nan
AEye_2022160103057.nii.gz	20.94	2.88
AEye_2022160103059.nii.gz	21.27	3.41
AEye_2022160103061.nii.gz	21.53	2.78
AEye_2022160103063.nii.gz	20.34	3.42
AEye_2022160103068.nii.gz	20.56	3.48
AEye_2022160103069.nii.gz	21.62	2.81
AEye_2022160103075.nii.gz	nan	nan
AEye_2022160103078.nii.gz	nan	nan
AEye_2022160103079.nii.gz	20.85	2.87
AEye_2022160103080.nii.gz	20.01	2.5
AEye_2022160103082.nii.gz	16.78	2.88
AEye_2022160103085.nii.gz	17.38	3.44
AEye_2022160103087.nii.gz	19.47	0.33
AEye_2022160103092.nii.gz	18.64	2.5
AEye_2022160103093.nii.gz	19.89	nan
AEye_2022160103102.nii.gz	20.0	0.84
AEye_2022160103103.nii.gz	nan	nan
AEye_2022160103105.nii.gz	21.46	2.75
AEye_2022160103114.nii.gz	20.99	2.88
AEye_2022160103116.nii.gz	18.81	nan
AEye_2022160103122.nii.gz	20.34	3.42
AEye_2022160103123.nii.gz	20.17	2.6
AEye_2022160103124.nii.gz	16.42	0.35
AEye_2022160103127.nii.gz	20.48	2.46
AEye_2022160103131.nii.gz	19.87	3.34
AEye_2022160103132.nii.gz	20.92	3.35
AEye_2022160103139.nii.gz	19.18	1.77
AEye_2022160103150.nii.gz	18.94	0.32
AEye_2022160103154.nii.gz	17.98	3.85
AEye_2022160103157.nii.gz	19.81	1.95
AEye_2022160103161.nii.gz	18.94	nan
AEye_2022160103163.nii.gz	18.78	2.68
AEye_2022160103170.nii.gz	20.9	0.48
AEye_2022160103172.nii.gz	18.94	2.49
AEye_2022160103174.nii.gz	19.98	0.64
AEye_2022160103175.nii.gz	nan	nan
AEye_2022160103177.nii.gz	nan	nan
AEye_2022160103182.nii.gz	20.04	0.54
AEye_2022160103189.nii.gz	19.19	nan
AEye_2022160103198.nii.gz	20.47	0.61
AEye_2022160103199.nii.gz	17.9	nan
AEye_2022160103201.nii.gz	18.96	2.41
AEye_2022160103203.nii.gz	18.8	nan
AEye_2022160103206.nii.gz	20.52	nan
AEye_2022160103212.nii.gz	19.35	2.4
AEye_2022160103214.nii.gz	21.97	3.34
AEye_2022160103216.nii.gz	19.62	nan
AEye_2022160103218.nii.gz	18.91	nan
AEye_2022160103221.nii.gz	19.06	2.72
AEye_2022160103225.nii.gz	20.1	2.87
AEye_2022160103229.nii.gz	20.84	3.7
AEye_2022160103231.nii.gz	19.94	nan
AEye_2022160103236.nii.gz	17.69	2.84
AEye_2022160103237.nii.gz	22.96	2.44
AEye_2022160103240.nii.gz	20.83	3.82
AEye_2022160103242.nii.gz	21.32	2.93
AEye_2022160103244.nii.gz	23.19	1.77
AEye_2022160103245.nii.gz	20.29	2.43
AEye_2022160103248.nii.gz	20.21	2.3
AEye_2022160103251.nii.gz	18.91	2.34
AEye_2022160103254.nii.gz	19.15	2.41
AEye_2022160103260.nii.gz	16.82	1.35
AEye_2022160103261.nii.gz	17.47	0.97
AEye_2022160103264.nii.gz	20.67	0.2
AEye_2022160103265.nii.gz	19.5	2.79
AEye_2022160103266.nii.gz	19.97	3.35
AEye_2022160103268.nii.gz	20.1	2.56
AEye_2022160103270.nii.gz	20.08	3.4
AEye_2022160103271.nii.gz	20.21	nan
AEye_2022160103274.nii.gz	22.4	2.76
AEye_2022160103276.nii.gz	18.9	2.88
AEye_2022160103278.nii.gz	20.14	2.26
AEye_2022160103279.nii.gz	21.84	2.5
AEye_2022160103283.nii.gz	nan	nan
AEye_2022160103284.nii.gz	nan	nan
AEye_2022160103285.nii.gz	20.48	3.6
AEye_2022160103288.nii.gz	20.36	1.88
AEye_2022160103290.nii.gz	19.3	2.34
AEye_2022160103294.nii.gz	18.89	2.51
AEye_2022160103295.nii.gz	19.06	2.4
AEye_2022160103301.nii.gz	19.03	0.48
AEye_2022160103303.nii.gz	18.2	3.9
AEye_2022160103305.nii.gz	20.96	nan
AEye_2022160103308.nii.gz	20.06	2.89
AEye_2022160103310.nii.gz	19.33	3.44
AEye_2022160103312.nii.gz	19.73	2.07
AEye_2022160103313.nii.gz	20.65	2.31
AEye_2022160103319.nii.gz	nan	nan
AEye_2022160103322.nii.gz	17.3	0.33
AEye_2022160103328.nii.gz	19.94	0.32
AEye_2022160103329.nii.gz	20.88	0.32
AEye_2022160103330.nii.gz	19.41	nan
AEye_2022160103332.nii.gz	19.91	0.33
AEye_2022160103342.nii.gz	20.0	3.84
AEye_2022160103347.nii.gz	17.08	nan
AEye_2022160103357.nii.gz	20.03	2.72
AEye_2022160103359.nii.gz	20.71	2.98
AEye_2022160103364.nii.gz	19.03	2.9
AEye_2022160103368.nii.gz	19.27	2.45
AEye_2022160103371.nii.gz	20.83	0.16
AEye_2022160103373.nii.gz	19.89	1.91
AEye_2022160103377.nii.gz	19.27	nan
AEye_2022160103380.nii.gz	19.1	nan
AEye_2022160103381.nii.gz	19.39	3.1
AEye_2022160103385.nii.gz	17.83	1.51
AEye_2022160103393.nii.gz	19.89	nan
AEye_2022160103407.nii.gz	19.77	0.33
AEye_2022160103408.nii.gz	15.77	2.76
AEye_2022160103411.nii.gz	19.12	4.02
AEye_2022160103412.nii.gz	15.13	8.46
AEye_2022160103413.nii.gz	19.88	nan
AEye_2022160103414.nii.gz	20.31	3.41
AEye_2022160103416.nii.gz	20.1	2.73
AEye_2022160103418.nii.gz	20.28	3.6
AEye_2022160103421.nii.gz	16.64	3.6
AEye_2022160103424.nii.gz	19.1	1.77
AEye_2022160103427.nii.gz	17.82	0.16
AEye_2022160103431.nii.gz	17.77	nan
AEye_2022160103433.nii.gz	20.27	2.76
AEye_2022160103437.nii.gz	20.26	3.26
AEye_2022160103439.nii.gz	19.73	nan
AEye_2022160103448.nii.gz	19.97	nan
AEye_2022160103449.nii.gz	18.8	4.46
AEye_2022160103451.nii.gz	22.34	2.93
AEye_2022160103457.nii.gz	20.06	2.73
AEye_2022160103458.nii.gz	20.07	0.16
AEye_2022160103460.nii.gz	20.15	3.02
AEye_2022160103461.nii.gz	nan	nan
AEye_2022160103463.nii.gz	19.17	nan
AEye_2022160103466.nii.gz	19.87	1.44
AEye_2022160103468.nii.gz	21.98	3.37
AEye_2022160103469.nii.gz	20.38	3.62
AEye_2022160103471.nii.gz	20.99	2.88
AEye_2022160103474.nii.gz	18.97	3.51
AEye_2022160103478.nii.gz	20.23	2.43
AEye_2022160103480.nii.gz	20.51	0.53
AEye_2022160103481.nii.gz	19.17	1.77
AEye_2022160103482.nii.gz	20.91	nan
AEye_2022160103484.nii.gz	18.71	2.95
AEye_2022160103485.nii.gz	19.82	3.53
AEye_2022160103486.nii.gz	20.77	2.51
AEye_2022160103489.nii.gz	nan	nan
AEye_2022160103500.nii.gz	19.47	nan
AEye_2022160103504.nii.gz	19.2	2.42
AEye_2022160103509.nii.gz	18.97	2.24
AEye_2022160103510.nii.gz	18.57	0.33
AEye_2022160103516.nii.gz	19.05	1.76
AEye_2022160103522.nii.gz	20.45	3.44
AEye_2022160103527.nii.gz	18.79	3.34
AEye_2022160103528.nii.gz	19.06	2.88
AEye_2022160103532.nii.gz	20.04	0.16
AEye_2022160103534.nii.gz	18.25	1.96
AEye_2022160103537.nii.gz	20.06	1.77
AEye_2022160103544.nii.gz	18.81	2.87
AEye_2022160103548.nii.gz	nan	nan
AEye_2022160103552.nii.gz	19.21	2.56
AEye_2022160103553.nii.gz	18.1	nan
AEye_2022160103556.nii.gz	19.02	3.36
AEye_2022160103558.nii.gz	18.32	2.45
AEye_2022160103560.nii.gz	18.38	2.95
AEye_2022160103564.nii.gz	20.1	0.32
AEye_2022160103566.nii.gz	21.98	nan
AEye_2022160103569.nii.gz	18.89	2.53
AEye_2022160103571.nii.gz	19.27	2.43
AEye_2022160103575.nii.gz	19.73	nan
AEye_2022160103578.nii.gz	19.08	3.21
AEye_2022160103582.nii.gz	20.85	2.87
AEye_2022160103584.nii.gz	20.96	2.88
AEye_2022160103585.nii.gz	nan	nan
AEye_2022160103586.nii.gz	20.28	0.16
AEye_2022160103587.nii.gz	20.34	4.39
AEye_2022160103590.nii.gz	19.78	2.51
AEye_2022160103594.nii.gz	20.59	nan
AEye_2022160103596.nii.gz	19.6	0.17
AEye_2022160103597.nii.gz	21.34	2.44
AEye_2022160103601.nii.gz	19.43	0.82
AEye_2022160103602.nii.gz	nan	nan
AEye_2022160103605.nii.gz	19.41	2.75
AEye_2022160103608.nii.gz	19.29	3.4
AEye_2022160103610.nii.gz	18.15	2.57
AEye_2022160103611.nii.gz	18.83	2.84
AEye_2022160103612.nii.gz	18.12	1.94
AEye_2022160103613.nii.gz	19.89	2.7
AEye_2022160103614.nii.gz	19.89	2.39
AEye_2022160103618.nii.gz	19.02	nan
AEye_2022160103622.nii.gz	21.62	2.94
AEye_2022160103624.nii.gz	19.36	2.46
AEye_2022160103627.nii.gz	19.57	3.45
AEye_2022160103637.nii.gz	18.73	3.18
AEye_2022160103639.nii.gz	20.69	2.81
AEye_2022160103646.nii.gz	18.92	1.76
AEye_2022160103648.nii.gz	20.08	2.21
AEye_2022160103649.nii.gz	19.34	3.59
AEye_2022160103653.nii.gz	19.95	3.35
AEye_2022160103655.nii.gz	18.66	2.81
AEye_2022160103656.nii.gz	20.91	0.32
AEye_2022160103663.nii.gz	19.74	0.56
AEye_2022160103668.nii.gz	20.03	nan
AEye_2022160103677.nii.gz	18.82	0.34
AEye_2022160103679.nii.gz	20.43	2.87
AEye_2022160103683.nii.gz	20.86	2.87
AEye_2022160103688.nii.gz	19.96	nan
AEye_2022160103691.nii.gz	18.96	2.68
AEye_2022160103698.nii.gz	20.04	2.42
AEye_2022160103699.nii.gz	19.52	nan
AEye_2022160103700.nii.gz	18.01	1.36
AEye_2022160103703.nii.gz	20.49	2.47
AEye_2022160103705.nii.gz	19.48	2.35
AEye_2022160103707.nii.gz	17.67	2.83
AEye_2022160103709.nii.gz	19.42	0.55
AEye_2022160103718.nii.gz	19.99	1.93
AEye_2022160103720.nii.gz	19.32	3.41
AEye_2022160103723.nii.gz	19.03	3.39
AEye_2022160103727.nii.gz	19.91	2.87
AEye_2022160103729.nii.gz	17.48	1.48
AEye_2022160103730.nii.gz	nan	nan
AEye_2022160103731.nii.gz	18.99	3.28
AEye_2022160103739.nii.gz	19.54	2.48
AEye_2022160103747.nii.gz	20.33	1.79
AEye_2022160103748.nii.gz	18.27	1.96
AEye_2022160103753.nii.gz	19.14	nan
AEye_2022160103755.nii.gz	21.12	nan
AEye_2022160103757.nii.gz	20.87	1.91
AEye_2022160103758.nii.gz	18.01	3.38
AEye_2022160103759.nii.gz	20.6	2.68
AEye_2022160103773.nii.gz	20.0	1.92
AEye_2022160103774.nii.gz	17.82	4.46
AEye_2022160103775.nii.gz	20.32	3.41
AEye_2022160103777.nii.gz	20.01	nan
AEye_2022160103778.nii.gz	19.4	0.16
AEye_2022160103779.nii.gz	18.96	0.16
AEye_2022160103780.nii.gz	20.1	1.77
AEye_2022160103789.nii.gz	19.6	3.67
AEye_2022160103790.nii.gz	20.64	nan
AEye_2022160103792.nii.gz	21.13	2.9
AEye_2022160103794.nii.gz	18.98	2.23
AEye_2022160103798.nii.gz	18.91	0.89
AEye_2022160103799.nii.gz	19.9	3.34
AEye_2022160103805.nii.gz	20.85	nan
AEye_2022160103806.nii.gz	21.05	3.37
AEye_2022160103811.nii.gz	18.4	2.79
AEye_2022160103813.nii.gz	22.41	2.87
AEye_2022160103817.nii.gz	19.97	3.35
AEye_2022160103820.nii.gz	21.25	2.43
AEye_2022160103826.nii.gz	21.98	3.34
AEye_2022160103832.nii.gz	19.9	0.16
AEye_2022160103839.nii.gz	19.94	2.39
AEye_2022160103840.nii.gz	21.88	2.4
AEye_2022160103841.nii.gz	19.98	1.93
AEye_2022160103846.nii.gz	20.29	3.41
AEye_2022160103849.nii.gz	18.82	2.87
AEye_2022160103850.nii.gz	21.46	3.44
AEye_2022160103864.nii.gz	18.84	2.57
AEye_2022160103875.nii.gz	19.48	3.38
AEye_2022160103876.nii.gz	20.61	2.97
AEye_2022160103878.nii.gz	19.38	1.48
AEye_2022160103884.nii.gz	20.9	2.87
AEye_2022160103885.nii.gz	20.06	3.54
AEye_2022160103889.nii.gz	20.07	3.37
AEye_2022160103895.nii.gz	22.11	2.72
AEye_2022160103896.nii.gz	18.85	1.44
AEye_2022160103897.nii.gz	17.92	0.32
AEye_2022160103898.nii.gz	20.47	1.8
AEye_2022160103901.nii.gz	20.0	2.72
AEye_2022160103912.nii.gz	22.04	0.35
AEye_2022160103918.nii.gz	20.01	3.36
AEye_2022160103919.nii.gz	19.08	2.7
AEye_2022160103922.nii.gz	18.61	3.49
AEye_2022160103931.nii.gz	19.82	2.72
AEye_2022160103932.nii.gz	19.3	1.96
AEye_2022160103936.nii.gz	19.32	4.38
AEye_2022160103937.nii.gz	20.51	2.98
AEye_2022160103939.nii.gz	19.32	2.93
AEye_2022160103941.nii.gz	18.08	2.91
AEye_2022160103949.nii.gz	20.16	2.26
AEye_2022160103953.nii.gz	20.99	3.36
AEye_2022160103960.nii.gz	19.74	2.64
AEye_2022160103967.nii.gz	20.84	2.39
AEye_2022160103969.nii.gz	20.27	nan
AEye_2022160103973.nii.gz	18.7	0.17
AEye_2022160103979.nii.gz	18.95	3.85
AEye_2022160103980.nii.gz	21.34	2.44
AEye_2022160103985.nii.gz	17.91	nan
AEye_2022160103988.nii.gz	20.14	0.16
AEye_2022160103990.nii.gz	19.96	3.51
AEye_2022160103991.nii.gz	20.33	1.79
AEye_2022160103992.nii.gz	20.62	2.12
AEye_2022160103993.nii.gz	19.98	2.24
AEye_2022160103995.nii.gz	20.15	2.9
AEye_2022160103996.nii.gz	19.95	nan
AEye_2022160103999.nii.gz	20.06	nan
AEye_2022160104008.nii.gz	18.91	0.68
AEye_2022160104012.nii.gz	nan	nan
AEye_2022160104013.nii.gz	20.17	3.58
AEye_2022160104016.nii.gz	19.45	3.27
AEye_2022160104020.nii.gz	19.95	nan
AEye_2022160104023.nii.gz	20.47	nan
AEye_2022160104028.nii.gz	18.86	0.48
AEye_2022160104031.nii.gz	20.06	2.91
AEye_2022160104033.nii.gz	20.61	2.62
AEye_2022160104039.nii.gz	20.31	2.92
AEye_2022160104057.nii.gz	20.0	2.72
AEye_2022160104058.nii.gz	19.83	nan
AEye_2022160104060.nii.gz	19.42	3.95
AEye_2022160104064.nii.gz	19.18	nan
AEye_2022160104067.nii.gz	20.13	2.98
AEye_2022160104071.nii.gz	21.85	0.32
AEye_2022160104072.nii.gz	18.01	2.36
AEye_2022160104073.nii.gz	21.56	0.19
AEye_2022160104083.nii.gz	19.93	2.34
AEye_2022160104086.nii.gz	nan	nan
AEye_2022160104095.nii.gz	18.87	nan
AEye_2022160104101.nii.gz	20.11	0.8
AEye_2022160104102.nii.gz	21.12	2.42
AEye_2022160104103.nii.gz	19.17	2.42
AEye_2022160104104.nii.gz	nan	nan
AEye_2022160104112.nii.gz	19.7	nan
AEye_2022160104117.nii.gz	18.11	2.1
AEye_2022160104118.nii.gz	17.15	3.12
AEye_2022160104120.nii.gz	17.96	1.92
AEye_2022160104122.nii.gz	18.25	nan
AEye_2022160104126.nii.gz	17.85	nan
AEye_2022160104129.nii.gz	20.15	2.42
AEye_2022160104133.nii.gz	19.0	3.38
AEye_2022160104135.nii.gz	19.95	nan
AEye_2022160104137.nii.gz	18.76	nan
AEye_2022160104143.nii.gz	18.93	2.9
AEye_2022160104145.nii.gz	17.95	0.32
AEye_2022160104149.nii.gz	17.87	0.16
AEye_2022160104150.nii.gz	16.96	1.92
AEye_2022160104153.nii.gz	21.26	2.11
AEye_2022160104156.nii.gz	19.87	nan
AEye_2022160104158.nii.gz	19.81	2.4
AEye_2022160104160.nii.gz	18.99	2.29
AEye_2022160104164.nii.gz	18.9	nan
AEye_2022160104168.nii.gz	19.9	nan
AEye_2022160104172.nii.gz	21.63	2.48
AEye_2022160104179.nii.gz	19.96	2.71
AEye_2022160104183.nii.gz	20.76	2.97
AEye_2022160104184.nii.gz	20.91	2.87
AEye_2022160104191.nii.gz	21.3	3.0
AEye_2022160104193.nii.gz	18.39	3.28
AEye_2022160104196.nii.gz	17.82	3.34
AEye_2022160104198.nii.gz	18.22	0.8
AEye_2022160104203.nii.gz	18.94	nan
AEye_2022160104205.nii.gz	21.15	3.39
AEye_2022160104209.nii.gz	19.78	2.51
AEye_2022160104210.nii.gz	20.69	3.48
AEye_2022160104211.nii.gz	19.91	3.37
AEye_2022160104212.nii.gz	18.95	nan
AEye_2022160104216.nii.gz	20.9	2.87
AEye_2022160104217.nii.gz	nan	nan
AEye_2022160104222.nii.gz	20.08	nan
AEye_2022160104224.nii.gz	19.13	3.4
AEye_2022160104226.nii.gz	19.96	2.9
AEye_2022160104227.nii.gz	20.04	0.8
AEye_2022160104229.nii.gz	16.98	0.16
AEye_2022160104230.nii.gz	19.53	2.79
AEye_2022160104233.nii.gz	21.08	3.51
AEye_2022160104234.nii.gz	19.89	2.41
AEye_2022160104236.nii.gz	20.2	2.91
AEye_2022160104240.nii.gz	20.65	2.48
AEye_2022160104244.nii.gz	20.4	3.92
AEye_2022160104245.nii.gz	18.66	2.13
AEye_2022160104262.nii.gz	20.03	1.76
AEye_2022160104264.nii.gz	nan	nan
AEye_2022160104269.nii.gz	19.97	2.88
AEye_2022160104272.nii.gz	19.91	nan
AEye_2022160104274.nii.gz	20.96	2.4
AEye_2022160104275.nii.gz	17.83	2.86
AEye_2022160104276.nii.gz	18.49	3.17
AEye_2022160104277.nii.gz	19.8	2.87
AEye_2022160104278.nii.gz	21.03	3.45
AEye_2022160104289.nii.gz	19.74	0.17
AEye_2022160104294.nii.gz	19.93	3.83
AEye_2022160104295.nii.gz	20.0	3.52
AEye_2022160104310.nii.gz	19.32	1.79
AEye_2022160104312.nii.gz	20.83	2.86
AEye_2022160104313.nii.gz	19.17	2.97
AEye_2022160104316.nii.gz	nan	nan
AEye_2022160104319.nii.gz	20.73	2.61
AEye_2022160104323.nii.gz	19.52	2.48
AEye_2022160104326.nii.gz	17.74	2.53
AEye_2022160104327.nii.gz	nan	nan
AEye_2022160104329.nii.gz	19.25	3.26
AEye_2022160104330.nii.gz	19.89	nan
AEye_2022160104333.nii.gz	18.89	3.36
AEye_2022160104336.nii.gz	20.41	3.43
AEye_2022160104338.nii.gz	20.89	3.34
AEye_2022160104343.nii.gz	19.93	2.87
AEye_2022160104345.nii.gz	18.7	3.18
AEye_2022160104355.nii.gz	21.15	0.32
AEye_2022160104356.nii.gz	19.92	nan
AEye_2022160104362.nii.gz	20.55	2.47
AEye_2022160104363.nii.gz	20.1	nan
AEye_2022160104366.nii.gz	21.23	0.49
AEye_2022160104367.nii.gz	19.21	3.91
AEye_2022160104369.nii.gz	18.76	2.86
AEye_2022160104370.nii.gz	19.6	2.47
AEye_2022160104375.nii.gz	20.85	nan
AEye_2022160104376.nii.gz	19.82	0.33
AEye_2022160104378.nii.gz	20.71	2.84
AEye_2022160104384.nii.gz	20.1	2.41
AEye_2022160104385.nii.gz	18.26	0.65
AEye_2022160104388.nii.gz	18.28	0.34
AEye_2022160104391.nii.gz	18.94	1.93
AEye_2022160104392.nii.gz	20.85	3.34
AEye_2022160104393.nii.gz	18.88	nan
AEye_2022160104394.nii.gz	20.51	8.69
AEye_2022160104397.nii.gz	19.68	2.42
AEye_2022160104400.nii.gz	18.31	2.45
AEye_2022160104403.nii.gz	18.98	0.32
AEye_2022160104412.nii.gz	19.62	4.8
AEye_2022160104414.nii.gz	23.08	3.39
AEye_2022160104415.nii.gz	19.89	1.27
AEye_2022160104419.nii.gz	19.06	nan
