# Supplementary material for: A-eye: Automated 3D MRI segmentation and morphometric feature extraction for eye and orbit atlas construction
Source: PLoS One. 2026 Jul 2;21(7):e0352257. doi: 10.1371/journal.pone.0352257 (PMC13327317; doi:10.1371/journal.pone.0352257)
Supplement: S12 File — The zip file contains results from the study. (ZIP) [file pone.0352257.s012.zip › S12_file/results_output/axial_length/nnunet/old_2D/al_nnunet.csv]

Subject	axial_length
2022160100001	23.0
2022160100002	23.0
2022160100003	23.0
2022160100011	25.0
2022160100012	23.0
2022160100014	26.0
2022160100015	22.0
2022160100016	0.0
2022160100017	22.0
2022160100020	23.0
2022160100026	24.0
2022160100030	22.0
2022160100031	23.0
2022160100032	0.0
2022160100033	23.0
2022160100036	24.0
2022160100039	23.0
2022160100043	23.0
2022160100044	20.0
2022160100046	24.0
2022160100047	0.0
2022160100052	22.0
2022160100059	23.0
2022160100064	23.0
2022160100071	24.0
2022160100072	22.0
2022160100081	23.0
2022160100083	23.0
2022160100085	22.0
2022160100091	23.0
2022160100105	23.0
2022160100106	24.0
2022160100109	22.0
2022160100112	23.0
2022160100116	23.0
2022160100117	23.0
2022160100120	24.0
2022160100126	22.0
2022160100127	24.0
2022160100132	23.0
2022160100133	21.0
2022160100135	24.0
2022160100136	24.0
2022160100138	23.0
2022160100139	23.0
2022160100140	27.0
2022160100142	23.0
2022160100145	23.0
2022160100153	22.0
2022160100158	22.0
2022160100159	26.0
2022160100160	23.0
2022160100166	0.0
2022160100169	22.0
2022160100173	25.0
2022160100175	0.0
2022160100177	26.0
2022160100186	23.0
2022160100187	22.0
2022160100191	0.0
2022160100193	22.0
2022160100197	22.0
2022160100200	24.0
2022160100201	25.0
2022160100204	24.0
2022160100205	22.0
2022160100208	24.0
2022160100209	22.0
2022160100214	26.0
2022160100219	22.0
2022160100223	25.0
2022160100225	28.0
2022160100228	24.0
2022160100230	26.0
2022160100235	23.0
2022160100236	23.0
2022160100238	24.0
2022160100247	26.0
2022160100251	0.0
2022160100259	27.0
2022160100261	23.0
2022160100262	23.0
2022160100265	22.0
2022160100266	23.0
2022160100270	23.0
2022160100272	24.0
2022160100273	28.0
2022160100274	26.0
2022160100281	25.0
2022160100284	23.0
2022160100285	0.0
2022160100286	0.0
2022160100287	23.0
2022160100289	24.0
2022160100291	25.0
2022160100298	26.0
2022160100302	24.0
2022160100305	22.0
2022160100306	24.0
2022160100309	24.0
2022160100311	24.0
2022160100312	0.0
2022160100318	24.0
2022160100323	0.0
2022160100325	23.0
2022160100326	21.0
2022160100327	24.0
2022160100329	0.0
2022160100331	24.0
2022160100338	25.0
2022160100339	0.0
2022160100340	22.0
2022160100342	24.0
2022160100344	21.0
2022160100348	23.0
2022160100350	23.0
2022160100352	21.0
2022160100354	22.0
2022160100356	22.0
2022160100357	0.0
2022160100375	30.0
2022160100376	24.0
2022160100381	25.0
2022160100388	21.0
2022160100393	23.0
2022160100395	24.0
2022160100405	23.0
2022160100407	23.0
2022160100408	23.0
2022160100412	23.0
2022160100413	22.0
2022160100420	29.0
2022160100428	0.0
2022160100429	25.0
2022160100432	23.0
2022160100433	26.0
2022160100434	0.0
2022160100436	0.0
2022160100437	23.0
2022160100438	23.0
2022160100439	25.0
2022160100441	24.0
2022160100447	23.0
2022160100450	22.0
2022160100452	27.0
2022160100458	23.0
2022160100461	22.0
2022160100462	22.015625
2022160100468	23.0
2022160100469	22.0
2022160100470	26.0
2022160100473	24.0
2022160100476	23.0
2022160100477	19.0
2022160100480	27.0
2022160100481	0.0
2022160100483	24.0
2022160100484	21.0
2022160100485	24.0
2022160100486	0.0
2022160100490	24.0
2022160100493	23.0
2022160100494	24.0
2022160100497	22.0
2022160100499	24.0
2022160100506	22.0
2022160100507	0.0
2022160100508	0.0
2022160100514	26.0
2022160100515	0.0
2022160100518	22.0
2022160100520	21.0
2022160100521	23.0
2022160100522	23.0
2022160100524	24.0
2022160100528	22.0
2022160100532	22.0
2022160100536	23.0
2022160100537	23.0
2022160100539	23.0
2022160100540	24.0
2022160100543	0.0
2022160100544	20.0
2022160100545	25.0
2022160100547	23.0
2022160100549	21.0
2022160100551	22.0
2022160100552	26.0
2022160100556	23.0
2022160100557	0.0
2022160100560	23.0
2022160100561	23.0
2022160100569	25.0
2022160100571	23.0
2022160100574	0.0
2022160100584	0.0
2022160100586	23.0
2022160100587	25.0
2022160100590	0.0
2022160100591	23.0
2022160100871	22.0
2022160100874	24.0
2022160100877	24.0
2022160100878	23.0
2022160100881	23.0
2022160100886	0.0
2022160100888	24.0
2022160100891	22.0
2022160100892	24.0
2022160100895	22.0
2022160100898	0.0
2022160100903	24.0
2022160100905	23.0
2022160100908	23.0
2022160100910	23.0
2022160100918	24.0
2022160100919	24.0
2022160100923	26.0
2022160100925	24.0
2022160100928	24.0
2022160100933	22.0
2022160100934	23.0
2022160100935	21.0
2022160100937	23.0
2022160100938	24.0
2022160100941	23.0
2022160100945	23.0
2022160100947	23.0
2022160100948	23.0
2022160100951	23.0
2022160100955	27.0
2022160100958	27.0
2022160100959	0.0
2022160100961	23.0
2022160100963	0.0
2022160100964	25.0
2022160100968	19.0
2022160100969	23.0
2022160100970	21.0
2022160100975	23.0
2022160100979	23.0
2022160100982	27.0
2022160100984	21.0
2022160100986	27.0
2022160100988	24.0
2022160100991	23.0
2022160100992	25.0
2022160100996	0.0
2022160100999	23.0
2022160101002	24.0
2022160101008	22.0
2022160101013	24.0
2022160101016	24.0
2022160101020	24.0
2022160101028	24.0
2022160101029	24.0
2022160101035	21.0
2022160101036	24.0
2022160101042	22.0
2022160101048	21.0
2022160101049	22.0
2022160101050	25.0
2022160101052	22.0
2022160101056	22.0
2022160101058	24.0
2022160101059	24.0
2022160101070	24.0
2022160101079	23.0
2022160101081	24.0
2022160101083	24.0
2022160101084	25.0
2022160101085	23.0
2022160101087	0.0
2022160101089	27.0
2022160101090	24.0
2022160101092	24.0
2022160101093	0.0
2022160101094	24.0
2022160101095	25.0
2022160101097	23.0
2022160101099	30.0
2022160101108	21.0
2022160101110	0.0
2022160101122	23.0
2022160101124	24.0
2022160101126	0.0
2022160101128	23.0
2022160101131	24.0
2022160101135	23.0
2022160101140	22.0
2022160101141	24.0
2022160101142	23.0
2022160101149	22.0
2022160101151	22.0
2022160101156	23.0
2022160101161	25.0
2022160101163	24.0
2022160101164	22.0
2022160101166	24.0
2022160101167	22.0
2022160101175	22.0
2022160101183	24.0
2022160101184	23.0
2022160101191	23.0
2022160101192	22.0
2022160101194	23.0
2022160101196	26.0
2022160101197	25.0
2022160101201	26.0
2022160101202	25.0
2022160101205	27.0
2022160101206	0.0
2022160101209	22.0
2022160101213	23.0
2022160101214	23.0
2022160101217	23.0
2022160101218	23.0
2022160101224	21.0
2022160101227	22.0
2022160101236	24.0
2022160101238	24.0
2022160101239	0.0
2022160101245	24.0
2022160101247	22.0
2022160101248	0.0
2022160101251	23.0
2022160101257	22.0
2022160101273	22.0
2022160101275	25.0
2022160101276	23.0
2022160101279	24.0
2022160101281	21.0
2022160101283	23.0
2022160101284	23.0
2022160101287	22.0
2022160101289	23.0
2022160101290	26.0
2022160101295	24.0
2022160101298	0.0
2022160101299	26.0
2022160101300	24.0
2022160101303	24.0
2022160101307	21.0
2022160101309	22.0
2022160101311	23.0
2022160101314	25.0
2022160101318	22.0
2022160101323	23.0
2022160101324	28.0
2022160101331	23.0
2022160101334	23.0
2022160101335	23.0
2022160101337	23.0
2022160101341	23.0
2022160101347	26.0
2022160101348	22.0
2022160101354	23.0
2022160101356	24.0
2022160101366	0.0
2022160101368	0.0
2022160101373	0.0
2022160101377	21.0
2022160101378	23.0
2022160101382	22.0
2022160101384	26.0
2022160101385	0.0
2022160101390	24.0
2022160101391	21.0
2022160101396	24.0
2022160101397	24.0
2022160101403	23.0
2022160101412	24.0
2022160101413	0.0
2022160101414	26.0
2022160101418	22.0
2022160101419	22.0
2022160101425	24.0
2022160101427	23.0
2022160101436	24.0
2022160101447	23.0
2022160101448	20.0
2022160101453	23.0
2022160101461	29.0
2022160101462	28.0
2022160101463	27.0
2022160101468	22.0
2022160101472	23.0
2022160101475	25.0
2022160101480	24.0
2022160101483	22.0
2022160101484	24.0
2022160101486	24.0
2022160101491	24.0
2022160101498	25.0
2022160101499	23.0
2022160101500	24.0
2022160101506	0.0
2022160101510	24.0
2022160101512	0.0
2022160101514	21.0
2022160101834	21.0
2022160101853	22.0
2022160101859	23.0
2022160101864	22.0
2022160101868	23.0
2022160101870	23.0
2022160101872	22.0
2022160101877	21.0
2022160101878	23.0
2022160101887	21.0
2022160101890	23.0
2022160101893	24.0
2022160101894	21.0
2022160101897	24.0
2022160101898	22.0
2022160101901	22.0
2022160101902	23.0
2022160101910	23.0
2022160101914	23.0
2022160101915	23.0
2022160101919	23.0
2022160101925	25.0
2022160101927	24.0
2022160101932	24.0
2022160101935	23.0
2022160101936	24.0
2022160101939	22.0
2022160101943	22.0
2022160101945	23.0
2022160101948	23.0
2022160101949	22.0
2022160101954	27.0
2022160101956	0.0
2022160101958	0.0
2022160101960	23.0
2022160101961	22.0
2022160101962	26.0
2022160101963	23.0
2022160101969	21.0
2022160101970	0.0
2022160101971	26.0
2022160101975	23.0
2022160101977	23.0
2022160101990	25.0
2022160101993	23.0
2022160101995	23.0
2022160102003	21.0
2022160102004	24.0
2022160102015	27.0
2022160102020	0.0
2022160102024	0.0
2022160102025	27.0
2022160102027	21.0
2022160102028	25.0
2022160102034	22.0
2022160102036	0.0
2022160102039	24.0
2022160102040	26.0
2022160102042	0.0
2022160102046	23.0
2022160102049	26.0
2022160102051	23.0
2022160102052	23.0
2022160102055	28.0
2022160102062	24.0
2022160102063	21.0
2022160102064	23.0
2022160102065	21.0
2022160102066	22.0
2022160102067	22.0
2022160102069	0.0
2022160102072	24.0
2022160102084	21.0
2022160102087	25.0
2022160102089	24.0
2022160102092	23.0
2022160102093	23.0
2022160102095	25.0
2022160102096	23.0
2022160102098	23.0
2022160102100	0.0
2022160102106	0.0
2022160102110	21.0
2022160102111	24.0
2022160102114	20.0
2022160102115	23.0
2022160102117	24.0
2022160102121	24.0
2022160102123	26.0
2022160102125	23.0
2022160102130	22.0
2022160102131	27.0
2022160102135	23.0
2022160102138	21.0
2022160102142	21.0
2022160102144	23.0
2022160102150	23.0
2022160102151	28.0
2022160102152	23.0
2022160102156	27.0
2022160102157	22.0
2022160102158	23.0
2022160102159	21.0
2022160102160	25.0
2022160102161	22.0
2022160102162	25.0
2022160102168	22.0
2022160102169	21.0
2022160102170	22.0
2022160102177	24.0
2022160102191	23.0
2022160102197	22.0
2022160102198	23.0
2022160102199	22.0
2022160102211	23.0
2022160102219	24.0
2022160102220	22.0
2022160102221	25.0
2022160102225	0.0
2022160102229	24.0
2022160102231	25.0
2022160102232	26.0
2022160102235	0.0
2022160102238	0.0
2022160102245	24.0
2022160102252	24.0
2022160102254	23.0
2022160102257	22.0
2022160102260	0.0
2022160102267	22.0
2022160102274	23.0
2022160102287	22.0
2022160102289	24.0
2022160102308	0.0
2022160102309	28.0
2022160102311	23.0
2022160102312	22.0
2022160102316	23.0
2022160102317	22.0
2022160102318	23.0
2022160102320	34.0
2022160102323	0.0
2022160102324	0.0
2022160102332	24.0
2022160102333	26.0
2022160102336	0.0
2022160102340	22.0
2022160102341	0.0
2022160102343	0.0
2022160102347	24.0
2022160102349	24.0
2022160102361	25.0
2022160102365	25.0
2022160102367	24.0
2022160102369	0.0
2022160102370	26.0
2022160102374	23.0
2022160102379	22.0
2022160102380	24.0
2022160102381	24.0
2022160102384	22.0
2022160102385	23.0
2022160102386	24.0
2022160102396	23.0
2022160102397	22.0
2022160102399	22.0
2022160102402	23.0
2022160102403	24.0
2022160102404	24.0
2022160102405	21.0
2022160102407	24.0
2022160102409	23.0
2022160102411	25.0
2022160102413	23.0
2022160102415	24.0
2022160102426	23.0
2022160102427	24.0
2022160102428	25.0
2022160102429	24.0
2022160102431	23.0
2022160102435	24.0
2022160102438	0.0
2022160102440	23.0
2022160102443	25.0
2022160102447	25.0
2022160102449	24.0
2022160102453	21.0
2022160102455	27.0
2022160102456	25.0
2022160102457	23.0
2022160102461	28.0
2022160102463	22.0
2022160102466	22.0
2022160102469	24.0
2022160102474	25.0
2022160102478	22.0
2022160102482	24.0
2022160102485	27.0
2022160102486	23.0
2022160102492	25.0
2022160102502	23.0
2022160102503	23.0
2022160102504	21.0
2022160102507	22.0
2022160102508	28.0
2022160102511	23.0
2022160102513	20.0
2022160102516	22.0
2022160102517	23.0
2022160102522	26.0
2022160102523	21.0
2022160102533	23.0
2022160102534	24.0
2022160102540	25.0
2022160102542	21.0
2022160102543	22.0
2022160102547	0.0
2022160102548	20.0
2022160102549	0.0
2022160102559	0.0
2022160102563	25.0
2022160102568	23.0
2022160102572	23.0
2022160102573	23.0
2022160102576	28.0
2022160102577	23.0
2022160102578	21.0
2022160102580	22.0
2022160102584	0.0
2022160102586	22.0
2022160102588	21.0
2022160102589	23.0
2022160102590	0.0
2022160102596	23.0
2022160102597	24.0
2022160102598	0.0
2022160102601	24.0
2022160102602	26.0
2022160102603	22.0
2022160102605	23.0
2022160102606	25.0
2022160102609	24.0
2022160102612	21.0
2022160102613	0.0
2022160102615	24.0
2022160102618	21.0
2022160102621	0.0
2022160102625	24.0
2022160102628	24.0
2022160102634	22.0
2022160102635	23.0
2022160102638	23.0
2022160102639	23.0
2022160102642	24.0
2022160102643	25.0
2022160102644	0.0
2022160102649	26.0
2022160102654	23.0
2022160102656	27.0
2022160102660	22.0
2022160102661	23.0
2022160102667	23.0
2022160102669	27.0
2022160102671	21.0
2022160102673	0.0
2022160102674	26.0
2022160102675	23.0
2022160102678	0.0
2022160102683	0.0
2022160102688	23.0
2022160102690	26.0
2022160102692	22.0
2022160102696	22.0
2022160102697	0.0
2022160102700	23.0
2022160102703	21.0
2022160102705	23.0
2022160102707	24.0
2022160102710	22.0
2022160102711	20.0
2022160102712	23.0
2022160102714	24.0
2022160102720	22.0
2022160102721	28.0
2022160102723	23.0
2022160102732	20.0
2022160102733	24.0
2022160102736	23.0
2022160102737	25.0
2022160102740	26.0
2022160102748	25.0
2022160102749	24.0
2022160102750	23.0
2022160102753	23.0
2022160102760	24.0
2022160102765	0.0
2022160102766	23.0
2022160102769	25.0
2022160102776	21.0
2022160102781	22.0
2022160102782	21.0
2022160102783	23.0
2022160102784	23.0
2022160102787	0.0
2022160102788	22.0
2022160102790	23.0
2022160102794	23.0
2022160102796	29.0
2022160102797	25.0
2022160102798	23.0
2022160102800	0.0
2022160102801	16.0
2022160102803	20.0
2022160102810	25.0
2022160102815	0.0
2022160102818	0.0
2022160102825	23.0
2022160102827	0.0
2022160102828	0.0
2022160102830	25.0
2022160102831	23.0
2022160102837	24.0
2022160102841	21.0
2022160102842	22.0
2022160102843	24.0
2022160102847	20.0
2022160102848	0.0
2022160102850	21.0
2022160102851	25.0
2022160102854	26.0
2022160102859	0.0
2022160102860	23.0
2022160102863	23.0
2022160102867	23.0
2022160102868	28.0
2022160102875	0.0
2022160102876	23.0
2022160102878	24.0
2022160102880	23.0
2022160102887	21.0
2022160102890	0.0
2022160102891	22.0
2022160102894	25.0
2022160102900	23.0
2022160102904	23.0
2022160102906	22.0
2022160102907	25.0
2022160102913	23.0
2022160102916	23.0
2022160102920	0.0
2022160102924	24.0
2022160102930	24.0
2022160102932	27.0
2022160102934	25.0
2022160102936	21.0
2022160102937	24.0
2022160102940	20.0
2022160102946	22.0
2022160102950	21.0
2022160102954	22.0
2022160102956	22.0
2022160102963	24.0
2022160102964	23.0
2022160102966	23.0
2022160102967	23.0
2022160102968	23.0
2022160102970	24.0
2022160102973	23.0
2022160102974	22.0
2022160102976	0.0
2022160102980	25.0
2022160102982	22.0
2022160102983	0.0
2022160102986	25.0
2022160102993	0.0
2022160102997	24.0
2022160103001	26.0
2022160103005	23.0
2022160103006	23.0
2022160103007	21.0
2022160103009	21.0
2022160103013	0.0
2022160103014	21.0
2022160103020	24.0
2022160103021	25.0
2022160103026	23.0
2022160103029	23.0
2022160103037	23.0
2022160103038	22.0
2022160103039	22.0
2022160103041	23.0
2022160103046	22.0
2022160103049	23.0
2022160103051	0.0
2022160103057	23.0
2022160103059	23.0
2022160103061	22.0
2022160103063	25.0
2022160103068	24.0
2022160103069	25.0
2022160103075	0.0
2022160103078	0.0
2022160103079	24.0
2022160103080	22.0
2022160103082	21.0
2022160103085	22.0
2022160103087	22.0
2022160103092	22.0
2022160103093	24.0
2022160103102	23.0
2022160103103	0.0
2022160103105	24.0
2022160103114	23.0
2022160103116	0.0
2022160103122	22.0
2022160103123	23.0
2022160103124	0.0
2022160103127	23.0
2022160103131	23.0
2022160103132	26.0
2022160103139	21.0
2022160103150	25.0
2022160103154	25.0
2022160103157	22.0
2022160103161	0.0
2022160103163	35.0
2022160103170	24.0
2022160103172	0.0
2022160103174	23.0
2022160103175	0.0
2022160103177	0.0
2022160103182	22.0
2022160103189	23.0
2022160103198	0.0
2022160103199	31.0
2022160103201	22.0
2022160103203	24.0
2022160103206	22.0
2022160103212	21.0
2022160103214	25.0
2022160103216	21.0
2022160103218	23.0
2022160103221	21.0
2022160103225	32.0
2022160103229	26.0
2022160103231	24.0
2022160103236	24.0
2022160103237	0.0
2022160103240	26.0
2022160103242	26.0
2022160103244	25.0
2022160103245	24.0
2022160103248	23.0
2022160103251	21.0
2022160103254	23.0
2022160103260	23.0
2022160103261	0.0
2022160103264	21.0
2022160103265	24.0
2022160103266	23.0
2022160103268	23.0
2022160103270	24.0
2022160103271	24.0
2022160103274	25.0
2022160103276	25.0
2022160103278	22.0
2022160103279	23.0
2022160103283	0.0
2022160103284	0.0
2022160103285	23.0
2022160103288	24.0
2022160103290	0.0
2022160103294	21.0
2022160103295	22.0
2022160103301	25.0
2022160103303	23.0
2022160103305	24.0
2022160103308	24.0
2022160103310	24.0
2022160103312	25.0
2022160103313	23.0
2022160103319	0.0
2022160103322	21.0
2022160103328	22.0
2022160103329	23.0
2022160103330	22.0
2022160103332	21.0
2022160103342	24.0
2022160103347	22.0
2022160103357	24.0
2022160103359	24.0
2022160103364	22.0
2022160103368	25.0
2022160103371	24.0
2022160103373	23.0
2022160103377	22.0
2022160103380	23.0
2022160103381	22.0
2022160103385	24.0
2022160103393	24.0
2022160103407	23.0
2022160103408	20.0
2022160103411	22.0
2022160103412	18.0
2022160103413	23.0
2022160103414	23.0
2022160103416	22.0
2022160103418	24.0
2022160103421	19.0
2022160103424	22.0
2022160103427	21.0
2022160103431	22.0
2022160103433	23.0
2022160103437	0.0
2022160103439	23.0
2022160103448	24.0
2022160103449	23.0
2022160103451	25.0
2022160103457	26.0
2022160103458	26.0
2022160103460	23.0
2022160103461	0.0
2022160103463	22.0
2022160103466	24.0
2022160103468	28.0
2022160103469	22.0
2022160103471	27.0
2022160103474	22.0
2022160103478	22.0
2022160103480	23.0
2022160103481	21.0
2022160103482	24.0
2022160103484	22.0
2022160103485	22.0
2022160103486	22.0
2022160103489	0.0
2022160103500	22.0
2022160103504	26.0
2022160103509	21.0
2022160103510	24.0
2022160103516	25.0
2022160103522	24.0
2022160103527	24.0
2022160103528	24.0
2022160103532	24.0
2022160103534	22.0
2022160103537	23.0
2022160103544	22.0
2022160103548	0.0
2022160103552	0.0
2022160103553	22.0
2022160103556	23.0
2022160103558	22.0
2022160103560	22.0
2022160103564	23.0
2022160103566	25.0
2022160103569	23.0
2022160103571	22.0
2022160103575	24.0
2022160103578	22.0
2022160103582	25.0
2022160103584	23.0
2022160103585	0.0
2022160103586	25.0
2022160103587	25.0
2022160103590	23.0
2022160103594	24.0
2022160103596	21.0
2022160103597	24.0
2022160103601	23.0
2022160103602	0.0
2022160103605	0.0
2022160103608	23.0
2022160103610	22.0
2022160103611	22.0
2022160103612	21.0
2022160103613	23.0
2022160103614	23.0
2022160103618	24.0
2022160103622	23.0
2022160103624	23.0
2022160103627	22.0
2022160103637	0.0
2022160103639	25.0
2022160103646	25.0
2022160103648	25.0
2022160103649	23.0
2022160103653	23.0
2022160103655	23.0
2022160103656	25.0
2022160103663	0.0
2022160103668	24.0
2022160103677	22.0
2022160103679	26.0
2022160103683	23.0
2022160103688	26.0
2022160103691	24.0
2022160103698	23.0
2022160103699	21.0
2022160103700	21.0
2022160103703	0.0
2022160103705	23.0
2022160103707	21.0
2022160103709	0.0
2022160103718	25.0
2022160103720	23.0
2022160103723	25.0
2022160103727	24.0
2022160103729	21.0
2022160103730	0.0
2022160103731	21.0
2022160103739	20.0
2022160103747	22.0
2022160103748	22.0
2022160103753	22.0
2022160103755	25.0
2022160103757	23.0
2022160103758	21.0
2022160103759	23.0
2022160103773	25.0
2022160103774	22.0
2022160103775	23.0
2022160103777	24.0
2022160103778	24.0
2022160103779	22.0
2022160103780	23.0
2022160103789	22.0
2022160103790	23.0
2022160103792	24.0
2022160103794	22.0
2022160103798	23.0
2022160103799	23.0
2022160103805	29.0
2022160103806	25.0
2022160103811	22.0
2022160103813	0.0
2022160103817	24.0
2022160103820	24.0
2022160103826	27.0
2022160103832	22.0
2022160103839	23.0
2022160103840	25.0
2022160103841	23.0
2022160103846	23.0
2022160103849	27.0
2022160103850	25.0
2022160103864	21.0
2022160103875	24.0
2022160103876	25.0
2022160103878	22.0
2022160103884	24.0
2022160103885	23.0
2022160103889	23.0
2022160103895	24.0
2022160103896	23.0
2022160103897	21.0
2022160103898	22.0
2022160103901	23.0
2022160103912	0.0
2022160103918	25.0
2022160103919	0.0
2022160103922	31.0
2022160103931	23.0
2022160103932	23.0
2022160103936	23.0
2022160103937	24.0
2022160103939	23.0
2022160103941	21.0
2022160103949	23.0
2022160103953	23.0
2022160103960	20.0
2022160103967	26.0
2022160103969	27.0
2022160103973	0.0
2022160103979	23.0
2022160103980	23.0
2022160103985	27.0
2022160103988	25.0
2022160103990	23.0
2022160103991	22.0
2022160103992	0.0
2022160103993	24.0
2022160103995	24.0
2022160103996	24.0
2022160103999	23.0
2022160104008	21.0
2022160104012	0.0
2022160104013	24.0
2022160104016	23.0
2022160104020	24.0
2022160104023	23.0
2022160104028	23.0
2022160104031	26.0
2022160104033	24.0
2022160104039	24.0
2022160104057	23.0
2022160104058	26.0
2022160104060	22.0
2022160104064	22.0
2022160104067	23.0
2022160104071	25.0
2022160104072	21.0
2022160104073	0.0
2022160104083	22.0
2022160104086	0.0
2022160104095	25.0
2022160104101	23.0
2022160104102	24.0
2022160104103	24.0
2022160104104	0.0
2022160104112	22.0
2022160104117	21.0
2022160104118	21.0
2022160104120	22.0
2022160104122	23.0
2022160104126	23.0
2022160104129	23.0
2022160104133	22.0
2022160104135	24.0
2022160104137	22.0
2022160104143	0.0
2022160104145	22.0
2022160104149	22.0
2022160104150	21.0
2022160104153	23.0
2022160104156	24.0
2022160104158	23.0
2022160104160	22.0
2022160104164	23.0
2022160104168	24.0
2022160104172	23.0
2022160104179	24.0
2022160104183	0.0
2022160104184	25.0
2022160104191	24.0
2022160104193	22.0
2022160104196	22.0
2022160104198	23.0
2022160104203	22.0
2022160104205	24.0
2022160104209	22.0
2022160104210	25.0
2022160104211	23.0
2022160104212	22.0
2022160104216	23.0
2022160104217	0.0
2022160104222	24.0
2022160104224	23.0
2022160104226	24.0
2022160104227	23.0
2022160104229	25.0
2022160104230	0.0
2022160104233	0.0
2022160104234	25.0
2022160104236	24.0
2022160104240	22.0
2022160104244	24.0
2022160104245	0.0
2022160104262	22.0
2022160104264	0.0
2022160104269	27.0
2022160104272	23.0
2022160104274	25.0
2022160104275	21.0
2022160104276	20.0
2022160104277	24.0
2022160104278	24.0
2022160104289	28.0
2022160104294	23.0
2022160104295	24.0
2022160104310	23.0
2022160104312	25.0
2022160104313	23.0
2022160104316	0.0
2022160104319	23.0
2022160104323	21.0
2022160104326	19.0
2022160104327	0.0
2022160104329	23.0
2022160104330	22.0
2022160104333	25.0
2022160104336	23.0
2022160104338	24.0
2022160104343	24.0
2022160104345	0.0
2022160104355	23.0
2022160104356	23.0
2022160104362	22.0
2022160104363	24.0
2022160104366	23.0
2022160104367	26.0
2022160104369	27.0
2022160104370	22.0
2022160104375	26.0
2022160104376	25.0
2022160104378	22.0
2022160104384	24.0
2022160104385	22.0
2022160104388	0.0
2022160104391	23.0
2022160104392	26.0
2022160104393	23.0
2022160104394	23.0
2022160104397	22.0
2022160104400	21.0
2022160104403	22.0
2022160104412	0.0
2022160104414	26.0
2022160104415	23.0
2022160104419	0.0
