# Supplementary material for: A-eye: Automated 3D MRI segmentation and morphometric feature extraction for eye and orbit atlas construction
Source: PLoS One. 2026 Jul 2;21(7):e0352257. doi: 10.1371/journal.pone.0352257 (PMC13327317; doi:10.1371/journal.pone.0352257)
Supplement: S12 File — The zip file contains results from the study. (ZIP) [file pone.0352257.s012.zip › S12_file/results_output/axial_length/nnunet/output_nnunet_3D.txt]

subject: AEye_2022160100001.nii.gz
Lens centroid (vox): [30.1773 64.4397 89.1277]
Globe centroid (vox): [28.4324 56.2482 91.0591]
Lens extreme idx: 381 / 799 ; coord = [30.604 66.441 88.656]
Globe posterior extreme idx: 502 / 799 ; coord = [26.507 47.208 93.191]
Cornea idx: 366 ; coord = [31.111 68.825 88.094]
Intraconal fat idx: 526 ; coord = [25.694 43.393 94.09 ]
Axial length (lens -> globe): 20.18 mm
✅ Cornea detected at index 366
Extra anterior (lens anterior edge -> cornea): 2.5 mm
Axial length anterior (cornea -> globe): 22.68 mm
Extra posterior (globe -> intfat): 4.0 mm
Plotting is disabled.

subject: AEye_2022160100002.nii.gz
Lens centroid (vox): [32.5743 62.3465 64.1386]
Globe centroid (vox): [30.5325 54.4167 66.366 ]
Lens extreme idx: 400 / 799 ; coord = [32.851 63.421 63.837]
Globe posterior extreme idx: 512 / 799 ; coord = [28.267 45.618 68.837]
Cornea idx: 380 ; coord = [33.669 66.599 62.944]
Intraconal fat idx: 526 ; coord = [27.694 43.393 69.462]
Axial length (lens -> globe): 19.05 mm
✅ Cornea detected at index 380
Extra anterior (lens anterior edge -> cornea): 3.4 mm
Axial length anterior (cornea -> globe): 22.45 mm
Extra posterior (globe -> intfat): 2.38 mm
Plotting is disabled.

subject: AEye_2022160100003.nii.gz
Lens centroid (vox): [25.4651 62.4419 69.7907]
Globe centroid (vox): [24.6412 54.4181 72.2765]
Lens extreme idx: 400 / 799 ; coord = [25.566 63.421 69.488]
Globe posterior extreme idx: 519 / 799 ; coord = [23.623 44.506 75.347]
Cornea idx: 411 ; coord = [25.386 61.672 70.029]
Intraconal fat idx: 563 ; coord = [22.905 37.512 77.514]
Axial length (lens -> globe): 19.9 mm
✅ Cornea detected at index 378
Extra anterior (lens anterior edge -> cornea): 3.68 mm
Axial length anterior (cornea -> globe): 23.58 mm
Extra posterior (globe -> intfat): 7.36 mm
Plotting is disabled.

subject: AEye_2022160100011.nii.gz
Lens centroid (vox): [36.4558 72.8231 75.3673]
Globe centroid (vox): [35.6462 64.4162 75.0162]
Lens extreme idx: 331 / 799 ; coord = [36.606 74.388 75.433]
Globe posterior extreme idx: 456 / 799 ; coord = [34.693 54.519 74.603]
Cornea idx: 354 ; coord = [36.254 70.732 75.28 ]
Intraconal fat idx: 482 ; coord = [34.295 50.387 74.43 ]
Axial length (lens -> globe): 19.98 mm
✅ Cornea detected at index 326
Extra anterior (lens anterior edge -> cornea): 0.8 mm
Axial length anterior (cornea -> globe): 20.78 mm
Extra posterior (globe -> intfat): 4.16 mm
Plotting is disabled.

subject: AEye_2022160100012.nii.gz
Lens centroid (vox): [25.7143 73.8393 58.8571]
Globe centroid (vox): [25.1432 65.959  61.5667]
Lens extreme idx: 325 / 799 ; coord = [25.823 75.342 58.341]
Globe posterior extreme idx: 437 / 799 ; coord = [24.533 57.539 64.462]
Cornea idx: 326 ; coord = [25.812 75.183 58.395]
Intraconal fat idx: 450 ; coord = [24.383 55.473 65.172]
Axial length (lens -> globe): 18.87 mm
✅ Cornea detected at index 324
Extra anterior (lens anterior edge -> cornea): 0.17 mm
Axial length anterior (cornea -> globe): 19.04 mm
Extra posterior (globe -> intfat): 2.19 mm
Plotting is disabled.

subject: AEye_2022160100014.nii.gz
Lens centroid (vox): [32.8571 72.4286 81.4286]
Globe centroid (vox): [35.0571 63.82   79.5569]
Lens extreme idx: 337 / 799 ; coord = [32.6   73.434 81.647]
Globe posterior extreme idx: 457 / 799 ; coord = [37.474 54.36  77.5  ]
Cornea not detected -> outlier
Intraconal fat idx: 482 ; coord = [38.49  50.387 76.636]
Axial length (lens -> globe): 20.12 mm
❌ Cornea not found before lens anterior edge -> outlier
Skipping extra anterior computation (no valid cornea).
Skipping anterior axial length (no valid cornea or missing globe_ext_idx).
Extra posterior (globe -> intfat): 4.19 mm
Plotting is disabled.

subject: AEye_2022160100015.nii.gz
Lens centroid (vox): [36.6207 66.1379 63.3448]
Globe centroid (vox): [33.4617 59.0551 65.8377]
Lens extreme idx: 375 / 799 ; coord = [37.181 67.394 62.903]
Globe posterior extreme idx: 481 / 799 ; coord = [29.666 50.546 68.833]
Cornea idx: 360 ; coord = [38.244 69.778 62.063]
Intraconal fat idx: 494 ; coord = [28.745 48.479 69.56 ]
Axial length (lens -> globe): 19.38 mm
✅ Cornea detected at index 360
Extra anterior (lens anterior edge -> cornea): 2.74 mm
Axial length anterior (cornea -> globe): 22.12 mm
Extra posterior (globe -> intfat): 2.38 mm
Plotting is disabled.

subject: AEye_2022160100016.nii.gz
Lens centroid (vox): [35.6522 64.6348 44.5217]
Globe centroid (vox): [34.9089 57.8075 48.1952]
Lens extreme idx: 381 / 799 ; coord = [35.849 66.441 43.55 ]
Globe posterior extreme idx: 487 / 799 ; coord = [34.014 49.592 52.616]
Cornea idx: 402 ; coord = [35.485 63.103 45.346]
Intraconal fat idx: 501 ; coord = [33.772 47.367 53.813]
Axial length (lens -> globe): 19.22 mm
✅ Cornea detected at index 370
Extra anterior (lens anterior edge -> cornea): 1.99 mm
Axial length anterior (cornea -> globe): 21.21 mm
Extra posterior (globe -> intfat): 2.54 mm
Plotting is disabled.

subject: AEye_2022160100017.nii.gz
Lens centroid (vox): [38.1667 61.8158 66.6316]
Globe centroid (vox): [35.0524 54.067  68.1619]
Lens extreme idx: 400 / 799 ; coord = [38.812 63.421 66.315]
Globe posterior extreme idx: 519 / 799 ; coord = [31.21  44.506 70.05 ]
Cornea idx: 419 ; coord = [37.598 60.401 66.911]
Intraconal fat idx: 534 ; coord = [30.251 42.121 70.521]
Axial length (lens -> globe): 20.72 mm
✅ Cornea detected at index 383
Extra anterior (lens anterior edge -> cornea): 2.96 mm
Axial length anterior (cornea -> globe): 23.69 mm
Extra posterior (globe -> intfat): 2.61 mm
Plotting is disabled.

subject: AEye_2022160100020.nii.gz
Lens centroid (vox): [24.8417 79.5    60.45  ]
Globe centroid (vox): [23.5612 71.3115 62.7197]
Lens extreme idx: 293 / 799 ; coord = [24.987 80.428 60.193]
Globe posterior extreme idx: 412 / 799 ; coord = [22.029 61.513 65.436]
Cornea idx: 310 ; coord = [24.564 77.726 60.942]
Intraconal fat idx: 431 ; coord = [21.557 58.493 66.273]
Axial length (lens -> globe): 19.85 mm
❌ Cornea not found before lens anterior edge -> outlier
Skipping extra anterior computation (no valid cornea).
Skipping anterior axial length (no valid cornea or missing globe_ext_idx).
Extra posterior (globe -> intfat): 3.17 mm
Plotting is disabled.

subject: AEye_2022160100026.nii.gz
Lens centroid (vox): [32.2759 57.8448 91.1293]
Globe centroid (vox): [30.6741 49.7242 91.5835]
Lens extreme idx: 425 / 799 ; coord = [32.592 59.447 91.04 ]
Globe posterior extreme idx: 537 / 799 ; coord = [29.08  41.645 92.035]
Cornea idx: 414 ; coord = [32.937 61.195 90.942]
Intraconal fat idx: 564 ; coord = [28.234 37.353 92.275]
Axial length (lens -> globe): 18.17 mm
✅ Cornea detected at index 414
Extra anterior (lens anterior edge -> cornea): 1.78 mm
Axial length anterior (cornea -> globe): 19.96 mm
Extra posterior (globe -> intfat): 4.38 mm
Plotting is disabled.

subject: AEye_2022160100030.nii.gz
Lens centroid (vox): [33.8972 59.6822 69.0654]
Globe centroid (vox): [32.3937 51.4841 71.0894]
Lens extreme idx: 413 / 799 ; coord = [34.204 61.354 68.653]
Globe posterior extreme idx: 536 / 799 ; coord = [30.618 41.804 73.479]
Cornea idx: 429 ; coord = [33.737 58.811 69.281]
Intraconal fat idx: 551 ; coord = [30.181 39.419 74.068]
Axial length (lens -> globe): 20.45 mm
✅ Cornea detected at index 401
Extra anterior (lens anterior edge -> cornea): 2.0 mm
Axial length anterior (cornea -> globe): 22.45 mm
Extra posterior (globe -> intfat): 2.49 mm
Plotting is disabled.

subject: AEye_2022160100031.nii.gz
Lens centroid (vox): [31.1132 67.3491 63.9245]
Globe centroid (vox): [28.9257 59.095  63.7109]
Lens extreme idx: 369 / 799 ; coord = [31.378 68.348 63.95 ]
Globe posterior extreme idx: 484 / 799 ; coord = [26.533 50.069 63.477]
Cornea idx: 347 ; coord = [32.305 71.845 64.041]
Intraconal fat idx: 494 ; coord = [26.112 48.479 63.436]
Axial length (lens -> globe): 18.92 mm
✅ Cornea detected at index 347
Extra anterior (lens anterior edge -> cornea): 3.62 mm
Axial length anterior (cornea -> globe): 22.53 mm
Extra posterior (globe -> intfat): 1.64 mm
Plotting is disabled.

subject: AEye_2022160100032.nii.gz
Lens centroid (vox): [34.7961 72.4078 82.699 ]
Globe centroid (vox): [32.2029 64.5685 79.7038]
Lens extreme idx: 337 / 799 ; coord = [35.136 73.434 83.091]
Globe posterior extreme idx: 449 / 799 ; coord = [29.247 55.632 76.289]
Cornea idx: 320 ; coord = [36.03  76.136 84.124]
Intraconal fat idx: 482 ; coord = [27.511 50.387 74.285]
Axial length (lens -> globe): 19.95 mm
✅ Cornea detected at index 320
Extra anterior (lens anterior edge -> cornea): 3.03 mm
Axial length anterior (cornea -> globe): 22.97 mm
Extra posterior (globe -> intfat): 5.88 mm
Plotting is disabled.

subject: AEye_2022160100033.nii.gz
Lens centroid (vox): [31.4537 67.3611 87.1574]
Globe centroid (vox): [31.7942 59.0433 87.412 ]
Lens extreme idx: 362 / 799 ; coord = [31.368 69.461 87.093]
Globe posterior extreme idx: 487 / 799 ; coord = [32.181 49.592 87.701]
Cornea idx: 385 ; coord = [31.517 65.805 87.205]
Intraconal fat idx: 494 ; coord = [32.227 48.479 87.735]
Axial length (lens -> globe): 19.89 mm
✅ Cornea detected at index 343
Extra anterior (lens anterior edge -> cornea): 3.02 mm
Axial length anterior (cornea -> globe): 22.92 mm
Extra posterior (globe -> intfat): 1.11 mm
Plotting is disabled.

subject: AEye_2022160100036.nii.gz
Lens centroid (vox): [29.     72.1209 67.5055]
Globe centroid (vox): [29.2186 64.0488 70.4218]
Lens extreme idx: 337 / 799 ; coord = [28.964 73.434 67.031]
Globe posterior extreme idx: 462 / 799 ; coord = [29.502 53.566 74.209]
Cornea idx: 319 ; coord = [28.887 76.295 65.997]
Intraconal fat idx: 469 ; coord = [29.533 52.453 74.611]
Axial length (lens -> globe): 21.13 mm
✅ Cornea detected at index 319
Extra anterior (lens anterior edge -> cornea): 3.04 mm
Axial length anterior (cornea -> globe): 24.18 mm
Extra posterior (globe -> intfat): 1.18 mm
Plotting is disabled.

subject: AEye_2022160100039.nii.gz
Lens centroid (vox): [27.4375 64.8958 80.2604]
Globe centroid (vox): [27.19   55.6558 81.6974]
Lens extreme idx: 381 / 799 ; coord = [27.479 66.441 80.02 ]
Globe posterior extreme idx: 512 / 799 ; coord = [26.921 45.618 83.258]
Cornea idx: 379 ; coord = [27.487 66.758 79.971]
Intraconal fat idx: 526 ; coord = [26.861 43.393 83.604]
Axial length (lens -> globe): 21.08 mm
✅ Cornea detected at index 379
Extra anterior (lens anterior edge -> cornea): 0.32 mm
Axial length anterior (cornea -> globe): 21.4 mm
Extra posterior (globe -> intfat): 2.25 mm
Plotting is disabled.

subject: AEye_2022160100043.nii.gz
Lens centroid (vox): [32.0424 63.6017 76.2881]
Globe centroid (vox): [30.8983 55.2661 75.3589]
Lens extreme idx: 387 / 799 ; coord = [32.301 65.487 76.498]
Globe posterior extreme idx: 512 / 799 ; coord = [29.574 45.618 74.283]
Cornea idx: 366 ; coord = [32.759 68.825 76.87 ]
Intraconal fat idx: 538 ; coord = [29.007 41.486 73.823]
Axial length (lens -> globe): 20.18 mm
✅ Cornea detected at index 366
Extra anterior (lens anterior edge -> cornea): 3.39 mm
Axial length anterior (cornea -> globe): 23.57 mm
Extra posterior (globe -> intfat): 4.2 mm
Plotting is disabled.

subject: AEye_2022160100044.nii.gz
Lens centroid (vox): [35.3793 66.3966 64.8966]
Globe centroid (vox): [33.1876 60.0139 65.6495]
Lens extreme idx: 375 / 799 ; coord = [35.722 67.394 64.779]
Globe posterior extreme idx: 474 / 799 ; coord = [30.319 51.658 66.635]
Cornea not detected -> outlier
Intraconal fat idx: 507 ; coord = [28.517 46.413 67.254]
Axial length (lens -> globe): 16.74 mm
❌ Cornea not found before lens anterior edge -> outlier
Skipping extra anterior computation (no valid cornea).
Skipping anterior axial length (no valid cornea or missing globe_ext_idx).
Extra posterior (globe -> intfat): 5.58 mm
Plotting is disabled.

subject: AEye_2022160100046.nii.gz
Lens centroid (vox): [35.24   67.8267 63.0133]
Globe centroid (vox): [33.478  59.6619 64.3895]
Lens extreme idx: 362 / 799 ; coord = [35.593 69.461 62.738]
Globe posterior extreme idx: 481 / 799 ; coord = [31.511 50.546 65.926]
Cornea idx: 360 ; coord = [35.661 69.778 62.684]
Intraconal fat idx: 494 ; coord = [31.065 48.479 66.274]
Axial length (lens -> globe): 19.61 mm
✅ Cornea detected at index 360
Extra anterior (lens anterior edge -> cornea): 0.33 mm
Axial length anterior (cornea -> globe): 19.94 mm
Extra posterior (globe -> intfat): 2.14 mm
Plotting is disabled.

subject: AEye_2022160100047.nii.gz
Lens centroid (vox): [28.5714 67.4286 60.6429]
Globe centroid (vox): [25.3326 60.8091 63.0647]
Lens extreme idx: 397 / 799 ; coord = [29.04  68.387 60.292]
Globe posterior extreme idx: 511 / 799 ; coord = [20.805 51.556 66.45 ]
Cornea idx: 374 ; coord = [30.702 71.782 59.05 ]
Intraconal fat idx: 543 ; coord = [18.493 46.831 68.179]
Axial length (lens -> globe): 19.72 mm
✅ Cornea detected at index 374
Extra anterior (lens anterior edge -> cornea): 3.98 mm
Axial length anterior (cornea -> globe): 23.7 mm
Extra posterior (globe -> intfat): 5.54 mm
Plotting is disabled.

subject: AEye_2022160100052.nii.gz
Lens centroid (vox): [29.0231 67.3769 68.1462]
Globe centroid (vox): [28.1561 59.5588 70.1516]
Lens extreme idx: 369 / 799 ; coord = [29.131 68.348 67.897]
Globe posterior extreme idx: 481 / 799 ; coord = [27.157 50.546 72.464]
Cornea idx: 351 ; coord = [29.448 71.209 67.163]
Intraconal fat idx: 507 ; coord = [26.698 46.413 73.524]
Axial length (lens -> globe): 18.48 mm
✅ Cornea detected at index 351
Extra anterior (lens anterior edge -> cornea): 2.97 mm
Axial length anterior (cornea -> globe): 21.46 mm
Extra posterior (globe -> intfat): 4.29 mm
Plotting is disabled.

subject: AEye_2022160100059.nii.gz
Lens centroid (vox): [31.7541 67.4672 70.0902]
Globe centroid (vox): [30.4434 59.1996 70.9079]
Lens extreme idx: 362 / 799 ; coord = [32.07  69.461 69.893]
Globe posterior extreme idx: 481 / 799 ; coord = [29.071 50.546 71.764]
Cornea idx: 363 ; coord = [32.045 69.302 69.909]
Intraconal fat idx: 504 ; coord = [28.492 46.89  72.125]
Axial length (lens -> globe): 19.24 mm
✅ Cornea detected at index 361
Extra anterior (lens anterior edge -> cornea): 0.16 mm
Axial length anterior (cornea -> globe): 19.4 mm
Extra posterior (globe -> intfat): 3.72 mm
Plotting is disabled.

subject: AEye_2022160100064.nii.gz
Lens centroid (vox): [26.4956 70.3805 75.8319]
Globe centroid (vox): [25.2981 61.6441 75.2376]
Lens extreme idx: 343 / 799 ; coord = [26.783 72.481 75.975]
Globe posterior extreme idx: 474 / 799 ; coord = [23.929 51.658 74.558]
Cornea idx: 329 ; coord = [27.088 74.706 76.126]
Intraconal fat idx: 501 ; coord = [23.341 47.367 74.267]
Axial length (lens -> globe): 21.06 mm
✅ Cornea detected at index 329
Extra anterior (lens anterior edge -> cornea): 2.25 mm
Axial length anterior (cornea -> globe): 23.32 mm
Extra posterior (globe -> intfat): 4.34 mm
Plotting is disabled.

subject: AEye_2022160100071.nii.gz
Lens centroid (vox): [34.2411 66.9732 80.1607]
Globe centroid (vox): [34.3775 58.1223 80.0196]
Lens extreme idx: 369 / 799 ; coord = [34.22  68.348 80.183]
Globe posterior extreme idx: 500 / 799 ; coord = [34.541 47.526 79.851]
Cornea idx: 385 ; coord = [34.259 65.805 80.142]
Intraconal fat idx: 526 ; coord = [34.605 43.393 79.785]
Axial length (lens -> globe): 20.83 mm
✅ Cornea detected at index 368
Extra anterior (lens anterior edge -> cornea): 0.16 mm
Axial length anterior (cornea -> globe): 20.99 mm
Extra posterior (globe -> intfat): 4.13 mm
Plotting is disabled.

subject: AEye_2022160100072.nii.gz
Lens centroid (vox): [28.5099 61.457  72.2583]
Globe centroid (vox): [28.3816 53.3774 74.8054]
Lens extreme idx: 400 / 799 ; coord = [28.541 63.421 71.639]
Globe posterior extreme idx: 525 / 799 ; coord = [28.225 43.552 77.903]
Cornea idx: 401 ; coord = [28.539 63.262 71.689]
Intraconal fat idx: 537 ; coord = [28.195 41.645 78.504]
Axial length (lens -> globe): 20.83 mm
✅ Cornea detected at index 399
Extra anterior (lens anterior edge -> cornea): 0.17 mm
Axial length anterior (cornea -> globe): 21.0 mm
Extra posterior (globe -> intfat): 2.0 mm
Plotting is disabled.

subject: AEye_2022160100081.nii.gz
Lens centroid (vox): [29.23 67.45 58.64]
Globe centroid (vox): [28.0298 59.3434 58.7666]
Lens extreme idx: 364 / 799 ; coord = [29.481 69.143 58.614]
Globe posterior extreme idx: 490 / 799 ; coord = [26.515 49.115 58.926]
Cornea idx: 345 ; coord = [29.928 72.163 58.566]
Intraconal fat idx: 532 ; coord = [25.527 42.439 59.031]
Axial length (lens -> globe): 20.25 mm
✅ Cornea detected at index 345
Extra anterior (lens anterior edge -> cornea): 3.05 mm
Axial length anterior (cornea -> globe): 23.3 mm
Extra posterior (globe -> intfat): 6.75 mm
Plotting is disabled.

subject: AEye_2022160100083.nii.gz
Lens centroid (vox): [31.6364 63.4196 78.8462]
Globe centroid (vox): [30.5569 54.9039 81.045 ]
Lens extreme idx: 392 / 799 ; coord = [31.798 64.692 78.518]
Globe posterior extreme idx: 519 / 799 ; coord = [29.239 44.506 83.73 ]
Cornea idx: 366 ; coord = [32.322 68.825 77.45 ]
Intraconal fat idx: 526 ; coord = [29.098 43.393 84.017]
Axial length (lens -> globe): 21.01 mm
✅ Cornea detected at index 366
Extra anterior (lens anterior edge -> cornea): 4.3 mm
Axial length anterior (cornea -> globe): 25.31 mm
Extra posterior (globe -> intfat): 1.16 mm
Plotting is disabled.

subject: AEye_2022160100085.nii.gz
Lens centroid (vox): [23.0563 72.1901 61.0141]
Globe centroid (vox): [22.4959 64.6787 63.4374]
Lens extreme idx: 335 / 799 ; coord = [23.173 73.752 60.51 ]
Globe posterior extreme idx: 449 / 799 ; coord = [21.821 55.632 66.356]
Cornea idx: 347 ; coord = [23.031 71.845 61.125]
Intraconal fat idx: 463 ; coord = [21.655 53.407 67.074]
Axial length (lens -> globe): 19.09 mm
✅ Cornea detected at index 316
Extra anterior (lens anterior edge -> cornea): 3.18 mm
Axial length anterior (cornea -> globe): 22.27 mm
Extra posterior (globe -> intfat): 2.34 mm
Plotting is disabled.

subject: AEye_2022160100091.nii.gz
Lens centroid (vox): [37.7667 71.2    65.5889]
Globe centroid (vox): [37.1001 62.62   66.1748]
Lens extreme idx: 343 / 799 ; coord = [37.866 72.481 65.501]
Globe posterior extreme idx: 468 / 799 ; coord = [36.323 52.612 66.858]
Cornea idx: 322 ; coord = [38.125 75.819 65.274]
Intraconal fat idx: 488 ; coord = [36.076 49.433 67.075]
Axial length (lens -> globe): 19.97 mm
✅ Cornea detected at index 322
Extra anterior (lens anterior edge -> cornea): 3.36 mm
Axial length anterior (cornea -> globe): 23.33 mm
Extra posterior (globe -> intfat): 3.2 mm
Plotting is disabled.

subject: AEye_2022160100105.nii.gz
Lens centroid (vox): [35.4466 70.932  70.5631]
Globe centroid (vox): [34.4055 62.632  72.5967]
Lens extreme idx: 343 / 799 ; coord = [35.641 72.481 70.184]
Globe posterior extreme idx: 462 / 799 ; coord = [33.268 53.566 74.818]
Cornea idx: 341 ; coord = [35.681 72.798 70.106]
Intraconal fat idx: 482 ; coord = [32.869 50.387 75.597]
Axial length (lens -> globe): 19.62 mm
✅ Cornea detected at index 341
Extra anterior (lens anterior edge -> cornea): 0.33 mm
Axial length anterior (cornea -> globe): 19.95 mm
Extra posterior (globe -> intfat): 3.3 mm
Plotting is disabled.

subject: AEye_2022160100106.nii.gz
Lens centroid (vox): [35.2269 65.4118 75.1681]
Globe centroid (vox): [34.4434 56.3595 74.4551]
Lens extreme idx: 375 / 799 ; coord = [35.398 67.394 75.324]
Globe posterior extreme idx: 512 / 799 ; coord = [33.514 45.618 73.609]
Cornea idx: 398 ; coord = [35.082 63.738 75.036]
Intraconal fat idx: 526 ; coord = [33.321 43.393 73.434]
Axial length (lens -> globe): 21.92 mm
✅ Cornea detected at index 374
Extra anterior (lens anterior edge -> cornea): 0.16 mm
Axial length anterior (cornea -> globe): 22.08 mm
Extra posterior (globe -> intfat): 2.24 mm
Plotting is disabled.

subject: AEye_2022160100109.nii.gz
Lens centroid (vox): [29.6966 62.2135 71.1236]
Globe centroid (vox): [28.2749 54.5462 71.9936]
Lens extreme idx: 400 / 799 ; coord = [29.92  63.421 70.987]
Globe posterior extreme idx: 512 / 799 ; coord = [26.619 45.618 73.007]
Cornea idx: 417 ; coord = [29.419 60.718 71.293]
Intraconal fat idx: 532 ; coord = [26.03  42.439 73.367]
Axial length (lens -> globe): 18.22 mm
✅ Cornea detected at index 389
Extra anterior (lens anterior edge -> cornea): 1.79 mm
Axial length anterior (cornea -> globe): 20.01 mm
Extra posterior (globe -> intfat): 3.25 mm
Plotting is disabled.

subject: AEye_2022160100112.nii.gz
Lens centroid (vox): [36.8304 62.2589 89.6964]
Globe centroid (vox): [36.6871 53.6196 89.8146]
Lens extreme idx: 400 / 799 ; coord = [36.85  63.421 89.681]
Globe posterior extreme idx: 525 / 799 ; coord = [36.52  43.552 89.952]
Cornea idx: 417 ; coord = [36.805 60.718 89.718]
Intraconal fat idx: 545 ; coord = [36.467 40.373 89.996]
Axial length (lens -> globe): 19.87 mm
❌ Cornea not found before lens anterior edge -> outlier
Skipping extra anterior computation (no valid cornea).
Skipping anterior axial length (no valid cornea or missing globe_ext_idx).
Extra posterior (globe -> intfat): 3.18 mm
Plotting is disabled.

subject: AEye_2022160100116.nii.gz
Lens centroid (vox): [38.8119 63.6733 64.9307]
Globe centroid (vox): [38.7287 55.7416 65.4797]
Lens extreme idx: 387 / 799 ; coord = [38.831 65.487 64.805]
Globe posterior extreme idx: 506 / 799 ; coord = [38.632 46.572 66.114]
Cornea idx: 410 ; coord = [38.793 61.831 65.058]
Intraconal fat idx: 526 ; coord = [38.599 43.393 66.334]
Axial length (lens -> globe): 18.96 mm
✅ Cornea detected at index 366
Extra anterior (lens anterior edge -> cornea): 3.35 mm
Axial length anterior (cornea -> globe): 22.31 mm
Extra posterior (globe -> intfat): 3.19 mm
Plotting is disabled.

subject: AEye_2022160100117.nii.gz
Lens centroid (vox): [32.0146 61.4526 82.3723]
Globe centroid (vox): [32.138 53.021 83.288]
Lens extreme idx: 400 / 799 ; coord = [31.986 63.421 82.159]
Globe posterior extreme idx: 525 / 799 ; coord = [32.276 43.552 84.317]
Cornea idx: 423 ; coord = [32.039 59.765 82.556]
Intraconal fat idx: 538 ; coord = [32.307 41.486 84.541]
Axial length (lens -> globe): 19.99 mm
✅ Cornea detected at index 385
Extra anterior (lens anterior edge -> cornea): 2.4 mm
Axial length anterior (cornea -> globe): 22.39 mm
Extra posterior (globe -> intfat): 2.08 mm
Plotting is disabled.

subject: AEye_2022160100120.nii.gz
Lens centroid (vox): [37.4917 67.5917 94.975 ]
Globe centroid (vox): [36.5699 59.1963 93.0013]
Lens extreme idx: 362 / 799 ; coord = [37.697 69.461 95.414]
Globe posterior extreme idx: 487 / 799 ; coord = [35.515 49.592 90.743]
Cornea idx: 348 ; coord = [37.941 71.686 95.938]
Intraconal fat idx: 507 ; coord = [35.166 46.413 89.996]
Axial length (lens -> globe): 20.53 mm
✅ Cornea detected at index 348
Extra anterior (lens anterior edge -> cornea): 2.3 mm
Axial length anterior (cornea -> globe): 22.83 mm
Extra posterior (globe -> intfat): 3.28 mm
Plotting is disabled.

subject: AEye_2022160100126.nii.gz
Lens centroid (vox): [29.4615 62.     89.8462]
Globe centroid (vox): [29.5133 53.6672 91.6487]
Lens extreme idx: 406 / 799 ; coord = [29.459 62.467 89.745]
Globe posterior extreme idx: 525 / 799 ; coord = [29.576 43.552 93.837]
Cornea idx: 386 ; coord = [29.439 65.646 89.057]
Intraconal fat idx: 532 ; coord = [29.583 42.439 94.078]
Axial length (lens -> globe): 19.35 mm
✅ Cornea detected at index 386
Extra anterior (lens anterior edge -> cornea): 3.25 mm
Axial length anterior (cornea -> globe): 22.61 mm
Extra posterior (globe -> intfat): 1.14 mm
Plotting is disabled.

subject: AEye_2022160100127.nii.gz
Lens centroid (vox): [37.7613 62.3097 82.7677]
Globe centroid (vox): [36.6488 53.1131 82.0483]
Lens extreme idx: 394 / 799 ; coord = [38.011 64.374 82.929]
Globe posterior extreme idx: 531 / 799 ; coord = [35.377 42.598 81.226]
Cornea idx: 379 ; coord = [38.299 66.758 83.116]
Intraconal fat idx: 545 ; coord = [35.108 40.373 81.052]
Axial length (lens -> globe): 22.0 mm
✅ Cornea detected at index 379
Extra anterior (lens anterior edge -> cornea): 2.41 mm
Axial length anterior (cornea -> globe): 24.41 mm
Extra posterior (globe -> intfat): 2.25 mm
Plotting is disabled.

subject: AEye_2022160100132.nii.gz
Lens centroid (vox): [36.5833 68.1917 65.5583]
Globe centroid (vox): [33.8606 60.6091 69.5496]
Lens extreme idx: 362 / 799 ; coord = [37.039 69.461 64.89 ]
Globe posterior extreme idx: 474 / 799 ; coord = [30.647 51.658 74.261]
Cornea idx: 347 ; coord = [37.895 71.845 63.635]
Intraconal fat idx: 489 ; coord = [29.791 49.274 75.516]
Axial length (lens -> globe): 21.11 mm
✅ Cornea detected at index 347
Extra anterior (lens anterior edge -> cornea): 2.83 mm
Axial length anterior (cornea -> globe): 23.94 mm
Extra posterior (globe -> intfat): 2.83 mm
Plotting is disabled.

subject: AEye_2022160100133.nii.gz
Lens centroid (vox): [38.4495 63.633  51.7706]
Globe centroid (vox): [36.0706 55.9358 53.1826]
Lens extreme idx: 387 / 799 ; coord = [39.022 65.487 51.431]
Globe posterior extreme idx: 506 / 799 ; coord = [33.177 46.572 54.9  ]
Cornea idx: 373 ; coord = [39.71  67.712 51.022]
Intraconal fat idx: 513 ; coord = [32.833 45.459 55.104]
Axial length (lens -> globe): 20.1 mm
✅ Cornea detected at index 373
Extra anterior (lens anterior edge -> cornea): 2.36 mm
Axial length anterior (cornea -> globe): 22.46 mm
Extra posterior (globe -> intfat): 1.18 mm
Plotting is disabled.

subject: AEye_2022160100135.nii.gz
Lens centroid (vox): [29.8739 70.5045 63.4414]
Globe centroid (vox): [28.6948 63.1592 66.9902]
Lens extreme idx: 344 / 799 ; coord = [30.166 72.322 62.564]
Globe posterior extreme idx: 456 / 799 ; coord = [27.308 54.519 71.164]
Cornea idx: 345 ; coord = [30.14  72.163 62.64 ]
Intraconal fat idx: 469 ; coord = [26.976 52.453 72.163]
Axial length (lens -> globe): 19.98 mm
✅ Cornea detected at index 343
Extra anterior (lens anterior edge -> cornea): 0.18 mm
Axial length anterior (cornea -> globe): 20.15 mm
Extra posterior (globe -> intfat): 2.32 mm
Plotting is disabled.

subject: AEye_2022160100136.nii.gz
Lens centroid (vox): [32.3469 64.0714 72.6939]
Globe centroid (vox): [31.0247 55.116  75.124 ]
Lens extreme idx: 387 / 799 ; coord = [32.556 65.487 72.31 ]
Globe posterior extreme idx: 519 / 799 ; coord = [29.458 44.506 78.003]
Cornea idx: 370 ; coord = [32.955 68.189 71.577]
Intraconal fat idx: 531 ; coord = [29.177 42.598 78.521]
Axial length (lens -> globe): 21.96 mm
✅ Cornea detected at index 370
Extra anterior (lens anterior edge -> cornea): 2.83 mm
Axial length anterior (cornea -> globe): 24.79 mm
Extra posterior (globe -> intfat): 2.0 mm
Plotting is disabled.

subject: AEye_2022160100138.nii.gz
Lens centroid (vox): [27.9348 66.5652 88.8841]
Globe centroid (vox): [27.8625 58.1448 90.4923]
Lens extreme idx: 369 / 799 ; coord = [27.95  68.348 88.544]
Globe posterior extreme idx: 493 / 799 ; coord = [27.781 48.638 92.308]
Cornea idx: 360 ; coord = [27.962 69.778 88.27 ]
Intraconal fat idx: 501 ; coord = [27.77  47.367 92.551]
Axial length (lens -> globe): 20.07 mm
✅ Cornea detected at index 360
Extra anterior (lens anterior edge -> cornea): 1.46 mm
Axial length anterior (cornea -> globe): 21.52 mm
Extra posterior (globe -> intfat): 1.29 mm
Plotting is disabled.

subject: AEye_2022160100139.nii.gz
Lens centroid (vox): [36.4215 65.5537 66.1736]
Globe centroid (vox): [34.8041 57.2598 68.0586]
Lens extreme idx: 375 / 799 ; coord = [36.78  67.394 65.755]
Globe posterior extreme idx: 506 / 799 ; coord = [32.72  46.572 70.488]
Cornea idx: 373 ; coord = [36.842 67.712 65.683]
Intraconal fat idx: 513 ; coord = [32.503 45.459 70.741]
Axial length (lens -> globe): 21.74 mm
✅ Cornea detected at index 373
Extra anterior (lens anterior edge -> cornea): 0.33 mm
Axial length anterior (cornea -> globe): 22.07 mm
Extra posterior (globe -> intfat): 1.16 mm
Plotting is disabled.

subject: AEye_2022160100140.nii.gz
Lens centroid (vox): [31.2721 65.4779 86.7794]
Globe centroid (vox): [32.568  56.5633 86.2903]
Lens extreme idx: 375 / 799 ; coord = [30.993 67.394 86.885]
Globe posterior extreme idx: 506 / 799 ; coord = [34.02  46.572 85.742]
Cornea idx: 357 ; coord = [30.578 70.255 87.042]
Intraconal fat idx: 526 ; coord = [34.483 43.393 85.568]
Axial length (lens -> globe): 21.07 mm
✅ Cornea detected at index 357
Extra anterior (lens anterior edge -> cornea): 2.9 mm
Axial length anterior (cornea -> globe): 23.97 mm
Extra posterior (globe -> intfat): 3.22 mm
Plotting is disabled.

subject: AEye_2022160100142.nii.gz
Lens centroid (vox): [35.8739 65.9748 71.0756]
Globe centroid (vox): [35.2152 57.4041 73.8173]
Lens extreme idx: 375 / 799 ; coord = [35.983 67.394 70.622]
Globe posterior extreme idx: 500 / 799 ; coord = [34.456 47.526 76.977]
Cornea idx: 357 ; coord = [36.203 70.255 69.706]
Intraconal fat idx: 511 ; coord = [34.322 45.777 77.537]
Axial length (lens -> globe): 20.92 mm
✅ Cornea detected at index 357
Extra anterior (lens anterior edge -> cornea): 3.01 mm
Axial length anterior (cornea -> globe): 23.93 mm
Extra posterior (globe -> intfat): 1.84 mm
Plotting is disabled.

subject: AEye_2022160100145.nii.gz
Lens centroid (vox): [30.2336 70.1495 66.8598]
Globe centroid (vox): [30.369  61.0356 65.8363]
Lens extreme idx: 350 / 799 ; coord = [30.216 71.368 66.997]
Globe posterior extreme idx: 481 / 799 ; coord = [30.525 50.546 64.658]
Cornea idx: 366 ; coord = [30.253 68.825 66.711]
Intraconal fat idx: 488 ; coord = [30.541 49.433 64.533]
Axial length (lens -> globe): 20.96 mm
✅ Cornea detected at index 347
Extra anterior (lens anterior edge -> cornea): 0.48 mm
Axial length anterior (cornea -> globe): 21.44 mm
Extra posterior (globe -> intfat): 1.12 mm
Plotting is disabled.

subject: AEye_2022160100153.nii.gz
Lens centroid (vox): [30.1959 67.5155 82.268 ]
Globe centroid (vox): [30.0827 60.096  80.5059]
Lens extreme idx: 362 / 799 ; coord = [30.226 69.461 82.73 ]
Globe posterior extreme idx: 474 / 799 ; coord = [29.954 51.658 78.502]
Cornea idx: 373 ; coord = [30.199 67.712 82.315]
Intraconal fat idx: 501 ; coord = [29.889 47.367 77.483]
Axial length (lens -> globe): 18.3 mm
✅ Cornea detected at index 345
Extra anterior (lens anterior edge -> cornea): 2.78 mm
Axial length anterior (cornea -> globe): 21.08 mm
Extra posterior (globe -> intfat): 4.41 mm
Plotting is disabled.

subject: AEye_2022160100158.nii.gz
Lens centroid (vox): [36.12   65.0533 67.2933]
Globe centroid (vox): [34.8944 56.1168 69.6618]
Lens extreme idx: 381 / 799 ; coord = [36.31  66.441 66.926]
Globe posterior extreme idx: 512 / 799 ; coord = [33.455 45.618 72.444]
Cornea idx: 398 ; coord = [35.94  63.738 67.642]
Intraconal fat idx: 532 ; coord = [33.019 42.439 73.287]
Axial length (lens -> globe): 21.73 mm
❌ Cornea not found before lens anterior edge -> outlier
Skipping extra anterior computation (no valid cornea).
Skipping anterior axial length (no valid cornea or missing globe_ext_idx).
Extra posterior (globe -> intfat): 3.32 mm
Plotting is disabled.

subject: AEye_2022160100159.nii.gz
Lens centroid (vox): [27.8156 69.0071 74.3333]
Globe centroid (vox): [27.9662 59.3895 73.2612]
Lens extreme idx: 356 / 799 ; coord = [27.794 70.414 74.49 ]
Globe posterior extreme idx: 500 / 799 ; coord = [28.152 47.526 71.939]
Cornea idx: 373 ; coord = [27.836 67.712 74.189]
Intraconal fat idx: 507 ; coord = [28.169 46.413 71.815]
Axial length (lens -> globe): 23.03 mm
✅ Cornea detected at index 354
Extra anterior (lens anterior edge -> cornea): 0.32 mm
Axial length anterior (cornea -> globe): 23.35 mm
Extra posterior (globe -> intfat): 1.12 mm
Plotting is disabled.

subject: AEye_2022160100160.nii.gz
Lens centroid (vox): [36.313  67.8957 60.1739]
Globe centroid (vox): [34.425  59.4297 61.2016]
Lens extreme idx: 362 / 799 ; coord = [36.662 69.461 59.984]
Globe posterior extreme idx: 492 / 799 ; coord = [32.054 48.797 62.492]
Cornea idx: 347 ; coord = [37.194 71.845 59.695]
Intraconal fat idx: 501 ; coord = [31.735 47.367 62.666]
Axial length (lens -> globe): 21.32 mm
✅ Cornea detected at index 347
Extra anterior (lens anterior edge -> cornea): 2.46 mm
Axial length anterior (cornea -> globe): 23.78 mm
Extra posterior (globe -> intfat): 1.48 mm
Plotting is disabled.

subject: AEye_2022160100166.nii.gz
Missing lens or globe in 3D -> outlier

subject: AEye_2022160100169.nii.gz
Lens centroid (vox): [30.5478 68.3739 69.1739]
Globe centroid (vox): [29.5528 60.7055 71.9632]
Lens extreme idx: 362 / 799 ; coord = [30.689 69.461 68.779]
Globe posterior extreme idx: 474 / 799 ; coord = [28.379 51.658 75.254]
Cornea idx: 345 ; coord = [31.039 72.163 67.796]
Intraconal fat idx: 488 ; coord = [28.09  49.433 76.063]
Axial length (lens -> globe): 19.08 mm
✅ Cornea detected at index 345
Extra anterior (lens anterior edge -> cornea): 2.9 mm
Axial length anterior (cornea -> globe): 21.98 mm
Extra posterior (globe -> intfat): 2.39 mm
Plotting is disabled.

subject: AEye_2022160100173.nii.gz
Lens centroid (vox): [34.4216 66.8529 67.9216]
Globe centroid (vox): [34.4987 58.7561 68.6272]
Lens extreme idx: 369 / 799 ; coord = [34.407 68.348 67.791]
Globe posterior extreme idx: 487 / 799 ; coord = [34.586 49.592 69.426]
Cornea idx: 354 ; coord = [34.385 70.732 67.583]
Intraconal fat idx: 526 ; coord = [34.645 43.393 69.966]
Axial length (lens -> globe): 18.83 mm
✅ Cornea detected at index 354
Extra anterior (lens anterior edge -> cornea): 2.39 mm
Axial length anterior (cornea -> globe): 21.22 mm
Extra posterior (globe -> intfat): 6.22 mm
Plotting is disabled.

subject: AEye_2022160100175.nii.gz
Lens centroid (vox): [28.9479 70.3021 54.5   ]
Globe centroid (vox): [28.2449 63.1526 58.972 ]
Lens extreme idx: 350 / 799 ; coord = [29.053 71.368 53.833]
Globe posterior extreme idx: 449 / 799 ; coord = [27.505 55.632 63.676]
Cornea idx: 347 ; coord = [29.1   71.845 53.535]
Intraconal fat idx: 468 ; coord = [27.208 52.612 65.565]
Axial length (lens -> globe): 18.63 mm
✅ Cornea detected at index 347
Extra anterior (lens anterior edge -> cornea): 0.56 mm
Axial length anterior (cornea -> globe): 19.19 mm
Extra posterior (globe -> intfat): 3.57 mm
Plotting is disabled.

subject: AEye_2022160100177.nii.gz
Lens centroid (vox): [35.2439 68.1301 71.4797]
Globe centroid (vox): [35.4957 58.7295 70.3641]
Lens extreme idx: 362 / 799 ; coord = [35.208 69.461 71.638]
Globe posterior extreme idx: 500 / 799 ; coord = [35.796 47.526 69.035]
Cornea idx: 379 ; coord = [35.281 66.758 71.317]
Intraconal fat idx: 513 ; coord = [35.851 45.459 68.789]
Axial length (lens -> globe): 22.1 mm
❌ Cornea not found before lens anterior edge -> outlier
Skipping extra anterior computation (no valid cornea).
Skipping anterior axial length (no valid cornea or missing globe_ext_idx).
Extra posterior (globe -> intfat): 2.08 mm
Plotting is disabled.

subject: AEye_2022160100186.nii.gz
Lens centroid (vox): [34.9386 62.0614 75.2807]
Globe centroid (vox): [34.6689 53.2807 74.5468]
Lens extreme idx: 400 / 799 ; coord = [34.98  63.421 75.394]
Globe posterior extreme idx: 525 / 799 ; coord = [34.37  43.552 73.734]
Cornea idx: 395 ; coord = [35.005 64.215 75.461]
Intraconal fat idx: 538 ; coord = [34.307 41.486 73.561]
Axial length (lens -> globe): 19.95 mm
✅ Cornea detected at index 395
Extra anterior (lens anterior edge -> cornea): 0.8 mm
Axial length anterior (cornea -> globe): 20.75 mm
Extra posterior (globe -> intfat): 2.07 mm
Plotting is disabled.

subject: AEye_2022160100187.nii.gz
Lens centroid (vox): [28.1579 64.1974 82.5789]
Globe centroid (vox): [26.5092 56.5774 82.5627]
Lens extreme idx: 387 / 799 ; coord = [28.437 65.487 82.582]
Globe posterior extreme idx: 500 / 799 ; coord = [24.551 47.526 82.543]
Cornea idx: 383 ; coord = [28.574 66.123 82.583]
Intraconal fat idx: 520 ; coord = [23.863 44.347 82.537]
Axial length (lens -> globe): 18.38 mm
✅ Cornea detected at index 383
Extra anterior (lens anterior edge -> cornea): 0.65 mm
Axial length anterior (cornea -> globe): 19.03 mm
Extra posterior (globe -> intfat): 3.25 mm
Plotting is disabled.

subject: AEye_2022160100191.nii.gz
Missing lens or globe in 3D -> outlier

subject: AEye_2022160100193.nii.gz
Lens centroid (vox): [30.8793 58.2414 63.069 ]
Globe centroid (vox): [29.1913 50.6514 63.8181]
Lens extreme idx: 425 / 799 ; coord = [31.147 59.447 62.95 ]
Globe posterior extreme idx: 544 / 799 ; coord = [26.941 40.532 64.817]
Cornea idx: 404 ; coord = [31.89  62.785 62.621]
Intraconal fat idx: 582 ; coord = [25.597 34.492 65.413]
Axial length (lens -> globe): 19.47 mm
✅ Cornea detected at index 404
Extra anterior (lens anterior edge -> cornea): 3.44 mm
Axial length anterior (cornea -> globe): 22.9 mm
Extra posterior (globe -> intfat): 6.22 mm
Plotting is disabled.

subject: AEye_2022160100197.nii.gz
Lens centroid (vox): [23.75   64.7266 84.1875]
Globe centroid (vox): [23.22   56.9948 83.6341]
Lens extreme idx: 381 / 799 ; coord = [23.867 66.441 84.31 ]
Globe posterior extreme idx: 500 / 799 ; coord = [22.571 47.526 82.956]
Cornea idx: 404 ; coord = [23.617 62.785 84.049]
Intraconal fat idx: 513 ; coord = [22.429 45.459 82.808]
Axial length (lens -> globe): 19.01 mm
✅ Cornea detected at index 376
Extra anterior (lens anterior edge -> cornea): 0.8 mm
Axial length anterior (cornea -> globe): 19.81 mm
Extra posterior (globe -> intfat): 2.08 mm
Plotting is disabled.

subject: AEye_2022160100200.nii.gz
Lens centroid (vox): [31.7941 74.4608 60.9706]
Globe centroid (vox): [32.2792 65.9354 61.2338]
Lens extreme idx: 318 / 799 ; coord = [31.681 76.454 60.909]
Globe posterior extreme idx: 449 / 799 ; coord = [32.866 55.632 61.552]
Cornea idx: 307 ; coord = [31.581 78.203 60.855]
Intraconal fat idx: 463 ; coord = [32.992 53.407 61.621]
Axial length (lens -> globe): 20.87 mm
✅ Cornea detected at index 307
Extra anterior (lens anterior edge -> cornea): 1.75 mm
Axial length anterior (cornea -> globe): 22.62 mm
Extra posterior (globe -> intfat): 2.23 mm
Plotting is disabled.

subject: AEye_2022160100201.nii.gz
Lens centroid (vox): [38.0851 62.117  78.0745]
Globe centroid (vox): [36.186  53.7518 78.02  ]
Lens extreme idx: 400 / 799 ; coord = [38.381 63.421 78.083]
Globe posterior extreme idx: 519 / 799 ; coord = [34.087 44.506 77.96 ]
Cornea idx: 385 ; coord = [38.922 65.805 78.098]
Intraconal fat idx: 545 ; coord = [33.149 40.373 77.933]
Axial length (lens -> globe): 19.4 mm
✅ Cornea detected at index 385
Extra anterior (lens anterior edge -> cornea): 2.44 mm
Axial length anterior (cornea -> globe): 21.84 mm
Extra posterior (globe -> intfat): 4.24 mm
Plotting is disabled.

subject: AEye_2022160100204.nii.gz
Lens centroid (vox): [28.5067 55.4133 89.5733]
Globe centroid (vox): [26.785  47.4764 89.8005]
Lens extreme idx: 438 / 799 ; coord = [28.933 57.38  89.517]
Globe posterior extreme idx: 556 / 799 ; coord = [24.865 38.625 90.054]
Cornea idx: 420 ; coord = [29.554 60.242 89.435]
Intraconal fat idx: 570 ; coord = [24.382 36.399 90.118]
Axial length (lens -> globe): 19.2 mm
✅ Cornea detected at index 420
Extra anterior (lens anterior edge -> cornea): 2.93 mm
Axial length anterior (cornea -> globe): 22.13 mm
Extra posterior (globe -> intfat): 2.28 mm
Plotting is disabled.

subject: AEye_2022160100205.nii.gz
Lens centroid (vox): [35.3636 67.1515 71.7879]
Globe centroid (vox): [35.0596 59.2771 73.8766]
Lens extreme idx: 369 / 799 ; coord = [35.41  68.348 71.471]
Globe posterior extreme idx: 481 / 799 ; coord = [34.722 50.546 76.193]
Cornea idx: 385 ; coord = [35.312 65.805 72.145]
Intraconal fat idx: 501 ; coord = [34.6   47.367 77.036]
Axial length (lens -> globe): 18.43 mm
✅ Cornea detected at index 360
Extra anterior (lens anterior edge -> cornea): 1.48 mm
Axial length anterior (cornea -> globe): 19.91 mm
Extra posterior (globe -> intfat): 3.29 mm
Plotting is disabled.

subject: AEye_2022160100208.nii.gz
Lens centroid (vox): [28.3294 62.7294 87.0588]
Globe centroid (vox): [29.7946 55.5631 87.2279]
Lens extreme idx: 394 / 799 ; coord = [27.993 64.374 87.02 ]
Globe posterior extreme idx: 501 / 799 ; coord = [31.47  47.367 87.421]
Cornea idx: 382 ; coord = [27.603 66.282 86.975]
Intraconal fat idx: 520 ; coord = [32.088 44.347 87.492]
Axial length (lens -> globe): 17.36 mm
✅ Cornea detected at index 382
Extra anterior (lens anterior edge -> cornea): 1.95 mm
Axial length anterior (cornea -> globe): 19.31 mm
Extra posterior (globe -> intfat): 3.08 mm
Plotting is disabled.

subject: AEye_2022160100209.nii.gz
Lens centroid (vox): [32.6825 70.5794 88.5794]
Globe centroid (vox): [31.9361 62.2941 87.0568]
Lens extreme idx: 343 / 799 ; coord = [32.854 72.481 88.929]
Globe posterior extreme idx: 468 / 799 ; coord = [31.064 52.612 85.278]
Cornea idx: 329 ; coord = [33.054 74.706 89.338]
Intraconal fat idx: 488 ; coord = [30.777 49.433 84.693]
Axial length (lens -> globe): 20.28 mm
✅ Cornea detected at index 329
Extra anterior (lens anterior edge -> cornea): 2.27 mm
Axial length anterior (cornea -> globe): 22.55 mm
Extra posterior (globe -> intfat): 3.24 mm
Plotting is disabled.

subject: AEye_2022160100214.nii.gz
Lens centroid (vox): [32.5227 66.8939 93.4091]
Globe centroid (vox): [31.9936 58.3824 92.1256]
Lens extreme idx: 369 / 799 ; coord = [32.613 68.348 93.628]
Globe posterior extreme idx: 493 / 799 ; coord = [31.388 48.638 90.656]
Cornea idx: 385 ; coord = [32.455 65.805 93.245]
Intraconal fat idx: 538 ; coord = [30.943 41.486 89.578]
Axial length (lens -> globe): 19.97 mm
❌ Cornea not found before lens anterior edge -> outlier
Skipping extra anterior computation (no valid cornea).
Skipping anterior axial length (no valid cornea or missing globe_ext_idx).
Extra posterior (globe -> intfat): 7.25 mm
Plotting is disabled.

subject: AEye_2022160100219.nii.gz
Lens centroid (vox): [28.2612 60.1343 83.8209]
Globe centroid (vox): [27.8028 52.3238 83.1634]
Lens extreme idx: 413 / 799 ; coord = [28.333 61.354 83.924]
Globe posterior extreme idx: 525 / 799 ; coord = [27.288 43.552 82.425]
Cornea idx: 429 ; coord = [28.184 58.811 83.709]
Intraconal fat idx: 545 ; coord = [27.102 40.373 82.157]
Axial length (lens -> globe): 17.9 mm
✅ Cornea detected at index 406
Extra anterior (lens anterior edge -> cornea): 1.12 mm
Axial length anterior (cornea -> globe): 19.01 mm
Extra posterior (globe -> intfat): 3.2 mm
Plotting is disabled.

subject: AEye_2022160100223.nii.gz
Lens centroid (vox): [38.4296 60.3239 78.2324]
Globe centroid (vox): [37.1535 50.8131 78.6007]
Lens extreme idx: 413 / 799 ; coord = [38.568 61.354 78.192]
Globe posterior extreme idx: 550 / 799 ; coord = [35.646 39.578 79.036]
Cornea idx: 392 ; coord = [39.016 64.692 78.063]
Intraconal fat idx: 564 ; coord = [35.348 37.353 79.122]
Axial length (lens -> globe): 21.99 mm
✅ Cornea detected at index 392
Extra anterior (lens anterior edge -> cornea): 3.37 mm
Axial length anterior (cornea -> globe): 25.36 mm
Extra posterior (globe -> intfat): 2.25 mm
Plotting is disabled.

subject: AEye_2022160100225.nii.gz
Lens centroid (vox): [30.3167 61.525  88.8417]
Globe centroid (vox): [30.4482 52.0339 87.9897]
Lens extreme idx: 400 / 799 ; coord = [30.29  63.421 89.012]
Globe posterior extreme idx: 537 / 799 ; coord = [30.592 41.645 87.057]
Cornea idx: 423 ; coord = [30.341 59.765 88.684]
Intraconal fat idx: 564 ; coord = [30.652 37.353 86.672]
Axial length (lens -> globe): 21.87 mm
❌ Cornea not found before lens anterior edge -> outlier
Skipping extra anterior computation (no valid cornea).
Skipping anterior axial length (no valid cornea or missing globe_ext_idx).
Extra posterior (globe -> intfat): 4.31 mm
Plotting is disabled.

subject: AEye_2022160100228.nii.gz
Lens centroid (vox): [40.6949 65.0763 71.7288]
Globe centroid (vox): [38.499  57.6875 72.5705]
Lens extreme idx: 381 / 799 ; coord = [41.1   66.441 71.573]
Globe posterior extreme idx: 487 / 799 ; coord = [36.093 49.592 73.493]
Cornea idx: 363 ; coord = [41.951 69.302 71.247]
Intraconal fat idx: 520 ; coord = [34.534 44.347 74.09 ]
Axial length (lens -> globe): 17.68 mm
✅ Cornea detected at index 363
Extra anterior (lens anterior edge -> cornea): 3.0 mm
Axial length anterior (cornea -> globe): 20.68 mm
Extra posterior (globe -> intfat): 5.5 mm
Plotting is disabled.

subject: AEye_2022160100230.nii.gz
Lens centroid (vox): [30.0918 67.0714 81.449 ]
Globe centroid (vox): [30.8329 58.2373 79.5888]
Lens extreme idx: 369 / 799 ; coord = [29.985 68.348 81.718]
Globe posterior extreme idx: 500 / 799 ; coord = [31.732 47.526 77.333]
Cornea idx: 347 ; coord = [29.691 71.845 82.454]
Intraconal fat idx: 525 ; coord = [32.065 43.552 76.497]
Axial length (lens -> globe): 21.35 mm
✅ Cornea detected at index 347
Extra anterior (lens anterior edge -> cornea): 3.59 mm
Axial length anterior (cornea -> globe): 24.94 mm
Extra posterior (globe -> intfat): 4.07 mm
Plotting is disabled.

subject: AEye_2022160100235.nii.gz
Lens centroid (vox): [27.8056 66.7083 73.0556]
Globe centroid (vox): [27.0675 58.4915 72.2807]
Lens extreme idx: 375 / 799 ; coord = [27.867 67.394 73.12 ]
Globe posterior extreme idx: 493 / 799 ; coord = [26.182 48.638 71.351]
Cornea idx: 385 ; coord = [27.724 65.805 72.97 ]
Intraconal fat idx: 520 ; coord = [25.797 44.347 70.947]
Axial length (lens -> globe): 18.91 mm
✅ Cornea detected at index 363
Extra anterior (lens anterior edge -> cornea): 1.92 mm
Axial length anterior (cornea -> globe): 20.84 mm
Extra posterior (globe -> intfat): 4.33 mm
Plotting is disabled.

subject: AEye_2022160100236.nii.gz
Lens centroid (vox): [37.7283 66.4565 65.7391]
Globe centroid (vox): [36.071  58.9592 69.2519]
Lens extreme idx: 375 / 799 ; coord = [37.936 67.394 65.3  ]
Globe posterior extreme idx: 481 / 799 ; coord = [34.211 50.546 73.194]
Cornea idx: 359 ; coord = [38.498 69.937 64.108]
Intraconal fat idx: 499 ; coord = [33.579 47.685 74.535]
Axial length (lens -> globe): 18.98 mm
✅ Cornea detected at index 359
Extra anterior (lens anterior edge -> cornea): 2.86 mm
Axial length anterior (cornea -> globe): 21.84 mm
Extra posterior (globe -> intfat): 3.22 mm
Plotting is disabled.

subject: AEye_2022160100238.nii.gz
Lens centroid (vox): [28.1869 62.0841 72.3551]
Globe centroid (vox): [27.4625 53.2302 71.5251]
Lens extreme idx: 400 / 799 ; coord = [28.296 63.421 72.48 ]
Globe posterior extreme idx: 525 / 799 ; coord = [26.671 43.552 70.618]
Cornea idx: 417 ; coord = [28.075 60.718 72.227]
Intraconal fat idx: 538 ; coord = [26.502 41.486 70.424]
Axial length (lens -> globe): 20.02 mm
❌ Cornea not found before lens anterior edge -> outlier
Skipping extra anterior computation (no valid cornea).
Skipping anterior axial length (no valid cornea or missing globe_ext_idx).
Extra posterior (globe -> intfat): 2.08 mm
Plotting is disabled.

subject: AEye_2022160100247.nii.gz
Lens centroid (vox): [29.6146 62.7083 70.75  ]
Globe centroid (vox): [28.502  54.0285 73.9189]
Lens extreme idx: 394 / 799 ; coord = [29.828 64.374 70.142]
Globe posterior extreme idx: 519 / 799 ; coord = [27.281 44.506 77.395]
Cornea idx: 411 ; coord = [29.482 61.672 71.128]
Intraconal fat idx: 538 ; coord = [26.894 41.486 78.498]
Axial length (lens -> globe): 21.3 mm
✅ Cornea detected at index 378
Extra anterior (lens anterior edge -> cornea): 2.73 mm
Axial length anterior (cornea -> globe): 24.03 mm
Extra posterior (globe -> intfat): 3.24 mm
Plotting is disabled.

subject: AEye_2022160100251.nii.gz
Lens centroid (vox): [25.6111 69.1667 64.2222]
Globe centroid (vox): [25.917  61.3511 65.2551]
Lens extreme idx: 356 / 799 ; coord = [25.562 70.414 64.057]
Globe posterior extreme idx: 474 / 799 ; coord = [26.296 51.658 66.536]
Cornea idx: 370 ; coord = [25.649 68.189 64.351]
Intraconal fat idx: 488 ; coord = [26.383 49.433 66.83 ]
Axial length (lens -> globe): 18.93 mm
❌ Cornea not found before lens anterior edge -> outlier
Skipping extra anterior computation (no valid cornea).
Skipping anterior axial length (no valid cornea or missing globe_ext_idx).
Extra posterior (globe -> intfat): 2.25 mm
Plotting is disabled.

subject: AEye_2022160100259.nii.gz
Lens centroid (vox): [24.8783 64.0261 72.7652]
Globe centroid (vox): [25.3447 55.0818 73.9565]
Lens extreme idx: 387 / 799 ; coord = [24.802 65.487 72.571]
Globe posterior extreme idx: 519 / 799 ; coord = [25.896 44.506 75.365]
Cornea idx: 366 ; coord = [24.628 68.825 72.126]
Intraconal fat idx: 532 ; coord = [26.004 42.439 75.64 ]
Axial length (lens -> globe): 21.19 mm
✅ Cornea detected at index 366
Extra anterior (lens anterior edge -> cornea): 3.37 mm
Axial length anterior (cornea -> globe): 24.57 mm
Extra posterior (globe -> intfat): 2.09 mm
Plotting is disabled.

subject: AEye_2022160100261.nii.gz
Lens centroid (vox): [31.1071 75.     65.881 ]
Globe centroid (vox): [30.1008 65.6824 65.2328]
Lens extreme idx: 318 / 799 ; coord = [31.264 76.454 65.982]
Globe posterior extreme idx: 449 / 799 ; coord = [29.015 55.632 64.534]
Cornea idx: 335 ; coord = [30.972 73.752 65.794]
Intraconal fat idx: 469 ; coord = [28.672 52.453 64.313]
Axial length (lens -> globe): 20.99 mm
✅ Cornea detected at index 316
Extra anterior (lens anterior edge -> cornea): 0.32 mm
Axial length anterior (cornea -> globe): 21.31 mm
Extra posterior (globe -> intfat): 3.21 mm
Plotting is disabled.

subject: AEye_2022160100262.nii.gz
Lens centroid (vox): [34.9245 61.1981 59.9623]
Globe centroid (vox): [33.4387 53.1147 62.0875]
Lens extreme idx: 406 / 799 ; coord = [35.158 62.467 59.629]
Globe posterior extreme idx: 525 / 799 ; coord = [31.681 43.552 64.602]
Cornea idx: 389 ; coord = [35.654 65.169 58.918]
Intraconal fat idx: 532 ; coord = [31.476 42.439 64.894]
Axial length (lens -> globe): 19.86 mm
✅ Cornea detected at index 389
Extra anterior (lens anterior edge -> cornea): 2.84 mm
Axial length anterior (cornea -> globe): 22.7 mm
Extra posterior (globe -> intfat): 1.17 mm
Plotting is disabled.

subject: AEye_2022160100265.nii.gz
Lens centroid (vox): [34.1616 65.6263 69.4848]
Globe centroid (vox): [31.8001 58.8692 73.187 ]
Lens extreme idx: 375 / 799 ; coord = [34.78  67.394 68.516]
Globe posterior extreme idx: 474 / 799 ; coord = [29.28  51.658 77.138]
Cornea idx: 376 ; coord = [34.724 67.235 68.603]
Intraconal fat idx: 494 ; coord = [28.169 48.479 78.88 ]
Axial length (lens -> globe): 18.77 mm
✅ Cornea detected at index 374
Extra anterior (lens anterior edge -> cornea): 0.19 mm
Axial length anterior (cornea -> globe): 18.96 mm
Extra posterior (globe -> intfat): 3.79 mm
Plotting is disabled.

subject: AEye_2022160100266.nii.gz
Lens centroid (vox): [33.4692 69.3    66.9769]
Globe centroid (vox): [32.1473 61.2045 69.6845]
Lens extreme idx: 355 / 799 ; coord = [33.677 70.573 66.551]
Globe posterior extreme idx: 468 / 799 ; coord = [30.744 52.612 72.558]
Cornea idx: 373 ; coord = [33.21  67.712 67.508]
Intraconal fat idx: 494 ; coord = [30.069 48.479 73.941]
Axial length (lens -> globe): 19.16 mm
✅ Cornea detected at index 335
Extra anterior (lens anterior edge -> cornea): 3.39 mm
Axial length anterior (cornea -> globe): 22.56 mm
Extra posterior (globe -> intfat): 4.41 mm
Plotting is disabled.

subject: AEye_2022160100270.nii.gz
Lens centroid (vox): [27.3426 74.6296 72.9907]
Globe centroid (vox): [27.0666 66.1143 73.5268]
Lens extreme idx: 318 / 799 ; coord = [27.402 76.454 72.876]
Globe posterior extreme idx: 449 / 799 ; coord = [26.727 55.632 74.187]
Cornea idx: 297 ; coord = [27.51  79.792 72.666]
Intraconal fat idx: 463 ; coord = [26.655 53.407 74.327]
Axial length (lens -> globe): 20.87 mm
✅ Cornea detected at index 297
Extra anterior (lens anterior edge -> cornea): 3.35 mm
Axial length anterior (cornea -> globe): 24.22 mm
Extra posterior (globe -> intfat): 2.23 mm
Plotting is disabled.

subject: AEye_2022160100272.nii.gz
Lens centroid (vox): [29.7917 73.875  81.925 ]
Globe centroid (vox): [29.1627 65.3196 80.9579]
Lens extreme idx: 325 / 799 ; coord = [29.899 75.342 82.091]
Globe posterior extreme idx: 449 / 799 ; coord = [28.451 55.632 79.863]
Cornea idx: 347 ; coord = [29.642 71.845 81.696]
Intraconal fat idx: 475 ; coord = [28.147 51.499 79.396]
Axial length (lens -> globe): 19.89 mm
❌ Cornea not found before lens anterior edge -> outlier
Skipping extra anterior computation (no valid cornea).
Skipping anterior axial length (no valid cornea or missing globe_ext_idx).
Extra posterior (globe -> intfat): 4.17 mm
Plotting is disabled.

subject: AEye_2022160100273.nii.gz
Lens centroid (vox): [27.6703 60.8462 86.3077]
Globe centroid (vox): [28.6547 52.4739 87.2026]
Lens extreme idx: 406 / 799 ; coord = [27.48  62.467 86.134]
Globe posterior extreme idx: 531 / 799 ; coord = [29.816 42.598 88.258]
Cornea idx: 392 ; coord = [27.218 64.692 85.897]
Intraconal fat idx: 551 ; coord = [30.19  39.419 88.598]
Axial length (lens -> globe): 20.12 mm
✅ Cornea detected at index 392
Extra anterior (lens anterior edge -> cornea): 2.25 mm
Axial length anterior (cornea -> globe): 22.37 mm
Extra posterior (globe -> intfat): 3.22 mm
Plotting is disabled.

subject: AEye_2022160100274.nii.gz
Lens centroid (vox): [30.7955 56.3977 99.4318]
Globe centroid (vox): [30.0856 48.5541 99.8189]
Lens extreme idx: 438 / 799 ; coord = [30.884 57.38  99.383]
Globe posterior extreme idx: 556 / 799 ; coord = [ 29.187  38.625 100.309]
Cornea idx: 431 ; coord = [30.985 58.493 99.328]
Intraconal fat idx: 570 ; coord = [ 28.986  36.399 100.419]
Axial length (lens -> globe): 18.86 mm
✅ Cornea detected at index 431
Extra anterior (lens anterior edge -> cornea): 1.12 mm
Axial length anterior (cornea -> globe): 19.97 mm
Extra posterior (globe -> intfat): 2.24 mm
Plotting is disabled.

subject: AEye_2022160100281.nii.gz
Lens centroid (vox): [35.0886 67.3797 61.8797]
Globe centroid (vox): [34.0696 58.187  64.8672]
Lens extreme idx: 368 / 799 ; coord = [35.214 68.507 61.513]
Globe posterior extreme idx: 500 / 799 ; coord = [32.888 47.526 68.332]
Cornea idx: 345 ; coord = [35.619 72.163 60.325]
Intraconal fat idx: 513 ; coord = [32.659 45.459 69.003]
Axial length (lens -> globe): 22.18 mm
✅ Cornea detected at index 345
Extra anterior (lens anterior edge -> cornea): 3.87 mm
Axial length anterior (cornea -> globe): 26.05 mm
Extra posterior (globe -> intfat): 2.18 mm
Plotting is disabled.

subject: AEye_2022160100284.nii.gz
Lens centroid (vox): [29.0134 63.2953 70.302 ]
Globe centroid (vox): [28.5958 55.1936 69.6377]
Lens extreme idx: 387 / 799 ; coord = [29.126 65.487 70.482]
Globe posterior extreme idx: 506 / 799 ; coord = [28.151 46.572 68.931]
Cornea idx: 417 ; coord = [28.881 60.718 70.091]
Intraconal fat idx: 532 ; coord = [27.938 42.439 68.592]
Axial length (lens -> globe): 19.0 mm
✅ Cornea detected at index 385
Extra anterior (lens anterior edge -> cornea): 0.32 mm
Axial length anterior (cornea -> globe): 19.32 mm
Extra posterior (globe -> intfat): 4.15 mm
Plotting is disabled.

subject: AEye_2022160100285.nii.gz
Missing lens or globe in 3D -> outlier

subject: AEye_2022160100286.nii.gz
Missing lens or globe in 3D -> outlier

subject: AEye_2022160100287.nii.gz
Lens centroid (vox): [27.9244 64.0084 91.2353]
Globe centroid (vox): [27.5281 55.8232 90.5979]
Lens extreme idx: 387 / 799 ; coord = [27.996 65.487 91.35 ]
Globe posterior extreme idx: 512 / 799 ; coord = [27.034 45.618 89.803]
Cornea idx: 389 ; coord = [27.981 65.169 91.326]
Intraconal fat idx: 526 ; coord = [26.926 43.393 89.63 ]
Axial length (lens -> globe): 19.95 mm
✅ Cornea detected at index 386
Extra anterior (lens anterior edge -> cornea): 0.16 mm
Axial length anterior (cornea -> globe): 20.11 mm
Extra posterior (globe -> intfat): 2.23 mm
Plotting is disabled.

subject: AEye_2022160100289.nii.gz
Lens centroid (vox): [38.3871 63.5484 82.7097]
Globe centroid (vox): [35.1341 55.0302 82.2117]
Lens extreme idx: 394 / 799 ; coord = [38.702 64.374 82.758]
Globe posterior extreme idx: 512 / 799 ; coord = [31.54  45.618 81.661]
Cornea idx: 388 ; coord = [39.067 65.328 82.814]
Intraconal fat idx: 595 ; coord = [26.502 32.426 80.89 ]
Axial length (lens -> globe): 20.11 mm
✅ Cornea detected at index 388
Extra anterior (lens anterior edge -> cornea): 1.02 mm
Axial length anterior (cornea -> globe): 21.13 mm
Extra posterior (globe -> intfat): 14.14 mm
Plotting is disabled.

subject: AEye_2022160100291.nii.gz
Lens centroid (vox): [30.2925 66.5566 75.0189]
Globe centroid (vox): [30.4235 58.1194 74.0711]
Lens extreme idx: 369 / 799 ; coord = [30.265 68.348 75.22 ]
Globe posterior extreme idx: 493 / 799 ; coord = [30.571 48.638 73.006]
Cornea idx: 354 ; coord = [30.228 70.732 75.488]
Intraconal fat idx: 513 ; coord = [30.62  45.459 72.649]
Axial length (lens -> globe): 19.84 mm
✅ Cornea detected at index 354
Extra anterior (lens anterior edge -> cornea): 2.4 mm
Axial length anterior (cornea -> globe): 22.24 mm
Extra posterior (globe -> intfat): 3.2 mm
Plotting is disabled.

subject: AEye_2022160100298.nii.gz
Lens centroid (vox): [35.0976 57.5732 89.6341]
Globe centroid (vox): [34.49   50.3565 91.3524]
Lens extreme idx: 431 / 799 ; coord = [35.175 58.493 89.415]
Globe posterior extreme idx: 537 / 799 ; coord = [33.757 41.645 93.427]
Cornea idx: 448 ; coord = [34.948 55.791 90.058]
Intraconal fat not found -> outlier
Axial length (lens -> globe): 17.38 mm
❌ Cornea not found before lens anterior edge -> outlier
Skipping extra anterior computation (no valid cornea).
Skipping anterior axial length (no valid cornea or missing globe_ext_idx).
Plotting is disabled.

subject: AEye_2022160100302.nii.gz
Lens centroid (vox): [27.9113 68.1452 64.2742]
Globe centroid (vox): [27.4148 59.7667 66.6793]
Lens extreme idx: 362 / 799 ; coord = [27.989 69.461 63.897]
Globe posterior extreme idx: 484 / 799 ; coord = [26.84  50.069 69.463]
Cornea idx: 343 ; coord = [28.168 72.481 63.03 ]
Intraconal fat idx: 507 ; coord = [26.624 46.413 70.513]
Axial length (lens -> globe): 20.21 mm
✅ Cornea detected at index 343
Extra anterior (lens anterior edge -> cornea): 3.15 mm
Axial length anterior (cornea -> globe): 23.35 mm
Extra posterior (globe -> intfat): 3.81 mm
Plotting is disabled.

subject: AEye_2022160100305.nii.gz
Lens centroid (vox): [35.6462 63.2    67.9769]
Globe centroid (vox): [35.4742 55.128  70.0912]
Lens extreme idx: 394 / 799 ; coord = [35.671 64.374 67.669]
Globe posterior extreme idx: 512 / 799 ; coord = [35.272 45.618 72.582]
Cornea idx: 373 ; coord = [35.742 67.712 66.795]
Intraconal fat idx: 526 ; coord = [35.224 43.393 73.165]
Axial length (lens -> globe): 19.39 mm
✅ Cornea detected at index 373
Extra anterior (lens anterior edge -> cornea): 3.45 mm
Axial length anterior (cornea -> globe): 22.84 mm
Extra posterior (globe -> intfat): 2.3 mm
Plotting is disabled.

subject: AEye_2022160100306.nii.gz
Lens centroid (vox): [33.2991 73.2222 65.0855]
Globe centroid (vox): [32.8029 64.9188 66.2863]
Lens extreme idx: 331 / 799 ; coord = [33.369 74.388 64.917]
Globe posterior extreme idx: 449 / 799 ; coord = [32.248 55.632 67.629]
Cornea idx: 313 ; coord = [33.54  77.249 64.503]
Intraconal fat idx: 469 ; coord = [32.058 52.453 68.089]
Axial length (lens -> globe): 18.98 mm
✅ Cornea detected at index 313
Extra anterior (lens anterior edge -> cornea): 2.9 mm
Axial length anterior (cornea -> globe): 21.88 mm
Extra posterior (globe -> intfat): 3.22 mm
Plotting is disabled.

subject: AEye_2022160100309.nii.gz
Lens centroid (vox): [29.8718 60.4615 83.8974]
Globe centroid (vox): [29.967  51.5242 83.7045]
Lens extreme idx: 413 / 799 ; coord = [29.862 61.354 83.917]
Globe posterior extreme idx: 537 / 799 ; coord = [30.072 41.645 83.491]
Cornea idx: 395 ; coord = [29.832 64.215 83.978]
Intraconal fat idx: 564 ; coord = [30.118 37.353 83.399]
Axial length (lens -> globe): 19.72 mm
✅ Cornea detected at index 395
Extra anterior (lens anterior edge -> cornea): 2.86 mm
Axial length anterior (cornea -> globe): 22.58 mm
Extra posterior (globe -> intfat): 4.29 mm
Plotting is disabled.

subject: AEye_2022160100311.nii.gz
Lens centroid (vox): [33.2373 58.161  85.2373]
Globe centroid (vox): [33.556  50.0261 85.1236]
Lens extreme idx: 425 / 799 ; coord = [33.187 59.447 85.255]
Globe posterior extreme idx: 544 / 799 ; coord = [33.928 40.532 84.991]
Cornea idx: 407 ; coord = [33.075 62.308 85.295]
Intraconal fat idx: 564 ; coord = [34.052 37.353 84.946]
Axial length (lens -> globe): 18.93 mm
✅ Cornea detected at index 407
Extra anterior (lens anterior edge -> cornea): 2.86 mm
Axial length anterior (cornea -> globe): 21.79 mm
Extra posterior (globe -> intfat): 3.18 mm
Plotting is disabled.

subject: AEye_2022160100312.nii.gz
Lens centroid (vox): [29.3621 52.6034 68.8276]
Globe centroid (vox): [28.9172 44.8713 73.5614]
Lens extreme idx: 463 / 799 ; coord = [29.408 53.407 68.336]
Globe posterior extreme idx: 569 / 799 ; coord = [28.439 36.558 78.651]
Cornea idx: 447 ; coord = [29.555 55.95  66.779]
Intraconal fat idx: 582 ; coord = [28.32  34.492 79.916]
Axial length (lens -> globe): 19.78 mm
✅ Cornea detected at index 447
Extra anterior (lens anterior edge -> cornea): 2.99 mm
Axial length anterior (cornea -> globe): 22.76 mm
Extra posterior (globe -> intfat): 2.43 mm
Plotting is disabled.

subject: AEye_2022160100318.nii.gz
Lens centroid (vox): [33.881  65.8254 58.4841]
Globe centroid (vox): [32.4548 57.3921 62.2738]
Lens extreme idx: 375 / 799 ; coord = [34.146 67.394 57.779]
Globe posterior extreme idx: 500 / 799 ; coord = [30.786 47.526 66.708]
Cornea idx: 358 ; coord = [34.603 70.096 56.565]
Intraconal fat idx: 507 ; coord = [30.598 46.413 67.207]
Axial length (lens -> globe): 22.04 mm
✅ Cornea detected at index 358
Extra anterior (lens anterior edge -> cornea): 3.0 mm
Axial length anterior (cornea -> globe): 25.04 mm
Extra posterior (globe -> intfat): 1.23 mm
Plotting is disabled.

subject: AEye_2022160100323.nii.gz
Missing lens or globe in 3D -> outlier

subject: AEye_2022160100325.nii.gz
Lens centroid (vox): [33.2121 65.4091 93.3712]
Globe centroid (vox): [32.787  56.9082 93.8811]
Lens extreme idx: 375 / 799 ; coord = [33.311 67.394 93.252]
Globe posterior extreme idx: 500 / 799 ; coord = [32.318 47.526 94.444]
Cornea idx: 398 ; coord = [33.129 63.738 93.471]
Intraconal fat idx: 532 ; coord = [32.064 42.439 94.749]
Axial length (lens -> globe): 19.93 mm
❌ Cornea not found before lens anterior edge -> outlier
Skipping extra anterior computation (no valid cornea).
Skipping anterior axial length (no valid cornea or missing globe_ext_idx).
Extra posterior (globe -> intfat): 5.1 mm
Plotting is disabled.

subject: AEye_2022160100326.nii.gz
Lens centroid (vox): [32.7344 60.8125 74.4219]
Globe centroid (vox): [32.0288 53.1487 76.2483]
Lens extreme idx: 406 / 799 ; coord = [32.887 62.467 74.028]
Globe posterior extreme idx: 519 / 799 ; coord = [31.233 44.506 78.308]
Cornea idx: 392 ; coord = [33.092 64.692 73.497]
Intraconal fat idx: 545 ; coord = [30.853 40.373 79.293]
Axial length (lens -> globe): 18.54 mm
✅ Cornea detected at index 392
Extra anterior (lens anterior edge -> cornea): 2.3 mm
Axial length anterior (cornea -> globe): 20.83 mm
Extra posterior (globe -> intfat): 4.27 mm
Plotting is disabled.

subject: AEye_2022160100327.nii.gz
Lens centroid (vox): [35.4095 64.1714 80.9619]
Globe centroid (vox): [34.6192 55.4134 80.7698]
Lens extreme idx: 387 / 799 ; coord = [35.528 65.487 80.991]
Globe posterior extreme idx: 512 / 799 ; coord = [33.735 45.618 80.555]
Cornea idx: 370 ; coord = [35.772 68.189 81.05 ]
Intraconal fat idx: 526 ; coord = [33.535 43.393 80.506]
Axial length (lens -> globe): 19.95 mm
✅ Cornea detected at index 370
Extra anterior (lens anterior edge -> cornea): 2.71 mm
Axial length anterior (cornea -> globe): 22.67 mm
Extra posterior (globe -> intfat): 2.23 mm
Plotting is disabled.

subject: AEye_2022160100329.nii.gz
Missing lens or globe in 3D -> outlier

subject: AEye_2022160100331.nii.gz
Lens centroid (vox): [31.4727 68.0636 78.3909]
Globe centroid (vox): [30.9914 59.0498 77.6768]
Lens extreme idx: 362 / 799 ; coord = [31.547 69.461 78.502]
Globe posterior extreme idx: 493 / 799 ; coord = [30.435 48.638 76.852]
Cornea idx: 379 ; coord = [31.403 66.758 78.288]
Intraconal fat idx: 507 ; coord = [30.317 46.413 76.676]
Axial length (lens -> globe): 20.92 mm
✅ Cornea detected at index 341
Extra anterior (lens anterior edge -> cornea): 3.35 mm
Axial length anterior (cornea -> globe): 24.27 mm
Extra posterior (globe -> intfat): 2.24 mm
Plotting is disabled.

subject: AEye_2022160100338.nii.gz
Lens centroid (vox): [33.4756 62.5122 76.9573]
Globe centroid (vox): [33.1234 54.3483 77.2522]
Lens extreme idx: 394 / 799 ; coord = [33.556 64.374 76.89 ]
Globe posterior extreme idx: 519 / 799 ; coord = [32.699 44.506 77.608]
Cornea idx: 417 ; coord = [33.398 60.718 77.022]
Intraconal fat idx: 538 ; coord = [32.569 41.486 77.717]
Axial length (lens -> globe): 19.9 mm
✅ Cornea detected at index 376
Extra anterior (lens anterior edge -> cornea): 2.87 mm
Axial length anterior (cornea -> globe): 22.77 mm
Extra posterior (globe -> intfat): 3.02 mm
Plotting is disabled.

subject: AEye_2022160100339.nii.gz
Lens centroid (vox): [23.5135 82.1081 50.2568]
Globe centroid (vox): [23.4042 75.9295 55.3763]
Lens extreme idx: 274 / 799 ; coord = [23.537 83.448 49.146]
Globe posterior extreme idx: 367 / 799 ; coord = [23.276 68.666 61.395]
Cornea idx: 290 ; coord = [23.492 80.905 51.254]
Intraconal fat idx: 376 ; coord = [23.25  67.235 62.58 ]
Axial length (lens -> globe): 19.2 mm
✅ Cornea detected at index 263
Extra anterior (lens anterior edge -> cornea): 2.27 mm
Axial length anterior (cornea -> globe): 21.47 mm
Extra posterior (globe -> intfat): 1.86 mm
Plotting is disabled.

subject: AEye_2022160100340.nii.gz
Lens centroid (vox): [27.5385 63.3776 76.2937]
Globe centroid (vox): [27.1577 55.2013 78.6366]
Lens extreme idx: 387 / 799 ; coord = [27.637 65.487 75.689]
Globe posterior extreme idx: 512 / 799 ; coord = [26.711 45.618 81.382]
Cornea idx: 370 ; coord = [27.763 68.189 74.915]
Intraconal fat idx: 520 ; coord = [26.652 44.347 81.747]
Axial length (lens -> globe): 20.69 mm
✅ Cornea detected at index 370
Extra anterior (lens anterior edge -> cornea): 2.81 mm
Axial length anterior (cornea -> globe): 23.5 mm
Extra posterior (globe -> intfat): 1.32 mm
Plotting is disabled.

subject: AEye_2022160100342.nii.gz
Lens centroid (vox): [34.843  65.9256 69.7603]
Globe centroid (vox): [35.5818 56.6379 69.4105]
Lens extreme idx: 375 / 799 ; coord = [34.726 67.394 69.816]
Globe posterior extreme idx: 512 / 799 ; coord = [36.458 45.618 68.995]
Cornea idx: 357 ; coord = [34.499 70.255 69.923]
Intraconal fat idx: 520 ; coord = [36.56  44.347 68.948]
Axial length (lens -> globe): 21.86 mm
✅ Cornea detected at index 357
Extra anterior (lens anterior edge -> cornea): 2.87 mm
Axial length anterior (cornea -> globe): 24.73 mm
Extra posterior (globe -> intfat): 1.28 mm
Plotting is disabled.

subject: AEye_2022160100344.nii.gz
Lens centroid (vox): [31.0493 79.9718 54.9014]
Globe centroid (vox): [30.2739 73.0379 59.1073]
Lens extreme idx: 287 / 799 ; coord = [31.207 81.382 54.046]
Globe posterior extreme idx: 393 / 799 ; coord = [29.323 64.533 64.266]
Cornea idx: 272 ; coord = [31.474 83.766 52.6  ]
Intraconal fat idx: 406 ; coord = [29.092 62.467 65.519]
Axial length (lens -> globe): 19.8 mm
✅ Cornea detected at index 272
Extra anterior (lens anterior edge -> cornea): 2.8 mm
Axial length anterior (cornea -> globe): 22.6 mm
Extra posterior (globe -> intfat): 2.43 mm
Plotting is disabled.

subject: AEye_2022160100348.nii.gz
Lens centroid (vox): [25.7025 57.5506 60.4684]
Globe centroid (vox): [25.1954 49.8678 63.4574]
Lens extreme idx: 425 / 799 ; coord = [25.828 59.447 59.731]
Globe posterior extreme idx: 544 / 799 ; coord = [24.579 40.532 67.09 ]
Cornea idx: 408 ; coord = [26.006 62.149 58.679]
Intraconal fat idx: 564 ; coord = [24.369 37.353 68.326]
Axial length (lens -> globe): 20.33 mm
✅ Cornea detected at index 408
Extra anterior (lens anterior edge -> cornea): 2.9 mm
Axial length anterior (cornea -> globe): 23.24 mm
Extra posterior (globe -> intfat): 3.42 mm
Plotting is disabled.

subject: AEye_2022160100350.nii.gz
Lens centroid (vox): [29.8455 68.8699 73.3008]
Globe centroid (vox): [28.972  60.7554 73.3697]
Lens extreme idx: 356 / 799 ; coord = [30.012 70.414 73.288]
Globe posterior extreme idx: 481 / 799 ; coord = [27.873 50.546 73.456]
Cornea idx: 377 ; coord = [29.652 67.076 73.316]
Intraconal fat idx: 488 ; coord = [27.753 49.433 73.466]
Axial length (lens -> globe): 19.98 mm
❌ Cornea not found before lens anterior edge -> outlier
Skipping extra anterior computation (no valid cornea).
Skipping anterior axial length (no valid cornea or missing globe_ext_idx).
Extra posterior (globe -> intfat): 1.12 mm
Plotting is disabled.

subject: AEye_2022160100352.nii.gz
Lens centroid (vox): [34.2979 64.7021 65.9149]
Globe centroid (vox): [33.7759 57.8746 68.2931]
Lens extreme idx: 387 / 799 ; coord = [34.358 65.487 65.642]
Globe posterior extreme idx: 487 / 799 ; coord = [33.143 49.592 71.178]
Cornea idx: 398 ; coord = [34.224 63.738 66.251]
Intraconal fat idx: 501 ; coord = [32.973 47.367 71.953]
Axial length (lens -> globe): 16.88 mm
❌ Cornea not found before lens anterior edge -> outlier
Skipping extra anterior computation (no valid cornea).
Skipping anterior axial length (no valid cornea or missing globe_ext_idx).
Extra posterior (globe -> intfat): 2.36 mm
Plotting is disabled.

subject: AEye_2022160100354.nii.gz
Lens centroid (vox): [26.4205 68.875  61.1932]
Globe centroid (vox): [26.3973 60.8066 63.8062]
Lens extreme idx: 356 / 799 ; coord = [26.425 70.414 60.695]
Globe posterior extreme idx: 474 / 799 ; coord = [26.371 51.658 66.769]
Cornea idx: 373 ; coord = [26.417 67.712 61.57 ]
Intraconal fat idx: 494 ; coord = [26.362 48.479 67.798]
Axial length (lens -> globe): 19.72 mm
❌ Cornea not found before lens anterior edge -> outlier
Skipping extra anterior computation (no valid cornea).
Skipping anterior axial length (no valid cornea or missing globe_ext_idx).
Extra posterior (globe -> intfat): 3.34 mm
Plotting is disabled.

subject: AEye_2022160100356.nii.gz
Lens centroid (vox): [34.4959 66.2149 62.9669]
Globe centroid (vox): [31.8941 58.7675 65.373 ]
Lens extreme idx: 375 / 799 ; coord = [34.908 67.394 62.586]
Globe posterior extreme idx: 481 / 799 ; coord = [29.022 50.546 68.029]
Cornea idx: 392 ; coord = [33.964 64.692 63.459]
Intraconal fat idx: 501 ; coord = [27.911 47.367 69.056]
Axial length (lens -> globe): 18.66 mm
❌ Cornea not found before lens anterior edge -> outlier
Skipping extra anterior computation (no valid cornea).
Skipping anterior axial length (no valid cornea or missing globe_ext_idx).
Extra posterior (globe -> intfat): 3.52 mm
Plotting is disabled.

subject: AEye_2022160100357.nii.gz
Lens centroid (vox): [27.3178 58.8037 61.0187]
Globe centroid (vox): [27.2075 49.9343 64.2936]
Lens extreme idx: 419 / 799 ; coord = [27.338 60.401 60.429]
Globe posterior extreme idx: 550 / 799 ; coord = [27.079 39.578 68.117]
Cornea idx: 417 ; coord = [27.342 60.718 60.312]
Intraconal fat idx: 557 ; coord = [27.065 38.466 68.528]
Axial length (lens -> globe): 22.2 mm
✅ Cornea detected at index 417
Extra anterior (lens anterior edge -> cornea): 0.34 mm
Axial length anterior (cornea -> globe): 22.54 mm
Extra posterior (globe -> intfat): 1.19 mm
Plotting is disabled.

subject: AEye_2022160100375.nii.gz
Lens centroid (vox): [30.3494 62.1566 78.5301]
Globe centroid (vox): [29.7618 53.4032 78.292 ]
Lens extreme idx: 400 / 799 ; coord = [30.434 63.421 78.565]
Globe posterior extreme idx: 525 / 799 ; coord = [29.1   43.552 78.024]
Cornea idx: 417 ; coord = [30.253 60.718 78.491]
Intraconal fat idx: 576 ; coord = [28.556 35.446 77.803]
Axial length (lens -> globe): 19.92 mm
❌ Cornea not found before lens anterior edge -> outlier
Skipping extra anterior computation (no valid cornea).
Skipping anterior axial length (no valid cornea or missing globe_ext_idx).
Extra posterior (globe -> intfat): 8.13 mm
Plotting is disabled.

subject: AEye_2022160100376.nii.gz
Lens centroid (vox): [26.6329 68.8987 77.2785]
Globe centroid (vox): [28.8801 60.1789 79.0196]
Lens extreme idx: 356 / 799 ; coord = [26.242 70.414 76.976]
Globe posterior extreme idx: 484 / 799 ; coord = [31.486 50.069 81.038]
Cornea idx: 345 ; coord = [25.792 72.163 76.627]
Intraconal fat idx: 501 ; coord = [32.182 47.367 81.578]
Axial length (lens -> globe): 21.4 mm
✅ Cornea detected at index 345
Extra anterior (lens anterior edge -> cornea): 1.84 mm
Axial length anterior (cornea -> globe): 23.24 mm
Extra posterior (globe -> intfat): 2.84 mm
Plotting is disabled.

subject: AEye_2022160100381.nii.gz
Lens centroid (vox): [32.0909 68.1667 75.0455]
Globe centroid (vox): [29.8117 58.9012 75.6075]
Lens extreme idx: 362 / 799 ; coord = [32.409 69.461 74.967]
Globe posterior extreme idx: 481 / 799 ; coord = [27.756 50.546 76.114]
Cornea idx: 345 ; coord = [33.074 72.163 74.803]
Intraconal fat idx: 564 ; coord = [24.511 37.353 76.915]
Axial length (lens -> globe): 19.51 mm
✅ Cornea detected at index 345
Extra anterior (lens anterior edge -> cornea): 2.79 mm
Axial length anterior (cornea -> globe): 22.3 mm
Extra posterior (globe -> intfat): 13.61 mm
Plotting is disabled.

subject: AEye_2022160100388.nii.gz
Lens centroid (vox): [28.3534 62.819  85.0776]
Globe centroid (vox): [29.4182 54.547  86.8688]
Lens extreme idx: 394 / 799 ; coord = [28.153 64.374 84.741]
Globe posterior extreme idx: 519 / 799 ; coord = [30.711 44.506 89.043]
Cornea idx: 404 ; coord = [28.358 62.785 85.085]
Intraconal fat idx: 545 ; coord = [31.243 40.373 89.938]
Axial length (lens -> globe): 20.49 mm
✅ Cornea detected at index 385
Extra anterior (lens anterior edge -> cornea): 1.48 mm
Axial length anterior (cornea -> globe): 21.96 mm
Extra posterior (globe -> intfat): 4.26 mm
Plotting is disabled.

subject: AEye_2022160100393.nii.gz
Lens centroid (vox): [35.9043 66.7447 70.5319]
Globe centroid (vox): [34.3972 58.1605 72.0941]
Lens extreme idx: 369 / 799 ; coord = [36.186 68.348 70.24 ]
Globe posterior extreme idx: 493 / 799 ; coord = [32.725 48.638 73.827]
Cornea idx: 357 ; coord = [36.521 70.255 69.893]
Intraconal fat idx: 513 ; coord = [32.167 45.459 74.405]
Axial length (lens -> globe): 20.33 mm
✅ Cornea detected at index 357
Extra anterior (lens anterior edge -> cornea): 1.97 mm
Axial length anterior (cornea -> globe): 22.3 mm
Extra posterior (globe -> intfat): 3.28 mm
Plotting is disabled.

subject: AEye_2022160100395.nii.gz
Lens centroid (vox): [29.5034 65.2207 84.8828]
Globe centroid (vox): [30.0729 56.1243 85.9213]
Lens extreme idx: 375 / 799 ; coord = [29.367 67.394 84.635]
Globe posterior extreme idx: 506 / 799 ; coord = [30.671 46.572 87.012]
Cornea idx: 360 ; coord = [29.218 69.778 84.362]
Intraconal fat idx: 520 ; coord = [30.81  44.347 87.266]
Axial length (lens -> globe): 21.0 mm
✅ Cornea detected at index 360
Extra anterior (lens anterior edge -> cornea): 2.4 mm
Axial length anterior (cornea -> globe): 23.4 mm
Extra posterior (globe -> intfat): 2.24 mm
Plotting is disabled.

subject: AEye_2022160100405.nii.gz
Lens centroid (vox): [31.2143 64.5446 52.9375]
Globe centroid (vox): [30.1363 56.6667 56.5321]
Lens extreme idx: 387 / 799 ; coord = [31.343 65.487 52.508]
Globe posterior extreme idx: 500 / 799 ; coord = [28.885 47.526 60.703]
Cornea idx: 367 ; coord = [31.778 68.666 51.057]
Intraconal fat idx: 518 ; coord = [28.494 44.665 62.008]
Axial length (lens -> globe): 19.89 mm
✅ Cornea detected at index 367
Extra anterior (lens anterior edge -> cornea): 3.52 mm
Axial length anterior (cornea -> globe): 23.42 mm
Extra posterior (globe -> intfat): 3.17 mm
Plotting is disabled.

subject: AEye_2022160100407.nii.gz
Lens centroid (vox): [25.     69.3953 79.8837]
Globe centroid (vox): [25.0578 60.8896 79.4109]
Lens extreme idx: 356 / 799 ; coord = [24.993 70.414 79.94 ]
Globe posterior extreme idx: 481 / 799 ; coord = [25.128 50.546 78.836]
Cornea idx: 357 ; coord = [24.994 70.255 79.932]
Intraconal fat idx: 494 ; coord = [25.142 48.479 78.721]
Axial length (lens -> globe): 19.9 mm
❌ Cornea not found before lens anterior edge -> outlier
Skipping extra anterior computation (no valid cornea).
Skipping anterior axial length (no valid cornea or missing globe_ext_idx).
Extra posterior (globe -> intfat): 2.07 mm
Plotting is disabled.

subject: AEye_2022160100408.nii.gz
Lens centroid (vox): [35.2232 60.8036 89.8571]
Globe centroid (vox): [34.5887 52.4568 87.9045]
Lens extreme idx: 406 / 799 ; coord = [35.35  62.467 90.246]
Globe posterior extreme idx: 531 / 799 ; coord = [33.839 42.598 85.598]
Cornea idx: 425 ; coord = [35.12  59.447 89.54 ]
Intraconal fat idx: 545 ; coord = [33.67  40.373 85.078]
Axial length (lens -> globe): 20.46 mm
✅ Cornea detected at index 402
Extra anterior (lens anterior edge -> cornea): 0.65 mm
Axial length anterior (cornea -> globe): 21.12 mm
Extra posterior (globe -> intfat): 2.29 mm
Plotting is disabled.

subject: AEye_2022160100412.nii.gz
Lens centroid (vox): [33.2381 65.9524 77.9143]
Globe centroid (vox): [31.9604 57.4079 79.4233]
Lens extreme idx: 375 / 799 ; coord = [33.454 67.394 77.66 ]
Globe posterior extreme idx: 500 / 799 ; coord = [30.483 47.526 81.169]
Cornea idx: 357 ; coord = [33.882 70.255 77.154]
Intraconal fat idx: 513 ; coord = [30.174 45.459 81.533]
Axial length (lens -> globe): 20.39 mm
✅ Cornea detected at index 357
Extra anterior (lens anterior edge -> cornea): 2.94 mm
Axial length anterior (cornea -> globe): 23.33 mm
Extra posterior (globe -> intfat): 2.12 mm
Plotting is disabled.

subject: AEye_2022160100413.nii.gz
Lens centroid (vox): [32.9065 69.3271 66.1776]
Globe centroid (vox): [31.764  61.6233 69.5762]
Lens extreme idx: 356 / 799 ; coord = [33.068 70.414 65.698]
Globe posterior extreme idx: 468 / 799 ; coord = [30.428 52.612 73.552]
Cornea idx: 338 ; coord = [33.492 73.275 64.436]
Intraconal fat idx: 494 ; coord = [29.815 48.479 75.375]
Axial length (lens -> globe): 19.64 mm
✅ Cornea detected at index 338
Extra anterior (lens anterior edge -> cornea): 3.16 mm
Axial length anterior (cornea -> globe): 22.79 mm
Extra posterior (globe -> intfat): 4.56 mm
Plotting is disabled.

subject: AEye_2022160100420.nii.gz
Lens centroid (vox): [31.8025 66.7901 78.4444]
Globe centroid (vox): [31.2393 57.9928 79.3674]
Lens extreme idx: 369 / 799 ; coord = [31.902 68.348 78.281]
Globe posterior extreme idx: 487 / 799 ; coord = [30.701 49.592 80.249]
Cornea idx: 385 ; coord = [31.739 65.805 78.548]
Intraconal fat idx: 526 ; coord = [30.305 43.393 80.899]
Axial length (lens -> globe): 18.9 mm
❌ Cornea not found before lens anterior edge -> outlier
Skipping extra anterior computation (no valid cornea).
Skipping anterior axial length (no valid cornea or missing globe_ext_idx).
Extra posterior (globe -> intfat): 6.25 mm
Plotting is disabled.

subject: AEye_2022160100428.nii.gz
Missing lens or globe in 3D -> outlier

subject: AEye_2022160100429.nii.gz
Lens centroid (vox): [30.4135 65.625  83.8558]
Globe centroid (vox): [29.5855 56.566  84.4229]
Lens extreme idx: 381 / 799 ; coord = [30.488 66.441 83.805]
Globe posterior extreme idx: 512 / 799 ; coord = [28.585 45.618 85.108]
Cornea idx: 360 ; coord = [30.793 69.778 83.596]
Intraconal fat idx: 526 ; coord = [28.382 43.393 85.247]
Axial length (lens -> globe): 20.95 mm
✅ Cornea detected at index 360
Extra anterior (lens anterior edge -> cornea): 3.36 mm
Axial length anterior (cornea -> globe): 24.31 mm
Extra posterior (globe -> intfat): 2.24 mm
Plotting is disabled.

subject: AEye_2022160100432.nii.gz
Lens centroid (vox): [30.7636 58.1545 97.3273]
Globe centroid (vox): [30.4591 49.9858 96.1606]
Lens extreme idx: 425 / 799 ; coord = [30.812 59.447 97.512]
Globe posterior extreme idx: 544 / 799 ; coord = [30.107 40.532 94.81 ]
Cornea idx: 442 ; coord = [30.711 56.745 97.126]
Intraconal fat idx: 557 ; coord = [30.03  38.466 94.515]
Axial length (lens -> globe): 19.12 mm
❌ Cornea not found before lens anterior edge -> outlier
Skipping extra anterior computation (no valid cornea).
Skipping anterior axial length (no valid cornea or missing globe_ext_idx).
Extra posterior (globe -> intfat): 2.09 mm
Plotting is disabled.

subject: AEye_2022160100433.nii.gz
Lens centroid (vox): [32.2715 71.5762 77.1987]
Globe centroid (vox): [32.938  63.243  77.2717]
Lens extreme idx: 337 / 799 ; coord = [32.123 73.434 77.182]
Globe posterior extreme idx: 462 / 799 ; coord = [33.712 53.566 77.357]
Cornea idx: 319 ; coord = [31.894 76.295 77.157]
Intraconal fat idx: 482 ; coord = [33.966 50.387 77.384]
Axial length (lens -> globe): 19.93 mm
✅ Cornea detected at index 319
Extra anterior (lens anterior edge -> cornea): 2.87 mm
Axial length anterior (cornea -> globe): 22.8 mm
Extra posterior (globe -> intfat): 3.19 mm
Plotting is disabled.

subject: AEye_2022160100434.nii.gz
Missing lens or globe in 3D -> outlier

subject: AEye_2022160100436.nii.gz
Missing lens or globe in 3D -> outlier

subject: AEye_2022160100437.nii.gz
Lens centroid (vox): [32.824 68.232 64.168]
Globe centroid (vox): [31.2165 60.8319 68.4116]
Lens extreme idx: 362 / 799 ; coord = [33.091 69.461 63.463]
Globe posterior extreme idx: 474 / 799 ; coord = [29.224 51.658 73.672]
Cornea idx: 345 ; coord = [33.678 72.163 61.914]
Intraconal fat idx: 484 ; coord = [28.879 50.069 74.584]
Axial length (lens -> globe): 20.88 mm
✅ Cornea detected at index 345
Extra anterior (lens anterior edge -> cornea): 3.17 mm
Axial length anterior (cornea -> globe): 24.05 mm
Extra posterior (globe -> intfat): 1.86 mm
Plotting is disabled.

subject: AEye_2022160100438.nii.gz
Lens centroid (vox): [28.1048 63.3619 73.0095]
Globe centroid (vox): [27.6427 55.4212 76.683 ]
Lens extreme idx: 394 / 799 ; coord = [28.164 64.374 72.541]
Globe posterior extreme idx: 506 / 799 ; coord = [27.128 46.572 80.777]
Cornea idx: 376 ; coord = [28.33  67.235 71.218]
Intraconal fat idx: 520 ; coord = [26.998 44.347 81.806]
Axial length (lens -> globe): 19.64 mm
✅ Cornea detected at index 376
Extra anterior (lens anterior edge -> cornea): 3.16 mm
Axial length anterior (cornea -> globe): 22.8 mm
Extra posterior (globe -> intfat): 2.46 mm
Plotting is disabled.

subject: AEye_2022160100439.nii.gz
Lens centroid (vox): [33.7051 54.6538 87.7244]
Globe centroid (vox): [33.4275 46.9706 87.2524]
Lens extreme idx: 444 / 799 ; coord = [33.769 56.427 87.833]
Globe posterior extreme idx: 556 / 799 ; coord = [33.126 38.625 86.74 ]
Cornea idx: 467 ; coord = [33.637 52.771 87.609]
Intraconal fat idx: 595 ; coord = [32.902 32.426 86.359]
Axial length (lens -> globe): 17.85 mm
❌ Cornea not found before lens anterior edge -> outlier
Skipping extra anterior computation (no valid cornea).
Skipping anterior axial length (no valid cornea or missing globe_ext_idx).
Extra posterior (globe -> intfat): 6.21 mm
Plotting is disabled.

subject: AEye_2022160100441.nii.gz
Lens centroid (vox): [36.2095 62.3851 63.9932]
Globe centroid (vox): [35.5104 53.95   62.3664]
Lens extreme idx: 394 / 799 ; coord = [36.374 64.374 64.377]
Globe posterior extreme idx: 519 / 799 ; coord = [34.728 44.506 60.545]
Cornea idx: 395 ; coord = [36.361 64.215 64.346]
Intraconal fat idx: 537 ; coord = [34.491 41.645 59.993]
Axial length (lens -> globe): 20.3 mm
✅ Cornea detected at index 393
Extra anterior (lens anterior edge -> cornea): 0.16 mm
Axial length anterior (cornea -> globe): 20.46 mm
Extra posterior (globe -> intfat): 2.92 mm
Plotting is disabled.

subject: AEye_2022160100447.nii.gz
Lens centroid (vox): [30.2371 69.433  62.5258]
Globe centroid (vox): [28.9729 61.5115 64.6976]
Lens extreme idx: 356 / 799 ; coord = [30.394 70.414 62.257]
Globe posterior extreme idx: 468 / 799 ; coord = [27.553 52.612 67.138]
Cornea idx: 341 ; coord = [30.774 72.798 61.603]
Intraconal fat idx: 488 ; coord = [27.045 49.433 68.009]
Axial length (lens -> globe): 18.68 mm
✅ Cornea detected at index 341
Extra anterior (lens anterior edge -> cornea): 2.5 mm
Axial length anterior (cornea -> globe): 21.18 mm
Extra posterior (globe -> intfat): 3.34 mm
Plotting is disabled.

subject: AEye_2022160100450.nii.gz
Lens centroid (vox): [31.2083 65.7292 73.375 ]
Globe centroid (vox): [30.6453 57.8084 75.5151]
Lens extreme idx: 375 / 799 ; coord = [31.327 67.394 72.925]
Globe posterior extreme idx: 493 / 799 ; coord = [29.994 48.638 77.993]
Cornea idx: 376 ; coord = [31.315 67.235 72.968]
Intraconal fat idx: 513 ; coord = [29.768 45.459 78.852]
Axial length (lens -> globe): 19.47 mm
❌ Cornea not found before lens anterior edge -> outlier
Skipping extra anterior computation (no valid cornea).
Skipping anterior axial length (no valid cornea or missing globe_ext_idx).
Extra posterior (globe -> intfat): 3.3 mm
Plotting is disabled.

subject: AEye_2022160100452.nii.gz
Lens centroid (vox): [29.4672 63.1885 88.0246]
Globe centroid (vox): [30.7545 55.1063 89.0695]
Lens extreme idx: 394 / 799 ; coord = [29.278 64.374 87.871]
Globe posterior extreme idx: 512 / 799 ; coord = [32.266 45.618 90.296]
Cornea idx: 370 ; coord = [28.671 68.189 87.378]
Intraconal fat idx: 526 ; coord = [32.62  43.393 90.584]
Axial length (lens -> globe): 19.15 mm
✅ Cornea detected at index 370
Extra anterior (lens anterior edge -> cornea): 3.89 mm
Axial length anterior (cornea -> globe): 23.04 mm
Extra posterior (globe -> intfat): 2.27 mm
Plotting is disabled.

subject: AEye_2022160100458.nii.gz
Lens centroid (vox): [28.626  56.4351 96.6412]
Globe centroid (vox): [27.7512 48.4645 94.7133]
Lens extreme idx: 431 / 799 ; coord = [28.852 58.493 97.139]
Globe posterior extreme idx: 550 / 799 ; coord = [26.776 39.578 92.564]
Cornea idx: 417 ; coord = [29.096 60.718 97.677]
Intraconal fat idx: 576 ; coord = [26.322 35.446 91.564]
Axial length (lens -> globe): 19.57 mm
✅ Cornea detected at index 417
Extra anterior (lens anterior edge -> cornea): 2.3 mm
Axial length anterior (cornea -> globe): 21.87 mm
Extra posterior (globe -> intfat): 4.28 mm
Plotting is disabled.

subject: AEye_2022160100461.nii.gz
Lens centroid (vox): [31.5699 57.6882 80.1828]
Globe centroid (vox): [30.6446 49.3802 80.3564]
Lens extreme idx: 425 / 799 ; coord = [31.766 59.447 80.146]
Globe posterior extreme idx: 550 / 799 ; coord = [29.553 39.578 80.561]
Cornea idx: 407 ; coord = [32.084 62.308 80.086]
Intraconal fat idx: 582 ; coord = [28.986 34.492 80.668]
Axial length (lens -> globe): 20.0 mm
✅ Cornea detected at index 407
Extra anterior (lens anterior edge -> cornea): 2.88 mm
Axial length anterior (cornea -> globe): 22.88 mm
Extra posterior (globe -> intfat): 5.12 mm
Plotting is disabled.

subject: AEye_2022160100462.nii.gz
Lens centroid (vox): [28.9714 65.5524 71.3048]
Globe centroid (vox): [30.431  57.7013 75.6208]
Lens extreme idx: 378 / 799 ; coord = [28.718 66.917 70.554]
Globe posterior extreme idx: 493 / 799 ; coord = [32.116 48.638 80.603]
Cornea idx: 362 ; coord = [28.245 69.461 69.156]
Intraconal fat idx: 507 ; coord = [32.53  46.413 81.826]
Axial length (lens -> globe): 21.39 mm
✅ Cornea detected at index 362
Extra anterior (lens anterior edge -> cornea): 2.98 mm
Axial length anterior (cornea -> globe): 24.37 mm
Extra posterior (globe -> intfat): 2.6 mm
Plotting is disabled.

subject: AEye_2022160100468.nii.gz
Lens centroid (vox): [27.1533 63.0657 71.9854]
Globe centroid (vox): [26.5171 55.1245 74.1243]
Lens extreme idx: 391 / 799 ; coord = [27.296 64.851 71.505]
Globe posterior extreme idx: 512 / 799 ; coord = [25.756 45.618 76.685]
Cornea idx: 413 ; coord = [27.016 61.354 72.446]
Intraconal fat idx: 526 ; coord = [25.577 43.393 77.284]
Axial length (lens -> globe): 19.98 mm
❌ Cornea not found before lens anterior edge -> outlier
Skipping extra anterior computation (no valid cornea).
Skipping anterior axial length (no valid cornea or missing globe_ext_idx).
Extra posterior (globe -> intfat): 2.31 mm
Plotting is disabled.

subject: AEye_2022160100469.nii.gz
Lens centroid (vox): [29.7456 68.2281 66.1053]
Globe centroid (vox): [28.1552 60.7694 67.6436]
Lens extreme idx: 362 / 799 ; coord = [30.008 69.461 65.851]
Globe posterior extreme idx: 474 / 799 ; coord = [26.212 51.658 69.523]
Cornea idx: 345 ; coord = [30.585 72.163 65.294]
Intraconal fat idx: 494 ; coord = [25.535 48.479 70.178]
Axial length (lens -> globe): 18.57 mm
✅ Cornea detected at index 345
Extra anterior (lens anterior edge -> cornea): 2.82 mm
Axial length anterior (cornea -> globe): 21.39 mm
Extra posterior (globe -> intfat): 3.32 mm
Plotting is disabled.

subject: AEye_2022160100470.nii.gz
Lens centroid (vox): [25.4118 77.7294 81.6588]
Globe centroid (vox): [25.0867 69.2403 80.8734]
Lens extreme idx: 299 / 799 ; coord = [25.479 79.474 81.82 ]
Globe posterior extreme idx: 418 / 799 ; coord = [24.754 60.559 80.07 ]
Cornea idx: 286 ; coord = [25.558 81.541 82.011]
Intraconal fat idx: 444 ; coord = [24.596 56.427 79.688]
Axial length (lens -> globe): 19.01 mm
✅ Cornea detected at index 286
Extra anterior (lens anterior edge -> cornea): 2.08 mm
Axial length anterior (cornea -> globe): 21.09 mm
Extra posterior (globe -> intfat): 4.15 mm
Plotting is disabled.

subject: AEye_2022160100473.nii.gz
Lens centroid (vox): [39.9444 63.3148 56.3333]
Globe centroid (vox): [39.1315 54.7512 58.7835]
Lens extreme idx: 394 / 799 ; coord = [40.045 64.374 56.03 ]
Globe posterior extreme idx: 514 / 799 ; coord = [38.234 45.3   61.488]
Cornea idx: 376 ; coord = [40.317 67.235 55.212]
Intraconal fat idx: 532 ; coord = [37.963 42.439 62.306]
Axial length (lens -> globe): 19.92 mm
✅ Cornea detected at index 376
Extra anterior (lens anterior edge -> cornea): 2.99 mm
Axial length anterior (cornea -> globe): 22.91 mm
Extra posterior (globe -> intfat): 2.99 mm
Plotting is disabled.

subject: AEye_2022160100476.nii.gz
Lens centroid (vox): [26.5238 65.5476 75.9524]
Globe centroid (vox): [25.6972 56.774  75.064 ]
Lens extreme idx: 381 / 799 ; coord = [26.608 66.441 76.043]
Globe posterior extreme idx: 506 / 799 ; coord = [24.736 46.572 74.031]
Cornea idx: 398 ; coord = [26.353 63.738 75.769]
Intraconal fat idx: 513 ; coord = [24.631 45.459 73.918]
Axial length (lens -> globe): 20.06 mm
❌ Cornea not found before lens anterior edge -> outlier
Skipping extra anterior computation (no valid cornea).
Skipping anterior axial length (no valid cornea or missing globe_ext_idx).
Extra posterior (globe -> intfat): 1.12 mm
Plotting is disabled.

subject: AEye_2022160100477.nii.gz
Lens centroid (vox): [37.5694 78.0139 56.5417]
Globe centroid (vox): [33.5137 70.7172 57.8402]
Lens extreme idx: 326 / 799 ; coord = [38.359 79.435 56.289]
Globe posterior extreme idx: 442 / 799 ; coord = [28.952 62.51  59.301]
Cornea idx: 319 ; coord = [38.927 80.457 56.107]
Intraconal fat idx: 484 ; coord = [25.546 56.382 60.391]
Axial length (lens -> globe): 19.6 mm
✅ Cornea detected at index 319
Extra anterior (lens anterior edge -> cornea): 1.18 mm
Axial length anterior (cornea -> globe): 20.78 mm
Extra posterior (globe -> intfat): 7.1 mm
Plotting is disabled.

subject: AEye_2022160100480.nii.gz
Lens centroid (vox): [29.3588 58.687  92.5725]
Globe centroid (vox): [29.9853 49.6777 92.5432]
Lens extreme idx: 419 / 799 ; coord = [29.24  60.401 92.578]
Globe posterior extreme idx: 550 / 799 ; coord = [30.688 39.578 92.51 ]
Cornea idx: 398 ; coord = [29.007 63.738 92.589]
Intraconal fat idx: 570 ; coord = [30.909 36.399 92.5  ]
Axial length (lens -> globe): 20.87 mm
✅ Cornea detected at index 398
Extra anterior (lens anterior edge -> cornea): 3.35 mm
Axial length anterior (cornea -> globe): 24.22 mm
Extra posterior (globe -> intfat): 3.19 mm
Plotting is disabled.

subject: AEye_2022160100481.nii.gz
Missing lens or globe in 3D -> outlier

subject: AEye_2022160100483.nii.gz
Lens centroid (vox): [34.7218 72.4737 59.3684]
Globe centroid (vox): [33.9461 64.1611 59.0711]
Lens extreme idx: 331 / 799 ; coord = [34.9   74.388 59.437]
Globe posterior extreme idx: 456 / 799 ; coord = [33.046 54.519 58.726]
Cornea idx: 354 ; coord = [34.559 70.732 59.306]
Intraconal fat idx: 475 ; coord = [32.765 51.499 58.618]
Axial length (lens -> globe): 19.97 mm
✅ Cornea detected at index 313
Extra anterior (lens anterior edge -> cornea): 2.88 mm
Axial length anterior (cornea -> globe): 22.84 mm
Extra posterior (globe -> intfat): 3.04 mm
Plotting is disabled.

subject: AEye_2022160100484.nii.gz
Lens centroid (vox): [36.1832 67.5725 53.6718]
Globe centroid (vox): [34.9121 60.2208 56.7038]
Lens extreme idx: 362 / 799 ; coord = [36.51  69.461 52.893]
Globe posterior extreme idx: 471 / 799 ; coord = [33.514 52.135 60.038]
Cornea idx: 351 ; coord = [36.812 71.209 52.172]
Intraconal fat idx: 482 ; coord = [33.212 50.387 60.76 ]
Axial length (lens -> globe): 18.98 mm
✅ Cornea detected at index 351
Extra anterior (lens anterior edge -> cornea): 1.92 mm
Axial length anterior (cornea -> globe): 20.89 mm
Extra posterior (globe -> intfat): 1.92 mm
Plotting is disabled.

subject: AEye_2022160100485.nii.gz
Lens centroid (vox): [30.971  57.8333 95.1522]
Globe centroid (vox): [30.2684 48.8133 95.4183]
Lens extreme idx: 425 / 799 ; coord = [31.097 59.447 95.105]
Globe posterior extreme idx: 556 / 799 ; coord = [29.475 38.625 95.719]
Cornea idx: 423 ; coord = [31.121 59.765 95.095]
Intraconal fat idx: 564 ; coord = [29.376 37.353 95.756]
Axial length (lens -> globe): 20.89 mm
✅ Cornea detected at index 423
Extra anterior (lens anterior edge -> cornea): 0.32 mm
Axial length anterior (cornea -> globe): 21.21 mm
Extra posterior (globe -> intfat): 1.28 mm
Plotting is disabled.

subject: AEye_2022160100486.nii.gz
Missing lens or globe in 3D -> outlier

subject: AEye_2022160100490.nii.gz
Lens centroid (vox): [27.2308 73.9808 70.2308]
Globe centroid (vox): [27.2173 65.0488 70.4694]
Lens extreme idx: 325 / 799 ; coord = [27.233 75.342 70.194]
Globe posterior extreme idx: 456 / 799 ; coord = [27.201 54.519 70.751]
Cornea idx: 316 ; coord = [27.235 76.772 70.156]
Intraconal fat idx: 469 ; coord = [27.198 52.453 70.806]
Axial length (lens -> globe): 20.83 mm
✅ Cornea detected at index 316
Extra anterior (lens anterior edge -> cornea): 1.43 mm
Axial length anterior (cornea -> globe): 22.26 mm
Extra posterior (globe -> intfat): 2.07 mm
Plotting is disabled.

subject: AEye_2022160100493.nii.gz
Lens centroid (vox): [33.     64.     93.7143]
Globe centroid (vox): [32.2914 54.8156 93.6653]
Lens extreme idx: 394 / 799 ; coord = [33.029 64.374 93.716]
Globe posterior extreme idx: 519 / 799 ; coord = [31.496 44.506 93.61 ]
Cornea idx: 395 ; coord = [33.017 64.215 93.715]
Intraconal fat idx: 526 ; coord = [31.41  43.393 93.604]
Axial length (lens -> globe): 19.93 mm
✅ Cornea detected at index 379
Extra anterior (lens anterior edge -> cornea): 2.39 mm
Axial length anterior (cornea -> globe): 22.32 mm
Extra posterior (globe -> intfat): 1.12 mm
Plotting is disabled.

subject: AEye_2022160100494.nii.gz
Lens centroid (vox): [32.9922 48.9453 86.2578]
Globe centroid (vox): [32.66   39.9071 85.4162]
Lens extreme idx: 482 / 799 ; coord = [33.045 50.387 86.392]
Globe posterior extreme idx: 609 / 799 ; coord = [32.303 30.2   84.512]
Cornea idx: 499 ; coord = [32.946 47.685 86.14 ]
Intraconal fat idx: 626 ; coord = [32.204 27.498 84.261]
Axial length (lens -> globe): 20.29 mm
✅ Cornea detected at index 467
Extra anterior (lens anterior edge -> cornea): 2.4 mm
Axial length anterior (cornea -> globe): 22.68 mm
Extra posterior (globe -> intfat): 2.72 mm
Plotting is disabled.

subject: AEye_2022160100497.nii.gz
Lens centroid (vox): [35.1382 81.6974 64.2171]
Globe centroid (vox): [34.2917 73.3686 66.3831]
Lens extreme idx: 274 / 799 ; coord = [35.316 83.448 63.762]
Globe posterior extreme idx: 399 / 799 ; coord = [33.297 63.579 68.929]
Cornea idx: 275 ; coord = [35.3   83.289 63.803]
Intraconal fat idx: 413 ; coord = [33.071 61.354 69.508]
Axial length (lens -> globe): 20.63 mm
✅ Cornea detected at index 273
Extra anterior (lens anterior edge -> cornea): 0.17 mm
Axial length anterior (cornea -> globe): 20.79 mm
Extra posterior (globe -> intfat): 2.31 mm
Plotting is disabled.

subject: AEye_2022160100499.nii.gz
Lens centroid (vox): [30.8932 54.1068 93.5146]
Globe centroid (vox): [30.0186 45.5063 93.2484]
Lens extreme idx: 450 / 799 ; coord = [31.032 55.473 93.557]
Globe posterior extreme idx: 575 / 799 ; coord = [29.012 35.605 92.942]
Cornea idx: 433 ; coord = [31.307 58.175 93.64 ]
Intraconal fat idx: 582 ; coord = [28.899 34.492 92.908]
Axial length (lens -> globe): 19.98 mm
✅ Cornea detected at index 433
Extra anterior (lens anterior edge -> cornea): 2.72 mm
Axial length anterior (cornea -> globe): 22.7 mm
Extra posterior (globe -> intfat): 1.12 mm
Plotting is disabled.

subject: AEye_2022160100506.nii.gz
Lens centroid (vox): [30.365  61.4453 78.6569]
Globe centroid (vox): [29.3113 53.2841 80.0967]
Lens extreme idx: 400 / 799 ; coord = [30.62  63.421 78.308]
Globe posterior extreme idx: 519 / 799 ; coord = [28.178 44.506 81.645]
Cornea idx: 389 ; coord = [30.846 65.169 78.   ]
Intraconal fat idx: 538 ; coord = [27.788 41.486 82.178]
Axial length (lens -> globe): 19.36 mm
✅ Cornea detected at index 389
Extra anterior (lens anterior edge -> cornea): 1.79 mm
Axial length anterior (cornea -> globe): 21.15 mm
Extra posterior (globe -> intfat): 3.09 mm
Plotting is disabled.

subject: AEye_2022160100507.nii.gz
Lens centroid (vox): [24.3889 53.0278 95.5556]
Globe centroid (vox): [25.0483 46.5368 90.6892]
Lens extreme idx: 457 / 799 ; coord = [24.254 54.36  96.555]
Globe posterior extreme idx: 549 / 799 ; coord = [25.739 39.737 85.592]
Cornea idx: 440 ; coord = [23.979 57.063 98.58 ]
Intraconal fat idx: 559 ; coord = [25.9   38.148 84.4  ]
Axial length (lens -> globe): 18.34 mm
✅ Cornea detected at index 440
Extra anterior (lens anterior edge -> cornea): 3.39 mm
Axial length anterior (cornea -> globe): 21.73 mm
Extra posterior (globe -> intfat): 1.99 mm
Plotting is disabled.

subject: AEye_2022160100508.nii.gz
Lens centroid (vox): [ 35.7622  60.6707 107.4878]
Globe centroid (vox): [ 35.2034  52.8861 104.5705]
Lens extreme idx: 406 / 799 ; coord = [ 35.891  62.467 108.161]
Globe posterior extreme idx: 525 / 799 ; coord = [ 34.533  43.552 101.072]
Cornea idx: 391 ; coord = [ 36.062  64.851 109.054]
Intraconal fat idx: 538 ; coord = [ 34.385  41.486 100.298]
Axial length (lens -> globe): 20.25 mm
✅ Cornea detected at index 391
Extra anterior (lens anterior edge -> cornea): 2.55 mm
Axial length anterior (cornea -> globe): 22.8 mm
Extra posterior (globe -> intfat): 2.21 mm
Plotting is disabled.

subject: AEye_2022160100514.nii.gz
Lens centroid (vox): [38.9444 57.5278 75.625 ]
Globe centroid (vox): [37.7088 49.6429 76.0886]
Lens extreme idx: 431 / 799 ; coord = [39.096 58.493 75.568]
Globe posterior extreme idx: 544 / 799 ; coord = [36.281 40.532 76.624]
Cornea idx: 410 ; coord = [39.619 61.831 75.372]
Intraconal fat idx: 608 ; coord = [34.687 30.359 77.222]
Axial length (lens -> globe): 18.21 mm
✅ Cornea detected at index 410
Extra anterior (lens anterior edge -> cornea): 3.38 mm
Axial length anterior (cornea -> globe): 21.6 mm
Extra posterior (globe -> intfat): 10.31 mm
Plotting is disabled.

subject: AEye_2022160100515.nii.gz
Missing lens or globe in 3D -> outlier

subject: AEye_2022160100518.nii.gz
Lens centroid (vox): [26.48  61.512 82.088]
Globe centroid (vox): [25.9765 53.5354 81.6479]
Lens extreme idx: 400 / 799 ; coord = [26.6   63.421 82.193]
Globe posterior extreme idx: 519 / 799 ; coord = [25.407 44.506 81.15 ]
Cornea idx: 423 ; coord = [26.37  59.765 81.992]
Intraconal fat idx: 538 ; coord = [25.216 41.486 80.983]
Axial length (lens -> globe): 18.98 mm
❌ Cornea not found before lens anterior edge -> outlier
Skipping extra anterior computation (no valid cornea).
Skipping anterior axial length (no valid cornea or missing globe_ext_idx).
Extra posterior (globe -> intfat): 3.03 mm
Plotting is disabled.

subject: AEye_2022160100520.nii.gz
Lens centroid (vox): [28.5714 71.3516 61.956 ]
Globe centroid (vox): [27.1479 63.11   64.452 ]
Lens extreme idx: 343 / 799 ; coord = [28.766 72.481 61.614]
Globe posterior extreme idx: 462 / 799 ; coord = [25.499 53.566 67.342]
Cornea idx: 326 ; coord = [29.233 75.183 60.796]
Intraconal fat idx: 488 ; coord = [24.786 49.433 68.594]
Axial length (lens -> globe): 20.03 mm
✅ Cornea detected at index 326
Extra anterior (lens anterior edge -> cornea): 2.86 mm
Axial length anterior (cornea -> globe): 22.89 mm
Extra posterior (globe -> intfat): 4.38 mm
Plotting is disabled.

subject: AEye_2022160100521.nii.gz
Lens centroid (vox): [29.7319 73.0217 65.7029]
Globe centroid (vox): [29.2846 64.6243 65.0436]
Lens extreme idx: 331 / 799 ; coord = [29.805 74.388 65.81 ]
Globe posterior extreme idx: 456 / 799 ; coord = [28.746 54.519 64.25 ]
Cornea idx: 313 ; coord = [29.957 77.249 66.035]
Intraconal fat idx: 463 ; coord = [28.687 53.407 64.163]
Axial length (lens -> globe): 19.96 mm
✅ Cornea detected at index 313
Extra anterior (lens anterior edge -> cornea): 2.87 mm
Axial length anterior (cornea -> globe): 22.83 mm
Extra posterior (globe -> intfat): 1.12 mm
Plotting is disabled.

subject: AEye_2022160100522.nii.gz
Lens centroid (vox): [31.3455 60.2273 75.3818]
Globe centroid (vox): [30.4856 51.5934 76.7956]
Lens extreme idx: 413 / 799 ; coord = [31.458 61.354 75.197]
Globe posterior extreme idx: 537 / 799 ; coord = [29.495 41.645 78.425]
Cornea idx: 389 ; coord = [31.838 65.169 74.573]
Intraconal fat idx: 576 ; coord = [28.877 35.446 79.44 ]
Axial length (lens -> globe): 20.07 mm
✅ Cornea detected at index 389
Extra anterior (lens anterior edge -> cornea): 3.88 mm
Axial length anterior (cornea -> globe): 23.95 mm
Extra posterior (globe -> intfat): 6.31 mm
Plotting is disabled.

subject: AEye_2022160100524.nii.gz
Lens centroid (vox): [36.9083 67.8333 75.7917]
Globe centroid (vox): [36.5819 59.4561 78.282 ]
Lens extreme idx: 362 / 799 ; coord = [36.972 69.461 75.308]
Globe posterior extreme idx: 481 / 799 ; coord = [36.235 50.546 80.931]
Cornea idx: 379 ; coord = [36.866 66.758 76.111]
Intraconal fat idx: 494 ; coord = [36.154 48.479 81.545]
Axial length (lens -> globe): 19.75 mm
✅ Cornea detected at index 361
Extra anterior (lens anterior edge -> cornea): 0.17 mm
Axial length anterior (cornea -> globe): 19.91 mm
Extra posterior (globe -> intfat): 2.16 mm
Plotting is disabled.

subject: AEye_2022160100528.nii.gz
Lens centroid (vox): [35.4219 67.9141 48.6484]
Globe centroid (vox): [34.6469 60.0771 51.3765]
Lens extreme idx: 362 / 799 ; coord = [35.575 69.461 48.11 ]
Globe posterior extreme idx: 481 / 799 ; coord = [33.704 50.546 54.694]
Cornea idx: 359 ; coord = [35.622 69.937 47.944]
Intraconal fat idx: 507 ; coord = [33.296 46.413 56.133]
Axial length (lens -> globe): 20.12 mm
✅ Cornea detected at index 359
Extra anterior (lens anterior edge -> cornea): 0.51 mm
Axial length anterior (cornea -> globe): 20.62 mm
Extra posterior (globe -> intfat): 4.39 mm
Plotting is disabled.

subject: AEye_2022160100532.nii.gz
Lens centroid (vox): [36.124  65.6512 70.0078]
Globe centroid (vox): [34.4889 57.7598 71.307 ]
Lens extreme idx: 375 / 799 ; coord = [36.485 67.394 69.721]
Globe posterior extreme idx: 493 / 799 ; coord = [32.599 48.638 72.809]
Cornea idx: 360 ; coord = [36.979 69.778 69.328]
Intraconal fat idx: 507 ; coord = [32.138 46.413 73.175]
Axial length (lens -> globe): 19.4 mm
✅ Cornea detected at index 360
Extra anterior (lens anterior edge -> cornea): 2.47 mm
Axial length anterior (cornea -> globe): 21.87 mm
Extra posterior (globe -> intfat): 2.3 mm
Plotting is disabled.

subject: AEye_2022160100536.nii.gz
Lens centroid (vox): [44.9844 66.0781 85.4219]
Globe centroid (vox): [43.6171 57.8322 85.3103]
Lens extreme idx: 369 / 799 ; coord = [45.361 68.348 85.453]
Globe posterior extreme idx: 493 / 799 ; coord = [42.093 48.638 85.186]
Cornea idx: 354 ; coord = [45.756 70.732 85.485]
Intraconal fat idx: 513 ; coord = [41.566 45.459 85.143]
Axial length (lens -> globe): 19.98 mm
✅ Cornea detected at index 354
Extra anterior (lens anterior edge -> cornea): 2.42 mm
Axial length anterior (cornea -> globe): 22.4 mm
Extra posterior (globe -> intfat): 3.22 mm
Plotting is disabled.

subject: AEye_2022160100537.nii.gz
Lens centroid (vox): [31.6493 54.8284 90.1343]
Globe centroid (vox): [30.1521 46.1687 90.2408]
Lens extreme idx: 444 / 799 ; coord = [31.926 56.427 90.115]
Globe posterior extreme idx: 569 / 799 ; coord = [28.491 36.558 90.359]
Cornea idx: 426 ; coord = [32.42  59.288 90.079]
Intraconal fat idx: 582 ; coord = [28.133 34.492 90.384]
Axial length (lens -> globe): 20.16 mm
✅ Cornea detected at index 426
Extra anterior (lens anterior edge -> cornea): 2.9 mm
Axial length anterior (cornea -> globe): 23.07 mm
Extra posterior (globe -> intfat): 2.1 mm
Plotting is disabled.

subject: AEye_2022160100539.nii.gz
Lens centroid (vox): [32.5733 75.6    68.3733]
Globe centroid (vox): [31.4134 66.8126 69.4383]
Lens extreme idx: 312 / 799 ; coord = [32.812 77.408 68.154]
Globe posterior extreme idx: 437 / 799 ; coord = [30.189 57.539 70.562]
Cornea idx: 291 ; coord = [33.253 80.746 67.75 ]
Intraconal fat idx: 463 ; coord = [29.644 53.407 71.063]
Axial length (lens -> globe): 20.19 mm
✅ Cornea detected at index 291
Extra anterior (lens anterior edge -> cornea): 3.39 mm
Axial length anterior (cornea -> globe): 23.58 mm
Extra posterior (globe -> intfat): 4.2 mm
Plotting is disabled.

subject: AEye_2022160100540.nii.gz
Lens centroid (vox): [34.1154 66.     64.4872]
Globe centroid (vox): [31.6797 58.5348 65.8501]
Lens extreme idx: 375 / 799 ; coord = [34.57  67.394 64.233]
Globe posterior extreme idx: 481 / 799 ; coord = [29.073 50.546 67.309]
Cornea idx: 392 ; coord = [33.689 64.692 64.726]
Intraconal fat idx: 507 ; coord = [27.725 46.413 68.063]
Axial length (lens -> globe): 17.99 mm
✅ Cornea detected at index 361
Extra anterior (lens anterior edge -> cornea): 2.38 mm
Axial length anterior (cornea -> globe): 20.36 mm
Extra posterior (globe -> intfat): 4.41 mm
Plotting is disabled.

subject: AEye_2022160100543.nii.gz
Lens centroid (vox): [26.8675 71.     49.7831]
Globe centroid (vox): [28.1553 63.4578 52.7031]
Lens extreme idx: 343 / 799 ; coord = [26.615 72.481 49.21 ]
Globe posterior extreme idx: 456 / 799 ; coord = [29.681 54.519 56.164]
Cornea idx: 328 ; coord = [26.208 74.865 48.287]
Intraconal fat idx: 488 ; coord = [30.55  49.433 58.133]
Axial length (lens -> globe): 19.5 mm
✅ Cornea detected at index 328
Extra anterior (lens anterior edge -> cornea): 2.59 mm
Axial length anterior (cornea -> globe): 22.09 mm
Extra posterior (globe -> intfat): 5.52 mm
Plotting is disabled.

subject: AEye_2022160100544.nii.gz
Lens centroid (vox): [26.4737 66.8333 76.2281]
Globe centroid (vox): [25.4338 59.5217 79.2367]
Lens extreme idx: 369 / 799 ; coord = [26.689 68.348 75.605]
Globe posterior extreme idx: 474 / 799 ; coord = [24.315 51.658 82.472]
Cornea idx: 354 ; coord = [27.028 70.732 74.624]
Intraconal fat idx: 494 ; coord = [23.863 48.479 83.781]
Axial length (lens -> globe): 18.2 mm
✅ Cornea detected at index 354
Extra anterior (lens anterior edge -> cornea): 2.6 mm
Axial length anterior (cornea -> globe): 20.8 mm
Extra posterior (globe -> intfat): 3.47 mm
Plotting is disabled.

subject: AEye_2022160100545.nii.gz
Lens centroid (vox): [45.3081 61.6628 85.7907]
Globe centroid (vox): [44.4188 53.0219 86.2447]
Lens extreme idx: 400 / 799 ; coord = [45.489 63.421 85.698]
Globe posterior extreme idx: 531 / 799 ; coord = [43.346 42.598 86.792]
Cornea idx: 379 ; coord = [45.833 66.758 85.523]
Intraconal fat idx: 551 ; coord = [43.019 39.419 86.959]
Axial length (lens -> globe): 20.96 mm
✅ Cornea detected at index 379
Extra anterior (lens anterior edge -> cornea): 3.36 mm
Axial length anterior (cornea -> globe): 24.32 mm
Extra posterior (globe -> intfat): 3.2 mm
Plotting is disabled.

subject: AEye_2022160100547.nii.gz
Lens centroid (vox): [29.1418 66.8511 61.6596]
Globe centroid (vox): [29.1544 59.0489 64.1606]
Lens extreme idx: 369 / 799 ; coord = [29.139 68.348 61.18 ]
Globe posterior extreme idx: 481 / 799 ; coord = [29.168 50.546 66.886]
Cornea idx: 370 ; coord = [29.14  68.189 61.231]
Intraconal fat idx: 501 ; coord = [29.173 47.367 67.905]
Axial length (lens -> globe): 18.69 mm
✅ Cornea detected at index 353
Extra anterior (lens anterior edge -> cornea): 2.67 mm
Axial length anterior (cornea -> globe): 21.37 mm
Extra posterior (globe -> intfat): 3.34 mm
Plotting is disabled.

subject: AEye_2022160100549.nii.gz
Lens centroid (vox): [31.3972 74.8723 77.9504]
Globe centroid (vox): [30.3937 67.069  80.2289]
Lens extreme idx: 318 / 799 ; coord = [31.601 76.454 77.488]
Globe posterior extreme idx: 430 / 799 ; coord = [29.311 58.652 82.687]
Cornea idx: 297 ; coord = [32.03  79.792 76.514]
Intraconal fat idx: 457 ; coord = [28.759 54.36  83.94 ]
Axial length (lens -> globe): 18.69 mm
✅ Cornea detected at index 297
Extra anterior (lens anterior edge -> cornea): 3.5 mm
Axial length anterior (cornea -> globe): 22.19 mm
Extra posterior (globe -> intfat): 4.5 mm
Plotting is disabled.

subject: AEye_2022160100551.nii.gz
Lens centroid (vox): [38.6  54.71 69.7 ]
Globe centroid (vox): [37.7066 46.5121 70.2179]
Lens extreme idx: 444 / 799 ; coord = [38.787 56.427 69.592]
Globe posterior extreme idx: 569 / 799 ; coord = [36.622 36.558 70.847]
Cornea idx: 454 ; coord = [38.614 54.837 69.692]
Intraconal fat idx: 576 ; coord = [36.5   35.446 70.917]
Axial length (lens -> globe): 20.03 mm
❌ Cornea not found before lens anterior edge -> outlier
Skipping extra anterior computation (no valid cornea).
Skipping anterior axial length (no valid cornea or missing globe_ext_idx).
Extra posterior (globe -> intfat): 1.12 mm
Plotting is disabled.

subject: AEye_2022160100552.nii.gz
Lens centroid (vox): [28.3413 73.7778 52.6587]
Globe centroid (vox): [28.8705 65.1981 54.0827]
Lens extreme idx: 325 / 799 ; coord = [28.245 75.342 52.399]
Globe posterior extreme idx: 449 / 799 ; coord = [29.461 55.632 55.67 ]
Cornea idx: 322 ; coord = [28.215 75.819 52.32 ]
Intraconal fat idx: 469 ; coord = [29.657 52.453 56.198]
Axial length (lens -> globe): 20.02 mm
✅ Cornea detected at index 322
Extra anterior (lens anterior edge -> cornea): 0.48 mm
Axial length anterior (cornea -> globe): 20.5 mm
Extra posterior (globe -> intfat): 3.23 mm
Plotting is disabled.

subject: AEye_2022160100556.nii.gz
Lens centroid (vox): [26.1932 68.25   70.125 ]
Globe centroid (vox): [25.6451 59.6607 70.8815]
Lens extreme idx: 362 / 799 ; coord = [26.27  69.461 70.018]
Globe posterior extreme idx: 487 / 799 ; coord = [25.003 49.592 71.768]
Cornea idx: 379 ; coord = [26.098 66.758 70.256]
Intraconal fat idx: 501 ; coord = [24.861 47.367 71.964]
Axial length (lens -> globe): 19.99 mm
✅ Cornea detected at index 347
Extra anterior (lens anterior edge -> cornea): 2.4 mm
Axial length anterior (cornea -> globe): 22.38 mm
Extra posterior (globe -> intfat): 2.24 mm
Plotting is disabled.

subject: AEye_2022160100557.nii.gz
Lens centroid (vox): [25.3486 73.6514 56.7706]
Globe centroid (vox): [25.881  66.7348 60.0079]
Lens extreme idx: 325 / 799 ; coord = [25.219 75.342 55.979]
Globe posterior extreme idx: 430 / 799 ; coord = [26.503 58.652 63.791]
Cornea idx: 339 ; coord = [25.39  73.116 57.021]
Intraconal fat idx: 450 ; coord = [26.748 55.473 65.279]
Axial length (lens -> globe): 18.47 mm
✅ Cornea detected at index 313
Extra anterior (lens anterior edge -> cornea): 2.11 mm
Axial length anterior (cornea -> globe): 20.58 mm
Extra posterior (globe -> intfat): 3.52 mm
Plotting is disabled.

subject: AEye_2022160100560.nii.gz
Lens centroid (vox): [20.7554 74.9281 67.7914]
Globe centroid (vox): [20.2135 66.8559 67.3158]
Lens extreme idx: 318 / 799 ; coord = [20.858 76.454 67.881]
Globe posterior extreme idx: 437 / 799 ; coord = [19.588 57.539 66.767]
Cornea idx: 310 ; coord = [20.943 77.726 67.956]
Intraconal fat idx: 463 ; coord = [19.311 53.407 66.523]
Axial length (lens -> globe): 18.99 mm
✅ Cornea detected at index 310
Extra anterior (lens anterior edge -> cornea): 1.28 mm
Axial length anterior (cornea -> globe): 20.27 mm
Extra posterior (globe -> intfat): 4.15 mm
Plotting is disabled.

subject: AEye_2022160100561.nii.gz
Lens centroid (vox): [29.463  71.6481 86.1111]
Globe centroid (vox): [28.594  63.0388 83.255 ]
Lens extreme idx: 337 / 799 ; coord = [29.643 73.434 86.704]
Globe posterior extreme idx: 449 / 799 ; coord = [27.847 55.632 80.798]
Cornea idx: 316 ; coord = [29.98  76.772 87.811]
Intraconal fat idx: 457 ; coord = [27.718 54.36  80.376]
Axial length (lens -> globe): 18.84 mm
✅ Cornea detected at index 316
Extra anterior (lens anterior edge -> cornea): 3.53 mm
Axial length anterior (cornea -> globe): 22.38 mm
Extra posterior (globe -> intfat): 1.35 mm
Plotting is disabled.

subject: AEye_2022160100569.nii.gz
Lens centroid (vox): [37.2837 64.695  70.6383]
Globe centroid (vox): [36.5599 56.0569 70.2719]
Lens extreme idx: 381 / 799 ; coord = [37.43  66.441 70.712]
Globe posterior extreme idx: 512 / 799 ; coord = [35.685 45.618 69.829]
Cornea idx: 404 ; coord = [37.124 62.785 70.557]
Intraconal fat idx: 545 ; coord = [35.246 40.373 69.607]
Axial length (lens -> globe): 20.91 mm
✅ Cornea detected at index 379
Extra anterior (lens anterior edge -> cornea): 0.32 mm
Axial length anterior (cornea -> globe): 21.23 mm
Extra posterior (globe -> intfat): 5.27 mm
Plotting is disabled.

subject: AEye_2022160100571.nii.gz
Lens centroid (vox): [31.6562 66.8125 73.7812]
Globe centroid (vox): [30.4436 58.6552 74.1667]
Lens extreme idx: 369 / 799 ; coord = [31.885 68.348 73.709]
Globe posterior extreme idx: 487 / 799 ; coord = [29.096 49.592 74.595]
Cornea idx: 354 ; coord = [32.239 70.732 73.596]
Intraconal fat idx: 507 ; coord = [28.624 46.413 74.745]
Axial length (lens -> globe): 18.98 mm
✅ Cornea detected at index 354
Extra anterior (lens anterior edge -> cornea): 2.41 mm
Axial length anterior (cornea -> globe): 21.4 mm
Extra posterior (globe -> intfat): 3.22 mm
Plotting is disabled.

subject: AEye_2022160100574.nii.gz
Lens centroid (vox): [30.5859 62.25   97.0391]
Globe centroid (vox): [29.9967 54.5038 93.3832]
Lens extreme idx: 400 / 799 ; coord = [30.675 63.421 97.592]
Globe posterior extreme idx: 512 / 799 ; coord = [29.321 45.618 89.19 ]
Cornea idx: 364 ; coord = [ 31.11   69.143 100.292]
Intraconal fat idx: 538 ; coord = [29.006 41.486 87.239]
Axial length (lens -> globe): 19.73 mm
✅ Cornea detected at index 364
Extra anterior (lens anterior edge -> cornea): 6.34 mm
Axial length anterior (cornea -> globe): 26.07 mm
Extra posterior (globe -> intfat): 4.58 mm
Plotting is disabled.

subject: AEye_2022160100584.nii.gz
Lens centroid (vox): [39.0714 67.1667 55.381 ]
Globe centroid (vox): [35.7933 59.9244 59.808 ]
Lens extreme idx: 369 / 799 ; coord = [39.606 68.348 54.659]
Globe posterior extreme idx: 474 / 799 ; coord = [32.052 51.658 64.861]
Cornea idx: 358 ; coord = [40.398 70.096 53.59 ]
Intraconal fat idx: 494 ; coord = [30.613 48.479 66.804]
Axial length (lens -> globe): 20.97 mm
✅ Cornea detected at index 358
Extra anterior (lens anterior edge -> cornea): 2.2 mm
Axial length anterior (cornea -> globe): 23.17 mm
Extra posterior (globe -> intfat): 3.99 mm
Plotting is disabled.

subject: AEye_2022160100586.nii.gz
Lens centroid (vox): [40.8737 61.1368 86.5053]
Globe centroid (vox): [40.0639 53.03   86.1943]
Lens extreme idx: 406 / 799 ; coord = [41.007 62.467 86.556]
Globe posterior extreme idx: 525 / 799 ; coord = [39.117 43.552 85.831]
Cornea idx: 423 ; coord = [40.737 59.765 86.453]
Intraconal fat idx: 538 ; coord = [38.911 41.486 85.751]
Axial length (lens -> globe): 19.02 mm
❌ Cornea not found before lens anterior edge -> outlier
Skipping extra anterior computation (no valid cornea).
Skipping anterior axial length (no valid cornea or missing globe_ext_idx).
Extra posterior (globe -> intfat): 2.08 mm
Plotting is disabled.

subject: AEye_2022160100587.nii.gz
Lens centroid (vox): [28.9151 69.3962 68.6132]
Globe centroid (vox): [29.0327 60.5981 70.1652]
Lens extreme idx: 356 / 799 ; coord = [28.901 70.414 68.434]
Globe posterior extreme idx: 481 / 799 ; coord = [29.167 50.546 71.938]
Cornea idx: 351 ; coord = [28.891 71.209 68.293]
Intraconal fat idx: 501 ; coord = [29.21  47.367 72.499]
Axial length (lens -> globe): 20.18 mm
✅ Cornea detected at index 351
Extra anterior (lens anterior edge -> cornea): 0.81 mm
Axial length anterior (cornea -> globe): 20.98 mm
Extra posterior (globe -> intfat): 3.23 mm
Plotting is disabled.

subject: AEye_2022160100590.nii.gz
Lens centroid (vox): [28.802  67.2376 61.0792]
Globe centroid (vox): [28.6881 58.864  64.661 ]
Lens extreme idx: 369 / 799 ; coord = [28.817 68.348 60.604]
Globe posterior extreme idx: 487 / 799 ; coord = [28.562 49.592 68.627]
Cornea idx: 352 ; coord = [28.854 71.05  59.448]
Intraconal fat idx: 501 ; coord = [28.532 47.367 69.579]
Axial length (lens -> globe): 20.4 mm
✅ Cornea detected at index 352
Extra anterior (lens anterior edge -> cornea): 2.94 mm
Axial length anterior (cornea -> globe): 23.34 mm
Extra posterior (globe -> intfat): 2.42 mm
Plotting is disabled.

subject: AEye_2022160100591.nii.gz
Lens centroid (vox): [29.9268 61.4065 69.5528]
Globe centroid (vox): [29.3509 53.5195 68.9519]
Lens extreme idx: 400 / 799 ; coord = [30.074 63.421 69.706]
Globe posterior extreme idx: 519 / 799 ; coord = [28.693 44.506 68.265]
Cornea idx: 423 ; coord = [29.807 59.765 69.428]
Intraconal fat idx: 538 ; coord = [28.472 41.486 68.035]
Axial length (lens -> globe): 19.02 mm
✅ Cornea detected at index 389
Extra anterior (lens anterior edge -> cornea): 1.76 mm
Axial length anterior (cornea -> globe): 20.78 mm
Extra posterior (globe -> intfat): 3.04 mm
Plotting is disabled.

subject: AEye_2022160100871.nii.gz
Lens centroid (vox): [25.5726 63.4032 78.379 ]
Globe centroid (vox): [25.2788 55.0545 81.6929]
Lens extreme idx: 394 / 799 ; coord = [25.607 64.374 77.994]
Globe posterior extreme idx: 519 / 799 ; coord = [24.907 44.506 85.88 ]
Cornea idx: 373 ; coord = [25.724 67.712 76.669]
Intraconal fat idx: 529 ; coord = [24.852 42.916 86.511]
Axial length (lens -> globe): 21.39 mm
✅ Cornea detected at index 373
Extra anterior (lens anterior edge -> cornea): 3.59 mm
Axial length anterior (cornea -> globe): 24.98 mm
Extra posterior (globe -> intfat): 1.71 mm
Plotting is disabled.

subject: AEye_2022160100874.nii.gz
Lens centroid (vox): [39.124  74.5207 68.8843]
Globe centroid (vox): [38.1096 66.5451 72.4377]
Lens extreme idx: 325 / 799 ; coord = [39.228 75.342 68.518]
Globe posterior extreme idx: 437 / 799 ; coord = [36.964 57.539 76.45 ]
Cornea idx: 337 ; coord = [38.986 73.434 69.368]
Intraconal fat idx: 450 ; coord = [36.701 55.473 77.371]
Axial length (lens -> globe): 19.62 mm
✅ Cornea detected at index 307
Extra anterior (lens anterior edge -> cornea): 3.15 mm
Axial length anterior (cornea -> globe): 22.77 mm
Extra posterior (globe -> intfat): 2.28 mm
Plotting is disabled.

subject: AEye_2022160100877.nii.gz
Lens centroid (vox): [32.54 62.58 83.  ]
Globe centroid (vox): [32.6176 54.8011 83.173 ]
Lens extreme idx: 394 / 799 ; coord = [32.522 64.374 82.96 ]
Globe posterior extreme idx: 512 / 799 ; coord = [32.709 45.618 83.377]
Cornea idx: 379 ; coord = [32.498 66.758 82.907]
Intraconal fat idx: 526 ; coord = [32.731 43.393 83.427]
Axial length (lens -> globe): 18.76 mm
✅ Cornea detected at index 379
Extra anterior (lens anterior edge -> cornea): 2.38 mm
Axial length anterior (cornea -> globe): 21.15 mm
Extra posterior (globe -> intfat): 2.23 mm
Plotting is disabled.

subject: AEye_2022160100878.nii.gz
Lens centroid (vox): [25.7674 64.3488 86.5736]
Globe centroid (vox): [26.0575 55.7841 87.2793]
Lens extreme idx: 381 / 799 ; coord = [25.697 66.441 86.401]
Globe posterior extreme idx: 506 / 799 ; coord = [26.37  46.572 88.038]
Cornea idx: 404 ; coord = [25.82  62.785 86.703]
Intraconal fat idx: 526 ; coord = [26.477 43.393 88.3  ]
Axial length (lens -> globe): 19.95 mm
✅ Cornea detected at index 363
Extra anterior (lens anterior edge -> cornea): 2.87 mm
Axial length anterior (cornea -> globe): 22.82 mm
Extra posterior (globe -> intfat): 3.19 mm
Plotting is disabled.

subject: AEye_2022160100881.nii.gz
Lens centroid (vox): [34.8511 64.0106 74.266 ]
Globe centroid (vox): [34.9176 55.8393 77.524 ]
Lens extreme idx: 387 / 799 ; coord = [34.839 65.487 73.677]
Globe posterior extreme idx: 506 / 799 ; coord = [34.993 46.572 81.219]
Cornea idx: 373 ; coord = [34.821 67.712 72.79 ]
Intraconal fat idx: 526 ; coord = [35.019 43.393 82.487]
Axial length (lens -> globe): 20.36 mm
✅ Cornea detected at index 373
Extra anterior (lens anterior edge -> cornea): 2.4 mm
Axial length anterior (cornea -> globe): 22.76 mm
Extra posterior (globe -> intfat): 3.42 mm
Plotting is disabled.

subject: AEye_2022160100886.nii.gz
Missing lens or globe in 3D -> outlier

subject: AEye_2022160100888.nii.gz
Lens centroid (vox): [36.5891 70.2093 75.8605]
Globe centroid (vox): [36.0066 61.1754 75.5956]
Lens extreme idx: 350 / 799 ; coord = [36.664 71.368 75.894]
Globe posterior extreme idx: 481 / 799 ; coord = [35.321 50.546 75.284]
Cornea idx: 317 ; coord = [37.002 76.613 76.048]
Intraconal fat idx: 501 ; coord = [35.116 47.367 75.191]
Axial length (lens -> globe): 20.87 mm
✅ Cornea detected at index 317
Extra anterior (lens anterior edge -> cornea): 5.26 mm
Axial length anterior (cornea -> globe): 26.13 mm
Extra posterior (globe -> intfat): 3.19 mm
Plotting is disabled.

subject: AEye_2022160100891.nii.gz
Lens centroid (vox): [39.2917 66.3854 85.8125]
Globe centroid (vox): [38.2996 58.2477 87.9484]
Lens extreme idx: 374 / 799 ; coord = [39.434 67.553 85.506]
Globe posterior extreme idx: 493 / 799 ; coord = [37.128 48.638 90.471]
Cornea idx: 366 ; coord = [39.589 68.825 85.172]
Intraconal fat idx: 520 ; coord = [36.605 44.347 91.597]
Axial length (lens -> globe): 19.69 mm
✅ Cornea detected at index 366
Extra anterior (lens anterior edge -> cornea): 1.32 mm
Axial length anterior (cornea -> globe): 21.01 mm
Extra posterior (globe -> intfat): 4.47 mm
Plotting is disabled.

subject: AEye_2022160100892.nii.gz
Lens centroid (vox): [33.9612 56.301  84.6019]
Globe centroid (vox): [33.9653 47.6943 83.4175]
Lens extreme idx: 438 / 799 ; coord = [33.961 57.38  84.751]
Globe posterior extreme idx: 563 / 799 ; coord = [33.97  37.512 82.016]
Cornea idx: 434 ; coord = [33.96  58.016 84.838]
Intraconal fat idx: 576 ; coord = [33.971 35.446 81.732]
Axial length (lens -> globe): 20.06 mm
✅ Cornea detected at index 434
Extra anterior (lens anterior edge -> cornea): 0.64 mm
Axial length anterior (cornea -> globe): 20.7 mm
Extra posterior (globe -> intfat): 2.09 mm
Plotting is disabled.

subject: AEye_2022160100895.nii.gz
Lens centroid (vox): [26.7477 66.514  67.0654]
Globe centroid (vox): [26.5196 58.6988 69.8732]
Lens extreme idx: 371 / 799 ; coord = [26.792 68.03  66.521]
Globe posterior extreme idx: 487 / 799 ; coord = [26.254 49.592 73.145]
Cornea idx: 392 ; coord = [26.694 64.692 67.72 ]
Intraconal fat idx: 507 ; coord = [26.161 46.413 74.287]
Axial length (lens -> globe): 19.6 mm
✅ Cornea detected at index 370
Extra anterior (lens anterior edge -> cornea): 0.17 mm
Axial length anterior (cornea -> globe): 19.77 mm
Extra posterior (globe -> intfat): 3.38 mm
Plotting is disabled.

subject: AEye_2022160100898.nii.gz
Missing lens or globe in 3D -> outlier

subject: AEye_2022160100903.nii.gz
Lens centroid (vox): [31.1442 68.1731 91.1442]
Globe centroid (vox): [29.7183 59.6386 91.9239]
Lens extreme idx: 362 / 799 ; coord = [31.359 69.461 91.027]
Globe posterior extreme idx: 487 / 799 ; coord = [28.04  49.592 92.842]
Cornea idx: 345 ; coord = [31.811 72.163 90.78 ]
Intraconal fat idx: 501 ; coord = [27.668 47.367 93.045]
Axial length (lens -> globe): 20.23 mm
✅ Cornea detected at index 345
Extra anterior (lens anterior edge -> cornea): 2.75 mm
Axial length anterior (cornea -> globe): 22.98 mm
Extra posterior (globe -> intfat): 2.27 mm
Plotting is disabled.

subject: AEye_2022160100905.nii.gz
Lens centroid (vox): [27.9388 64.7755 86.1633]
Globe centroid (vox): [27.9542 56.4175 86.2665]
Lens extreme idx: 381 / 799 ; coord = [27.936 66.441 86.143]
Globe posterior extreme idx: 506 / 799 ; coord = [27.972 46.572 86.388]
Cornea idx: 366 ; coord = [27.931 68.825 86.113]
Intraconal fat idx: 520 ; coord = [27.977 44.347 86.416]
Axial length (lens -> globe): 19.87 mm
✅ Cornea detected at index 366
Extra anterior (lens anterior edge -> cornea): 2.38 mm
Axial length anterior (cornea -> globe): 22.25 mm
Extra posterior (globe -> intfat): 2.23 mm
Plotting is disabled.

subject: AEye_2022160100908.nii.gz
Lens centroid (vox): [32.9  59.3  95.44]
Globe centroid (vox): [31.8977 51.1728 94.3468]
Lens extreme idx: 419 / 799 ; coord = [33.036 60.401 95.588]
Globe posterior extreme idx: 531 / 799 ; coord = [30.84  42.598 93.194]
Cornea idx: 401 ; coord = [33.389 63.262 95.973]
Intraconal fat idx: 551 ; coord = [30.448 39.419 92.766]
Axial length (lens -> globe): 18.1 mm
✅ Cornea detected at index 401
Extra anterior (lens anterior edge -> cornea): 2.91 mm
Axial length anterior (cornea -> globe): 21.0 mm
Extra posterior (globe -> intfat): 3.23 mm
Plotting is disabled.

subject: AEye_2022160100910.nii.gz
Lens centroid (vox): [30.5522 62.7612 55.4925]
Globe centroid (vox): [30.5331 55.3252 55.3066]
Lens extreme idx: 394 / 799 ; coord = [30.556 64.374 55.533]
Globe posterior extreme idx: 512 / 799 ; coord = [30.508 45.618 55.064]
Cornea idx: 382 ; coord = [30.561 66.282 55.581]
Intraconal fat idx: 538 ; coord = [30.497 41.486 54.961]
Axial length (lens -> globe): 18.76 mm
✅ Cornea detected at index 382
Extra anterior (lens anterior edge -> cornea): 1.91 mm
Axial length anterior (cornea -> globe): 20.67 mm
Extra posterior (globe -> intfat): 4.13 mm
Plotting is disabled.

subject: AEye_2022160100918.nii.gz
Lens centroid (vox): [27.0451 62.4586 82.594 ]
Globe centroid (vox): [26.9337 53.8982 82.1376]
Lens extreme idx: 394 / 799 ; coord = [27.07  64.374 82.696]
Globe posterior extreme idx: 519 / 799 ; coord = [26.811 44.506 81.637]
Cornea idx: 379 ; coord = [27.101 66.758 82.823]
Intraconal fat idx: 538 ; coord = [26.772 41.486 81.476]
Axial length (lens -> globe): 19.9 mm
✅ Cornea detected at index 379
Extra anterior (lens anterior edge -> cornea): 2.39 mm
Axial length anterior (cornea -> globe): 22.29 mm
Extra posterior (globe -> intfat): 3.02 mm
Plotting is disabled.

subject: AEye_2022160100919.nii.gz
Lens centroid (vox): [29.5688 66.3028 58.5505]
Globe centroid (vox): [29.8013 57.6019 61.8317]
Lens extreme idx: 375 / 799 ; coord = [29.54  67.394 58.139]
Globe posterior extreme idx: 500 / 799 ; coord = [30.071 47.526 65.632]
Cornea idx: 372 ; coord = [29.527 67.871 57.959]
Intraconal fat idx: 520 ; coord = [30.156 44.347 66.83 ]
Axial length (lens -> globe): 21.24 mm
✅ Cornea detected at index 372
Extra anterior (lens anterior edge -> cornea): 0.51 mm
Axial length anterior (cornea -> globe): 21.75 mm
Extra posterior (globe -> intfat): 3.4 mm
Plotting is disabled.

subject: AEye_2022160100923.nii.gz
Lens centroid (vox): [27.2167 74.7    63.925 ]
Globe centroid (vox): [28.2381 65.2863 67.5203]
Lens extreme idx: 318 / 799 ; coord = [27.026 76.454 63.255]
Globe posterior extreme idx: 461 / 799 ; coord = [29.493 53.725 71.936]
Cornea idx: 301 ; coord = [26.733 79.156 62.223]
Intraconal fat idx: 469 ; coord = [29.631 52.453 72.422]
Axial length (lens -> globe): 24.46 mm
✅ Cornea detected at index 301
Extra anterior (lens anterior edge -> cornea): 2.91 mm
Axial length anterior (cornea -> globe): 27.36 mm
Extra posterior (globe -> intfat): 1.37 mm
Plotting is disabled.

subject: AEye_2022160100925.nii.gz
Lens centroid (vox): [29.8041 52.5    98.7027]
Globe centroid (vox): [29.8754 44.6068 96.4541]
Lens extreme idx: 457 / 799 ; coord = [29.787 54.36  99.233]
Globe posterior extreme idx: 575 / 799 ; coord = [29.957 35.605 93.89 ]
Cornea idx: 439 ; coord = [ 29.761  57.222 100.048]
Intraconal fat idx: 595 ; coord = [29.986 32.426 92.984]
Axial length (lens -> globe): 19.5 mm
✅ Cornea detected at index 439
Extra anterior (lens anterior edge -> cornea): 2.98 mm
Axial length anterior (cornea -> globe): 22.48 mm
Extra posterior (globe -> intfat): 3.31 mm
Plotting is disabled.

subject: AEye_2022160100928.nii.gz
Lens centroid (vox): [30.5238 60.9333 71.4   ]
Globe centroid (vox): [30.0956 52.3288 71.5469]
Lens extreme idx: 406 / 799 ; coord = [30.6   62.467 71.374]
Globe posterior extreme idx: 537 / 799 ; coord = [29.564 41.645 71.729]
Cornea idx: 414 ; coord = [30.537 61.195 71.396]
Intraconal fat idx: 545 ; coord = [29.501 40.373 71.751]
Axial length (lens -> globe): 20.85 mm
❌ Cornea not found before lens anterior edge -> outlier
Skipping extra anterior computation (no valid cornea).
Skipping anterior axial length (no valid cornea or missing globe_ext_idx).
Extra posterior (globe -> intfat): 1.27 mm
Plotting is disabled.

subject: AEye_2022160100933.nii.gz
Lens centroid (vox): [34.13 67.12 74.25]
Globe centroid (vox): [33.479  59.3828 76.0459]
Lens extreme idx: 369 / 799 ; coord = [34.233 68.348 73.965]
Globe posterior extreme idx: 487 / 799 ; coord = [32.655 49.592 78.318]
Cornea idx: 385 ; coord = [34.019 65.805 74.555]
Intraconal fat idx: 513 ; coord = [32.308 45.459 79.278]
Axial length (lens -> globe): 19.32 mm
✅ Cornea detected at index 354
Extra anterior (lens anterior edge -> cornea): 2.46 mm
Axial length anterior (cornea -> globe): 21.77 mm
Extra posterior (globe -> intfat): 4.26 mm
Plotting is disabled.

subject: AEye_2022160100934.nii.gz
Lens centroid (vox): [36.6892 61.1351 70.4865]
Globe centroid (vox): [34.7257 52.8626 71.3595]
Lens extreme idx: 406 / 799 ; coord = [37.005 62.467 70.346]
Globe posterior extreme idx: 531 / 799 ; coord = [32.289 42.598 72.443]
Cornea idx: 386 ; coord = [37.76  65.646 70.01 ]
Intraconal fat idx: 557 ; coord = [31.309 38.466 72.879]
Axial length (lens -> globe): 20.53 mm
✅ Cornea detected at index 386
Extra anterior (lens anterior edge -> cornea): 3.28 mm
Axial length anterior (cornea -> globe): 23.81 mm
Extra posterior (globe -> intfat): 4.27 mm
Plotting is disabled.

subject: AEye_2022160100935.nii.gz
Lens centroid (vox): [24.5077 67.3538 65.6615]
Globe centroid (vox): [23.8435 60.0278 67.0779]
Lens extreme idx: 369 / 799 ; coord = [24.598 68.348 65.469]
Globe posterior extreme idx: 474 / 799 ; coord = [23.085 51.658 68.696]
Cornea idx: 357 ; coord = [24.771 70.255 65.101]
Intraconal fat idx: 501 ; coord = [22.696 47.367 69.526]
Axial length (lens -> globe): 17.07 mm
✅ Cornea detected at index 357
Extra anterior (lens anterior edge -> cornea): 1.95 mm
Axial length anterior (cornea -> globe): 19.02 mm
Extra posterior (globe -> intfat): 4.39 mm
Plotting is disabled.

subject: AEye_2022160100937.nii.gz
Lens centroid (vox): [37.5926 69.0123 78.9012]
Globe centroid (vox): [36.5749 60.388  77.6081]
Lens extreme idx: 356 / 799 ; coord = [37.758 70.414 79.111]
Globe posterior extreme idx: 481 / 799 ; coord = [35.413 50.546 76.132]
Cornea idx: 335 ; coord = [38.152 73.752 79.612]
Intraconal fat idx: 494 ; coord = [35.17  48.479 75.823]
Axial length (lens -> globe): 20.23 mm
✅ Cornea detected at index 335
Extra anterior (lens anterior edge -> cornea): 3.4 mm
Axial length anterior (cornea -> globe): 23.63 mm
Extra posterior (globe -> intfat): 2.1 mm
Plotting is disabled.

subject: AEye_2022160100938.nii.gz
Lens centroid (vox): [32.72   58.0133 88.8667]
Globe centroid (vox): [32.4457 49.237  88.1898]
Lens extreme idx: 419 / 799 ; coord = [32.795 60.401 89.051]
Globe posterior extreme idx: 556 / 799 ; coord = [32.114 38.625 87.371]
Cornea idx: 404 ; coord = [32.869 62.785 89.235]
Intraconal fat idx: 564 ; coord = [32.074 37.353 87.273]
Axial length (lens -> globe): 21.85 mm
✅ Cornea detected at index 404
Extra anterior (lens anterior edge -> cornea): 2.39 mm
Axial length anterior (cornea -> globe): 24.24 mm
Extra posterior (globe -> intfat): 1.28 mm
Plotting is disabled.

subject: AEye_2022160100941.nii.gz
Lens centroid (vox): [31.9593 67.3659 91.2683]
Globe centroid (vox): [31.7837 58.9466 90.0736]
Lens extreme idx: 365 / 799 ; coord = [31.993 68.984 91.498]
Globe posterior extreme idx: 487 / 799 ; coord = [31.588 49.592 88.746]
Cornea idx: 351 ; coord = [32.04  71.209 91.814]
Intraconal fat idx: 501 ; coord = [31.542 47.367 88.43 ]
Axial length (lens -> globe): 19.59 mm
✅ Cornea detected at index 351
Extra anterior (lens anterior edge -> cornea): 2.25 mm
Axial length anterior (cornea -> globe): 21.84 mm
Extra posterior (globe -> intfat): 2.25 mm
Plotting is disabled.

subject: AEye_2022160100945.nii.gz
Lens centroid (vox): [30.9478 62.8609 69.5826]
Globe centroid (vox): [30.6158 54.1088 68.7335]
Lens extreme idx: 394 / 799 ; coord = [31.005 64.374 69.729]
Globe posterior extreme idx: 519 / 799 ; coord = [30.252 44.506 67.802]
Cornea idx: 395 ; coord = [30.999 64.215 69.714]
Intraconal fat idx: 538 ; coord = [30.137 41.486 67.509]
Axial length (lens -> globe): 19.98 mm
✅ Cornea detected at index 379
Extra anterior (lens anterior edge -> cornea): 2.4 mm
Axial length anterior (cornea -> globe): 22.37 mm
Extra posterior (globe -> intfat): 3.04 mm
Plotting is disabled.

subject: AEye_2022160100947.nii.gz
Lens centroid (vox): [34.5    64.925  62.1375]
Globe centroid (vox): [32.5878 57.1304 63.3588]
Lens extreme idx: 387 / 799 ; coord = [34.638 65.487 62.049]
Globe posterior extreme idx: 500 / 799 ; coord = [30.232 47.526 64.864]
Cornea idx: 398 ; coord = [34.209 63.738 62.323]
Intraconal fat idx: 557 ; coord = [28.009 38.466 66.283]
Axial length (lens -> globe): 18.71 mm
✅ Cornea detected at index 373
Extra anterior (lens anterior edge -> cornea): 2.32 mm
Axial length anterior (cornea -> globe): 21.02 mm
Extra posterior (globe -> intfat): 9.44 mm
Plotting is disabled.

subject: AEye_2022160100948.nii.gz
Lens centroid (vox): [29.5081 78.2984 87.3468]
Globe centroid (vox): [29.063  69.9413 87.087 ]
Lens extreme idx: 299 / 799 ; coord = [29.571 79.474 87.383]
Globe posterior extreme idx: 418 / 799 ; coord = [28.563 60.559 86.795]
Cornea idx: 316 ; coord = [29.427 76.772 87.299]
Intraconal fat idx: 431 ; coord = [28.453 58.493 86.731]
Axial length (lens -> globe): 18.95 mm
❌ Cornea not found before lens anterior edge -> outlier
Skipping extra anterior computation (no valid cornea).
Skipping anterior axial length (no valid cornea or missing globe_ext_idx).
Extra posterior (globe -> intfat): 2.07 mm
Plotting is disabled.

subject: AEye_2022160100951.nii.gz
Lens centroid (vox): [32.036  65.6486 73.4865]
Globe centroid (vox): [29.6179 57.6715 73.7642]
Lens extreme idx: 377 / 799 ; coord = [32.469 67.076 73.437]
Globe posterior extreme idx: 493 / 799 ; coord = [26.88  48.638 74.079]
Cornea idx: 360 ; coord = [33.288 69.778 73.343]
Intraconal fat idx: 513 ; coord = [25.916 45.459 74.189]
Axial length (lens -> globe): 19.28 mm
✅ Cornea detected at index 360
Extra anterior (lens anterior edge -> cornea): 2.83 mm
Axial length anterior (cornea -> globe): 22.1 mm
Extra posterior (globe -> intfat): 3.32 mm
Plotting is disabled.

subject: AEye_2022160100955.nii.gz
Lens centroid (vox): [25.7899 65.7681 79.1594]
Globe centroid (vox): [26.8615 57.8161 79.9742]
Lens extreme idx: 375 / 799 ; coord = [25.571 67.394 78.993]
Globe posterior extreme idx: 493 / 799 ; coord = [28.098 48.638 80.915]
Cornea idx: 358 ; coord = [25.207 70.096 78.716]
Intraconal fat idx: 512 ; coord = [28.505 45.618 81.224]
Axial length (lens -> globe): 19.02 mm
✅ Cornea detected at index 358
Extra anterior (lens anterior edge -> cornea): 2.74 mm
Axial length anterior (cornea -> globe): 21.76 mm
Extra posterior (globe -> intfat): 3.06 mm
Plotting is disabled.

subject: AEye_2022160100958.nii.gz
Lens centroid (vox): [29.8989 61.9775 76.4719]
Globe centroid (vox): [31.1297 53.4986 76.0694]
Lens extreme idx: 400 / 799 ; coord = [29.689 63.421 76.54 ]
Globe posterior extreme idx: 525 / 799 ; coord = [32.574 43.552 75.597]
Cornea idx: 382 ; coord = [29.274 66.282 76.676]
Intraconal fat idx: 551 ; coord = [33.173 39.419 75.401]
Axial length (lens -> globe): 20.1 mm
✅ Cornea detected at index 382
Extra anterior (lens anterior edge -> cornea): 2.89 mm
Axial length anterior (cornea -> globe): 22.99 mm
Extra posterior (globe -> intfat): 4.18 mm
Plotting is disabled.

subject: AEye_2022160100959.nii.gz
Lens centroid (vox): [35.1348 59.8876 62.2921]
Globe centroid (vox): [35.3227 53.8635 67.2991]
Lens extreme idx: 417 / 799 ; coord = [35.109 60.718 61.602]
Globe posterior extreme idx: 506 / 799 ; coord = [35.55  46.572 73.359]
Cornea idx: 404 ; coord = [35.044 62.785 59.884]
Intraconal fat idx: 523 ; coord = [35.634 43.87  75.605]
Axial length (lens -> globe): 18.4 mm
✅ Cornea detected at index 404
Extra anterior (lens anterior edge -> cornea): 2.69 mm
Axial length anterior (cornea -> globe): 21.09 mm
Extra posterior (globe -> intfat): 3.51 mm
Plotting is disabled.

subject: AEye_2022160100961.nii.gz
Lens centroid (vox): [31.2    62.3833 61.15  ]
Globe centroid (vox): [30.3493 53.8574 63.5761]
Lens extreme idx: 394 / 799 ; coord = [31.399 64.374 60.583]
Globe posterior extreme idx: 525 / 799 ; coord = [29.321 43.552 66.509]
Cornea idx: 380 ; coord = [31.621 66.599 59.95 ]
Intraconal fat idx: 538 ; coord = [29.115 41.486 67.097]
Axial length (lens -> globe): 21.75 mm
✅ Cornea detected at index 380
Extra anterior (lens anterior edge -> cornea): 2.32 mm
Axial length anterior (cornea -> globe): 24.07 mm
Extra posterior (globe -> intfat): 2.16 mm
Plotting is disabled.

subject: AEye_2022160100963.nii.gz
Missing lens or globe in 3D -> outlier

subject: AEye_2022160100964.nii.gz
Lens centroid (vox): [28.7167 60.825  88.9167]
Globe centroid (vox): [28.6202 52.1616 89.8213]
Lens extreme idx: 406 / 799 ; coord = [28.735 62.467 88.745]
Globe posterior extreme idx: 531 / 799 ; coord = [28.514 42.598 90.82 ]
Cornea idx: 385 ; coord = [28.772 65.805 88.397]
Intraconal fat idx: 545 ; coord = [28.489 40.373 91.052]
Axial length (lens -> globe): 19.98 mm
✅ Cornea detected at index 385
Extra anterior (lens anterior edge -> cornea): 3.36 mm
Axial length anterior (cornea -> globe): 23.33 mm
Extra posterior (globe -> intfat): 2.24 mm
Plotting is disabled.

subject: AEye_2022160100968.nii.gz
Lens centroid (vox): [31.8083 56.9083 67.375 ]
Globe centroid (vox): [31.2175 50.4308 69.9167]
Lens extreme idx: 431 / 799 ; coord = [31.953 58.493 66.753]
Globe posterior extreme idx: 531 / 799 ; coord = [30.503 42.598 72.99 ]
Cornea idx: 414 ; coord = [32.199 61.195 65.693]
Intraconal fat idx: 538 ; coord = [30.402 41.486 73.427]
Axial length (lens -> globe): 17.14 mm
✅ Cornea detected at index 414
Extra anterior (lens anterior edge -> cornea): 2.91 mm
Axial length anterior (cornea -> globe): 20.05 mm
Extra posterior (globe -> intfat): 1.2 mm
Plotting is disabled.

subject: AEye_2022160100969.nii.gz
Lens centroid (vox): [33.7959 63.5408 60.9796]
Globe centroid (vox): [33.8909 55.4896 65.0778]
Lens extreme idx: 394 / 799 ; coord = [33.786 64.374 60.555]
Globe posterior extreme idx: 506 / 799 ; coord = [33.996 46.572 69.617]
Cornea idx: 389 ; coord = [33.777 65.169 60.151]
Intraconal fat idx: 517 ; coord = [34.017 44.824 70.507]
Axial length (lens -> globe): 19.98 mm
✅ Cornea detected at index 389
Extra anterior (lens anterior edge -> cornea): 0.89 mm
Axial length anterior (cornea -> globe): 20.87 mm
Extra posterior (globe -> intfat): 1.96 mm
Plotting is disabled.

subject: AEye_2022160100970.nii.gz
Lens centroid (vox): [28.625  65.2222 76.7361]
Globe centroid (vox): [29.4773 57.3752 79.2691]
Lens extreme idx: 381 / 799 ; coord = [28.493 66.441 76.343]
Globe posterior extreme idx: 500 / 799 ; coord = [30.547 47.526 82.449]
Cornea idx: 374 ; coord = [28.372 67.553 75.984]
Intraconal fat idx: 513 ; coord = [30.772 45.459 83.116]
Axial length (lens -> globe): 19.98 mm
✅ Cornea detected at index 374
Extra anterior (lens anterior edge -> cornea): 1.18 mm
Axial length anterior (cornea -> globe): 21.16 mm
Extra posterior (globe -> intfat): 2.18 mm
Plotting is disabled.

subject: AEye_2022160100975.nii.gz
Lens centroid (vox): [30.1743 59.367  91.8349]
Globe centroid (vox): [29.8712 50.9804 90.5912]
Lens extreme idx: 413 / 799 ; coord = [30.246 61.354 92.13 ]
Globe posterior extreme idx: 537 / 799 ; coord = [29.534 41.645 89.207]
Cornea idx: 395 ; coord = [30.35  64.215 92.554]
Intraconal fat idx: 551 ; coord = [29.453 39.419 88.877]
Axial length (lens -> globe): 19.94 mm
✅ Cornea detected at index 395
Extra anterior (lens anterior edge -> cornea): 2.89 mm
Axial length anterior (cornea -> globe): 22.83 mm
Extra posterior (globe -> intfat): 2.25 mm
Plotting is disabled.

subject: AEye_2022160100979.nii.gz
Lens centroid (vox): [25.4554 64.875  72.9196]
Globe centroid (vox): [25.1111 56.5943 73.4871]
Lens extreme idx: 381 / 799 ; coord = [25.52  66.441 72.812]
Globe posterior extreme idx: 500 / 799 ; coord = [24.734 47.526 74.109]
Cornea idx: 360 ; coord = [25.659 69.778 72.584]
Intraconal fat idx: 520 ; coord = [24.602 44.347 74.326]
Axial length (lens -> globe): 18.98 mm
✅ Cornea detected at index 360
Extra anterior (lens anterior edge -> cornea): 3.35 mm
Axial length anterior (cornea -> globe): 22.32 mm
Extra posterior (globe -> intfat): 3.19 mm
Plotting is disabled.

subject: AEye_2022160100982.nii.gz
Lens centroid (vox): [28.621  69.121  55.3629]
Globe centroid (vox): [28.5635 60.5356 54.638 ]
Lens extreme idx: 356 / 799 ; coord = [28.63  70.414 55.472]
Globe posterior extreme idx: 481 / 799 ; coord = [28.497 50.546 53.795]
Cornea idx: 354 ; coord = [28.632 70.732 55.499]
Intraconal fat idx: 494 ; coord = [28.483 48.479 53.62 ]
Axial length (lens -> globe): 19.94 mm
✅ Cornea detected at index 354
Extra anterior (lens anterior edge -> cornea): 0.32 mm
Axial length anterior (cornea -> globe): 20.26 mm
Extra posterior (globe -> intfat): 2.07 mm
Plotting is disabled.

subject: AEye_2022160100984.nii.gz
Lens centroid (vox): [30.3902 72.4553 72.8862]
Globe centroid (vox): [28.8017 64.964  75.0444]
Lens extreme idx: 335 / 799 ; coord = [30.665 73.752 72.513]
Globe posterior extreme idx: 443 / 799 ; coord = [27.025 56.586 77.458]
Cornea idx: 332 ; coord = [30.766 74.229 72.375]
Intraconal fat idx: 475 ; coord = [25.946 51.499 78.923]
Axial length (lens -> globe): 18.23 mm
✅ Cornea detected at index 332
Extra anterior (lens anterior edge -> cornea): 0.51 mm
Axial length anterior (cornea -> globe): 18.74 mm
Extra posterior (globe -> intfat): 5.4 mm
Plotting is disabled.

subject: AEye_2022160100986.nii.gz
Lens centroid (vox): [29.9694 65.0408 87.7347]
Globe centroid (vox): [29.9177 56.5753 86.9598]
Lens extreme idx: 381 / 799 ; coord = [29.978 66.441 87.863]
Globe posterior extreme idx: 506 / 799 ; coord = [29.857 46.572 86.044]
Cornea idx: 360 ; coord = [29.998 69.778 88.168]
Intraconal fat idx: 545 ; coord = [29.819 40.373 85.477]
Axial length (lens -> globe): 19.95 mm
✅ Cornea detected at index 360
Extra anterior (lens anterior edge -> cornea): 3.35 mm
Axial length anterior (cornea -> globe): 23.3 mm
Extra posterior (globe -> intfat): 6.23 mm
Plotting is disabled.

subject: AEye_2022160100988.nii.gz
Lens centroid (vox): [34.748  64.1626 88.9756]
Globe centroid (vox): [34.0211 55.5498 89.7619]
Lens extreme idx: 381 / 799 ; coord = [34.94  66.441 88.768]
Globe posterior extreme idx: 512 / 799 ; coord = [33.183 45.618 90.668]
Cornea idx: 363 ; coord = [35.182 69.302 88.506]
Intraconal fat idx: 526 ; coord = [32.995 43.393 90.872]
Axial length (lens -> globe): 20.98 mm
✅ Cornea detected at index 363
Extra anterior (lens anterior edge -> cornea): 2.88 mm
Axial length anterior (cornea -> globe): 23.87 mm
Extra posterior (globe -> intfat): 2.24 mm
Plotting is disabled.

subject: AEye_2022160100991.nii.gz
Lens centroid (vox): [32.0233 62.3256 77.2093]
Globe centroid (vox): [31.7673 54.2039 76.5764]
Lens extreme idx: 394 / 799 ; coord = [32.088 64.374 77.369]
Globe posterior extreme idx: 512 / 799 ; coord = [31.497 45.618 75.907]
Cornea idx: 417 ; coord = [31.973 60.718 77.084]
Intraconal fat idx: 532 ; coord = [31.397 42.439 75.66 ]
Axial length (lens -> globe): 18.82 mm
✅ Cornea detected at index 373
Extra anterior (lens anterior edge -> cornea): 3.35 mm
Axial length anterior (cornea -> globe): 22.17 mm
Extra posterior (globe -> intfat): 3.19 mm
Plotting is disabled.

subject: AEye_2022160100992.nii.gz
Lens centroid (vox): [29.7391 61.1196 71.2717]
Globe centroid (vox): [29.2024 52.1064 72.4071]
Lens extreme idx: 406 / 799 ; coord = [29.819 62.467 71.102]
Globe posterior extreme idx: 537 / 799 ; coord = [28.579 41.645 73.725]
Cornea idx: 385 ; coord = [30.018 65.805 70.682]
Intraconal fat idx: 551 ; coord = [28.447 39.419 74.005]
Axial length (lens -> globe): 21.02 mm
✅ Cornea detected at index 385
Extra anterior (lens anterior edge -> cornea): 3.37 mm
Axial length anterior (cornea -> globe): 24.39 mm
Extra posterior (globe -> intfat): 2.25 mm
Plotting is disabled.

subject: AEye_2022160100996.nii.gz
Lens centroid (vox): [24.5248 66.3267 94.3069]
Globe centroid (vox): [25.1112 59.0162 90.8065]
Lens extreme idx: 369 / 799 ; coord = [24.363 68.348 95.275]
Globe posterior extreme idx: 484 / 799 ; coord = [25.829 50.069 86.522]
Cornea idx: 358 ; coord = [24.222 70.096 96.112]
Intraconal fat idx: 494 ; coord = [25.956 48.479 85.761]
Axial length (lens -> globe): 20.32 mm
✅ Cornea detected at index 358
Extra anterior (lens anterior edge -> cornea): 1.94 mm
Axial length anterior (cornea -> globe): 22.26 mm
Extra posterior (globe -> intfat): 1.77 mm
Plotting is disabled.

subject: AEye_2022160100999.nii.gz
Lens centroid (vox): [35.7619 59.0556 75.5714]
Globe centroid (vox): [35.3286 50.7133 74.8404]
Lens extreme idx: 419 / 799 ; coord = [35.832 60.401 75.689]
Globe posterior extreme idx: 544 / 799 ; coord = [34.8   40.532 73.948]
Cornea idx: 417 ; coord = [35.848 60.718 75.717]
Intraconal fat idx: 564 ; coord = [34.635 37.353 73.67 ]
Axial length (lens -> globe): 19.97 mm
✅ Cornea detected at index 417
Extra anterior (lens anterior edge -> cornea): 0.32 mm
Axial length anterior (cornea -> globe): 20.29 mm
Extra posterior (globe -> intfat): 3.2 mm
Plotting is disabled.

subject: AEye_2022160101002.nii.gz
Lens centroid (vox): [37.6039 61.6818 84.487 ]
Globe centroid (vox): [36.8942 53.7625 83.5202]
Lens extreme idx: 400 / 799 ; coord = [37.76  63.421 84.699]
Globe posterior extreme idx: 519 / 799 ; coord = [36.065 44.506 82.39 ]
Cornea idx: 379 ; coord = [38.059 66.758 85.107]
Intraconal fat idx: 538 ; coord = [35.794 41.486 82.021]
Axial length (lens -> globe): 19.13 mm
✅ Cornea detected at index 379
Extra anterior (lens anterior edge -> cornea): 3.38 mm
Axial length anterior (cornea -> globe): 22.51 mm
Extra posterior (globe -> intfat): 3.05 mm
Plotting is disabled.

subject: AEye_2022160101008.nii.gz
Lens centroid (vox): [28.9545 60.2159 80.8864]
Globe centroid (vox): [29.0901 51.72   79.5941]
Lens extreme idx: 413 / 799 ; coord = [28.936 61.354 81.06 ]
Globe posterior extreme idx: 531 / 799 ; coord = [29.236 42.598 78.207]
Cornea idx: 429 ; coord = [28.977 58.811 80.673]
Intraconal fat idx: 551 ; coord = [29.286 39.419 77.723]
Axial length (lens -> globe): 18.97 mm
✅ Cornea detected at index 404
Extra anterior (lens anterior edge -> cornea): 1.45 mm
Axial length anterior (cornea -> globe): 20.42 mm
Extra posterior (globe -> intfat): 3.22 mm
Plotting is disabled.

subject: AEye_2022160101013.nii.gz
Lens centroid (vox): [32.1935 72.0968 68.2742]
Globe centroid (vox): [31.534  63.7012 69.9339]
Lens extreme idx: 337 / 799 ; coord = [32.299 73.434 68.01 ]
Globe posterior extreme idx: 456 / 799 ; coord = [30.813 54.519 71.749]
Cornea idx: 335 ; coord = [32.324 73.752 67.947]
Intraconal fat idx: 475 ; coord = [30.575 51.499 72.346]
Axial length (lens -> globe): 19.34 mm
✅ Cornea detected at index 335
Extra anterior (lens anterior edge -> cornea): 0.33 mm
Axial length anterior (cornea -> globe): 19.66 mm
Extra posterior (globe -> intfat): 3.09 mm
Plotting is disabled.

subject: AEye_2022160101016.nii.gz
Lens centroid (vox): [33.5034 67.4483 92.7793]
Globe centroid (vox): [32.7012 58.4398 92.5088]
Lens extreme idx: 369 / 799 ; coord = [33.584 68.348 92.806]
Globe posterior extreme idx: 493 / 799 ; coord = [31.828 48.638 92.215]
Cornea idx: 385 ; coord = [33.357 65.805 92.73 ]
Intraconal fat idx: 507 ; coord = [31.63  46.413 92.148]
Axial length (lens -> globe): 19.8 mm
❌ Cornea not found before lens anterior edge -> outlier
Skipping extra anterior computation (no valid cornea).
Skipping anterior axial length (no valid cornea or missing globe_ext_idx).
Extra posterior (globe -> intfat): 2.24 mm
Plotting is disabled.

subject: AEye_2022160101020.nii.gz
Lens centroid (vox): [33.2589 60.3125 56.7321]
Globe centroid (vox): [31.7572 51.8466 56.3473]
Lens extreme idx: 413 / 799 ; coord = [33.444 61.354 56.78 ]
Globe posterior extreme idx: 531 / 799 ; coord = [30.117 42.598 55.927]
Cornea idx: 429 ; coord = [32.993 58.811 56.664]
Intraconal fat idx: 551 ; coord = [29.553 39.419 55.782]
Axial length (lens -> globe): 19.07 mm
✅ Cornea detected at index 392
Extra anterior (lens anterior edge -> cornea): 3.39 mm
Axial length anterior (cornea -> globe): 22.46 mm
Extra posterior (globe -> intfat): 3.23 mm
Plotting is disabled.

subject: AEye_2022160101028.nii.gz
Lens centroid (vox): [38.8485 59.2879 58.0758]
Globe centroid (vox): [35.8786 50.2784 59.9766]
Lens extreme idx: 419 / 799 ; coord = [39.215 60.401 57.841]
Globe posterior extreme idx: 550 / 799 ; coord = [32.351 39.578 62.234]
Cornea idx: 431 ; coord = [38.586 58.493 58.243]
Intraconal fat idx: 564 ; coord = [31.618 37.353 62.704]
Axial length (lens -> globe): 22.36 mm
❌ Cornea not found before lens anterior edge -> outlier
Skipping extra anterior computation (no valid cornea).
Skipping anterior axial length (no valid cornea or missing globe_ext_idx).
Extra posterior (globe -> intfat): 2.39 mm
Plotting is disabled.

subject: AEye_2022160101029.nii.gz
Lens centroid (vox): [25.087  73.8174 68.487 ]
Globe centroid (vox): [25.2248 65.3814 67.6686]
Lens extreme idx: 325 / 799 ; coord = [25.062 75.342 68.635]
Globe posterior extreme idx: 449 / 799 ; coord = [25.384 55.632 66.723]
Cornea idx: 341 ; coord = [25.104 72.798 68.388]
Intraconal fat idx: 469 ; coord = [25.436 52.453 66.414]
Axial length (lens -> globe): 19.8 mm
✅ Cornea detected at index 322
Extra anterior (lens anterior edge -> cornea): 0.48 mm
Axial length anterior (cornea -> globe): 20.28 mm
Extra posterior (globe -> intfat): 3.19 mm
Plotting is disabled.

subject: AEye_2022160101035.nii.gz
Lens centroid (vox): [25.0714 67.4206 70.1984]
Globe centroid (vox): [24.2791 59.7707 71.6771]
Lens extreme idx: 362 / 799 ; coord = [25.283 69.461 69.804]
Globe posterior extreme idx: 481 / 799 ; coord = [23.324 50.546 73.46 ]
Cornea idx: 363 ; coord = [25.266 69.302 69.835]
Intraconal fat idx: 494 ; coord = [23.11  48.479 73.86 ]
Axial length (lens -> globe): 19.36 mm
✅ Cornea detected at index 361
Extra anterior (lens anterior edge -> cornea): 0.16 mm
Axial length anterior (cornea -> globe): 19.53 mm
Extra posterior (globe -> intfat): 2.12 mm
Plotting is disabled.

subject: AEye_2022160101036.nii.gz
Lens centroid (vox): [34.3492 74.4206 67.9444]
Globe centroid (vox): [32.3063 65.9123 67.8149]
Lens extreme idx: 318 / 799 ; coord = [34.838 76.454 67.975]
Globe posterior extreme idx: 443 / 799 ; coord = [30.067 56.586 67.673]
Cornea idx: 297 ; coord = [35.639 79.792 68.026]
Intraconal fat idx: 482 ; coord = [28.579 50.387 67.579]
Axial length (lens -> globe): 20.44 mm
✅ Cornea detected at index 297
Extra anterior (lens anterior edge -> cornea): 3.43 mm
Axial length anterior (cornea -> globe): 23.87 mm
Extra posterior (globe -> intfat): 6.38 mm
Plotting is disabled.

subject: AEye_2022160101042.nii.gz
Lens centroid (vox): [35.1273 66.6273 82.3545]
Globe centroid (vox): [33.4786 58.8447 83.9414]
Lens extreme idx: 369 / 799 ; coord = [35.492 68.348 82.004]
Globe posterior extreme idx: 487 / 799 ; coord = [31.519 49.592 85.828]
Cornea idx: 392 ; coord = [34.717 64.692 82.749]
Intraconal fat idx: 547 ; coord = [29.498 40.055 87.772]
Axial length (lens -> globe): 19.55 mm
✅ Cornea detected at index 366
Extra anterior (lens anterior edge -> cornea): 0.5 mm
Axial length anterior (cornea -> globe): 20.05 mm
Extra posterior (globe -> intfat): 9.94 mm
Plotting is disabled.

subject: AEye_2022160101048.nii.gz
Lens centroid (vox): [24.5895 65.0211 58.3789]
Globe centroid (vox): [23.1877 58.3905 60.0135]
Lens extreme idx: 381 / 799 ; coord = [24.89  66.441 58.029]
Globe posterior extreme idx: 481 / 799 ; coord = [21.529 50.546 61.947]
Cornea idx: 365 ; coord = [25.427 68.984 57.402]
Intraconal fat idx: 520 ; coord = [20.219 44.347 63.475]
Axial length (lens -> globe): 16.71 mm
✅ Cornea detected at index 365
Extra anterior (lens anterior edge -> cornea): 2.67 mm
Axial length anterior (cornea -> globe): 19.39 mm
Extra posterior (globe -> intfat): 6.52 mm
Plotting is disabled.

subject: AEye_2022160101049.nii.gz
Lens centroid (vox): [31.6329 70.6329 63.1519]
Globe centroid (vox): [29.8792 62.2063 65.0266]
Lens extreme idx: 350 / 799 ; coord = [31.786 71.368 62.988]
Globe posterior extreme idx: 468 / 799 ; coord = [27.882 52.612 67.161]
Cornea idx: 351 ; coord = [31.753 71.209 63.024]
Intraconal fat idx: 475 ; coord = [27.651 51.499 67.409]
Axial length (lens -> globe): 19.61 mm
❌ Cornea not found before lens anterior edge -> outlier
Skipping extra anterior computation (no valid cornea).
Skipping anterior axial length (no valid cornea or missing globe_ext_idx).
Extra posterior (globe -> intfat): 1.16 mm
Plotting is disabled.

subject: AEye_2022160101050.nii.gz
Lens centroid (vox): [37.4779 69.1324 68.9559]
Globe centroid (vox): [36.6486 59.4772 69.2474]
Lens extreme idx: 356 / 799 ; coord = [37.588 70.414 68.917]
Globe posterior extreme idx: 493 / 799 ; coord = [35.718 48.638 69.575]
Cornea idx: 357 ; coord = [37.574 70.255 68.922]
Intraconal fat idx: 501 ; coord = [35.608 47.367 69.613]
Axial length (lens -> globe): 21.87 mm
✅ Cornea detected at index 332
Extra anterior (lens anterior edge -> cornea): 3.83 mm
Axial length anterior (cornea -> globe): 25.7 mm
Extra posterior (globe -> intfat): 1.28 mm
Plotting is disabled.

subject: AEye_2022160101052.nii.gz
Lens centroid (vox): [32.9671 62.7434 74.6842]
Globe centroid (vox): [31.4098 55.7769 78.875 ]
Lens extreme idx: 394 / 799 ; coord = [33.332 64.374 73.703]
Globe posterior extreme idx: 496 / 799 ; coord = [29.707 48.161 83.456]
Cornea idx: 379 ; coord = [33.865 66.758 72.269]
Intraconal fat idx: 507 ; coord = [29.316 46.413 84.508]
Axial length (lens -> globe): 19.26 mm
✅ Cornea detected at index 379
Extra anterior (lens anterior edge -> cornea): 2.83 mm
Axial length anterior (cornea -> globe): 22.1 mm
Extra posterior (globe -> intfat): 2.08 mm
Plotting is disabled.

subject: AEye_2022160101056.nii.gz
Lens centroid (vox): [30.5347 67.6634 74.8218]
Globe centroid (vox): [30.1975 59.3559 76.9455]
Lens extreme idx: 362 / 799 ; coord = [30.608 69.461 74.362]
Globe posterior extreme idx: 481 / 799 ; coord = [29.84  50.546 79.198]
Cornea idx: 347 ; coord = [30.704 71.845 73.753]
Intraconal fat idx: 507 ; coord = [29.672 46.413 80.254]
Axial length (lens -> globe): 19.54 mm
✅ Cornea detected at index 347
Extra anterior (lens anterior edge -> cornea): 2.46 mm
Axial length anterior (cornea -> globe): 22.0 mm
Extra posterior (globe -> intfat): 4.27 mm
Plotting is disabled.

subject: AEye_2022160101058.nii.gz
Lens centroid (vox): [29.0331 59.1653 80.0248]
Globe centroid (vox): [29.4521 51.6312 79.7809]
Lens extreme idx: 413 / 799 ; coord = [28.911 61.354 80.096]
Globe posterior extreme idx: 531 / 799 ; coord = [29.955 42.598 79.489]
Cornea idx: 401 ; coord = [28.805 63.262 80.157]
Intraconal fat idx: 557 ; coord = [30.184 38.466 79.355]
Axial length (lens -> globe): 18.79 mm
✅ Cornea detected at index 401
Extra anterior (lens anterior edge -> cornea): 1.91 mm
Axial length anterior (cornea -> globe): 20.71 mm
Extra posterior (globe -> intfat): 4.14 mm
Plotting is disabled.

subject: AEye_2022160101059.nii.gz
Lens centroid (vox): [28.8481 66.8987 64.8101]
Globe centroid (vox): [28.7587 58.8824 65.3562]
Lens extreme idx: 369 / 799 ; coord = [28.864 68.348 64.711]
Globe posterior extreme idx: 487 / 799 ; coord = [28.655 49.592 65.989]
Cornea idx: 357 ; coord = [28.886 70.255 64.581]
Intraconal fat idx: 520 ; coord = [28.597 44.347 66.346]
Axial length (lens -> globe): 18.8 mm
✅ Cornea detected at index 357
Extra anterior (lens anterior edge -> cornea): 1.91 mm
Axial length anterior (cornea -> globe): 20.71 mm
Extra posterior (globe -> intfat): 5.26 mm
Plotting is disabled.

subject: AEye_2022160101070.nii.gz
Lens centroid (vox): [29.0156 72.7969 67.6094]
Globe centroid (vox): [28.688  63.9341 66.8597]
Lens extreme idx: 331 / 799 ; coord = [29.074 74.388 67.744]
Globe posterior extreme idx: 456 / 799 ; coord = [28.34  54.519 66.063]
Cornea idx: 354 ; coord = [28.939 70.732 67.435]
Intraconal fat idx: 475 ; coord = [28.228 51.499 65.808]
Axial length (lens -> globe): 19.95 mm
✅ Cornea detected at index 311
Extra anterior (lens anterior edge -> cornea): 3.19 mm
Axial length anterior (cornea -> globe): 23.15 mm
Extra posterior (globe -> intfat): 3.03 mm
Plotting is disabled.

subject: AEye_2022160101079.nii.gz
Lens centroid (vox): [37.807  70.1053 58.8772]
Globe centroid (vox): [35.931  61.8449 60.8585]
Lens extreme idx: 350 / 799 ; coord = [38.094 71.368 58.574]
Globe posterior extreme idx: 468 / 799 ; coord = [33.834 52.612 63.073]
Cornea idx: 332 ; coord = [38.744 74.229 57.888]
Intraconal fat idx: 482 ; coord = [33.329 50.387 63.607]
Axial length (lens -> globe): 19.75 mm
✅ Cornea detected at index 332
Extra anterior (lens anterior edge -> cornea): 3.01 mm
Axial length anterior (cornea -> globe): 22.77 mm
Extra posterior (globe -> intfat): 2.34 mm
Plotting is disabled.

subject: AEye_2022160101081.nii.gz
Lens centroid (vox): [32.4419 71.9884 58.1047]
Globe centroid (vox): [30.8742 63.0072 59.0544]
Lens extreme idx: 337 / 799 ; coord = [32.694 73.434 57.952]
Globe posterior extreme idx: 468 / 799 ; coord = [29.06  52.612 60.154]
Cornea idx: 335 ; coord = [32.75  73.752 57.918]
Intraconal fat idx: 488 ; coord = [28.505 49.433 60.49 ]
Axial length (lens -> globe): 21.25 mm
✅ Cornea detected at index 335
Extra anterior (lens anterior edge -> cornea): 0.32 mm
Axial length anterior (cornea -> globe): 21.58 mm
Extra posterior (globe -> intfat): 3.24 mm
Plotting is disabled.

subject: AEye_2022160101083.nii.gz
Lens centroid (vox): [35.7481 65.7481 78.2   ]
Globe centroid (vox): [35.2888 56.9533 78.1824]
Lens extreme idx: 375 / 799 ; coord = [35.834 67.394 78.203]
Globe posterior extreme idx: 506 / 799 ; coord = [34.747 46.572 78.162]
Cornea not detected -> outlier
Intraconal fat idx: 520 ; coord = [34.63  44.347 78.157]
Axial length (lens -> globe): 20.85 mm
❌ Cornea not found before lens anterior edge -> outlier
Skipping extra anterior computation (no valid cornea).
Skipping anterior axial length (no valid cornea or missing globe_ext_idx).
Extra posterior (globe -> intfat): 2.23 mm
Plotting is disabled.

subject: AEye_2022160101084.nii.gz
Lens centroid (vox): [31.6238 76.7525 50.1683]
Globe centroid (vox): [31.509  67.1132 49.9638]
Lens extreme idx: 306 / 799 ; coord = [31.643 78.362 50.202]
Globe posterior extreme idx: 443 / 799 ; coord = [31.384 56.586 49.74 ]
Cornea idx: 323 ; coord = [31.611 75.66  50.145]
Intraconal fat idx: 457 ; coord = [31.357 54.36  49.693]
Axial length (lens -> globe): 21.78 mm
✅ Cornea detected at index 305
Extra anterior (lens anterior edge -> cornea): 0.16 mm
Axial length anterior (cornea -> globe): 21.94 mm
Extra posterior (globe -> intfat): 2.23 mm
Plotting is disabled.

subject: AEye_2022160101085.nii.gz
Lens centroid (vox): [30.     69.5577 72.4135]
Globe centroid (vox): [29.3108 61.4174 73.009 ]
Lens extreme idx: 356 / 799 ; coord = [30.073 70.414 72.351]
Globe posterior extreme idx: 474 / 799 ; coord = [28.485 51.658 73.723]
Cornea idx: 373 ; coord = [29.844 67.712 72.548]
Intraconal fat idx: 482 ; coord = [28.377 50.387 73.816]
Axial length (lens -> globe): 18.87 mm
❌ Cornea not found before lens anterior edge -> outlier
Skipping extra anterior computation (no valid cornea).
Skipping anterior axial length (no valid cornea or missing globe_ext_idx).
Extra posterior (globe -> intfat): 1.28 mm
Plotting is disabled.

subject: AEye_2022160101087.nii.gz
Missing lens or globe in 3D -> outlier

subject: AEye_2022160101089.nii.gz
Lens centroid (vox): [32.6635 68.0577 60.2981]
Globe centroid (vox): [32.5478 58.3971 60.2311]
Lens extreme idx: 362 / 799 ; coord = [32.68  69.461 60.308]
Globe posterior extreme idx: 500 / 799 ; coord = [32.418 47.526 60.156]
Cornea idx: 379 ; coord = [32.648 66.758 60.289]
Intraconal fat idx: 532 ; coord = [32.357 42.439 60.12 ]
Axial length (lens -> globe): 21.94 mm
❌ Cornea not found before lens anterior edge -> outlier
Skipping extra anterior computation (no valid cornea).
Skipping anterior axial length (no valid cornea or missing globe_ext_idx).
Extra posterior (globe -> intfat): 5.09 mm
Plotting is disabled.

subject: AEye_2022160101090.nii.gz
Lens centroid (vox): [27.589  57.3288 51.1096]
Globe centroid (vox): [27.4091 49.1462 52.2657]
Lens extreme idx: 425 / 799 ; coord = [27.636 59.447 50.81 ]
Globe posterior extreme idx: 544 / 799 ; coord = [27.22  40.532 53.483]
Cornea idx: 448 ; coord = [27.555 55.791 51.327]
Intraconal fat idx: 564 ; coord = [27.15  37.353 53.932]
Axial length (lens -> globe): 19.11 mm
✅ Cornea detected at index 424
Extra anterior (lens anterior edge -> cornea): 0.16 mm
Axial length anterior (cornea -> globe): 19.27 mm
Extra posterior (globe -> intfat): 3.21 mm
Plotting is disabled.

subject: AEye_2022160101092.nii.gz
Lens centroid (vox): [25.5091 76.1909 65.2545]
Globe centroid (vox): [25.1209 67.5016 65.671 ]
Lens extreme idx: 312 / 799 ; coord = [25.563 77.408 65.196]
Globe posterior extreme idx: 437 / 799 ; coord = [24.676 57.539 66.148]
Cornea idx: 329 ; coord = [25.443 74.706 65.326]
Intraconal fat idx: 450 ; coord = [24.584 55.473 66.247]
Axial length (lens -> globe): 19.91 mm
❌ Cornea not found before lens anterior edge -> outlier
Skipping extra anterior computation (no valid cornea).
Skipping anterior axial length (no valid cornea or missing globe_ext_idx).
Extra posterior (globe -> intfat): 2.07 mm
Plotting is disabled.

subject: AEye_2022160101093.nii.gz
Lens centroid (vox): [26.6736 64.9444 63.5347]
Globe centroid (vox): [26.9832 57.558  67.2952]
Lens extreme idx: 381 / 799 ; coord = [26.611 66.441 62.773]
Globe posterior extreme idx: 493 / 799 ; coord = [27.357 48.638 71.836]
Cornea idx: 365 ; coord = [26.504 68.984 61.478]
Intraconal fat idx: 507 ; coord = [27.45  46.413 72.969]
Axial length (lens -> globe): 19.99 mm
✅ Cornea detected at index 365
Extra anterior (lens anterior edge -> cornea): 2.86 mm
Axial length anterior (cornea -> globe): 22.85 mm
Extra posterior (globe -> intfat): 2.5 mm
Plotting is disabled.

subject: AEye_2022160101094.nii.gz
Lens centroid (vox): [26.2407 68.5185 57.9722]
Globe centroid (vox): [26.0833 60.4568 62.0276]
Lens extreme idx: 362 / 799 ; coord = [26.259 69.461 57.498]
Globe posterior extreme idx: 474 / 799 ; coord = [25.912 51.658 66.454]
Cornea idx: 342 ; coord = [26.321 72.64  55.899]
Intraconal fat idx: 488 ; coord = [25.868 49.433 67.573]
Axial length (lens -> globe): 19.93 mm
✅ Cornea detected at index 342
Extra anterior (lens anterior edge -> cornea): 3.56 mm
Axial length anterior (cornea -> globe): 23.49 mm
Extra posterior (globe -> intfat): 2.49 mm
Plotting is disabled.

subject: AEye_2022160101095.nii.gz
Lens centroid (vox): [18.7128 74.1702 90.7979]
Globe centroid (vox): [18.1859 65.8592 89.8738]
Lens extreme idx: 325 / 799 ; coord = [18.787 75.342 90.928]
Globe posterior extreme idx: 443 / 799 ; coord = [17.598 56.586 88.843]
Cornea idx: 307 ; coord = [18.968 78.203 91.246]
Intraconal fat idx: 457 ; coord = [17.457 54.36  88.595]
Axial length (lens -> globe): 18.91 mm
✅ Cornea detected at index 307
Extra anterior (lens anterior edge -> cornea): 2.88 mm
Axial length anterior (cornea -> globe): 21.79 mm
Extra posterior (globe -> intfat): 2.24 mm
Plotting is disabled.

subject: AEye_2022160101097.nii.gz
Lens centroid (vox): [37.1852 68.5741 78.0926]
Globe centroid (vox): [35.6437 60.0884 78.8326]
Lens extreme idx: 356 / 799 ; coord = [37.519 70.414 77.932]
Globe posterior extreme idx: 481 / 799 ; coord = [33.91  50.546 79.665]
Cornea idx: 341 ; coord = [37.953 72.798 77.724]
Intraconal fat idx: 507 ; coord = [33.159 46.413 80.025]
Axial length (lens -> globe): 20.27 mm
✅ Cornea detected at index 341
Extra anterior (lens anterior edge -> cornea): 2.43 mm
Axial length anterior (cornea -> globe): 22.7 mm
Extra posterior (globe -> intfat): 4.22 mm
Plotting is disabled.

subject: AEye_2022160101099.nii.gz
Lens centroid (vox): [27.0556 61.9167 80.1667]
Globe centroid (vox): [28.0373 53.7968 81.151 ]
Lens extreme idx: 400 / 799 ; coord = [26.874 63.421 79.984]
Globe posterior extreme idx: 525 / 799 ; coord = [29.276 43.552 82.393]
Cornea idx: 382 ; coord = [26.528 66.282 79.638]
Intraconal fat idx: 538 ; coord = [29.526 41.486 82.644]
Axial length (lens -> globe): 20.16 mm
✅ Cornea detected at index 382
Extra anterior (lens anterior edge -> cornea): 2.9 mm
Axial length anterior (cornea -> globe): 23.06 mm
Extra posterior (globe -> intfat): 2.1 mm
Plotting is disabled.

subject: AEye_2022160101108.nii.gz
Lens centroid (vox): [34.208 60.816 85.352]
Globe centroid (vox): [32.8313 52.9724 84.8591]
Lens extreme idx: 406 / 799 ; coord = [34.498 62.467 85.456]
Globe posterior extreme idx: 519 / 799 ; coord = [31.345 44.506 84.327]
Cornea idx: 388 ; coord = [35.    65.328 85.636]
Intraconal fat idx: 538 ; coord = [30.815 41.486 84.137]
Axial length (lens -> globe): 18.27 mm
✅ Cornea detected at index 388
Extra anterior (lens anterior edge -> cornea): 2.91 mm
Axial length anterior (cornea -> globe): 21.18 mm
Extra posterior (globe -> intfat): 3.07 mm
Plotting is disabled.

subject: AEye_2022160101110.nii.gz
Missing lens or globe in 3D -> outlier

subject: AEye_2022160101122.nii.gz
Lens centroid (vox): [27.8974 68.9829 63.0342]
Globe centroid (vox): [27.0694 60.736  63.8067]
Lens extreme idx: 356 / 799 ; coord = [28.041 70.414 62.9  ]
Globe posterior extreme idx: 474 / 799 ; coord = [26.158 51.658 64.657]
Cornea idx: 335 ; coord = [28.376 73.752 62.587]
Intraconal fat idx: 494 ; coord = [25.839 48.479 64.955]
Axial length (lens -> globe): 18.93 mm
✅ Cornea detected at index 335
Extra anterior (lens anterior edge -> cornea): 3.37 mm
Axial length anterior (cornea -> globe): 22.3 mm
Extra posterior (globe -> intfat): 3.21 mm
Plotting is disabled.

subject: AEye_2022160101124.nii.gz
Lens centroid (vox): [29.9828 70.4138 78.4483]
Globe centroid (vox): [31.6151 63.0445 77.6541]
Lens extreme idx: 353 / 799 ; coord = [29.877 70.891 78.5  ]
Globe posterior extreme idx: 456 / 799 ; coord = [33.504 54.519 76.735]
Cornea idx: 360 ; coord = [30.123 69.778 78.38 ]
Intraconal fat idx: 494 ; coord = [34.841 48.479 76.084]
Axial length (lens -> globe): 16.86 mm
❌ Cornea not found before lens anterior edge -> outlier
Skipping extra anterior computation (no valid cornea).
Skipping anterior axial length (no valid cornea or missing globe_ext_idx).
Extra posterior (globe -> intfat): 6.22 mm
Plotting is disabled.

subject: AEye_2022160101126.nii.gz
Lens centroid (vox): [34.0482 55.1687 99.8434]
Globe centroid (vox): [33.9201 47.9692 96.4074]
Lens extreme idx: 444 / 799 ; coord = [ 34.071  56.427 100.444]
Globe posterior extreme idx: 550 / 799 ; coord = [33.771 39.578 92.403]
Cornea idx: 433 ; coord = [ 34.102  58.175 101.278]
Intraconal fat idx: 564 ; coord = [33.731 37.353 91.341]
Axial length (lens -> globe): 18.67 mm
✅ Cornea detected at index 433
Extra anterior (lens anterior edge -> cornea): 1.94 mm
Axial length anterior (cornea -> globe): 20.61 mm
Extra posterior (globe -> intfat): 2.47 mm
Plotting is disabled.

subject: AEye_2022160101128.nii.gz
Lens centroid (vox): [26.3883 57.7379 82.3883]
Globe centroid (vox): [26.1205 48.9126 82.1183]
Lens extreme idx: 431 / 799 ; coord = [26.411 58.493 82.411]
Globe posterior extreme idx: 556 / 799 ; coord = [25.808 38.625 81.803]
Cornea idx: 442 ; coord = [26.358 56.745 82.358]
Intraconal fat idx: 570 ; coord = [25.741 36.399 81.735]
Axial length (lens -> globe): 19.89 mm
❌ Cornea not found before lens anterior edge -> outlier
Skipping extra anterior computation (no valid cornea).
Skipping anterior axial length (no valid cornea or missing globe_ext_idx).
Extra posterior (globe -> intfat): 2.23 mm
Plotting is disabled.

subject: AEye_2022160101131.nii.gz
Lens centroid (vox): [29.6822 69.7103 57.1308]
Globe centroid (vox): [29.233  60.7727 56.8298]
Lens extreme idx: 350 / 799 ; coord = [29.766 71.368 57.187]
Globe posterior extreme idx: 474 / 799 ; coord = [28.775 51.658 56.523]
Cornea idx: 367 ; coord = [29.63  68.666 57.096]
Intraconal fat idx: 494 ; coord = [28.615 48.479 56.416]
Axial length (lens -> globe): 19.75 mm
✅ Cornea detected at index 338
Extra anterior (lens anterior edge -> cornea): 1.91 mm
Axial length anterior (cornea -> globe): 21.66 mm
Extra posterior (globe -> intfat): 3.18 mm
Plotting is disabled.

subject: AEye_2022160101135.nii.gz
Lens centroid (vox): [29.9362 59.617  88.5957]
Globe centroid (vox): [29.0189 51.6273 88.6356]
Lens extreme idx: 413 / 799 ; coord = [30.136 61.354 88.587]
Globe posterior extreme idx: 537 / 799 ; coord = [27.873 41.645 88.685]
Cornea idx: 423 ; coord = [29.953 59.765 88.595]
Intraconal fat idx: 551 ; coord = [27.617 39.419 88.696]
Axial length (lens -> globe): 19.84 mm
❌ Cornea not found before lens anterior edge -> outlier
Skipping extra anterior computation (no valid cornea).
Skipping anterior axial length (no valid cornea or missing globe_ext_idx).
Extra posterior (globe -> intfat): 2.24 mm
Plotting is disabled.

subject: AEye_2022160101140.nii.gz
Lens centroid (vox): [28.7126 51.7011 86.3103]
Globe centroid (vox): [27.667  43.6798 87.1463]
Lens extreme idx: 463 / 799 ; coord = [28.935 53.407 86.133]
Globe posterior extreme idx: 581 / 799 ; coord = [26.49  34.651 88.087]
Cornea idx: 484 ; coord = [28.5   50.069 86.48 ]
Intraconal fat idx: 601 ; coord = [26.076 31.472 88.419]
Axial length (lens -> globe): 19.02 mm
❌ Cornea not found before lens anterior edge -> outlier
Skipping extra anterior computation (no valid cornea).
Skipping anterior axial length (no valid cornea or missing globe_ext_idx).
Extra posterior (globe -> intfat): 3.22 mm
Plotting is disabled.

subject: AEye_2022160101141.nii.gz
Lens centroid (vox): [28.2857 69.0667 76.7619]
Globe centroid (vox): [28.4577 60.3353 76.3619]
Lens extreme idx: 356 / 799 ; coord = [28.259 70.414 76.824]
Globe posterior extreme idx: 481 / 799 ; coord = [28.651 50.546 75.913]
Cornea idx: 366 ; coord = [28.29  68.825 76.751]
Intraconal fat idx: 494 ; coord = [28.691 48.479 75.819]
Axial length (lens -> globe): 19.89 mm
❌ Cornea not found before lens anterior edge -> outlier
Skipping extra anterior computation (no valid cornea).
Skipping anterior axial length (no valid cornea or missing globe_ext_idx).
Extra posterior (globe -> intfat): 2.07 mm
Plotting is disabled.

subject: AEye_2022160101142.nii.gz
Lens centroid (vox): [28.7063 67.7762 87.1608]
Globe centroid (vox): [28.2201 59.4221 86.6353]
Lens extreme idx: 362 / 799 ; coord = [28.804 69.461 87.267]
Globe posterior extreme idx: 487 / 799 ; coord = [27.648 49.592 86.017]
Cornea idx: 345 ; coord = [28.962 72.163 87.437]
Intraconal fat idx: 501 ; coord = [27.518 47.367 85.877]
Axial length (lens -> globe): 19.94 mm
✅ Cornea detected at index 345
Extra anterior (lens anterior edge -> cornea): 2.71 mm
Axial length anterior (cornea -> globe): 22.65 mm
Extra posterior (globe -> intfat): 2.23 mm
Plotting is disabled.

subject: AEye_2022160101149.nii.gz
Lens centroid (vox): [23.2707 71.188  73.0902]
Globe centroid (vox): [24.3028 63.3646 75.7288]
Lens extreme idx: 341 / 799 ; coord = [23.058 72.798 72.547]
Globe posterior extreme idx: 456 / 799 ; coord = [25.47  54.519 78.712]
Cornea idx: 338 ; coord = [22.995 73.275 72.386]
Intraconal fat idx: 469 ; coord = [25.742 52.453 79.409]
Axial length (lens -> globe): 19.44 mm
✅ Cornea detected at index 338
Extra anterior (lens anterior edge -> cornea): 0.51 mm
Axial length anterior (cornea -> globe): 19.95 mm
Extra posterior (globe -> intfat): 2.2 mm
Plotting is disabled.

subject: AEye_2022160101151.nii.gz
Lens centroid (vox): [32.1517 59.7379 72.1379]
Globe centroid (vox): [29.9176 52.2466 75.3391]
Lens extreme idx: 413 / 799 ; coord = [32.634 61.354 71.447]
Globe posterior extreme idx: 521 / 799 ; coord = [27.514 44.188 78.783]
Cornea idx: 410 ; coord = [32.776 61.831 71.244]
Intraconal fat idx: 538 ; coord = [26.708 41.486 79.937]
Axial length (lens -> globe): 19.36 mm
✅ Cornea detected at index 410
Extra anterior (lens anterior edge -> cornea): 0.54 mm
Axial length anterior (cornea -> globe): 19.9 mm
Extra posterior (globe -> intfat): 3.05 mm
Plotting is disabled.

subject: AEye_2022160101156.nii.gz
Lens centroid (vox): [27.7016 75.4677 75.2984]
Globe centroid (vox): [26.4103 67.1944 77.1634]
Lens extreme idx: 312 / 799 ; coord = [28.004 77.408 74.861]
Globe posterior extreme idx: 437 / 799 ; coord = [24.903 57.539 79.34 ]
Cornea idx: 301 ; coord = [28.277 79.156 74.467]
Intraconal fat idx: 450 ; coord = [24.581 55.473 79.806]
Axial length (lens -> globe): 20.6 mm
✅ Cornea detected at index 301
Extra anterior (lens anterior edge -> cornea): 1.81 mm
Axial length anterior (cornea -> globe): 22.41 mm
Extra posterior (globe -> intfat): 2.14 mm
Plotting is disabled.

subject: AEye_2022160101161.nii.gz
Lens centroid (vox): [27.1554 54.6351 98.7365]
Globe centroid (vox): [27.2459 46.3333 98.0653]
Lens extreme idx: 444 / 799 ; coord = [27.136 56.427 98.881]
Globe posterior extreme idx: 569 / 799 ; coord = [27.353 36.558 97.275]
Cornea idx: 467 ; coord = [27.176 52.771 98.586]
Intraconal fat idx: 589 ; coord = [27.387 33.379 97.018]
Axial length (lens -> globe): 19.93 mm
❌ Cornea not found before lens anterior edge -> outlier
Skipping extra anterior computation (no valid cornea).
Skipping anterior axial length (no valid cornea or missing globe_ext_idx).
Extra posterior (globe -> intfat): 3.19 mm
Plotting is disabled.

subject: AEye_2022160101163.nii.gz
Lens centroid (vox): [29.0738 70.6644 76.9799]
Globe centroid (vox): [28.8857 62.2042 77.2486]
Lens extreme idx: 343 / 799 ; coord = [29.114 72.481 76.922]
Globe posterior extreme idx: 468 / 799 ; coord = [28.673 52.612 77.553]
Cornea idx: 322 ; coord = [29.188 75.819 76.816]
Intraconal fat idx: 482 ; coord = [28.623 50.387 77.624]
Axial length (lens -> globe): 19.88 mm
✅ Cornea detected at index 322
Extra anterior (lens anterior edge -> cornea): 3.34 mm
Axial length anterior (cornea -> globe): 23.22 mm
Extra posterior (globe -> intfat): 2.23 mm
Plotting is disabled.

subject: AEye_2022160101164.nii.gz
Lens centroid (vox): [29.0588 72.2269 69.8151]
Globe centroid (vox): [28.1141 64.2468 70.248 ]
Lens extreme idx: 337 / 799 ; coord = [29.202 73.434 69.75 ]
Globe posterior extreme idx: 449 / 799 ; coord = [27.094 55.632 70.715]
Cornea idx: 335 ; coord = [29.239 73.752 69.732]
Intraconal fat idx: 463 ; coord = [26.831 53.407 70.836]
Axial length (lens -> globe): 17.95 mm
✅ Cornea detected at index 335
Extra anterior (lens anterior edge -> cornea): 0.32 mm
Axial length anterior (cornea -> globe): 18.27 mm
Extra posterior (globe -> intfat): 2.24 mm
Plotting is disabled.

subject: AEye_2022160101166.nii.gz
Lens centroid (vox): [24.8224 55.9252 88.028 ]
Globe centroid (vox): [25.7722 48.1214 87.5957]
Lens extreme idx: 438 / 799 ; coord = [24.645 57.38  88.109]
Globe posterior extreme idx: 556 / 799 ; coord = [26.928 38.625 87.07 ]
Cornea idx: 454 ; coord = [24.955 54.837 87.968]
Intraconal fat idx: 570 ; coord = [27.199 36.399 86.946]
Axial length (lens -> globe): 18.92 mm
✅ Cornea detected at index 437
Extra anterior (lens anterior edge -> cornea): 0.16 mm
Axial length anterior (cornea -> globe): 19.08 mm
Extra posterior (globe -> intfat): 2.25 mm
Plotting is disabled.

subject: AEye_2022160101167.nii.gz
Lens centroid (vox): [31.1909 62.0091 71.5   ]
Globe centroid (vox): [30.81   53.5419 71.4587]
Lens extreme idx: 400 / 799 ; coord = [31.254 63.421 71.507]
Globe posterior extreme idx: 525 / 799 ; coord = [30.361 43.552 71.41 ]
Cornea idx: 417 ; coord = [31.133 60.718 71.494]
Intraconal fat idx: 538 ; coord = [30.268 41.486 71.4  ]
Axial length (lens -> globe): 19.89 mm
✅ Cornea detected at index 385
Extra anterior (lens anterior edge -> cornea): 2.39 mm
Axial length anterior (cornea -> globe): 22.28 mm
Extra posterior (globe -> intfat): 2.07 mm
Plotting is disabled.

subject: AEye_2022160101175.nii.gz
Lens centroid (vox): [34.375  70.2708 70.7083]
Globe centroid (vox): [33.1906 62.2757 73.477 ]
Lens extreme idx: 350 / 799 ; coord = [34.538 71.368 70.328]
Globe posterior extreme idx: 462 / 799 ; coord = [31.9   53.566 76.493]
Cornea idx: 367 ; coord = [34.137 68.666 71.264]
Intraconal fat idx: 475 ; coord = [31.594 51.499 77.209]
Axial length (lens -> globe): 19.02 mm
❌ Cornea not found before lens anterior edge -> outlier
Skipping extra anterior computation (no valid cornea).
Skipping anterior axial length (no valid cornea or missing globe_ext_idx).
Extra posterior (globe -> intfat): 2.21 mm
Plotting is disabled.

subject: AEye_2022160101183.nii.gz
Lens centroid (vox): [37.3765 68.7294 63.8118]
Globe centroid (vox): [35.4769 60.3185 65.673 ]
Lens extreme idx: 356 / 799 ; coord = [37.757 70.414 63.439]
Globe posterior extreme idx: 481 / 799 ; coord = [33.27  50.546 67.836]
Cornea idx: 341 ; coord = [38.295 72.798 62.911]
Intraconal fat idx: 494 ; coord = [32.803 48.479 68.293]
Axial length (lens -> globe): 20.84 mm
✅ Cornea detected at index 341
Extra anterior (lens anterior edge -> cornea): 2.5 mm
Axial length anterior (cornea -> globe): 23.34 mm
Extra posterior (globe -> intfat): 2.17 mm
Plotting is disabled.

subject: AEye_2022160101184.nii.gz
Lens centroid (vox): [21.2737 77.7579 37.0526]
Globe centroid (vox): [20.0283 69.4984 39.2162]
Lens extreme idx: 299 / 799 ; coord = [21.533 79.474 36.603]
Globe posterior extreme idx: 424 / 799 ; coord = [18.537 59.606 41.807]
Cornea idx: 282 ; coord = [21.94  82.176 35.895]
Intraconal fat idx: 450 ; coord = [17.913 55.473 42.89 ]
Axial length (lens -> globe): 20.76 mm
✅ Cornea detected at index 282
Extra anterior (lens anterior edge -> cornea): 2.82 mm
Axial length anterior (cornea -> globe): 23.58 mm
Extra posterior (globe -> intfat): 4.32 mm
Plotting is disabled.

subject: AEye_2022160101191.nii.gz
Lens centroid (vox): [30.0642 61.9174 80.2202]
Globe centroid (vox): [29.0805 53.1781 79.511 ]
Lens extreme idx: 400 / 799 ; coord = [30.233 63.421 80.342]
Globe posterior extreme idx: 519 / 799 ; coord = [28.104 44.506 78.807]
Cornea idx: 417 ; coord = [29.929 60.718 80.123]
Intraconal fat idx: 538 ; coord = [27.764 41.486 78.562]
Axial length (lens -> globe): 19.1 mm
✅ Cornea detected at index 379
Extra anterior (lens anterior edge -> cornea): 3.37 mm
Axial length anterior (cornea -> globe): 22.47 mm
Extra posterior (globe -> intfat): 3.05 mm
Plotting is disabled.

subject: AEye_2022160101192.nii.gz
Lens centroid (vox): [29.3444 69.5889 79.7333]
Globe centroid (vox): [29.126  61.2535 79.2442]
Lens extreme idx: 356 / 799 ; coord = [29.366 70.414 79.782]
Globe posterior extreme idx: 474 / 799 ; coord = [28.874 51.658 78.681]
Cornea idx: 351 ; coord = [29.387 71.209 79.828]
Intraconal fat idx: 494 ; coord = [28.791 48.479 78.495]
Axial length (lens -> globe): 18.79 mm
✅ Cornea detected at index 351
Extra anterior (lens anterior edge -> cornea): 0.8 mm
Axial length anterior (cornea -> globe): 19.59 mm
Extra posterior (globe -> intfat): 3.19 mm
Plotting is disabled.

subject: AEye_2022160101194.nii.gz
Lens centroid (vox): [40.5513 72.5385 67.9615]
Globe centroid (vox): [39.8611 64.1997 67.5289]
Lens extreme idx: 337 / 799 ; coord = [40.625 73.434 68.008]
Globe posterior extreme idx: 456 / 799 ; coord = [39.06  54.519 67.027]
Cornea idx: 348 ; coord = [40.481 71.686 67.917]
Intraconal fat idx: 469 ; coord = [38.889 52.453 66.92 ]
Axial length (lens -> globe): 19.0 mm
❌ Cornea not found before lens anterior edge -> outlier
Skipping extra anterior computation (no valid cornea).
Skipping anterior axial length (no valid cornea or missing globe_ext_idx).
Extra posterior (globe -> intfat): 2.08 mm
Plotting is disabled.

subject: AEye_2022160101196.nii.gz
Lens centroid (vox): [34.9661 63.0339 71.7797]
Globe centroid (vox): [33.7066 55.0896 74.158 ]
Lens extreme idx: 394 / 799 ; coord = [35.179 64.374 71.378]
Globe posterior extreme idx: 512 / 799 ; coord = [32.205 45.618 76.993]
Cornea idx: 366 ; coord = [35.884 68.825 70.046]
Intraconal fat idx: 545 ; coord = [31.374 40.373 78.564]
Axial length (lens -> globe): 19.8 mm
✅ Cornea detected at index 366
Extra anterior (lens anterior edge -> cornea): 4.7 mm
Axial length anterior (cornea -> globe): 24.5 mm
Extra posterior (globe -> intfat): 5.54 mm
Plotting is disabled.

subject: AEye_2022160101197.nii.gz
Lens centroid (vox): [34.307 68.193 64.807]
Globe centroid (vox): [34.0442 59.1615 64.629 ]
Lens extreme idx: 362 / 799 ; coord = [34.344 69.461 64.832]
Globe posterior extreme idx: 487 / 799 ; coord = [33.766 49.592 64.44 ]
Cornea idx: 379 ; coord = [34.265 66.758 64.779]
Intraconal fat idx: 501 ; coord = [33.701 47.367 64.396]
Axial length (lens -> globe): 19.88 mm
✅ Cornea detected at index 341
Extra anterior (lens anterior edge -> cornea): 3.34 mm
Axial length anterior (cornea -> globe): 23.22 mm
Extra posterior (globe -> intfat): 2.23 mm
Plotting is disabled.

subject: AEye_2022160101201.nii.gz
Lens centroid (vox): [29.6207 72.092  82.023 ]
Globe centroid (vox): [29.3804 62.5048 81.5783]
Lens extreme idx: 337 / 799 ; coord = [29.654 73.434 82.085]
Globe posterior extreme idx: 474 / 799 ; coord = [29.109 51.658 81.075]
Cornea idx: 354 ; coord = [29.587 70.732 81.96 ]
Intraconal fat idx: 488 ; coord = [29.053 49.433 80.972]
Axial length (lens -> globe): 21.81 mm
✅ Cornea detected at index 329
Extra anterior (lens anterior edge -> cornea): 1.27 mm
Axial length anterior (cornea -> globe): 23.08 mm
Extra posterior (globe -> intfat): 2.23 mm
Plotting is disabled.

subject: AEye_2022160101202.nii.gz
Lens centroid (vox): [40.8154 69.6923 74.7846]
Globe centroid (vox): [40.1895 61.5559 74.9225]
Lens extreme idx: 350 / 799 ; coord = [40.944 71.368 74.756]
Globe posterior extreme idx: 468 / 799 ; coord = [39.501 52.612 75.074]
Cornea idx: 360 ; coord = [40.822 69.778 74.783]
Intraconal fat idx: 488 ; coord = [39.257 49.433 75.128]
Axial length (lens -> globe): 18.81 mm
✅ Cornea detected at index 344
Extra anterior (lens anterior edge -> cornea): 0.96 mm
Axial length anterior (cornea -> globe): 19.77 mm
Extra posterior (globe -> intfat): 3.19 mm
Plotting is disabled.

subject: AEye_2022160101205.nii.gz
Lens centroid (vox): [31.093  70.9767 71.4186]
Globe centroid (vox): [32.1219 63.3157 71.6847]
Lens extreme idx: 343 / 799 ; coord = [30.891 72.481 71.366]
Globe posterior extreme idx: 456 / 799 ; coord = [33.303 54.519 71.99 ]
Cornea idx: 338 ; coord = [30.784 73.275 71.339]
Intraconal fat idx: 482 ; coord = [33.858 50.387 72.134]
Axial length (lens -> globe): 18.13 mm
✅ Cornea detected at index 338
Extra anterior (lens anterior edge -> cornea): 0.8 mm
Axial length anterior (cornea -> globe): 18.94 mm
Extra posterior (globe -> intfat): 4.17 mm
Plotting is disabled.

subject: AEye_2022160101206.nii.gz
Missing lens or globe in 3D -> outlier

subject: AEye_2022160101209.nii.gz
Lens centroid (vox): [39.2069 72.0207 75.1793]
Globe centroid (vox): [38.5615 64.2718 77.6242]
Lens extreme idx: 333 / 799 ; coord = [39.378 74.07  74.533]
Globe posterior extreme idx: 449 / 799 ; coord = [37.842 55.632 80.35 ]
Cornea idx: 301 ; coord = [39.801 79.156 72.928]
Intraconal fat idx: 482 ; coord = [37.405 50.387 82.005]
Axial length (lens -> globe): 19.39 mm
✅ Cornea detected at index 301
Extra anterior (lens anterior edge -> cornea): 5.35 mm
Axial length anterior (cornea -> globe): 24.75 mm
Extra posterior (globe -> intfat): 5.52 mm
Plotting is disabled.

subject: AEye_2022160101213.nii.gz
Lens centroid (vox): [31.     60.8603 69.6691]
Globe centroid (vox): [30.0987 53.2235 70.8095]
Lens extreme idx: 406 / 799 ; coord = [31.19  62.467 69.429]
Globe posterior extreme idx: 519 / 799 ; coord = [29.07  44.506 72.111]
Cornea idx: 404 ; coord = [31.227 62.785 69.382]
Intraconal fat idx: 538 ; coord = [28.713 41.486 72.562]
Axial length (lens -> globe): 18.28 mm
✅ Cornea detected at index 404
Extra anterior (lens anterior edge -> cornea): 0.32 mm
Axial length anterior (cornea -> globe): 18.61 mm
Extra posterior (globe -> intfat): 3.07 mm
Plotting is disabled.

subject: AEye_2022160101214.nii.gz
Lens centroid (vox): [29.4056 63.042  60.1958]
Globe centroid (vox): [28.6921 54.544  62.5479]
Lens extreme idx: 387 / 799 ; coord = [29.611 65.487 59.519]
Globe posterior extreme idx: 519 / 799 ; coord = [27.849 44.506 65.326]
Cornea idx: 376 ; coord = [29.758 67.235 59.035]
Intraconal fat idx: 532 ; coord = [27.676 42.439 65.898]
Axial length (lens -> globe): 21.84 mm
✅ Cornea detected at index 376
Extra anterior (lens anterior edge -> cornea): 1.82 mm
Axial length anterior (cornea -> globe): 23.66 mm
Extra posterior (globe -> intfat): 2.15 mm
Plotting is disabled.

subject: AEye_2022160101217.nii.gz
Lens centroid (vox): [30.113  63.3739 85.5826]
Globe centroid (vox): [30.0596 54.6961 87.2508]
Lens extreme idx: 387 / 799 ; coord = [30.126 65.487 85.176]
Globe posterior extreme idx: 519 / 799 ; coord = [29.997 44.506 89.21 ]
Cornea idx: 373 ; coord = [30.14  67.712 84.749]
Intraconal fat idx: 526 ; coord = [29.99  43.393 89.424]
Axial length (lens -> globe): 21.37 mm
✅ Cornea detected at index 373
Extra anterior (lens anterior edge -> cornea): 2.27 mm
Axial length anterior (cornea -> globe): 23.63 mm
Extra posterior (globe -> intfat): 1.13 mm
Plotting is disabled.

subject: AEye_2022160101218.nii.gz
Lens centroid (vox): [24.09 67.08 78.66]
Globe centroid (vox): [24.516  58.9785 78.3877]
Lens extreme idx: 369 / 799 ; coord = [24.023 68.348 78.703]
Globe posterior extreme idx: 487 / 799 ; coord = [25.01  49.592 78.072]
Cornea idx: 385 ; coord = [24.157 65.805 78.617]
Intraconal fat idx: 507 ; coord = [25.177 46.413 77.965]
Axial length (lens -> globe): 18.79 mm
❌ Cornea not found before lens anterior edge -> outlier
Skipping extra anterior computation (no valid cornea).
Skipping anterior axial length (no valid cornea or missing globe_ext_idx).
Extra posterior (globe -> intfat): 3.19 mm
Plotting is disabled.

subject: AEye_2022160101224.nii.gz
Lens centroid (vox): [40.3175 65.381  70.119 ]
Globe centroid (vox): [38.7156 57.6946 71.955 ]
Lens extreme idx: 381 / 799 ; coord = [40.538 66.441 69.866]
Globe posterior extreme idx: 487 / 799 ; coord = [37.027 49.592 73.89 ]
Cornea idx: 363 ; coord = [41.135 69.302 69.183]
Intraconal fat idx: 501 ; coord = [36.563 47.367 74.422]
Axial length (lens -> globe): 17.67 mm
✅ Cornea detected at index 363
Extra anterior (lens anterior edge -> cornea): 3.0 mm
Axial length anterior (cornea -> globe): 20.68 mm
Extra posterior (globe -> intfat): 2.33 mm
Plotting is disabled.

subject: AEye_2022160101227.nii.gz
Lens centroid (vox): [32.0909 67.7364 64.3182]
Globe centroid (vox): [31.1404 59.7824 65.1504]
Lens extreme idx: 362 / 799 ; coord = [32.297 69.461 64.138]
Globe posterior extreme idx: 481 / 799 ; coord = [30.037 50.546 66.117]
Cornea idx: 345 ; coord = [32.62  72.163 63.855]
Intraconal fat idx: 494 ; coord = [29.79  48.479 66.333]
Axial length (lens -> globe): 19.15 mm
✅ Cornea detected at index 345
Extra anterior (lens anterior edge -> cornea): 2.74 mm
Axial length anterior (cornea -> globe): 21.89 mm
Extra posterior (globe -> intfat): 2.09 mm
Plotting is disabled.

subject: AEye_2022160101236.nii.gz
Lens centroid (vox): [29.8421 64.5351 81.0526]
Globe centroid (vox): [29.8056 55.9182 81.2723]
Lens extreme idx: 387 / 799 ; coord = [29.846 65.487 81.028]
Globe posterior extreme idx: 512 / 799 ; coord = [29.762 45.618 81.535]
Cornea idx: 404 ; coord = [29.835 62.785 81.097]
Intraconal fat idx: 526 ; coord = [29.753 43.393 81.592]
Axial length (lens -> globe): 19.88 mm
❌ Cornea not found before lens anterior edge -> outlier
Skipping extra anterior computation (no valid cornea).
Skipping anterior axial length (no valid cornea or missing globe_ext_idx).
Extra posterior (globe -> intfat): 2.23 mm
Plotting is disabled.

subject: AEye_2022160101238.nii.gz
Lens centroid (vox): [27.6887 57.9623 65.8113]
Globe centroid (vox): [27.8615 49.2448 65.7817]
Lens extreme idx: 425 / 799 ; coord = [27.659 59.447 65.816]
Globe posterior extreme idx: 550 / 799 ; coord = [28.053 39.578 65.749]
Cornea idx: 417 ; coord = [27.634 60.718 65.821]
Intraconal fat idx: 570 ; coord = [28.116 36.399 65.738]
Axial length (lens -> globe): 19.87 mm
✅ Cornea detected at index 417
Extra anterior (lens anterior edge -> cornea): 1.27 mm
Axial length anterior (cornea -> globe): 21.14 mm
Extra posterior (globe -> intfat): 3.18 mm
Plotting is disabled.

subject: AEye_2022160101239.nii.gz
Lens centroid (vox): [33.5421 66.7009 57.9159]
Globe centroid (vox): [32.7627 58.0191 61.9621]
Lens extreme idx: 374 / 799 ; coord = [33.619 67.553 57.519]
Globe posterior extreme idx: 500 / 799 ; coord = [31.821 47.526 66.853]
Cornea idx: 352 ; coord = [33.932 71.05  55.889]
Intraconal fat idx: 507 ; coord = [31.721 46.413 67.371]
Axial length (lens -> globe): 22.17 mm
✅ Cornea detected at index 352
Extra anterior (lens anterior edge -> cornea): 3.87 mm
Axial length anterior (cornea -> globe): 26.04 mm
Extra posterior (globe -> intfat): 1.23 mm
Plotting is disabled.

subject: AEye_2022160101245.nii.gz
Lens centroid (vox): [27.7951 68.918  76.3852]
Globe centroid (vox): [28.2735 60.4492 77.9879]
Lens extreme idx: 356 / 799 ; coord = [27.711 70.414 76.102]
Globe posterior extreme idx: 481 / 799 ; coord = [28.833 50.546 79.862]
Cornea idx: 338 ; coord = [27.549 73.275 75.561]
Intraconal fat idx: 501 ; coord = [29.013 47.367 80.464]
Axial length (lens -> globe): 20.25 mm
✅ Cornea detected at index 338
Extra anterior (lens anterior edge -> cornea): 2.92 mm
Axial length anterior (cornea -> globe): 23.17 mm
Extra posterior (globe -> intfat): 3.24 mm
Plotting is disabled.

subject: AEye_2022160101247.nii.gz
Lens centroid (vox): [29.898  66.7143 74.6531]
Globe centroid (vox): [29.8171 58.9905 76.1886]
Lens extreme idx: 369 / 799 ; coord = [29.915 68.348 74.328]
Globe posterior extreme idx: 481 / 799 ; coord = [29.729 50.546 77.867]
Cornea idx: 385 ; coord = [29.888 65.805 74.834]
Intraconal fat idx: 494 ; coord = [29.707 48.479 78.278]
Axial length (lens -> globe): 18.15 mm
❌ Cornea not found before lens anterior edge -> outlier
Skipping extra anterior computation (no valid cornea).
Skipping anterior axial length (no valid cornea or missing globe_ext_idx).
Extra posterior (globe -> intfat): 2.11 mm
Plotting is disabled.

subject: AEye_2022160101248.nii.gz
Lens centroid (vox): [24.8642 63.4691 72.1975]
Globe centroid (vox): [25.7022 57.0962 75.6846]
Lens extreme idx: 394 / 799 ; coord = [24.745 64.374 71.702]
Globe posterior extreme idx: 487 / 799 ; coord = [26.689 49.592 79.791]
Cornea idx: 391 ; coord = [24.682 64.851 71.441]
Intraconal fat idx: 519 ; coord = [27.358 44.506 82.574]
Axial length (lens -> globe): 16.96 mm
✅ Cornea detected at index 391
Extra anterior (lens anterior edge -> cornea): 0.55 mm
Axial length anterior (cornea -> globe): 17.51 mm
Extra posterior (globe -> intfat): 5.84 mm
Plotting is disabled.

subject: AEye_2022160101251.nii.gz
Lens centroid (vox): [40.6667 59.7302 63.3651]
Globe centroid (vox): [40.62   51.3491 63.1194]
Lens extreme idx: 413 / 799 ; coord = [40.676 61.354 63.413]
Globe posterior extreme idx: 537 / 799 ; coord = [40.566 41.645 62.835]
Cornea idx: 410 ; coord = [40.678 61.831 63.427]
Intraconal fat idx: 557 ; coord = [40.548 38.466 62.742]
Axial length (lens -> globe): 19.72 mm
✅ Cornea detected at index 410
Extra anterior (lens anterior edge -> cornea): 0.48 mm
Axial length anterior (cornea -> globe): 20.2 mm
Extra posterior (globe -> intfat): 3.18 mm
Plotting is disabled.

subject: AEye_2022160101257.nii.gz
Lens centroid (vox): [33.2252 65.8649 63.5315]
Globe centroid (vox): [31.5736 57.9713 64.8384]
Lens extreme idx: 375 / 799 ; coord = [33.545 67.394 63.278]
Globe posterior extreme idx: 493 / 799 ; coord = [29.621 48.638 66.384]
Cornea idx: 360 ; coord = [34.044 69.778 62.884]
Intraconal fat idx: 507 ; coord = [29.155 46.413 66.752]
Axial length (lens -> globe): 19.41 mm
✅ Cornea detected at index 360
Extra anterior (lens anterior edge -> cornea): 2.47 mm
Axial length anterior (cornea -> globe): 21.88 mm
Extra posterior (globe -> intfat): 2.3 mm
Plotting is disabled.

subject: AEye_2022160101273.nii.gz
Lens centroid (vox): [30.7973 60.0541 68.75  ]
Globe centroid (vox): [29.774  52.0103 70.3481]
Lens extreme idx: 406 / 799 ; coord = [31.104 62.467 68.271]
Globe posterior extreme idx: 531 / 799 ; coord = [28.577 42.598 72.218]
Cornea idx: 395 ; coord = [31.327 64.215 67.923]
Intraconal fat idx: 545 ; coord = [28.294 40.373 72.66 ]
Axial length (lens -> globe): 20.41 mm
✅ Cornea detected at index 395
Extra anterior (lens anterior edge -> cornea): 1.8 mm
Axial length anterior (cornea -> globe): 22.21 mm
Extra posterior (globe -> intfat): 2.29 mm
Plotting is disabled.

subject: AEye_2022160101275.nii.gz
Lens centroid (vox): [28.6429 67.5    69.5595]
Globe centroid (vox): [28.2774 58.7178 70.5106]
Lens extreme idx: 369 / 799 ; coord = [28.678 68.348 69.468]
Globe posterior extreme idx: 493 / 799 ; coord = [27.858 48.638 71.602]
Cornea idx: 366 ; coord = [28.698 68.825 69.416]
Intraconal fat idx: 532 ; coord = [27.6   42.439 72.274]
Axial length (lens -> globe): 19.84 mm
✅ Cornea detected at index 366
Extra anterior (lens anterior edge -> cornea): 0.48 mm
Axial length anterior (cornea -> globe): 20.32 mm
Extra posterior (globe -> intfat): 6.24 mm
Plotting is disabled.

subject: AEye_2022160101276.nii.gz
Lens centroid (vox): [35.6526 64.2842 98.3474]
Globe centroid (vox): [34.2272 55.8977 95.8528]
Lens extreme idx: 387 / 799 ; coord = [35.857 65.487 98.705]
Globe posterior extreme idx: 506 / 799 ; coord = [32.642 46.572 93.079]
Cornea idx: 370 ; coord = [36.316 68.189 99.509]
Intraconal fat idx: 532 ; coord = [31.94  42.439 91.85 ]
Axial length (lens -> globe): 19.99 mm
✅ Cornea detected at index 370
Extra anterior (lens anterior edge -> cornea): 2.86 mm
Axial length anterior (cornea -> globe): 22.85 mm
Extra posterior (globe -> intfat): 4.37 mm
Plotting is disabled.

subject: AEye_2022160101279.nii.gz
Lens centroid (vox): [31.4953 64.1869 62.8879]
Globe centroid (vox): [31.6671 55.2356 62.4728]
Lens extreme idx: 387 / 799 ; coord = [31.47  65.487 62.948]
Globe posterior extreme idx: 519 / 799 ; coord = [31.873 44.506 61.975]
Cornea idx: 404 ; coord = [31.522 62.785 62.823]
Intraconal fat idx: 532 ; coord = [31.913 42.439 61.879]
Axial length (lens -> globe): 21.01 mm
✅ Cornea detected at index 363
Extra anterior (lens anterior edge -> cornea): 3.82 mm
Axial length anterior (cornea -> globe): 24.83 mm
Extra posterior (globe -> intfat): 2.07 mm
Plotting is disabled.

subject: AEye_2022160101281.nii.gz
Lens centroid (vox): [35.8652 56.4043 96.3262]
Globe centroid (vox): [33.6202 48.5259 94.314 ]
Lens extreme idx: 431 / 799 ; coord = [36.461 58.493 96.86 ]
Globe posterior extreme idx: 550 / 799 ; coord = [31.07  39.578 92.029]
Cornea idx: 417 ; coord = [37.095 60.718 97.428]
Intraconal fat idx: 570 ; coord = [30.164 36.399 91.217]
Axial length (lens -> globe): 20.25 mm
✅ Cornea detected at index 417
Extra anterior (lens anterior edge -> cornea): 2.38 mm
Axial length anterior (cornea -> globe): 22.64 mm
Extra posterior (globe -> intfat): 3.4 mm
Plotting is disabled.

subject: AEye_2022160101283.nii.gz
Lens centroid (vox): [34.3486 66.8165 82.1743]
Globe centroid (vox): [30.9248 59.5788 85.131 ]
Lens extreme idx: 369 / 799 ; coord = [35.073 68.348 81.549]
Globe posterior extreme idx: 474 / 799 ; coord = [27.178 51.658 88.367]
Cornea idx: 378 ; coord = [34.396 66.917 82.133]
Intraconal fat idx: 494 ; coord = [25.674 48.479 89.665]
Axial length (lens -> globe): 19.68 mm
✅ Cornea detected at index 353
Extra anterior (lens anterior edge -> cornea): 3.0 mm
Axial length anterior (cornea -> globe): 22.68 mm
Extra posterior (globe -> intfat): 3.75 mm
Plotting is disabled.

subject: AEye_2022160101284.nii.gz
Lens centroid (vox): [33.2685 70.349  68.6174]
Globe centroid (vox): [32.5678 61.7627 71.1379]
Lens extreme idx: 350 / 799 ; coord = [33.352 71.368 68.318]
Globe posterior extreme idx: 474 / 799 ; coord = [31.743 51.658 74.104]
Cornea idx: 347 ; coord = [33.391 71.845 68.178]
Intraconal fat idx: 501 ; coord = [31.393 47.367 75.364]
Axial length (lens -> globe): 20.6 mm
✅ Cornea detected at index 347
Extra anterior (lens anterior edge -> cornea): 0.5 mm
Axial length anterior (cornea -> globe): 21.1 mm
Extra posterior (globe -> intfat): 4.49 mm
Plotting is disabled.

subject: AEye_2022160101287.nii.gz
Lens centroid (vox): [30.8257 72.7248 69.0459]
Globe centroid (vox): [30.7589 64.7327 71.2559]
Lens extreme idx: 331 / 799 ; coord = [30.84  74.388 68.586]
Globe posterior extreme idx: 449 / 799 ; coord = [30.683 55.632 73.773]
Cornea idx: 332 ; coord = [30.838 74.229 68.63 ]
Intraconal fat idx: 463 ; coord = [30.664 53.407 74.388]
Axial length (lens -> globe): 19.46 mm
✅ Cornea detected at index 330
Extra anterior (lens anterior edge -> cornea): 0.16 mm
Axial length anterior (cornea -> globe): 19.63 mm
Extra posterior (globe -> intfat): 2.31 mm
Plotting is disabled.

subject: AEye_2022160101289.nii.gz
Lens centroid (vox): [32.9756 59.4959 72.7561]
Globe centroid (vox): [32.2749 51.0704 75.9163]
Lens extreme idx: 413 / 799 ; coord = [33.13  61.354 72.059]
Globe posterior extreme idx: 537 / 799 ; coord = [31.491 41.645 79.452]
Cornea idx: 411 ; coord = [33.157 61.672 71.94 ]
Intraconal fat idx: 551 ; coord = [31.306 39.419 80.286]
Axial length (lens -> globe): 21.11 mm
✅ Cornea detected at index 411
Extra anterior (lens anterior edge -> cornea): 0.34 mm
Axial length anterior (cornea -> globe): 21.45 mm
Extra posterior (globe -> intfat): 2.38 mm
Plotting is disabled.

subject: AEye_2022160101290.nii.gz
Lens centroid (vox): [31.8291 62.7778 88.3846]
Globe centroid (vox): [32.1207 54.2831 89.3796]
Lens extreme idx: 394 / 799 ; coord = [31.774 64.374 88.198]
Globe posterior extreme idx: 519 / 799 ; coord = [32.456 44.506 90.525]
Cornea idx: 385 ; coord = [31.725 65.805 88.03 ]
Intraconal fat idx: 545 ; coord = [32.598 40.373 91.009]
Axial length (lens -> globe): 20.02 mm
✅ Cornea detected at index 385
Extra anterior (lens anterior edge -> cornea): 1.44 mm
Axial length anterior (cornea -> globe): 21.46 mm
Extra posterior (globe -> intfat): 4.16 mm
Plotting is disabled.

subject: AEye_2022160101295.nii.gz
Lens centroid (vox): [27.701  70.9794 75.2887]
Globe centroid (vox): [26.9659 61.9972 75.5446]
Lens extreme idx: 343 / 799 ; coord = [27.824 72.481 75.246]
Globe posterior extreme idx: 474 / 799 ; coord = [26.12  51.658 75.839]
Cornea idx: 326 ; coord = [28.045 75.183 75.169]
Intraconal fat idx: 482 ; coord = [26.016 50.387 75.876]
Axial length (lens -> globe): 20.9 mm
✅ Cornea detected at index 326
Extra anterior (lens anterior edge -> cornea): 2.71 mm
Axial length anterior (cornea -> globe): 23.61 mm
Extra posterior (globe -> intfat): 1.28 mm
Plotting is disabled.

subject: AEye_2022160101298.nii.gz
Lens centroid (vox): [40.5534 64.9709 60.0388]
Globe centroid (vox): [40.6982 56.7465 63.8839]
Lens extreme idx: 381 / 799 ; coord = [40.528 66.441 59.352]
Globe posterior extreme idx: 500 / 799 ; coord = [40.861 47.526 68.195]
Cornea idx: 398 ; coord = [40.575 63.738 60.615]
Intraconal fat idx: 513 ; coord = [40.897 45.459 69.161]
Axial length (lens -> globe): 20.88 mm
✅ Cornea detected at index 366
Extra anterior (lens anterior edge -> cornea): 2.63 mm
Axial length anterior (cornea -> globe): 23.51 mm
Extra posterior (globe -> intfat): 2.28 mm
Plotting is disabled.

subject: AEye_2022160101299.nii.gz
Lens centroid (vox): [23.4122 75.626  99.5725]
Globe centroid (vox): [24.5981 67.4946 99.3178]
Lens extreme idx: 312 / 799 ; coord = [23.152 77.408 99.628]
Globe posterior extreme idx: 430 / 799 ; coord = [25.888 58.652 99.041]
Cornea idx: 297 ; coord = [22.805 79.792 99.703]
Intraconal fat idx: 450 ; coord = [26.351 55.473 98.941]
Axial length (lens -> globe): 18.96 mm
✅ Cornea detected at index 297
Extra anterior (lens anterior edge -> cornea): 2.41 mm
Axial length anterior (cornea -> globe): 21.37 mm
Extra posterior (globe -> intfat): 3.21 mm
Plotting is disabled.

subject: AEye_2022160101300.nii.gz
Lens centroid (vox): [26.3936 67.0957 68.617 ]
Globe centroid (vox): [25.4564 58.8129 68.1256]
Lens extreme idx: 369 / 799 ; coord = [26.535 68.348 68.691]
Globe posterior extreme idx: 487 / 799 ; coord = [24.413 49.592 67.579]
Cornea idx: 385 ; coord = [26.248 65.805 68.54 ]
Intraconal fat idx: 507 ; coord = [24.053 46.413 67.39 ]
Axial length (lens -> globe): 18.91 mm
✅ Cornea detected at index 357
Extra anterior (lens anterior edge -> cornea): 1.92 mm
Axial length anterior (cornea -> globe): 20.83 mm
Extra posterior (globe -> intfat): 3.2 mm
Plotting is disabled.

subject: AEye_2022160101303.nii.gz
Lens centroid (vox): [33.8239 65.3521 72.5211]
Globe centroid (vox): [32.9679 56.7703 71.7753]
Lens extreme idx: 375 / 799 ; coord = [34.028 67.394 72.699]
Globe posterior extreme idx: 500 / 799 ; coord = [32.046 47.526 70.972]
Cornea idx: 357 ; coord = [34.313 70.255 72.947]
Intraconal fat idx: 513 ; coord = [31.84  45.459 70.792]
Axial length (lens -> globe): 20.04 mm
✅ Cornea detected at index 357
Extra anterior (lens anterior edge -> cornea): 2.89 mm
Axial length anterior (cornea -> globe): 22.93 mm
Extra posterior (globe -> intfat): 2.08 mm
Plotting is disabled.

subject: AEye_2022160101307.nii.gz
Lens centroid (vox): [28.8085 66.2128 83.7021]
Globe centroid (vox): [28.7442 58.0806 81.5284]
Lens extreme idx: 369 / 799 ; coord = [28.825 68.348 84.273]
Globe posterior extreme idx: 481 / 799 ; coord = [28.685 50.546 79.514]
Cornea idx: 366 ; coord = [28.829 68.825 84.4  ]
Intraconal fat idx: 501 ; coord = [28.659 47.367 78.664]
Axial length (lens -> globe): 18.43 mm
✅ Cornea detected at index 366
Extra anterior (lens anterior edge -> cornea): 0.49 mm
Axial length anterior (cornea -> globe): 18.92 mm
Extra posterior (globe -> intfat): 3.29 mm
Plotting is disabled.

subject: AEye_2022160101309.nii.gz
Lens centroid (vox): [27.6522 62.8841 68.5652]
Globe centroid (vox): [28.5531 54.9552 72.299 ]
Lens extreme idx: 394 / 799 ; coord = [27.483 64.374 67.863]
Globe posterior extreme idx: 509 / 799 ; coord = [29.56  46.095 76.471]
Cornea idx: 382 ; coord = [27.266 66.282 66.965]
Intraconal fat idx: 532 ; coord = [29.975 42.439 78.193]
Axial length (lens -> globe): 20.31 mm
✅ Cornea detected at index 382
Extra anterior (lens anterior edge -> cornea): 2.12 mm
Axial length anterior (cornea -> globe): 22.43 mm
Extra posterior (globe -> intfat): 4.06 mm
Plotting is disabled.

subject: AEye_2022160101311.nii.gz
Lens centroid (vox): [29.9919 74.878  78.7073]
Globe centroid (vox): [29.343  66.526  79.9715]
Lens extreme idx: 318 / 799 ; coord = [30.114 76.454 78.469]
Globe posterior extreme idx: 437 / 799 ; coord = [28.645 57.539 81.332]
Cornea idx: 299 ; coord = [30.349 79.474 78.012]
Intraconal fat idx: 469 ; coord = [28.25  52.453 82.102]
Axial length (lens -> globe): 19.19 mm
✅ Cornea detected at index 299
Extra anterior (lens anterior edge -> cornea): 3.06 mm
Axial length anterior (cornea -> globe): 22.25 mm
Extra posterior (globe -> intfat): 5.16 mm
Plotting is disabled.

subject: AEye_2022160101314.nii.gz
Lens centroid (vox): [34.3028 67.055  70.4312]
Globe centroid (vox): [32.5526 58.4395 71.9621]
Lens extreme idx: 369 / 799 ; coord = [34.565 68.348 70.201]
Globe posterior extreme idx: 493 / 799 ; coord = [30.562 48.638 73.704]
Cornea idx: 353 ; coord = [35.082 70.891 69.75 ]
Intraconal fat idx: 507 ; coord = [30.109 46.413 74.099]
Axial length (lens -> globe): 20.41 mm
✅ Cornea detected at index 353
Extra anterior (lens anterior edge -> cornea): 2.63 mm
Axial length anterior (cornea -> globe): 23.05 mm
Extra posterior (globe -> intfat): 2.3 mm
Plotting is disabled.

subject: AEye_2022160101318.nii.gz
Lens centroid (vox): [29.9444 72.1556 67.4778]
Globe centroid (vox): [29.059  64.1513 68.9427]
Lens extreme idx: 337 / 799 ; coord = [30.086 73.434 67.244]
Globe posterior extreme idx: 449 / 799 ; coord = [28.117 55.632 70.502]
Cornea idx: 345 ; coord = [29.945 72.163 67.476]
Intraconal fat idx: 469 ; coord = [27.765 52.453 71.084]
Axial length (lens -> globe): 18.2 mm
✅ Cornea detected at index 328
Extra anterior (lens anterior edge -> cornea): 1.46 mm
Axial length anterior (cornea -> globe): 19.67 mm
Extra posterior (globe -> intfat): 3.25 mm
Plotting is disabled.

subject: AEye_2022160101323.nii.gz
Lens centroid (vox): [38.0556 63.2569 71.2778]
Globe centroid (vox): [37.0293 54.6681 71.6199]
Lens extreme idx: 387 / 799 ; coord = [38.322 65.487 71.189]
Globe posterior extreme idx: 512 / 799 ; coord = [35.948 45.618 71.98 ]
Cornea idx: 370 ; coord = [38.645 68.189 71.081]
Intraconal fat idx: 526 ; coord = [35.682 43.393 72.069]
Axial length (lens -> globe): 20.03 mm
✅ Cornea detected at index 370
Extra anterior (lens anterior edge -> cornea): 2.72 mm
Axial length anterior (cornea -> globe): 22.75 mm
Extra posterior (globe -> intfat): 2.24 mm
Plotting is disabled.

subject: AEye_2022160101324.nii.gz
Lens centroid (vox): [33.1538 64.9121 86.5824]
Globe centroid (vox): [30.2241 55.1712 87.4805]
Lens extreme idx: 384 / 799 ; coord = [33.47  65.964 86.485]
Globe posterior extreme idx: 512 / 799 ; coord = [27.351 45.618 88.361]
Cornea idx: 363 ; coord = [34.474 69.302 86.178]
Intraconal fat idx: 545 ; coord = [25.773 40.373 88.845]
Axial length (lens -> globe): 21.33 mm
✅ Cornea detected at index 363
Extra anterior (lens anterior edge -> cornea): 3.5 mm
Axial length anterior (cornea -> globe): 24.83 mm
Extra posterior (globe -> intfat): 5.5 mm
Plotting is disabled.

subject: AEye_2022160101331.nii.gz
Lens centroid (vox): [35.4586 59.6165 79.8647]
Globe centroid (vox): [34.3636 50.904  82.3468]
Lens extreme idx: 413 / 799 ; coord = [35.677 61.354 79.37 ]
Globe posterior extreme idx: 544 / 799 ; coord = [33.06  40.532 85.302]
Cornea idx: 398 ; coord = [35.977 63.738 78.69 ]
Intraconal fat idx: 551 ; coord = [32.92  39.419 85.619]
Axial length (lens -> globe): 21.81 mm
✅ Cornea detected at index 398
Extra anterior (lens anterior edge -> cornea): 2.5 mm
Axial length anterior (cornea -> globe): 24.31 mm
Extra posterior (globe -> intfat): 1.17 mm
Plotting is disabled.

subject: AEye_2022160101334.nii.gz
Lens centroid (vox): [37.2911 64.0886 67.4051]
Globe centroid (vox): [35.5184 54.8234 70.3119]
Lens extreme idx: 387 / 799 ; coord = [37.559 65.487 66.966]
Globe posterior extreme idx: 519 / 799 ; coord = [33.544 44.506 73.549]
Cornea idx: 404 ; coord = [37.042 62.785 67.814]
Intraconal fat idx: 538 ; coord = [32.967 41.486 74.497]
Axial length (lens -> globe): 22.35 mm
✅ Cornea detected at index 379
Extra anterior (lens anterior edge -> cornea): 1.35 mm
Axial length anterior (cornea -> globe): 23.71 mm
Extra posterior (globe -> intfat): 3.22 mm
Plotting is disabled.

subject: AEye_2022160101335.nii.gz
Lens centroid (vox): [33.0714 66.2143 85.9464]
Globe centroid (vox): [32.5626 57.6937 85.0671]
Lens extreme idx: 375 / 799 ; coord = [33.142 67.394 86.068]
Globe posterior extreme idx: 500 / 799 ; coord = [31.955 47.526 84.018]
Cornea idx: 357 ; coord = [33.313 70.255 86.363]
Intraconal fat idx: 507 ; coord = [31.889 46.413 83.903]
Axial length (lens -> globe): 20.01 mm
✅ Cornea detected at index 357
Extra anterior (lens anterior edge -> cornea): 2.88 mm
Axial length anterior (cornea -> globe): 22.89 mm
Extra posterior (globe -> intfat): 1.12 mm
Plotting is disabled.

subject: AEye_2022160101337.nii.gz
Lens centroid (vox): [33.0745 58.6809 72.2766]
Globe centroid (vox): [31.3855 50.224  73.8471]
Lens extreme idx: 419 / 799 ; coord = [33.418 60.401 71.957]
Globe posterior extreme idx: 544 / 799 ; coord = [29.45  40.532 75.647]
Cornea idx: 400 ; coord = [34.021 63.421 71.396]
Intraconal fat idx: 564 ; coord = [28.815 37.353 76.237]
Axial length (lens -> globe): 20.59 mm
✅ Cornea detected at index 400
Extra anterior (lens anterior edge -> cornea): 3.13 mm
Axial length anterior (cornea -> globe): 23.72 mm
Extra posterior (globe -> intfat): 3.3 mm
Plotting is disabled.

subject: AEye_2022160101341.nii.gz
Lens centroid (vox): [38. 76. 57.]
Globe centroid (vox): [36.1823 67.1594 60.3803]
Lens extreme idx: 318 / 799 ; coord = [38.093 76.454 56.826]
Globe posterior extreme idx: 437 / 799 ; coord = [34.204 57.539 64.059]
Cornea idx: 297 ; coord = [38.78  79.792 55.55 ]
Intraconal fat idx: 444 ; coord = [33.976 56.427 64.484]
Axial length (lens -> globe): 20.62 mm
✅ Cornea detected at index 297
Extra anterior (lens anterior edge -> cornea): 3.64 mm
Axial length anterior (cornea -> globe): 24.26 mm
Extra posterior (globe -> intfat): 1.21 mm
Plotting is disabled.

subject: AEye_2022160101347.nii.gz
Lens centroid (vox): [31.967 66.989 69.044]
Globe centroid (vox): [30.5474 58.5926 69.766 ]
Lens extreme idx: 369 / 799 ; coord = [32.197 68.348 68.927]
Globe posterior extreme idx: 487 / 799 ; coord = [29.026 49.592 70.54 ]
Cornea idx: 354 ; coord = [32.6   70.732 68.722]
Intraconal fat idx: 520 ; coord = [28.139 44.347 70.991]
Axial length (lens -> globe): 19.09 mm
✅ Cornea detected at index 354
Extra anterior (lens anterior edge -> cornea): 2.43 mm
Axial length anterior (cornea -> globe): 21.52 mm
Extra posterior (globe -> intfat): 5.34 mm
Plotting is disabled.

subject: AEye_2022160101348.nii.gz
Lens centroid (vox): [22.1538 74.5175 53.0839]
Globe centroid (vox): [21.7221 66.7508 56.0479]
Lens extreme idx: 321 / 799 ; coord = [22.235 75.977 52.527]
Globe posterior extreme idx: 437 / 799 ; coord = [21.21  57.539 59.563]
Cornea idx: 319 ; coord = [22.253 76.295 52.405]
Intraconal fat idx: 469 ; coord = [20.927 52.453 61.504]
Axial length (lens -> globe): 19.76 mm
✅ Cornea detected at index 319
Extra anterior (lens anterior edge -> cornea): 0.34 mm
Axial length anterior (cornea -> globe): 20.1 mm
Extra posterior (globe -> intfat): 5.45 mm
Plotting is disabled.

subject: AEye_2022160101354.nii.gz
Lens centroid (vox): [31.0125 60.325  77.4875]
Globe centroid (vox): [32.4208 53.0711 79.816 ]
Lens extreme idx: 413 / 799 ; coord = [30.813 61.354 77.157]
Globe posterior extreme idx: 519 / 799 ; coord = [34.084 44.506 82.565]
Cornea idx: 419 ; coord = [30.998 60.401 77.463]
Intraconal fat idx: 533 ; coord = [34.516 42.28  83.28 ]
Axial length (lens -> globe): 18.0 mm
❌ Cornea not found before lens anterior edge -> outlier
Skipping extra anterior computation (no valid cornea).
Skipping anterior axial length (no valid cornea or missing globe_ext_idx).
Extra posterior (globe -> intfat): 2.38 mm
Plotting is disabled.

subject: AEye_2022160101356.nii.gz
Lens centroid (vox): [32.8095 62.7143 63.9683]
Globe centroid (vox): [31.166  54.8442 66.6102]
Lens extreme idx: 394 / 799 ; coord = [33.156 64.374 63.411]
Globe posterior extreme idx: 508 / 799 ; coord = [29.372 46.254 69.494]
Cornea idx: 382 ; coord = [33.554 66.282 62.771]
Intraconal fat idx: 527 ; coord = [28.741 43.234 70.508]
Axial length (lens -> globe): 19.48 mm
✅ Cornea detected at index 382
Extra anterior (lens anterior edge -> cornea): 2.05 mm
Axial length anterior (cornea -> globe): 21.54 mm
Extra posterior (globe -> intfat): 3.25 mm
Plotting is disabled.

subject: AEye_2022160101366.nii.gz
Missing lens or globe in 3D -> outlier

subject: AEye_2022160101368.nii.gz
Lens centroid (vox): [21.9173 73.0902 49.015 ]
Globe centroid (vox): [21.8068 66.12   53.4584]
Lens extreme idx: 331 / 799 ; coord = [21.938 74.388 48.188]
Globe posterior extreme idx: 432 / 799 ; coord = [21.683 58.334 58.422]
Cornea idx: 315 ; coord = [21.978 76.931 46.567]
Intraconal fat idx: 444 ; coord = [21.653 56.427 59.638]
Axial length (lens -> globe): 19.04 mm
✅ Cornea detected at index 315
Extra anterior (lens anterior edge -> cornea): 3.02 mm
Axial length anterior (cornea -> globe): 22.06 mm
Extra posterior (globe -> intfat): 2.26 mm
Plotting is disabled.

subject: AEye_2022160101373.nii.gz
Lens centroid (vox): [32.0407 56.2683 98.2358]
Globe centroid (vox): [31.7969 48.1869 94.4849]
Lens extreme idx: 431 / 799 ; coord = [32.108 58.493 99.268]
Globe posterior extreme idx: 556 / 799 ; coord = [31.509 38.625 90.047]
Cornea idx: 420 ; coord = [ 32.16   60.242 100.08 ]
Intraconal fat idx: 601 ; coord = [31.293 31.472 86.727]
Axial length (lens -> globe): 21.91 mm
✅ Cornea detected at index 420
Extra anterior (lens anterior edge -> cornea): 1.93 mm
Axial length anterior (cornea -> globe): 23.84 mm
Extra posterior (globe -> intfat): 7.89 mm
Plotting is disabled.

subject: AEye_2022160101377.nii.gz
Lens centroid (vox): [28.6528 68.1389 60.2639]
Globe centroid (vox): [28.3602 60.7169 62.6138]
Lens extreme idx: 362 / 799 ; coord = [28.705 69.461 59.845]
Globe posterior extreme idx: 474 / 799 ; coord = [28.003 51.658 65.482]
Cornea idx: 360 ; coord = [28.717 69.778 59.745]
Intraconal fat idx: 488 ; coord = [27.915 49.433 66.186]
Axial length (lens -> globe): 18.69 mm
✅ Cornea detected at index 360
Extra anterior (lens anterior edge -> cornea): 0.33 mm
Axial length anterior (cornea -> globe): 19.02 mm
Extra posterior (globe -> intfat): 2.34 mm
Plotting is disabled.

subject: AEye_2022160101378.nii.gz
Lens centroid (vox): [33.0521 62.6875 91.8333]
Globe centroid (vox): [31.9576 54.384  89.3937]
Lens extreme idx: 394 / 799 ; coord = [33.274 64.374 92.329]
Globe posterior extreme idx: 519 / 799 ; coord = [30.656 44.506 86.491]
Cornea idx: 370 ; coord = [33.777 68.189 93.45 ]
Intraconal fat idx: 562 ; coord = [29.755 37.671 84.483]
Axial length (lens -> globe): 20.87 mm
✅ Cornea detected at index 370
Extra anterior (lens anterior edge -> cornea): 4.01 mm
Axial length anterior (cornea -> globe): 24.88 mm
Extra posterior (globe -> intfat): 7.18 mm
Plotting is disabled.

subject: AEye_2022160101382.nii.gz
Lens centroid (vox): [27.1406 68.4375 72.4922]
Globe centroid (vox): [26.7765 60.6529 74.5296]
Lens extreme idx: 356 / 799 ; coord = [27.233 70.414 71.975]
Globe posterior extreme idx: 474 / 799 ; coord = [26.356 51.658 76.884]
Cornea idx: 341 ; coord = [27.345 72.798 71.351]
Intraconal fat idx: 494 ; coord = [26.207 48.479 77.716]
Axial length (lens -> globe): 19.41 mm
✅ Cornea detected at index 341
Extra anterior (lens anterior edge -> cornea): 2.47 mm
Axial length anterior (cornea -> globe): 21.87 mm
Extra posterior (globe -> intfat): 3.29 mm
Plotting is disabled.

subject: AEye_2022160101384.nii.gz
Lens centroid (vox): [25.0737 64.3895 73.4421]
Globe centroid (vox): [25.4314 55.6013 72.3861]
Lens extreme idx: 387 / 799 ; coord = [25.029 65.487 73.574]
Globe posterior extreme idx: 512 / 799 ; coord = [25.838 45.618 71.186]
Cornea idx: 370 ; coord = [24.919 68.189 73.899]
Intraconal fat idx: 545 ; coord = [26.051 40.373 70.556]
Axial length (lens -> globe): 20.03 mm
✅ Cornea detected at index 370
Extra anterior (lens anterior edge -> cornea): 2.72 mm
Axial length anterior (cornea -> globe): 22.75 mm
Extra posterior (globe -> intfat): 5.29 mm
Plotting is disabled.

subject: AEye_2022160101385.nii.gz
Lens centroid (vox): [25.0707 68.6566 62.5354]
Globe centroid (vox): [23.8454 61.0072 66.6806]
Lens extreme idx: 362 / 799 ; coord = [25.199 69.461 62.1  ]
Globe posterior extreme idx: 471 / 799 ; coord = [22.424 52.135 71.488]
Cornea idx: 344 ; coord = [25.658 72.322 60.549]
Intraconal fat idx: 488 ; coord = [21.991 49.433 72.953]
Axial length (lens -> globe): 19.9 mm
✅ Cornea detected at index 344
Extra anterior (lens anterior edge -> cornea): 3.29 mm
Axial length anterior (cornea -> globe): 23.19 mm
Extra posterior (globe -> intfat): 3.1 mm
Plotting is disabled.

subject: AEye_2022160101390.nii.gz
Lens centroid (vox): [29.8431 72.8922 65.451 ]
Globe centroid (vox): [28.7454 65.4294 68.7177]
Lens extreme idx: 331 / 799 ; coord = [30.063 74.388 64.796]
Globe posterior extreme idx: 441 / 799 ; coord = [27.491 56.904 72.45 ]
Cornea idx: 316 ; coord = [30.414 76.772 63.753]
Intraconal fat idx: 475 ; coord = [26.696 51.499 74.815]
Axial length (lens -> globe): 19.26 mm
✅ Cornea detected at index 316
Extra anterior (lens anterior edge -> cornea): 2.63 mm
Axial length anterior (cornea -> globe): 21.88 mm
Extra posterior (globe -> intfat): 5.95 mm
Plotting is disabled.

subject: AEye_2022160101391.nii.gz
Lens centroid (vox): [37.3333 67.871  69.3226]
Globe centroid (vox): [35.3844 60.1397 70.6312]
Lens extreme idx: 362 / 799 ; coord = [37.734 69.461 69.054]
Globe posterior extreme idx: 474 / 799 ; coord = [33.246 51.658 72.067]
Cornea idx: 351 ; coord = [38.175 71.209 68.758]
Intraconal fat idx: 493 ; coord = [32.485 48.638 72.578]
Axial length (lens -> globe): 18.6 mm
✅ Cornea detected at index 351
Extra anterior (lens anterior edge -> cornea): 1.83 mm
Axial length anterior (cornea -> globe): 20.43 mm
Extra posterior (globe -> intfat): 3.16 mm
Plotting is disabled.

subject: AEye_2022160101396.nii.gz
Lens centroid (vox): [28.469  66.2301 78.1947]
Globe centroid (vox): [26.9381 57.8349 80.211 ]
Lens extreme idx: 375 / 799 ; coord = [28.681 67.394 77.915]
Globe posterior extreme idx: 493 / 799 ; coord = [25.261 48.638 82.42 ]
Cornea idx: 357 ; coord = [29.203 70.255 77.228]
Intraconal fat idx: 513 ; coord = [24.681 45.459 83.183]
Axial length (lens -> globe): 19.59 mm
✅ Cornea detected at index 357
Extra anterior (lens anterior edge -> cornea): 2.99 mm
Axial length anterior (cornea -> globe): 22.58 mm
Extra posterior (globe -> intfat): 3.32 mm
Plotting is disabled.

subject: AEye_2022160101397.nii.gz
Lens centroid (vox): [27.     68.4571 62.5714]
Globe centroid (vox): [27.774 60.161 62.547]
Lens extreme idx: 356 / 799 ; coord = [26.817 70.414 62.577]
Globe posterior extreme idx: 481 / 799 ; coord = [28.671 50.546 62.519]
Cornea idx: 345 ; coord = [26.654 72.163 62.582]
Intraconal fat idx: 520 ; coord = [29.249 44.347 62.5  ]
Axial length (lens -> globe): 19.95 mm
✅ Cornea detected at index 345
Extra anterior (lens anterior edge -> cornea): 1.76 mm
Axial length anterior (cornea -> globe): 21.71 mm
Extra posterior (globe -> intfat): 6.23 mm
Plotting is disabled.

subject: AEye_2022160101403.nii.gz
Lens centroid (vox): [37.5075 67.5821 76.7313]
Globe centroid (vox): [36.898  59.1653 75.8473]
Lens extreme idx: 362 / 799 ; coord = [37.643 69.461 76.929]
Globe posterior extreme idx: 481 / 799 ; coord = [36.274 50.546 74.942]
Cornea idx: 385 ; coord = [37.379 65.805 76.545]
Intraconal fat idx: 494 ; coord = [36.124 48.479 74.725]
Axial length (lens -> globe): 19.07 mm
✅ Cornea detected at index 361
Extra anterior (lens anterior edge -> cornea): 0.16 mm
Axial length anterior (cornea -> globe): 19.23 mm
Extra posterior (globe -> intfat): 2.08 mm
Plotting is disabled.

subject: AEye_2022160101412.nii.gz
Lens centroid (vox): [34.4824 69.7765 84.9529]
Globe centroid (vox): [33.5221 61.8027 84.0105]
Lens extreme idx: 356 / 799 ; coord = [34.559 70.414 85.028]
Globe posterior extreme idx: 474 / 799 ; coord = [32.301 51.658 82.812]
Cornea idx: 366 ; coord = [34.368 68.825 84.84 ]
Intraconal fat idx: 501 ; coord = [31.784 47.367 82.304]
Axial length (lens -> globe): 19.02 mm
❌ Cornea not found before lens anterior edge -> outlier
Skipping extra anterior computation (no valid cornea).
Skipping anterior axial length (no valid cornea or missing globe_ext_idx).
Extra posterior (globe -> intfat): 4.35 mm
Plotting is disabled.

subject: AEye_2022160101413.nii.gz
Missing lens or globe in 3D -> outlier

subject: AEye_2022160101414.nii.gz
Lens centroid (vox): [28.0086 61.3017 61.3276]
Globe centroid (vox): [26.6207 53.2087 63.9985]
Lens extreme idx: 406 / 799 ; coord = [28.208 62.467 60.943]
Globe posterior extreme idx: 525 / 799 ; coord = [24.965 43.552 67.185]
Cornea idx: 370 ; coord = [29.19  68.189 59.055]
Intraconal fat idx: 557 ; coord = [24.092 38.466 68.864]
Axial length (lens -> globe): 20.18 mm
✅ Cornea detected at index 370
Extra anterior (lens anterior edge -> cornea): 6.11 mm
Axial length anterior (cornea -> globe): 26.29 mm
Extra posterior (globe -> intfat): 5.43 mm
Plotting is disabled.

subject: AEye_2022160101418.nii.gz
Lens centroid (vox): [26.1583 50.775  73.1   ]
Globe centroid (vox): [26.3703 43.2298 75.8225]
Lens extreme idx: 469 / 799 ; coord = [26.111 52.453 72.494]
Globe posterior extreme idx: 581 / 799 ; coord = [26.611 34.651 78.918]
Cornea idx: 486 ; coord = [26.187 49.751 73.47 ]
Intraconal fat idx: 592 ; coord = [26.66  32.902 79.549]
Axial length (lens -> globe): 18.93 mm
✅ Cornea detected at index 464
Extra anterior (lens anterior edge -> cornea): 0.85 mm
Axial length anterior (cornea -> globe): 19.78 mm
Extra posterior (globe -> intfat): 1.86 mm
Plotting is disabled.

subject: AEye_2022160101419.nii.gz
Lens centroid (vox): [31.102  71.9082 71.0306]
Globe centroid (vox): [30.2547 63.8123 72.2005]
Lens extreme idx: 337 / 799 ; coord = [31.262 73.434 70.81 ]
Globe posterior extreme idx: 456 / 799 ; coord = [29.282 54.519 73.543]
Cornea idx: 320 ; coord = [31.545 76.136 70.42 ]
Intraconal fat idx: 469 ; coord = [29.066 52.453 73.842]
Axial length (lens -> globe): 19.21 mm
✅ Cornea detected at index 320
Extra anterior (lens anterior edge -> cornea): 2.74 mm
Axial length anterior (cornea -> globe): 21.96 mm
Extra posterior (globe -> intfat): 2.1 mm
Plotting is disabled.

subject: AEye_2022160101425.nii.gz
Lens centroid (vox): [32.5762 64.404  88.3311]
Globe centroid (vox): [32.3161 55.8552 89.1988]
Lens extreme idx: 381 / 799 ; coord = [32.638 66.441 88.124]
Globe posterior extreme idx: 512 / 799 ; coord = [32.005 45.618 90.238]
Cornea idx: 370 ; coord = [32.691 68.189 87.947]
Intraconal fat idx: 526 ; coord = [31.937 43.393 90.464]
Axial length (lens -> globe): 20.94 mm
✅ Cornea detected at index 370
Extra anterior (lens anterior edge -> cornea): 1.76 mm
Axial length anterior (cornea -> globe): 22.7 mm
Extra posterior (globe -> intfat): 2.24 mm
Plotting is disabled.

subject: AEye_2022160101427.nii.gz
Lens centroid (vox): [37.1641 65.6875 66.0938]
Globe centroid (vox): [37.1507 56.4624 68.8231]
Lens extreme idx: 375 / 799 ; coord = [37.167 67.394 65.589]
Globe posterior extreme idx: 506 / 799 ; coord = [37.136 46.572 71.749]
Cornea idx: 357 ; coord = [37.171 70.255 64.742]
Intraconal fat idx: 522 ; coord = [37.133 44.029 72.502]
Axial length (lens -> globe): 21.71 mm
✅ Cornea detected at index 357
Extra anterior (lens anterior edge -> cornea): 2.98 mm
Axial length anterior (cornea -> globe): 24.7 mm
Extra posterior (globe -> intfat): 2.65 mm
Plotting is disabled.

subject: AEye_2022160101436.nii.gz
Lens centroid (vox): [39.8295 63.2159 93.9432]
Globe centroid (vox): [38.5009 55.0628 93.5082]
Lens extreme idx: 394 / 799 ; coord = [40.018 64.374 94.005]
Globe posterior extreme idx: 512 / 799 ; coord = [36.962 45.618 93.004]
Cornea idx: 376 ; coord = [40.485 67.235 94.158]
Intraconal fat idx: 545 ; coord = [36.107 40.373 92.724]
Axial length (lens -> globe): 19.03 mm
✅ Cornea detected at index 376
Extra anterior (lens anterior edge -> cornea): 2.9 mm
Axial length anterior (cornea -> globe): 21.93 mm
Extra posterior (globe -> intfat): 5.32 mm
Plotting is disabled.

subject: AEye_2022160101447.nii.gz
Lens centroid (vox): [31.3475 69.7163 83.5674]
Globe centroid (vox): [31.5251 61.3539 83.9264]
Lens extreme idx: 350 / 799 ; coord = [31.312 71.368 83.496]
Globe posterior extreme idx: 474 / 799 ; coord = [31.731 51.658 84.343]
Cornea idx: 329 ; coord = [31.242 74.706 83.353]
Intraconal fat idx: 488 ; coord = [31.778 49.433 84.438]
Axial length (lens -> globe): 19.73 mm
✅ Cornea detected at index 329
Extra anterior (lens anterior edge -> cornea): 3.34 mm
Axial length anterior (cornea -> globe): 23.07 mm
Extra posterior (globe -> intfat): 2.23 mm
Plotting is disabled.

subject: AEye_2022160101448.nii.gz
Lens centroid (vox): [44.7416 63.0899 56.8202]
Globe centroid (vox): [43.0979 55.0947 57.1413]
Lens extreme idx: 394 / 799 ; coord = [45.006 64.374 56.769]
Globe posterior extreme idx: 512 / 799 ; coord = [41.15  45.618 57.522]
Cornea idx: 411 ; coord = [44.45  61.672 56.877]
Intraconal fat idx: 526 ; coord = [40.692 43.393 57.611]
Axial length (lens -> globe): 19.16 mm
✅ Cornea detected at index 382
Extra anterior (lens anterior edge -> cornea): 1.95 mm
Axial length anterior (cornea -> globe): 21.11 mm
Extra posterior (globe -> intfat): 2.27 mm
Plotting is disabled.

subject: AEye_2022160101453.nii.gz
Lens centroid (vox): [27.0821 62.4403 68.8507]
Globe centroid (vox): [26.8952 53.8785 70.3878]
Lens extreme idx: 394 / 799 ; coord = [27.124 64.374 68.504]
Globe posterior extreme idx: 525 / 799 ; coord = [26.67  43.552 72.242]
Cornea idx: 379 ; coord = [27.176 66.758 68.076]
Intraconal fat idx: 538 ; coord = [26.625 41.486 72.613]
Axial length (lens -> globe): 21.16 mm
✅ Cornea detected at index 379
Extra anterior (lens anterior edge -> cornea): 2.42 mm
Axial length anterior (cornea -> globe): 23.58 mm
Extra posterior (globe -> intfat): 2.1 mm
Plotting is disabled.

subject: AEye_2022160101461.nii.gz
Lens centroid (vox): [36.2752 69.945  64.6055]
Globe centroid (vox): [36.0622 60.8384 65.3617]
Lens extreme idx: 343 / 799 ; coord = [36.335 72.481 64.395]
Globe posterior extreme idx: 487 / 799 ; coord = [35.799 49.592 66.296]
Cornea idx: 329 ; coord = [36.387 74.706 64.21 ]
Intraconal fat idx: 503 ; coord = [35.74  47.049 66.507]
Axial length (lens -> globe): 22.97 mm
✅ Cornea detected at index 329
Extra anterior (lens anterior edge -> cornea): 2.23 mm
Axial length anterior (cornea -> globe): 25.21 mm
Extra posterior (globe -> intfat): 2.55 mm
Plotting is disabled.

subject: AEye_2022160101462.nii.gz
Lens centroid (vox): [27.1391 61.313  78.8174]
Globe centroid (vox): [27.1358 53.352  79.7145]
Lens extreme idx: 400 / 799 ; coord = [27.14  63.421 78.58 ]
Globe posterior extreme idx: 525 / 799 ; coord = [27.132 43.552 80.819]
Cornea idx: 379 ; coord = [27.141 66.758 78.204]
Intraconal fat idx: 557 ; coord = [27.13  38.466 81.392]
Axial length (lens -> globe): 19.99 mm
✅ Cornea detected at index 379
Extra anterior (lens anterior edge -> cornea): 3.36 mm
Axial length anterior (cornea -> globe): 23.35 mm
Extra posterior (globe -> intfat): 5.12 mm
Plotting is disabled.

subject: AEye_2022160101463.nii.gz
Lens centroid (vox): [27.9375 60.1786 63.6161]
Globe centroid (vox): [27.3698 52.4812 63.0772]
Lens extreme idx: 413 / 799 ; coord = [28.024 61.354 63.698]
Globe posterior extreme idx: 525 / 799 ; coord = [26.711 43.552 62.452]
Cornea idx: 429 ; coord = [27.837 58.811 63.52 ]
Intraconal fat idx: 564 ; coord = [26.254 37.353 62.018]
Axial length (lens -> globe): 17.89 mm
✅ Cornea detected at index 404
Extra anterior (lens anterior edge -> cornea): 1.44 mm
Axial length anterior (cornea -> globe): 19.33 mm
Extra posterior (globe -> intfat): 6.23 mm
Plotting is disabled.

subject: AEye_2022160101468.nii.gz
Lens centroid (vox): [27.7218 66.4436 75.1053]
Globe centroid (vox): [27.6682 58.2031 78.1389]
Lens extreme idx: 371 / 799 ; coord = [27.732 68.03  74.521]
Globe posterior extreme idx: 493 / 799 ; coord = [27.606 48.638 81.66 ]
Cornea idx: 354 ; coord = [27.75  70.732 73.526]
Intraconal fat idx: 513 ; coord = [27.585 45.459 82.83 ]
Axial length (lens -> globe): 20.66 mm
✅ Cornea detected at index 354
Extra anterior (lens anterior edge -> cornea): 2.88 mm
Axial length anterior (cornea -> globe): 23.54 mm
Extra posterior (globe -> intfat): 3.39 mm
Plotting is disabled.

subject: AEye_2022160101472.nii.gz
Lens centroid (vox): [29.9138 65.25   72.7414]
Globe centroid (vox): [29.3966 56.3588 73.1698]
Lens extreme idx: 381 / 799 ; coord = [29.983 66.441 72.684]
Globe posterior extreme idx: 506 / 799 ; coord = [28.827 46.572 73.641]
Cornea idx: 398 ; coord = [29.826 63.738 72.814]
Intraconal fat idx: 520 ; coord = [28.698 44.347 73.749]
Axial length (lens -> globe): 19.93 mm
❌ Cornea not found before lens anterior edge -> outlier
Skipping extra anterior computation (no valid cornea).
Skipping anterior axial length (no valid cornea or missing globe_ext_idx).
Extra posterior (globe -> intfat): 2.23 mm
Plotting is disabled.

subject: AEye_2022160101475.nii.gz
Lens centroid (vox): [25.2159 73.9659 94.9318]
Globe centroid (vox): [25.0425 65.1422 93.9639]
Lens extreme idx: 325 / 799 ; coord = [25.243 75.342 95.083]
Globe posterior extreme idx: 449 / 799 ; coord = [24.856 55.632 92.921]
Cornea idx: 307 ; coord = [25.299 78.203 95.397]
Intraconal fat idx: 494 ; coord = [24.715 48.479 92.136]
Axial length (lens -> globe): 19.83 mm
✅ Cornea detected at index 307
Extra anterior (lens anterior edge -> cornea): 2.88 mm
Axial length anterior (cornea -> globe): 22.71 mm
Extra posterior (globe -> intfat): 7.2 mm
Plotting is disabled.

subject: AEye_2022160101480.nii.gz
Lens centroid (vox): [40.5385 69.547  64.9573]
Globe centroid (vox): [40.3173 60.9048 66.0279]
Lens extreme idx: 350 / 799 ; coord = [40.585 71.368 64.732]
Globe posterior extreme idx: 474 / 799 ; coord = [40.081 51.658 67.173]
Cornea idx: 338 ; coord = [40.634 73.275 64.495]
Intraconal fat idx: 501 ; coord = [39.971 47.367 67.705]
Axial length (lens -> globe): 19.87 mm
✅ Cornea detected at index 338
Extra anterior (lens anterior edge -> cornea): 1.92 mm
Axial length anterior (cornea -> globe): 21.79 mm
Extra posterior (globe -> intfat): 4.33 mm
Plotting is disabled.

subject: AEye_2022160101483.nii.gz
Lens centroid (vox): [27.7603 73.3719 68.1074]
Globe centroid (vox): [27.5647 65.0927 67.3329]
Lens extreme idx: 331 / 799 ; coord = [27.784 74.388 68.202]
Globe posterior extreme idx: 449 / 799 ; coord = [27.341 55.632 66.448]
Cornea idx: 348 ; coord = [27.72  71.686 67.95 ]
Intraconal fat idx: 469 ; coord = [27.266 52.453 66.15 ]
Axial length (lens -> globe): 18.84 mm
❌ Cornea not found before lens anterior edge -> outlier
Skipping extra anterior computation (no valid cornea).
Skipping anterior axial length (no valid cornea or missing globe_ext_idx).
Extra posterior (globe -> intfat): 3.19 mm
Plotting is disabled.

subject: AEye_2022160101484.nii.gz
Lens centroid (vox): [32.5536 65.0714 74.25  ]
Globe centroid (vox): [32.4388 56.928  71.5982]
Lens extreme idx: 381 / 799 ; coord = [32.573 66.441 74.696]
Globe posterior extreme idx: 500 / 799 ; coord = [32.306 47.526 68.536]
Cornea idx: 360 ; coord = [32.62  69.778 75.783]
Intraconal fat idx: 520 ; coord = [32.262 44.347 67.501]
Axial length (lens -> globe): 19.89 mm
✅ Cornea detected at index 360
Extra anterior (lens anterior edge -> cornea): 3.51 mm
Axial length anterior (cornea -> globe): 23.41 mm
Extra posterior (globe -> intfat): 3.34 mm
Plotting is disabled.

subject: AEye_2022160101486.nii.gz
Lens centroid (vox): [27.8986 70.0435 80.4203]
Globe centroid (vox): [26.7541 60.8571 80.5593]
Lens extreme idx: 350 / 799 ; coord = [28.064 71.368 80.4  ]
Globe posterior extreme idx: 481 / 799 ; coord = [25.469 50.546 80.715]
Cornea idx: 335 ; coord = [28.361 73.752 80.364]
Intraconal fat idx: 494 ; coord = [25.212 48.479 80.747]
Axial length (lens -> globe): 20.99 mm
✅ Cornea detected at index 335
Extra anterior (lens anterior edge -> cornea): 2.4 mm
Axial length anterior (cornea -> globe): 23.39 mm
Extra posterior (globe -> intfat): 2.08 mm
Plotting is disabled.

subject: AEye_2022160101491.nii.gz
Lens centroid (vox): [29.063  67.7717 73.1181]
Globe centroid (vox): [28.8362 59.5929 75.0474]
Lens extreme idx: 362 / 799 ; coord = [29.11  69.461 72.72 ]
Globe posterior extreme idx: 481 / 799 ; coord = [28.585 50.546 77.182]
Cornea idx: 345 ; coord = [29.185 72.163 72.082]
Intraconal fat idx: 494 ; coord = [28.528 48.479 77.669]
Axial length (lens -> globe): 19.44 mm
✅ Cornea detected at index 345
Extra anterior (lens anterior edge -> cornea): 2.78 mm
Axial length anterior (cornea -> globe): 22.22 mm
Extra posterior (globe -> intfat): 2.12 mm
Plotting is disabled.

subject: AEye_2022160101498.nii.gz
Lens centroid (vox): [29.7692 60.2885 80.7692]
Globe centroid (vox): [30.3279 51.4753 80.1503]
Lens extreme idx: 406 / 799 ; coord = [29.631 62.467 80.922]
Globe posterior extreme idx: 537 / 799 ; coord = [30.951 41.645 79.46 ]
Cornea idx: 382 ; coord = [29.389 66.282 81.19 ]
Intraconal fat idx: 551 ; coord = [31.092 39.419 79.304]
Axial length (lens -> globe): 20.92 mm
✅ Cornea detected at index 382
Extra anterior (lens anterior edge -> cornea): 3.83 mm
Axial length anterior (cornea -> globe): 24.75 mm
Extra posterior (globe -> intfat): 2.24 mm
Plotting is disabled.

subject: AEye_2022160101499.nii.gz
Lens centroid (vox): [34.4054 55.7838 80.045 ]
Globe centroid (vox): [33.1675 47.5456 80.1921]
Lens extreme idx: 438 / 799 ; coord = [34.645 57.38  80.017]
Globe posterior extreme idx: 563 / 799 ; coord = [31.66  37.512 80.371]
Cornea idx: 461 ; coord = [34.096 53.725 80.082]
Intraconal fat idx: 582 ; coord = [31.206 34.492 80.425]
Axial length (lens -> globe): 20.09 mm
❌ Cornea not found before lens anterior edge -> outlier
Skipping extra anterior computation (no valid cornea).
Skipping anterior axial length (no valid cornea or missing globe_ext_idx).
Extra posterior (globe -> intfat): 3.05 mm
Plotting is disabled.

subject: AEye_2022160101500.nii.gz
Lens centroid (vox): [23.5366 68.6179 62.8374]
Globe centroid (vox): [23.6137 60.6114 65.7279]
Lens extreme idx: 356 / 799 ; coord = [23.519 70.414 62.189]
Globe posterior extreme idx: 474 / 799 ; coord = [23.7   51.658 68.96 ]
Cornea idx: 379 ; coord = [23.555 66.758 63.509]
Intraconal fat idx: 501 ; coord = [23.741 47.367 70.51 ]
Axial length (lens -> globe): 19.94 mm
✅ Cornea detected at index 341
Extra anterior (lens anterior edge -> cornea): 2.53 mm
Axial length anterior (cornea -> globe): 22.48 mm
Extra posterior (globe -> intfat): 4.56 mm
Plotting is disabled.

subject: AEye_2022160101506.nii.gz
Missing lens or globe in 3D -> outlier

subject: AEye_2022160101510.nii.gz
Lens centroid (vox): [35.6923 63.6846 80.8846]
Globe centroid (vox): [35.5812 55.2444 79.8538]
Lens extreme idx: 387 / 799 ; coord = [35.716 65.487 81.105]
Globe posterior extreme idx: 512 / 799 ; coord = [35.454 45.618 78.678]
Cornea idx: 393 ; coord = [35.703 64.533 80.988]
Intraconal fat idx: 526 ; coord = [35.425 43.393 78.406]
Axial length (lens -> globe): 20.02 mm
✅ Cornea detected at index 386
Extra anterior (lens anterior edge -> cornea): 0.16 mm
Axial length anterior (cornea -> globe): 20.18 mm
Extra posterior (globe -> intfat): 2.24 mm
Plotting is disabled.

subject: AEye_2022160101512.nii.gz
Lens centroid (vox): [29.8929 61.4821 55.2857]
Globe centroid (vox): [27.954  53.9796 59.0003]
Lens extreme idx: 403 / 799 ; coord = [30.271 62.944 54.562]
Globe posterior extreme idx: 519 / 799 ; coord = [25.506 44.506 63.691]
Cornea idx: 423 ; coord = [29.449 59.765 56.136]
Intraconal fat idx: 530 ; coord = [25.054 42.757 64.557]
Axial length (lens -> globe): 21.12 mm
✅ Cornea detected at index 401
Extra anterior (lens anterior edge -> cornea): 0.36 mm
Axial length anterior (cornea -> globe): 21.48 mm
Extra posterior (globe -> intfat): 2.0 mm
Plotting is disabled.

subject: AEye_2022160101514.nii.gz
Lens centroid (vox): [35.7865 71.3483 61.5393]
Globe centroid (vox): [35.3833 63.0872 63.2078]
Lens extreme idx: 343 / 799 ; coord = [35.842 72.481 61.311]
Globe posterior extreme idx: 462 / 799 ; coord = [34.918 53.566 65.131]
Cornea idx: 360 ; coord = [35.71  69.778 61.856]
Intraconal fat idx: 494 ; coord = [34.67  48.479 66.158]
Axial length (lens -> globe): 19.32 mm
❌ Cornea not found before lens anterior edge -> outlier
Skipping extra anterior computation (no valid cornea).
Skipping anterior axial length (no valid cornea or missing globe_ext_idx).
Extra posterior (globe -> intfat): 5.19 mm
Plotting is disabled.

subject: AEye_2022160101834.nii.gz
Lens centroid (vox): [29.9792 54.6667 83.6458]
Globe centroid (vox): [29.2444 46.8574 84.0019]
Lens extreme idx: 444 / 799 ; coord = [30.145 56.427 83.566]
Globe posterior extreme idx: 563 / 799 ; coord = [28.365 37.512 84.428]
Cornea idx: 426 ; coord = [30.414 59.288 83.435]
Intraconal fat idx: 582 ; coord = [28.081 34.492 84.566]
Axial length (lens -> globe): 19.02 mm
✅ Cornea detected at index 426
Extra anterior (lens anterior edge -> cornea): 2.88 mm
Axial length anterior (cornea -> globe): 21.89 mm
Extra posterior (globe -> intfat): 3.04 mm
Plotting is disabled.

subject: AEye_2022160101853.nii.gz
Lens centroid (vox): [25.5051 69.202  48.697 ]
Globe centroid (vox): [25.0559 61.1268 50.9115]
Lens extreme idx: 356 / 799 ; coord = [25.572 70.414 48.365]
Globe posterior extreme idx: 474 / 799 ; coord = [24.529 51.658 53.508]
Cornea idx: 338 ; coord = [25.732 73.275 47.58 ]
Intraconal fat idx: 494 ; coord = [24.352 48.479 54.38 ]
Axial length (lens -> globe): 19.48 mm
✅ Cornea detected at index 338
Extra anterior (lens anterior edge -> cornea): 2.97 mm
Axial length anterior (cornea -> globe): 22.45 mm
Extra posterior (globe -> intfat): 3.3 mm
Plotting is disabled.

subject: AEye_2022160101859.nii.gz
Lens centroid (vox): [33.0522 68.0672 67.9179]
Globe centroid (vox): [32.0044 59.8956 70.1011]
Lens extreme idx: 362 / 799 ; coord = [33.231 69.461 67.546]
Globe posterior extreme idx: 481 / 799 ; coord = [30.806 50.546 72.599]
Cornea idx: 341 ; coord = [33.659 72.798 66.654]
Intraconal fat idx: 488 ; coord = [30.663 49.433 72.896]
Axial length (lens -> globe): 19.73 mm
✅ Cornea detected at index 341
Extra anterior (lens anterior edge -> cornea): 3.48 mm
Axial length anterior (cornea -> globe): 23.21 mm
Extra posterior (globe -> intfat): 1.16 mm
Plotting is disabled.

subject: AEye_2022160101864.nii.gz
Lens centroid (vox): [34.4773 63.5795 87.6591]
Globe centroid (vox): [33.4448 55.7426 88.1877]
Lens extreme idx: 387 / 799 ; coord = [34.729 65.487 87.53 ]
Globe posterior extreme idx: 506 / 799 ; coord = [32.237 46.572 88.806]
Cornea idx: 373 ; coord = [35.022 67.712 87.38 ]
Intraconal fat idx: 526 ; coord = [31.818 43.393 89.021]
Axial length (lens -> globe): 19.12 mm
✅ Cornea detected at index 373
Extra anterior (lens anterior edge -> cornea): 2.25 mm
Axial length anterior (cornea -> globe): 21.37 mm
Extra posterior (globe -> intfat): 3.21 mm
Plotting is disabled.

subject: AEye_2022160101868.nii.gz
Lens centroid (vox): [29.488 64.872 81.352]
Globe centroid (vox): [27.2291 56.3994 81.2148]
Lens extreme idx: 381 / 799 ; coord = [29.906 66.441 81.377]
Globe posterior extreme idx: 506 / 799 ; coord = [24.609 46.572 81.056]
Cornea idx: 364 ; coord = [30.627 69.143 81.421]
Intraconal fat idx: 526 ; coord = [23.761 43.393 81.004]
Axial length (lens -> globe): 20.57 mm
✅ Cornea detected at index 364
Extra anterior (lens anterior edge -> cornea): 2.8 mm
Axial length anterior (cornea -> globe): 23.36 mm
Extra posterior (globe -> intfat): 3.29 mm
Plotting is disabled.

subject: AEye_2022160101870.nii.gz
Lens centroid (vox): [32.0111 58.1667 75.1111]
Globe centroid (vox): [30.4816 50.2264 76.2505]
Lens extreme idx: 425 / 799 ; coord = [32.258 59.447 74.927]
Globe posterior extreme idx: 537 / 799 ; coord = [28.828 41.645 77.482]
Cornea idx: 398 ; coord = [33.084 63.738 74.312]
Intraconal fat idx: 557 ; coord = [28.216 38.466 77.938]
Axial length (lens -> globe): 18.31 mm
✅ Cornea detected at index 398
Extra anterior (lens anterior edge -> cornea): 4.41 mm
Axial length anterior (cornea -> globe): 22.72 mm
Extra posterior (globe -> intfat): 3.27 mm
Plotting is disabled.

subject: AEye_2022160101872.nii.gz
Lens centroid (vox): [32.0091 68.9909 68.8545]
Globe centroid (vox): [31.1148 60.626  70.1046]
Lens extreme idx: 356 / 799 ; coord = [32.161 70.414 68.642]
Globe posterior extreme idx: 476 / 799 ; coord = [30.122 51.34  71.492]
Cornea idx: 373 ; coord = [31.872 67.712 69.046]
Intraconal fat idx: 494 ; coord = [29.816 48.479 71.92 ]
Axial length (lens -> globe): 19.39 mm
✅ Cornea detected at index 335
Extra anterior (lens anterior edge -> cornea): 3.39 mm
Axial length anterior (cornea -> globe): 22.79 mm
Extra posterior (globe -> intfat): 2.91 mm
Plotting is disabled.

subject: AEye_2022160101877.nii.gz
Lens centroid (vox): [34.09 66.66 65.44]
Globe centroid (vox): [33.3516 58.6177 67.197 ]
Lens extreme idx: 369 / 799 ; coord = [34.245 68.348 65.071]
Globe posterior extreme idx: 481 / 799 ; coord = [32.611 50.546 68.96 ]
Cornea idx: 364 ; coord = [34.318 69.143 64.898]
Intraconal fat idx: 501 ; coord = [32.319 47.367 69.655]
Axial length (lens -> globe): 18.3 mm
✅ Cornea detected at index 364
Extra anterior (lens anterior edge -> cornea): 0.82 mm
Axial length anterior (cornea -> globe): 19.11 mm
Extra posterior (globe -> intfat): 3.27 mm
Plotting is disabled.

subject: AEye_2022160101878.nii.gz
Lens centroid (vox): [33.2921 68.9438 74.236 ]
Globe centroid (vox): [31.4164 61.2191 73.3944]
Lens extreme idx: 356 / 799 ; coord = [33.649 70.414 74.396]
Globe posterior extreme idx: 468 / 799 ; coord = [29.326 52.612 72.457]
Cornea idx: 345 ; coord = [34.074 72.163 74.587]
Intraconal fat idx: 482 ; coord = [28.786 50.387 72.214]
Axial length (lens -> globe): 18.42 mm
✅ Cornea detected at index 345
Extra anterior (lens anterior edge -> cornea): 1.81 mm
Axial length anterior (cornea -> globe): 20.23 mm
Extra posterior (globe -> intfat): 2.3 mm
Plotting is disabled.

subject: AEye_2022160101887.nii.gz
Lens centroid (vox): [25.0263 65.7456 90.2193]
Globe centroid (vox): [25.1669 58.3904 91.039 ]
Lens extreme idx: 375 / 799 ; coord = [24.995 67.394 90.036]
Globe posterior extreme idx: 487 / 799 ; coord = [25.335 49.592 92.02 ]
Cornea idx: 363 ; coord = [24.958 69.302 89.823]
Intraconal fat idx: 501 ; coord = [25.378 47.367 92.268]
Axial length (lens -> globe): 17.92 mm
✅ Cornea detected at index 363
Extra anterior (lens anterior edge -> cornea): 1.92 mm
Axial length anterior (cornea -> globe): 19.84 mm
Extra posterior (globe -> intfat): 2.24 mm
Plotting is disabled.

subject: AEye_2022160101890.nii.gz
Lens centroid (vox): [39.1    74.6083 59.9083]
Globe centroid (vox): [38.57   66.256  59.6841]
Lens extreme idx: 318 / 799 ; coord = [39.217 76.454 59.958]
Globe posterior extreme idx: 443 / 799 ; coord = [37.956 56.586 59.424]
Cornea idx: 341 ; coord = [38.985 72.798 59.86 ]
Intraconal fat idx: 463 ; coord = [37.755 53.407 59.339]
Axial length (lens -> globe): 19.92 mm
❌ Cornea not found before lens anterior edge -> outlier
Skipping extra anterior computation (no valid cornea).
Skipping anterior axial length (no valid cornea or missing globe_ext_idx).
Extra posterior (globe -> intfat): 3.19 mm
Plotting is disabled.

subject: AEye_2022160101893.nii.gz
Lens centroid (vox): [30.7216 68.4021 59.8454]
Globe centroid (vox): [30.0267 59.4485 60.6481]
Lens extreme idx: 356 / 799 ; coord = [30.878 70.414 59.665]
Globe posterior extreme idx: 487 / 799 ; coord = [29.262 49.592 61.532]
Cornea idx: 354 ; coord = [30.903 70.732 59.636]
Intraconal fat idx: 507 ; coord = [29.015 46.413 61.817]
Axial length (lens -> globe): 20.97 mm
✅ Cornea detected at index 354
Extra anterior (lens anterior edge -> cornea): 0.32 mm
Axial length anterior (cornea -> globe): 21.29 mm
Extra posterior (globe -> intfat): 3.2 mm
Plotting is disabled.

subject: AEye_2022160101894.nii.gz
Lens centroid (vox): [27.3043 68.0543 70.0109]
Globe centroid (vox): [27.8653 60.1058 72.2351]
Lens extreme idx: 362 / 799 ; coord = [27.205 69.461 69.617]
Globe posterior extreme idx: 481 / 799 ; coord = [28.54  50.546 74.91 ]
Cornea idx: 347 ; coord = [27.037 71.845 68.95 ]
Intraconal fat idx: 494 ; coord = [28.686 48.479 75.489]
Axial length (lens -> globe): 19.69 mm
✅ Cornea detected at index 347
Extra anterior (lens anterior edge -> cornea): 2.48 mm
Axial length anterior (cornea -> globe): 22.17 mm
Extra posterior (globe -> intfat): 2.15 mm
Plotting is disabled.

subject: AEye_2022160101897.nii.gz
Lens centroid (vox): [35.973  62.6577 84.2793]
Globe centroid (vox): [35.538  53.6006 84.6769]
Lens extreme idx: 394 / 799 ; coord = [36.055 64.374 84.204]
Globe posterior extreme idx: 525 / 799 ; coord = [35.055 43.552 85.118]
Cornea idx: 379 ; coord = [36.17  66.758 84.099]
Intraconal fat idx: 538 ; coord = [34.956 41.486 85.209]
Axial length (lens -> globe): 20.87 mm
✅ Cornea detected at index 379
Extra anterior (lens anterior edge -> cornea): 2.39 mm
Axial length anterior (cornea -> globe): 23.26 mm
Extra posterior (globe -> intfat): 2.07 mm
Plotting is disabled.

subject: AEye_2022160101898.nii.gz
Lens centroid (vox): [34.1154 63.4712 75.7019]
Globe centroid (vox): [31.7864 56.1978 76.9955]
Lens extreme idx: 393 / 799 ; coord = [34.455 64.533 75.513]
Globe posterior extreme idx: 500 / 799 ; coord = [29.01  47.526 78.538]
Cornea idx: 373 ; coord = [35.473 67.712 74.948]
Intraconal fat idx: 526 ; coord = [27.686 43.393 79.273]
Axial length (lens -> globe): 18.11 mm
✅ Cornea detected at index 373
Extra anterior (lens anterior edge -> cornea): 3.39 mm
Axial length anterior (cornea -> globe): 21.5 mm
Extra posterior (globe -> intfat): 4.4 mm
Plotting is disabled.

subject: AEye_2022160101901.nii.gz
Lens centroid (vox): [29.3596 56.7281 73.6754]
Globe centroid (vox): [30.364  48.9344 75.9947]
Lens extreme idx: 431 / 799 ; coord = [29.132 58.493 73.15 ]
Globe posterior extreme idx: 546 / 799 ; coord = [31.488 40.214 78.59 ]
Cornea idx: 414 ; coord = [28.784 61.195 72.346]
Intraconal fat idx: 576 ; coord = [32.102 35.446 80.009]
Axial length (lens -> globe): 19.22 mm
✅ Cornea detected at index 414
Extra anterior (lens anterior edge -> cornea): 2.84 mm
Axial length anterior (cornea -> globe): 22.06 mm
Extra posterior (globe -> intfat): 5.01 mm
Plotting is disabled.

subject: AEye_2022160101902.nii.gz
Lens centroid (vox): [23.1226 69.2453 72.3019]
Globe centroid (vox): [23.1064 62.0355 72.292 ]
Lens extreme idx: 356 / 799 ; coord = [23.125 70.414 72.303]
Globe posterior extreme idx: 462 / 799 ; coord = [23.087 53.566 72.28 ]
Cornea idx: 345 ; coord = [23.129 72.163 72.306]
Intraconal fat idx: 482 ; coord = [23.08  50.387 72.276]
Axial length (lens -> globe): 16.85 mm
✅ Cornea detected at index 345
Extra anterior (lens anterior edge -> cornea): 1.75 mm
Axial length anterior (cornea -> globe): 18.6 mm
Extra posterior (globe -> intfat): 3.18 mm
Plotting is disabled.

subject: AEye_2022160101910.nii.gz
Lens centroid (vox): [25.8531 58.7902 72.7622]
Globe centroid (vox): [24.9696 50.9893 73.2739]
Lens extreme idx: 419 / 799 ; coord = [26.036 60.401 72.657]
Globe posterior extreme idx: 531 / 799 ; coord = [24.019 42.598 73.824]
Cornea idx: 404 ; coord = [26.306 62.785 72.5  ]
Intraconal fat idx: 551 ; coord = [23.659 39.419 74.033]
Axial length (lens -> globe): 17.95 mm
✅ Cornea detected at index 404
Extra anterior (lens anterior edge -> cornea): 2.4 mm
Axial length anterior (cornea -> globe): 20.36 mm
Extra posterior (globe -> intfat): 3.21 mm
Plotting is disabled.

subject: AEye_2022160101914.nii.gz
Lens centroid (vox): [26.2868 74.1912 68.3676]
Globe centroid (vox): [25.0839 65.83   69.3257]
Lens extreme idx: 325 / 799 ; coord = [26.452 75.342 68.236]
Globe posterior extreme idx: 443 / 799 ; coord = [23.754 56.586 70.385]
Cornea idx: 303 ; coord = [26.955 78.839 67.835]
Intraconal fat idx: 463 ; coord = [23.297 53.407 70.749]
Axial length (lens -> globe): 19.07 mm
✅ Cornea detected at index 303
Extra anterior (lens anterior edge -> cornea): 3.56 mm
Axial length anterior (cornea -> globe): 22.63 mm
Extra posterior (globe -> intfat): 3.23 mm
Plotting is disabled.

subject: AEye_2022160101915.nii.gz
Lens centroid (vox): [27.6634 55.1683 82.3861]
Globe centroid (vox): [26.5971 47.2718 82.1317]
Lens extreme idx: 444 / 799 ; coord = [27.833 56.427 82.427]
Globe posterior extreme idx: 563 / 799 ; coord = [25.279 37.512 81.817]
Cornea idx: 426 ; coord = [28.22  59.288 82.519]
Intraconal fat idx: 582 ; coord = [24.872 34.492 81.72 ]
Axial length (lens -> globe): 19.1 mm
✅ Cornea detected at index 426
Extra anterior (lens anterior edge -> cornea): 2.89 mm
Axial length anterior (cornea -> globe): 21.98 mm
Extra posterior (globe -> intfat): 3.05 mm
Plotting is disabled.

subject: AEye_2022160101919.nii.gz
Lens centroid (vox): [26.4409 72.0108 70.1398]
Globe centroid (vox): [26.6118 63.7909 69.3679]
Lens extreme idx: 337 / 799 ; coord = [26.411 73.434 70.273]
Globe posterior extreme idx: 462 / 799 ; coord = [26.824 53.566 68.408]
Cornea idx: 322 ; coord = [26.362 75.819 70.497]
Intraconal fat idx: 482 ; coord = [26.891 50.387 68.109]
Axial length (lens -> globe): 19.96 mm
✅ Cornea detected at index 322
Extra anterior (lens anterior edge -> cornea): 2.4 mm
Axial length anterior (cornea -> globe): 22.36 mm
Extra posterior (globe -> intfat): 3.19 mm
Plotting is disabled.

subject: AEye_2022160101925.nii.gz
Lens centroid (vox): [17.7699 74.885  77.7522]
Globe centroid (vox): [17.957  66.9507 76.261 ]
Lens extreme idx: 318 / 799 ; coord = [17.733 76.454 78.047]
Globe posterior extreme idx: 437 / 799 ; coord = [18.179 57.539 74.492]
Cornea idx: 291 ; coord = [17.632 80.746 78.854]
Intraconal fat idx: 450 ; coord = [18.228 55.473 74.104]
Axial length (lens -> globe): 19.25 mm
✅ Cornea detected at index 291
Extra anterior (lens anterior edge -> cornea): 4.37 mm
Axial length anterior (cornea -> globe): 23.62 mm
Extra posterior (globe -> intfat): 2.1 mm
Plotting is disabled.

subject: AEye_2022160101927.nii.gz
Lens centroid (vox): [31.4962 61.0763 71.7176]
Globe centroid (vox): [29.2423 52.1726 74.3604]
Lens extreme idx: 406 / 799 ; coord = [31.848 62.467 71.305]
Globe posterior extreme idx: 537 / 799 ; coord = [26.577 41.645 77.485]
Cornea idx: 391 ; coord = [32.452 64.851 70.597]
Intraconal fat idx: 559 ; coord = [25.692 38.148 78.523]
Axial length (lens -> globe): 22.35 mm
✅ Cornea detected at index 391
Extra anterior (lens anterior edge -> cornea): 2.56 mm
Axial length anterior (cornea -> globe): 24.91 mm
Extra posterior (globe -> intfat): 3.75 mm
Plotting is disabled.

subject: AEye_2022160101932.nii.gz
Lens centroid (vox): [34.2148 63.1778 91.5778]
Globe centroid (vox): [34.0144 54.1596 91.5011]
Lens extreme idx: 387 / 799 ; coord = [34.266 65.487 91.597]
Globe posterior extreme idx: 519 / 799 ; coord = [33.8   44.506 91.419]
Cornea idx: 373 ; coord = [34.316 67.712 91.616]
Intraconal fat idx: 532 ; coord = [33.754 42.439 91.401]
Axial length (lens -> globe): 20.99 mm
✅ Cornea detected at index 373
Extra anterior (lens anterior edge -> cornea): 2.23 mm
Axial length anterior (cornea -> globe): 23.21 mm
Extra posterior (globe -> intfat): 2.07 mm
Plotting is disabled.

subject: AEye_2022160101935.nii.gz
Lens centroid (vox): [ 35.4863  60.7055 103.3562]
Globe centroid (vox): [ 34.4061  52.0384 102.7531]
Lens extreme idx: 406 / 799 ; coord = [ 35.706  62.467 103.479]
Globe posterior extreme idx: 531 / 799 ; coord = [ 33.23   42.598 102.096]
Cornea idx: 389 ; coord = [ 36.043  65.169 103.667]
Intraconal fat idx: 551 ; coord = [ 32.833  39.419 101.875]
Axial length (lens -> globe): 20.07 mm
✅ Cornea detected at index 389
Extra anterior (lens anterior edge -> cornea): 2.73 mm
Axial length anterior (cornea -> globe): 22.8 mm
Extra posterior (globe -> intfat): 3.21 mm
Plotting is disabled.

subject: AEye_2022160101936.nii.gz
Lens centroid (vox): [34.34 70.16 64.3 ]
Globe centroid (vox): [34.9568 61.6993 65.704 ]
Lens extreme idx: 350 / 799 ; coord = [34.252 71.368 64.1  ]
Globe posterior extreme idx: 478 / 799 ; coord = [35.735 51.023 67.476]
Cornea idx: 329 ; coord = [34.009 74.706 63.546]
Intraconal fat idx: 501 ; coord = [36.002 47.367 68.082]
Axial length (lens -> globe): 20.68 mm
✅ Cornea detected at index 329
Extra anterior (lens anterior edge -> cornea): 3.39 mm
Axial length anterior (cornea -> globe): 24.07 mm
Extra posterior (globe -> intfat): 3.72 mm
Plotting is disabled.

subject: AEye_2022160101939.nii.gz
Lens centroid (vox): [34.7544 72.9123 75.693 ]
Globe centroid (vox): [33.7678 64.7382 75.023 ]
Lens extreme idx: 331 / 799 ; coord = [34.933 74.388 75.814]
Globe posterior extreme idx: 456 / 799 ; coord = [32.534 54.519 74.186]
Cornea idx: 313 ; coord = [35.278 77.249 76.048]
Intraconal fat idx: 463 ; coord = [32.4   53.407 74.094]
Axial length (lens -> globe): 20.08 mm
✅ Cornea detected at index 313
Extra anterior (lens anterior edge -> cornea): 2.89 mm
Axial length anterior (cornea -> globe): 22.97 mm
Extra posterior (globe -> intfat): 1.12 mm
Plotting is disabled.

subject: AEye_2022160101943.nii.gz
Lens centroid (vox): [26.5488 71.7317 80.2683]
Globe centroid (vox): [27.3394 63.6447 82.4937]
Lens extreme idx: 337 / 799 ; coord = [26.382 73.434 79.8  ]
Globe posterior extreme idx: 456 / 799 ; coord = [28.231 54.519 85.005]
Cornea idx: 320 ; coord = [26.118 76.136 79.056]
Intraconal fat idx: 501 ; coord = [28.931 47.367 86.973]
Axial length (lens -> globe): 19.7 mm
✅ Cornea detected at index 320
Extra anterior (lens anterior edge -> cornea): 2.81 mm
Axial length anterior (cornea -> globe): 22.52 mm
Extra posterior (globe -> intfat): 7.45 mm
Plotting is disabled.

subject: AEye_2022160101945.nii.gz
Lens centroid (vox): [34.494  65.4464 75.5357]
Globe centroid (vox): [32.8906 57.2288 77.102 ]
Lens extreme idx: 375 / 799 ; coord = [34.874 67.394 75.164]
Globe posterior extreme idx: 500 / 799 ; coord = [30.997 47.526 78.951]
Cornea idx: 360 ; coord = [35.339 69.778 74.71 ]
Intraconal fat idx: 513 ; coord = [30.594 45.459 79.345]
Axial length (lens -> globe): 20.59 mm
✅ Cornea detected at index 360
Extra anterior (lens anterior edge -> cornea): 2.47 mm
Axial length anterior (cornea -> globe): 23.07 mm
Extra posterior (globe -> intfat): 2.14 mm
Plotting is disabled.

subject: AEye_2022160101948.nii.gz
Lens centroid (vox): [27.92 62.24 78.84]
Globe centroid (vox): [24.3103 53.467  77.568 ]
Lens extreme idx: 400 / 799 ; coord = [28.406 63.421 79.011]
Globe posterior extreme idx: 508 / 799 ; coord = [21.343 46.254 76.522]
Cornea idx: 382 ; coord = [29.583 66.282 79.426]
Intraconal fat idx: 513 ; coord = [21.016 45.459 76.407]
Axial length (lens -> globe): 18.73 mm
✅ Cornea detected at index 382
Extra anterior (lens anterior edge -> cornea): 3.12 mm
Axial length anterior (cornea -> globe): 21.85 mm
Extra posterior (globe -> intfat): 0.87 mm
Plotting is disabled.

subject: AEye_2022160101949.nii.gz
Lens centroid (vox): [35.9664 64.8403 64.2017]
Globe centroid (vox): [35.3477 56.8756 63.6217]
Lens extreme idx: 381 / 799 ; coord = [36.091 66.441 64.318]
Globe posterior extreme idx: 500 / 799 ; coord = [34.621 47.526 62.941]
Cornea idx: 360 ; coord = [36.35  69.778 64.561]
Intraconal fat idx: 520 ; coord = [34.374 44.347 62.709]
Axial length (lens -> globe): 19.02 mm
✅ Cornea detected at index 360
Extra anterior (lens anterior edge -> cornea): 3.36 mm
Axial length anterior (cornea -> globe): 22.38 mm
Extra posterior (globe -> intfat): 3.2 mm
Plotting is disabled.

subject: AEye_2022160101954.nii.gz
Lens centroid (vox): [35.8256 68.0349 64.3721]
Globe centroid (vox): [33.676  59.0494 66.0372]
Lens extreme idx: 362 / 799 ; coord = [36.167 69.461 64.108]
Globe posterior extreme idx: 493 / 799 ; coord = [31.185 48.638 67.966]
Cornea idx: 379 ; coord = [35.52  66.758 64.609]
Intraconal fat idx: 520 ; coord = [30.159 44.347 68.762]
Axial length (lens -> globe): 21.75 mm
✅ Cornea detected at index 351
Extra anterior (lens anterior edge -> cornea): 1.83 mm
Axial length anterior (cornea -> globe): 23.58 mm
Extra posterior (globe -> intfat): 4.48 mm
Plotting is disabled.

subject: AEye_2022160101956.nii.gz
Lens centroid (vox): [33.4215 61.9835 46.5702]
Globe centroid (vox): [33.2498 54.2776 50.5947]
Lens extreme idx: 400 / 799 ; coord = [33.454 63.421 45.82 ]
Globe posterior extreme idx: 512 / 799 ; coord = [33.057 45.618 55.117]
Cornea idx: 401 ; coord = [33.45  63.262 45.903]
Intraconal fat idx: 541 ; coord = [32.954 41.009 57.524]
Axial length (lens -> globe): 20.09 mm
✅ Cornea detected at index 399
Extra anterior (lens anterior edge -> cornea): 0.18 mm
Axial length anterior (cornea -> globe): 20.27 mm
Extra posterior (globe -> intfat): 5.2 mm
Plotting is disabled.

subject: AEye_2022160101958.nii.gz
Lens centroid (vox): [33.0989 50.7582 66.5495]
Globe centroid (vox): [31.7128 43.783  69.5559]
Lens extreme idx: 469 / 799 ; coord = [33.436 52.453 65.819]
Globe posterior extreme idx: 575 / 799 ; coord = [30.088 35.605 73.081]
Cornea idx: 486 ; coord = [32.899 49.751 66.984]
Intraconal fat idx: 589 ; coord = [29.645 33.379 74.04 ]
Axial length (lens -> globe): 18.65 mm
✅ Cornea detected at index 461
Extra anterior (lens anterior edge -> cornea): 1.41 mm
Axial length anterior (cornea -> globe): 20.06 mm
Extra posterior (globe -> intfat): 2.46 mm
Plotting is disabled.

subject: AEye_2022160101960.nii.gz
Lens centroid (vox): [40.5632 72.1954 67.5517]
Globe centroid (vox): [38.72   64.2349 68.4135]
Lens extreme idx: 337 / 799 ; coord = [40.85  73.434 67.418]
Globe posterior extreme idx: 456 / 799 ; coord = [36.47  54.519 69.465]
Cornea idx: 322 ; coord = [41.402 75.819 67.16 ]
Intraconal fat idx: 520 ; coord = [34.115 44.347 70.566]
Axial length (lens -> globe): 19.52 mm
✅ Cornea detected at index 322
Extra anterior (lens anterior edge -> cornea): 2.46 mm
Axial length anterior (cornea -> globe): 21.98 mm
Extra posterior (globe -> intfat): 10.5 mm
Plotting is disabled.

subject: AEye_2022160101961.nii.gz
Lens centroid (vox): [35.4909 72.8364 74.7545]
Globe centroid (vox): [33.0524 65.1753 74.447 ]
Lens extreme idx: 331 / 799 ; coord = [35.985 74.388 74.817]
Globe posterior extreme idx: 443 / 799 ; coord = [30.318 56.586 74.102]
Cornea idx: 316 ; coord = [36.744 76.772 74.913]
Intraconal fat idx: 457 ; coord = [29.61  54.36  74.013]
Axial length (lens -> globe): 18.7 mm
✅ Cornea detected at index 316
Extra anterior (lens anterior edge -> cornea): 2.5 mm
Axial length anterior (cornea -> globe): 21.2 mm
Extra posterior (globe -> intfat): 2.34 mm
Plotting is disabled.

subject: AEye_2022160101962.nii.gz
Lens centroid (vox): [25.2581 65.9516 92.8226]
Globe centroid (vox): [25.4346 56.853  93.5795]
Lens extreme idx: 375 / 799 ; coord = [25.23  67.394 92.703]
Globe posterior extreme idx: 506 / 799 ; coord = [25.634 46.572 94.435]
Cornea idx: 354 ; coord = [25.165 70.732 92.425]
Intraconal fat idx: 520 ; coord = [25.677 44.347 94.62 ]
Axial length (lens -> globe): 20.9 mm
✅ Cornea detected at index 354
Extra anterior (lens anterior edge -> cornea): 3.35 mm
Axial length anterior (cornea -> globe): 24.25 mm
Extra posterior (globe -> intfat): 2.23 mm
Plotting is disabled.

subject: AEye_2022160101963.nii.gz
Lens centroid (vox): [36.1111 66.3737 72.3131]
Globe centroid (vox): [34.6507 58.4554 73.7863]
Lens extreme idx: 369 / 799 ; coord = [36.475 68.348 71.946]
Globe posterior extreme idx: 487 / 799 ; coord = [33.016 49.592 75.435]
Cornea idx: 357 ; coord = [36.827 70.255 71.591]
Intraconal fat idx: 520 ; coord = [32.048 44.347 76.411]
Axial length (lens -> globe): 19.39 mm
✅ Cornea detected at index 357
Extra anterior (lens anterior edge -> cornea): 1.97 mm
Axial length anterior (cornea -> globe): 21.36 mm
Extra posterior (globe -> intfat): 5.42 mm
Plotting is disabled.

subject: AEye_2022160101969.nii.gz
Lens centroid (vox): [29.0909 57.9909 73.8   ]
Globe centroid (vox): [29.2894 50.5143 76.5901]
Lens extreme idx: 425 / 799 ; coord = [29.052 59.447 73.257]
Globe posterior extreme idx: 531 / 799 ; coord = [29.5   42.598 79.544]
Cornea idx: 405 ; coord = [28.968 62.626 72.07 ]
Intraconal fat idx: 548 ; coord = [29.571 39.896 80.553]
Axial length (lens -> globe): 17.99 mm
✅ Cornea detected at index 405
Extra anterior (lens anterior edge -> cornea): 3.39 mm
Axial length anterior (cornea -> globe): 21.38 mm
Extra posterior (globe -> intfat): 2.89 mm
Plotting is disabled.

subject: AEye_2022160101970.nii.gz
Missing lens or globe in 3D -> outlier

subject: AEye_2022160101971.nii.gz
Lens centroid (vox): [35.0694 82.7708 83.3889]
Globe centroid (vox): [34.9042 74.7017 83.4547]
Lens extreme idx: 268 / 799 ; coord = [35.103 84.402 83.376]
Globe posterior extreme idx: 386 / 799 ; coord = [34.719 65.646 83.528]
Cornea idx: 256 ; coord = [35.142 86.309 83.36 ]
Intraconal fat idx: 419 ; coord = [34.611 60.401 83.571]
Axial length (lens -> globe): 18.76 mm
✅ Cornea detected at index 256
Extra anterior (lens anterior edge -> cornea): 1.91 mm
Axial length anterior (cornea -> globe): 20.67 mm
Extra posterior (globe -> intfat): 5.25 mm
Plotting is disabled.

subject: AEye_2022160101975.nii.gz
Lens centroid (vox): [33.2317 66.6098 79.9512]
Globe centroid (vox): [31.0305 58.104  80.4536]
Lens extreme idx: 369 / 799 ; coord = [33.682 68.348 79.849]
Globe posterior extreme idx: 500 / 799 ; coord = [28.293 47.526 81.078]
Cornea idx: 357 ; coord = [34.175 70.255 79.736]
Intraconal fat idx: 513 ; coord = [27.758 45.459 81.201]
Axial length (lens -> globe): 21.54 mm
✅ Cornea detected at index 357
Extra anterior (lens anterior edge -> cornea): 1.97 mm
Axial length anterior (cornea -> globe): 23.52 mm
Extra posterior (globe -> intfat): 2.14 mm
Plotting is disabled.

subject: AEye_2022160101977.nii.gz
Lens centroid (vox): [24.0853 66.8295 87.3566]
Globe centroid (vox): [24.1799 58.5649 86.2726]
Lens extreme idx: 369 / 799 ; coord = [24.068 68.348 87.556]
Globe posterior extreme idx: 487 / 799 ; coord = [24.283 49.592 85.096]
Cornea idx: 348 ; coord = [24.03  71.686 87.994]
Intraconal fat idx: 501 ; coord = [24.308 47.367 84.804]
Axial length (lens -> globe): 18.92 mm
✅ Cornea detected at index 348
Extra anterior (lens anterior edge -> cornea): 3.37 mm
Axial length anterior (cornea -> globe): 22.28 mm
Extra posterior (globe -> intfat): 2.24 mm
Plotting is disabled.

subject: AEye_2022160101990.nii.gz
Lens centroid (vox): [25.6319 62.2292 84.7778]
Globe centroid (vox): [26.1534 53.7015 84.0237]
Lens extreme idx: 400 / 799 ; coord = [25.559 63.421 84.883]
Globe posterior extreme idx: 519 / 799 ; coord = [26.716 44.506 83.211]
Cornea idx: 376 ; coord = [25.326 67.235 85.22 ]
Intraconal fat idx: 538 ; coord = [26.9   41.486 82.944]
Axial length (lens -> globe): 19.02 mm
✅ Cornea detected at index 376
Extra anterior (lens anterior edge -> cornea): 3.84 mm
Axial length anterior (cornea -> globe): 22.86 mm
Extra posterior (globe -> intfat): 3.04 mm
Plotting is disabled.

subject: AEye_2022160101993.nii.gz
Lens centroid (vox): [30.7377 59.5492 93.1311]
Globe centroid (vox): [28.8154 51.3737 91.8624]
Lens extreme idx: 413 / 799 ; coord = [31.162 61.354 93.411]
Globe posterior extreme idx: 537 / 799 ; coord = [26.528 41.645 90.353]
Cornea idx: 398 ; coord = [31.723 63.738 93.781]
Intraconal fat idx: 551 ; coord = [26.005 39.419 90.007]
Axial length (lens -> globe): 20.48 mm
✅ Cornea detected at index 398
Extra anterior (lens anterior edge -> cornea): 2.48 mm
Axial length anterior (cornea -> globe): 22.95 mm
Extra posterior (globe -> intfat): 2.31 mm
Plotting is disabled.

subject: AEye_2022160101995.nii.gz
Lens centroid (vox): [30.7143 57.     86.    ]
Globe centroid (vox): [31.292  48.4097 86.8859]
Lens extreme idx: 438 / 799 ; coord = [30.689 57.38  85.961]
Globe posterior extreme idx: 556 / 799 ; coord = [31.95  38.625 87.895]
Cornea idx: 414 ; coord = [30.432 61.195 85.567]
Intraconal fat idx: 576 ; coord = [32.164 35.446 88.223]
Axial length (lens -> globe): 18.9 mm
✅ Cornea detected at index 414
Extra anterior (lens anterior edge -> cornea): 3.84 mm
Axial length anterior (cornea -> globe): 22.74 mm
Extra posterior (globe -> intfat): 3.2 mm
Plotting is disabled.

subject: AEye_2022160102003.nii.gz
Lens centroid (vox): [28.1408 70.8803 69.8028]
Globe centroid (vox): [28.003  62.9499 71.3718]
Lens extreme idx: 337 / 799 ; coord = [28.185 73.434 69.298]
Globe posterior extreme idx: 462 / 799 ; coord = [27.84  53.566 73.228]
Cornea idx: 335 ; coord = [28.191 73.752 69.235]
Intraconal fat idx: 469 ; coord = [27.821 52.453 73.449]
Axial length (lens -> globe): 20.26 mm
✅ Cornea detected at index 335
Extra anterior (lens anterior edge -> cornea): 0.32 mm
Axial length anterior (cornea -> globe): 20.58 mm
Extra posterior (globe -> intfat): 1.13 mm
Plotting is disabled.

subject: AEye_2022160102004.nii.gz
Lens centroid (vox): [27.6905 63.2619 72.6071]
Globe centroid (vox): [25.7306 54.9372 72.2617]
Lens extreme idx: 394 / 799 ; coord = [27.952 64.374 72.653]
Globe posterior extreme idx: 512 / 799 ; coord = [23.537 45.618 71.875]
Cornea idx: 376 ; coord = [28.626 67.235 72.772]
Intraconal fat idx: 532 ; coord = [22.788 42.439 71.743]
Axial length (lens -> globe): 19.28 mm
✅ Cornea detected at index 376
Extra anterior (lens anterior edge -> cornea): 2.94 mm
Axial length anterior (cornea -> globe): 22.23 mm
Extra posterior (globe -> intfat): 3.27 mm
Plotting is disabled.

subject: AEye_2022160102015.nii.gz
Lens centroid (vox): [30.5319 67.4468 75.0142]
Globe centroid (vox): [30.8054 59.0599 75.4158]
Lens extreme idx: 362 / 799 ; coord = [30.466 69.461 74.918]
Globe posterior extreme idx: 493 / 799 ; coord = [31.145 48.638 75.915]
Cornea idx: 348 ; coord = [30.394 71.686 74.811]
Intraconal fat idx: 526 ; coord = [31.316 43.393 76.166]
Axial length (lens -> globe): 20.86 mm
✅ Cornea detected at index 348
Extra anterior (lens anterior edge -> cornea): 2.23 mm
Axial length anterior (cornea -> globe): 23.09 mm
Extra posterior (globe -> intfat): 5.25 mm
Plotting is disabled.

subject: AEye_2022160102020.nii.gz
Missing lens or globe in 3D -> outlier

subject: AEye_2022160102024.nii.gz
Missing lens or globe in 3D -> outlier

subject: AEye_2022160102025.nii.gz
Lens centroid (vox): [28.     69.2    72.2308]
Globe centroid (vox): [26.582  59.2538 71.0292]
Lens extreme idx: 350 / 799 ; coord = [28.309 71.368 72.493]
Globe posterior extreme idx: 500 / 799 ; coord = [24.91  47.526 69.612]
Cornea idx: 373 ; coord = [27.788 67.712 72.051]
Intraconal fat idx: 532 ; coord = [24.185 42.439 68.998]
Axial length (lens -> globe): 24.25 mm
✅ Cornea detected at index 335
Extra anterior (lens anterior edge -> cornea): 2.43 mm
Axial length anterior (cornea -> globe): 26.68 mm
Extra posterior (globe -> intfat): 5.17 mm
Plotting is disabled.

subject: AEye_2022160102027.nii.gz
Lens centroid (vox): [29.6667 60.6911 87.1463]
Globe centroid (vox): [28.9043 52.6654 88.736 ]
Lens extreme idx: 406 / 799 ; coord = [29.835 62.467 86.795]
Globe posterior extreme idx: 525 / 799 ; coord = [28.039 43.552 90.541]
Cornea idx: 385 ; coord = [30.152 65.805 86.133]
Intraconal fat idx: 538 ; coord = [27.842 41.486 90.95 ]
Axial length (lens -> globe): 19.37 mm
✅ Cornea detected at index 385
Extra anterior (lens anterior edge -> cornea): 3.42 mm
Axial length anterior (cornea -> globe): 22.78 mm
Extra posterior (globe -> intfat): 2.12 mm
Plotting is disabled.

subject: AEye_2022160102028.nii.gz
Lens centroid (vox): [29.7946 70.8839 72.2857]
Globe centroid (vox): [30.0102 62.4993 72.7095]
Lens extreme idx: 343 / 799 ; coord = [29.754 72.481 72.205]
Globe posterior extreme idx: 468 / 799 ; coord = [30.264 52.612 73.209]
Cornea idx: 345 ; coord = [29.762 72.163 72.221]
Intraconal fat idx: 482 ; coord = [30.322 50.387 73.322]
Axial length (lens -> globe): 19.9 mm
✅ Cornea detected at index 342
Extra anterior (lens anterior edge -> cornea): 0.16 mm
Axial length anterior (cornea -> globe): 20.06 mm
Extra posterior (globe -> intfat): 2.23 mm
Plotting is disabled.

subject: AEye_2022160102034.nii.gz
Lens centroid (vox): [37.1806 64.6875 67.7847]
Globe centroid (vox): [36.6328 56.1946 69.9102]
Lens extreme idx: 381 / 799 ; coord = [37.294 66.441 67.346]
Globe posterior extreme idx: 500 / 799 ; coord = [36.074 47.526 72.08 ]
Cornea idx: 364 ; coord = [37.468 69.143 66.67 ]
Intraconal fat idx: 513 ; coord = [35.94  45.459 72.597]
Axial length (lens -> globe): 19.54 mm
✅ Cornea detected at index 364
Extra anterior (lens anterior edge -> cornea): 2.79 mm
Axial length anterior (cornea -> globe): 22.33 mm
Extra posterior (globe -> intfat): 2.13 mm
Plotting is disabled.

subject: AEye_2022160102036.nii.gz
Missing lens or globe in 3D -> outlier

subject: AEye_2022160102039.nii.gz
Lens centroid (vox): [27.992 79.584 45.984]
Globe centroid (vox): [26.836  72.0972 48.7096]
Lens extreme idx: 290 / 799 ; coord = [28.196 80.905 45.503]
Globe posterior extreme idx: 399 / 799 ; coord = [25.521 63.579 51.811]
Cornea idx: 288 ; coord = [28.245 81.223 45.387]
Intraconal fat idx: 429 ; coord = [24.785 58.811 53.547]
Axial length (lens -> globe): 18.63 mm
✅ Cornea detected at index 288
Extra anterior (lens anterior edge -> cornea): 0.34 mm
Axial length anterior (cornea -> globe): 18.97 mm
Extra posterior (globe -> intfat): 5.13 mm
Plotting is disabled.

subject: AEye_2022160102040.nii.gz
Lens centroid (vox): [28.25 70.54 67.91]
Globe centroid (vox): [27.5777 62.849  70.8394]
Lens extreme idx: 349 / 799 ; coord = [28.336 71.527 67.534]
Globe posterior extreme idx: 456 / 799 ; coord = [26.85  54.519 74.012]
Cornea idx: 363 ; coord = [28.142 69.302 68.382]
Intraconal fat idx: 481 ; coord = [26.502 50.546 75.525]
Axial length (lens -> globe): 18.26 mm
❌ Cornea not found before lens anterior edge -> outlier
Skipping extra anterior computation (no valid cornea).
Skipping anterior axial length (no valid cornea or missing globe_ext_idx).
Extra posterior (globe -> intfat): 4.27 mm
Plotting is disabled.

subject: AEye_2022160102042.nii.gz
Missing lens or globe in 3D -> outlier

subject: AEye_2022160102046.nii.gz
Lens centroid (vox): [28.6818 65.8909 73.6455]
Globe centroid (vox): [28.2021 57.5142 74.5508]
Lens extreme idx: 375 / 799 ; coord = [28.768 67.394 73.483]
Globe posterior extreme idx: 500 / 799 ; coord = [27.63  47.526 75.63 ]
Cornea idx: 357 ; coord = [28.932 70.255 73.174]
Intraconal fat idx: 507 ; coord = [27.566 46.413 75.751]
Axial length (lens -> globe): 20.02 mm
✅ Cornea detected at index 357
Extra anterior (lens anterior edge -> cornea): 2.88 mm
Axial length anterior (cornea -> globe): 22.9 mm
Extra posterior (globe -> intfat): 1.12 mm
Plotting is disabled.

subject: AEye_2022160102049.nii.gz
Lens centroid (vox): [27.8812 54.1386 79.7228]
Globe centroid (vox): [29.373  46.8503 80.593 ]
Lens extreme idx: 450 / 799 ; coord = [27.608 55.473 79.563]
Globe posterior extreme idx: 556 / 799 ; coord = [31.057 38.625 81.575]
Cornea idx: 433 ; coord = [27.055 58.175 79.241]
Intraconal fat idx: 570 ; coord = [31.512 36.399 81.841]
Axial length (lens -> globe): 17.32 mm
✅ Cornea detected at index 433
Extra anterior (lens anterior edge -> cornea): 2.78 mm
Axial length anterior (cornea -> globe): 20.09 mm
Extra posterior (globe -> intfat): 2.29 mm
Plotting is disabled.

subject: AEye_2022160102051.nii.gz
Lens centroid (vox): [32.951  72.7647 66.4412]
Globe centroid (vox): [31.9936 63.8362 67.6942]
Lens extreme idx: 337 / 799 ; coord = [33.023 73.434 66.347]
Globe posterior extreme idx: 462 / 799 ; coord = [30.892 53.566 69.136]
Cornea idx: 316 ; coord = [33.381 76.772 65.879]
Intraconal fat idx: 475 ; coord = [30.671 51.499 69.426]
Axial length (lens -> globe): 20.18 mm
✅ Cornea detected at index 316
Extra anterior (lens anterior edge -> cornea): 3.39 mm
Axial length anterior (cornea -> globe): 23.57 mm
Extra posterior (globe -> intfat): 2.1 mm
Plotting is disabled.

subject: AEye_2022160102052.nii.gz
Lens centroid (vox): [37.5342 65.7397 75.7671]
Globe centroid (vox): [36.9567 56.9477 76.5606]
Lens extreme idx: 375 / 799 ; coord = [37.643 67.394 75.618]
Globe posterior extreme idx: 506 / 799 ; coord = [36.275 46.572 77.497]
Cornea idx: 360 ; coord = [37.8   69.778 75.403]
Intraconal fat idx: 520 ; coord = [36.129 44.347 77.698]
Axial length (lens -> globe): 20.95 mm
✅ Cornea detected at index 360
Extra anterior (lens anterior edge -> cornea): 2.4 mm
Axial length anterior (cornea -> globe): 23.35 mm
Extra posterior (globe -> intfat): 2.24 mm
Plotting is disabled.

subject: AEye_2022160102055.nii.gz
Lens centroid (vox): [24.381  76.6587 69.0635]
Globe centroid (vox): [24.9441 68.2005 70.4837]
Lens extreme idx: 306 / 799 ; coord = [24.268 78.362 68.778]
Globe posterior extreme idx: 437 / 799 ; coord = [25.654 57.539 72.274]
Cornea idx: 285 ; coord = [24.045 81.7   68.217]
Intraconal fat idx: 450 ; coord = [25.791 55.473 72.621]
Axial length (lens -> globe): 21.16 mm
✅ Cornea detected at index 285
Extra anterior (lens anterior edge -> cornea): 3.39 mm
Axial length anterior (cornea -> globe): 24.55 mm
Extra posterior (globe -> intfat): 2.1 mm
Plotting is disabled.

subject: AEye_2022160102062.nii.gz
Lens centroid (vox): [34.6694 68.5702 59.3058]
Globe centroid (vox): [32.4286 59.2963 61.0855]
Lens extreme idx: 356 / 799 ; coord = [35.115 70.414 58.952]
Globe posterior extreme idx: 493 / 799 ; coord = [29.853 48.638 63.131]
Cornea idx: 379 ; coord = [34.232 66.758 59.653]
Intraconal fat idx: 513 ; coord = [29.085 45.459 63.741]
Axial length (lens -> globe): 22.79 mm
✅ Cornea detected at index 341
Extra anterior (lens anterior edge -> cornea): 2.5 mm
Axial length anterior (cornea -> globe): 25.28 mm
Extra posterior (globe -> intfat): 3.33 mm
Plotting is disabled.

subject: AEye_2022160102063.nii.gz
Lens centroid (vox): [39.8    68.95   71.2333]
Globe centroid (vox): [38.2447 60.9727 72.0282]
Lens extreme idx: 356 / 799 ; coord = [40.085 70.414 71.087]
Globe posterior extreme idx: 474 / 799 ; coord = [36.429 51.658 72.956]
Cornea idx: 354 ; coord = [40.147 70.732 71.056]
Intraconal fat idx: 488 ; coord = [35.995 49.433 73.178]
Axial length (lens -> globe): 19.2 mm
✅ Cornea detected at index 354
Extra anterior (lens anterior edge -> cornea): 0.33 mm
Axial length anterior (cornea -> globe): 19.53 mm
Extra posterior (globe -> intfat): 2.28 mm
Plotting is disabled.

subject: AEye_2022160102064.nii.gz
Lens centroid (vox): [27.7191 77.809  61.6742]
Globe centroid (vox): [27.0818 69.1668 62.6511]
Lens extreme idx: 299 / 799 ; coord = [27.842 79.474 61.486]
Globe posterior extreme idx: 430 / 799 ; coord = [26.306 58.652 63.84 ]
Cornea idx: 285 ; coord = [28.006 81.7   61.234]
Intraconal fat idx: 463 ; coord = [25.92  53.407 64.433]
Axial length (lens -> globe): 21.01 mm
✅ Cornea detected at index 285
Extra anterior (lens anterior edge -> cornea): 2.25 mm
Axial length anterior (cornea -> globe): 23.26 mm
Extra posterior (globe -> intfat): 5.29 mm
Plotting is disabled.

subject: AEye_2022160102065.nii.gz
Lens centroid (vox): [38.3802 64.405  78.9669]
Globe centroid (vox): [37.4214 56.7191 82.1478]
Lens extreme idx: 387 / 799 ; coord = [38.515 65.487 78.519]
Globe posterior extreme idx: 493 / 799 ; coord = [36.413 48.638 85.492]
Cornea idx: 366 ; coord = [38.932 68.825 77.138]
Intraconal fat idx: 509 ; coord = [36.096 46.095 86.544]
Axial length (lens -> globe): 18.36 mm
✅ Cornea detected at index 366
Extra anterior (lens anterior edge -> cornea): 3.64 mm
Axial length anterior (cornea -> globe): 21.99 mm
Extra posterior (globe -> intfat): 2.77 mm
Plotting is disabled.

subject: AEye_2022160102066.nii.gz
Lens centroid (vox): [21.9759 68.6988 80.2048]
Globe centroid (vox): [20.7486 60.4884 81.6031]
Lens extreme idx: 356 / 799 ; coord = [22.232 70.414 79.913]
Globe posterior extreme idx: 481 / 799 ; coord = [19.262 50.546 83.296]
Cornea idx: 373 ; coord = [21.828 67.712 80.373]
Intraconal fat idx: 526 ; coord = [18.193 43.393 84.514]
Axial length (lens -> globe): 20.37 mm
✅ Cornea detected at index 345
Extra anterior (lens anterior edge -> cornea): 1.79 mm
Axial length anterior (cornea -> globe): 22.17 mm
Extra posterior (globe -> intfat): 7.33 mm
Plotting is disabled.

subject: AEye_2022160102067.nii.gz
Lens centroid (vox): [34.1957 58.413  62.837 ]
Globe centroid (vox): [32.64   50.6743 65.1605]
Lens extreme idx: 425 / 799 ; coord = [34.403 59.447 62.527]
Globe posterior extreme idx: 544 / 799 ; coord = [30.601 40.532 68.206]
Cornea idx: 408 ; coord = [34.947 62.149 61.715]
Intraconal fat idx: 557 ; coord = [30.186 38.466 68.826]
Axial length (lens -> globe): 20.11 mm
✅ Cornea detected at index 408
Extra anterior (lens anterior edge -> cornea): 2.87 mm
Axial length anterior (cornea -> globe): 22.98 mm
Extra posterior (globe -> intfat): 2.2 mm
Plotting is disabled.

subject: AEye_2022160102069.nii.gz
Lens centroid (vox): [25.5 67.  89. ]
Globe centroid (vox): [26.0763 58.0756 84.1535]
Lens extreme idx: 375 / 799 ; coord = [25.475 67.394 89.214]
Globe posterior extreme idx: 493 / 799 ; coord = [26.686 48.638 79.028]
Cornea idx: 364 ; coord = [25.362 69.143 90.164]
Intraconal fat idx: 500 ; coord = [26.758 47.526 78.424]
Axial length (lens -> globe): 21.38 mm
✅ Cornea detected at index 364
Extra anterior (lens anterior edge -> cornea): 1.99 mm
Axial length anterior (cornea -> globe): 23.37 mm
Extra posterior (globe -> intfat): 1.27 mm
Plotting is disabled.

subject: AEye_2022160102072.nii.gz
Lens centroid (vox): [23.1193 66.3853 90.9908]
Globe centroid (vox): [22.9137 58.1697 91.1288]
Lens extreme idx: 369 / 799 ; coord = [23.168 68.348 90.958]
Globe posterior extreme idx: 493 / 799 ; coord = [22.675 48.638 91.289]
Cornea idx: 357 ; coord = [23.216 70.255 90.926]
Intraconal fat idx: 513 ; coord = [22.596 45.459 91.342]
Axial length (lens -> globe): 19.72 mm
✅ Cornea detected at index 357
Extra anterior (lens anterior edge -> cornea): 1.91 mm
Axial length anterior (cornea -> globe): 21.63 mm
Extra posterior (globe -> intfat): 3.18 mm
Plotting is disabled.

subject: AEye_2022160102084.nii.gz
Lens centroid (vox): [33.4848 72.4091 59.    ]
Globe centroid (vox): [32.6382 65.1247 59.8405]
Lens extreme idx: 337 / 799 ; coord = [33.604 73.434 58.882]
Globe posterior extreme idx: 443 / 799 ; coord = [31.646 56.586 60.826]
Cornea idx: 322 ; coord = [33.881 75.819 58.607]
Intraconal fat idx: 463 ; coord = [31.276 53.407 61.193]
Axial length (lens -> globe): 17.07 mm
✅ Cornea detected at index 322
Extra anterior (lens anterior edge -> cornea): 2.42 mm
Axial length anterior (cornea -> globe): 19.49 mm
Extra posterior (globe -> intfat): 3.22 mm
Plotting is disabled.

subject: AEye_2022160102087.nii.gz
Lens centroid (vox): [34.8889 72.8642 71.963 ]
Globe centroid (vox): [33.4481 63.8051 71.1859]
Lens extreme idx: 331 / 799 ; coord = [35.131 74.388 72.094]
Globe posterior extreme idx: 468 / 799 ; coord = [31.668 52.612 70.226]
Cornea idx: 316 ; coord = [35.51  76.772 72.298]
Intraconal fat idx: 488 ; coord = [31.162 49.433 69.953]
Axial length (lens -> globe): 22.13 mm
✅ Cornea detected at index 316
Extra anterior (lens anterior edge -> cornea): 2.42 mm
Axial length anterior (cornea -> globe): 24.55 mm
Extra posterior (globe -> intfat): 3.23 mm
Plotting is disabled.

subject: AEye_2022160102089.nii.gz
Lens centroid (vox): [30.6741 65.9778 81.5333]
Globe centroid (vox): [30.4759 57.509  81.0814]
Lens extreme idx: 375 / 799 ; coord = [30.707 67.394 81.609]
Globe posterior extreme idx: 500 / 799 ; coord = [30.242 47.526 80.549]
Cornea idx: 348 ; coord = [30.808 71.686 81.838]
Intraconal fat idx: 520 ; coord = [30.168 44.347 80.379]
Axial length (lens -> globe): 19.9 mm
✅ Cornea detected at index 348
Extra anterior (lens anterior edge -> cornea): 4.3 mm
Axial length anterior (cornea -> globe): 24.2 mm
Extra posterior (globe -> intfat): 3.18 mm
Plotting is disabled.

subject: AEye_2022160102092.nii.gz
Lens centroid (vox): [31.6992 60.5113 97.812 ]
Globe centroid (vox): [30.9523 51.9308 97.7429]
Lens extreme idx: 406 / 799 ; coord = [31.869 62.467 97.828]
Globe posterior extreme idx: 537 / 799 ; coord = [30.057 41.645 97.66 ]
Cornea idx: 392 ; coord = [32.063 64.692 97.846]
Intraconal fat idx: 545 ; coord = [29.946 40.373 97.65 ]
Axial length (lens -> globe): 20.9 mm
✅ Cornea detected at index 392
Extra anterior (lens anterior edge -> cornea): 2.23 mm
Axial length anterior (cornea -> globe): 23.14 mm
Extra posterior (globe -> intfat): 1.28 mm
Plotting is disabled.

subject: AEye_2022160102093.nii.gz
Lens centroid (vox): [27.5588 63.9632 85.0368]
Globe centroid (vox): [26.3848 55.3569 83.3434]
Lens extreme idx: 387 / 799 ; coord = [27.767 65.487 85.337]
Globe posterior extreme idx: 512 / 799 ; coord = [25.056 45.618 81.427]
Cornea idx: 373 ; coord = [28.07  67.712 85.774]
Intraconal fat idx: 520 ; coord = [24.883 44.347 81.177]
Axial length (lens -> globe): 20.43 mm
✅ Cornea detected at index 373
Extra anterior (lens anterior edge -> cornea): 2.29 mm
Axial length anterior (cornea -> globe): 22.72 mm
Extra posterior (globe -> intfat): 1.31 mm
Plotting is disabled.

subject: AEye_2022160102095.nii.gz
Lens centroid (vox): [25.3922 77.0784 57.598 ]
Globe centroid (vox): [25.4224 67.9933 57.597 ]
Lens extreme idx: 306 / 799 ; coord = [25.388 78.362 57.598]
Globe posterior extreme idx: 437 / 799 ; coord = [25.457 57.539 57.596]
Cornea idx: 322 ; coord = [25.396 75.819 57.598]
Intraconal fat idx: 450 ; coord = [25.464 55.473 57.596]
Axial length (lens -> globe): 20.82 mm
✅ Cornea detected at index 275
Extra anterior (lens anterior edge -> cornea): 4.93 mm
Axial length anterior (cornea -> globe): 25.75 mm
Extra posterior (globe -> intfat): 2.07 mm
Plotting is disabled.

subject: AEye_2022160102096.nii.gz
Lens centroid (vox): [32.9138 64.6552 72.931 ]
Globe centroid (vox): [32.899  56.9567 74.1419]
Lens extreme idx: 387 / 799 ; coord = [32.915 65.487 72.8  ]
Globe posterior extreme idx: 500 / 799 ; coord = [32.881 47.526 75.625]
Cornea idx: 398 ; coord = [32.912 63.738 73.075]
Intraconal fat idx: 535 ; coord = [32.87  41.962 76.5  ]
Axial length (lens -> globe): 18.18 mm
❌ Cornea not found before lens anterior edge -> outlier
Skipping extra anterior computation (no valid cornea).
Skipping anterior axial length (no valid cornea or missing globe_ext_idx).
Extra posterior (globe -> intfat): 5.63 mm
Plotting is disabled.

subject: AEye_2022160102098.nii.gz
Lens centroid (vox): [32.     69.2212 75.1858]
Globe centroid (vox): [31.1774 60.8693 76.3237]
Lens extreme idx: 356 / 799 ; coord = [32.118 70.414 75.023]
Globe posterior extreme idx: 481 / 799 ; coord = [30.161 50.546 77.73 ]
Cornea idx: 338 ; coord = [32.399 73.275 74.634]
Intraconal fat idx: 517 ; coord = [29.597 44.824 78.51 ]
Axial length (lens -> globe): 20.15 mm
✅ Cornea detected at index 338
Extra anterior (lens anterior edge -> cornea): 2.9 mm
Axial length anterior (cornea -> globe): 23.05 mm
Extra posterior (globe -> intfat): 5.8 mm
Plotting is disabled.

subject: AEye_2022160102100.nii.gz
Lens centroid (vox): [39.0842 56.6421 49.9789]
Globe centroid (vox): [36.6743 50.1675 54.5091]
Lens extreme idx: 438 / 799 ; coord = [39.359 57.38  49.462]
Globe posterior extreme idx: 528 / 799 ; coord = [34.035 43.075 59.471]
Cornea idx: 445 ; coord = [38.945 56.268 50.241]
Intraconal fat idx: 545 ; coord = [33.029 40.373 61.362]
Axial length (lens -> globe): 18.25 mm
✅ Cornea detected at index 434
Extra anterior (lens anterior edge -> cornea): 0.81 mm
Axial length anterior (cornea -> globe): 19.06 mm
Extra posterior (globe -> intfat): 3.45 mm
Plotting is disabled.

subject: AEye_2022160102106.nii.gz
Lens centroid (vox): [33.7802 69.6484 67.4615]
Globe centroid (vox): [32.8338 62.5136 71.4269]
Lens extreme idx: 350 / 799 ; coord = [34.008 71.368 66.506]
Globe posterior extreme idx: 456 / 799 ; coord = [31.773 54.519 75.87 ]
Cornea idx: 367 ; coord = [33.65  68.666 68.008]
Intraconal fat idx: 475 ; coord = [31.373 51.499 77.548]
Axial length (lens -> globe): 19.41 mm
❌ Cornea not found before lens anterior edge -> outlier
Skipping extra anterior computation (no valid cornea).
Skipping anterior axial length (no valid cornea or missing globe_ext_idx).
Extra posterior (globe -> intfat): 3.48 mm
Plotting is disabled.

subject: AEye_2022160102110.nii.gz
Lens centroid (vox): [32.1259 66.1704 76.0296]
Globe centroid (vox): [31.5514 59.1221 78.6699]
Lens extreme idx: 374 / 799 ; coord = [32.239 67.553 75.512]
Globe posterior extreme idx: 474 / 799 ; coord = [30.943 51.658 81.466]
Cornea idx: 392 ; coord = [32.005 64.692 76.583]
Intraconal fat idx: 494 ; coord = [30.684 48.479 82.657]
Axial length (lens -> globe): 17.02 mm
❌ Cornea not found before lens anterior edge -> outlier
Skipping extra anterior computation (no valid cornea).
Skipping anterior axial length (no valid cornea or missing globe_ext_idx).
Extra posterior (globe -> intfat): 3.4 mm
Plotting is disabled.

subject: AEye_2022160102111.nii.gz
Lens centroid (vox): [23.7059 61.2941 81.9118]
Globe centroid (vox): [23.352  52.9476 82.1673]
Lens extreme idx: 406 / 799 ; coord = [23.756 62.467 81.876]
Globe posterior extreme idx: 525 / 799 ; coord = [22.954 43.552 82.455]
Cornea idx: 385 ; coord = [23.897 65.805 81.774]
Intraconal fat idx: 557 ; coord = [22.738 38.466 82.611]
Axial length (lens -> globe): 18.94 mm
✅ Cornea detected at index 385
Extra anterior (lens anterior edge -> cornea): 3.34 mm
Axial length anterior (cornea -> globe): 22.28 mm
Extra posterior (globe -> intfat): 5.09 mm
Plotting is disabled.

subject: AEye_2022160102114.nii.gz
Lens centroid (vox): [26.2994 54.3121 90.2994]
Globe centroid (vox): [28.3092 45.9409 90.143 ]
Lens extreme idx: 450 / 799 ; coord = [26.021 55.473 90.321]
Globe posterior extreme idx: 569 / 799 ; coord = [30.562 36.558 89.968]
Cornea idx: 467 ; coord = [26.669 52.771 90.271]
Intraconal fat idx: 582 ; coord = [31.058 34.492 89.929]
Axial length (lens -> globe): 19.46 mm
✅ Cornea detected at index 442
Extra anterior (lens anterior edge -> cornea): 1.31 mm
Axial length anterior (cornea -> globe): 20.76 mm
Extra posterior (globe -> intfat): 2.13 mm
Plotting is disabled.

subject: AEye_2022160102115.nii.gz
Lens centroid (vox): [30.4483 67.1379 76.6897]
Globe centroid (vox): [30.1486 59.3147 76.1052]
Lens extreme idx: 369 / 799 ; coord = [30.495 68.348 76.78 ]
Globe posterior extreme idx: 481 / 799 ; coord = [29.813 50.546 75.45 ]
Cornea idx: 385 ; coord = [30.397 65.805 76.59 ]
Intraconal fat idx: 501 ; coord = [29.691 47.367 75.213]
Axial length (lens -> globe): 17.86 mm
✅ Cornea detected at index 360
Extra anterior (lens anterior edge -> cornea): 1.44 mm
Axial length anterior (cornea -> globe): 19.3 mm
Extra posterior (globe -> intfat): 3.19 mm
Plotting is disabled.

subject: AEye_2022160102117.nii.gz
Lens centroid (vox): [17.5248 70.4554 70.5842]
Globe centroid (vox): [17.4569 62.1284 71.5961]
Lens extreme idx: 350 / 799 ; coord = [17.532 71.368 70.473]
Globe posterior extreme idx: 468 / 799 ; coord = [17.379 52.612 72.753]
Cornea idx: 325 ; coord = [17.565 75.342 69.99 ]
Intraconal fat idx: 494 ; coord = [17.346 48.479 73.255]
Axial length (lens -> globe): 18.89 mm
✅ Cornea detected at index 325
Extra anterior (lens anterior edge -> cornea): 4.0 mm
Axial length anterior (cornea -> globe): 22.9 mm
Extra posterior (globe -> intfat): 4.16 mm
Plotting is disabled.

subject: AEye_2022160102121.nii.gz
Lens centroid (vox): [35.7698 66.223  81.9137]
Globe centroid (vox): [34.0785 58.58   82.5068]
Lens extreme idx: 369 / 799 ; coord = [36.24  68.348 81.749]
Globe posterior extreme idx: 487 / 799 ; coord = [32.09  49.592 83.204]
Cornea idx: 357 ; coord = [36.662 70.255 81.601]
Intraconal fat idx: 501 ; coord = [31.597 47.367 83.377]
Axial length (lens -> globe): 19.26 mm
✅ Cornea detected at index 357
Extra anterior (lens anterior edge -> cornea): 1.96 mm
Axial length anterior (cornea -> globe): 21.22 mm
Extra posterior (globe -> intfat): 2.29 mm
Plotting is disabled.

subject: AEye_2022160102123.nii.gz
Lens centroid (vox): [28.3719 72.6777 73.5289]
Globe centroid (vox): [28.9425 64.5392 74.0143]
Lens extreme idx: 331 / 799 ; coord = [28.252 74.388 73.427]
Globe posterior extreme idx: 449 / 799 ; coord = [29.567 55.632 74.546]
Cornea idx: 319 ; coord = [28.118 76.295 73.313]
Intraconal fat idx: 469 ; coord = [29.79  52.453 74.735]
Axial length (lens -> globe): 18.84 mm
✅ Cornea detected at index 319
Extra anterior (lens anterior edge -> cornea): 1.92 mm
Axial length anterior (cornea -> globe): 20.75 mm
Extra posterior (globe -> intfat): 3.19 mm
Plotting is disabled.

subject: AEye_2022160102125.nii.gz
Lens centroid (vox): [29.9176 61.5412 75.1059]
Globe centroid (vox): [28.6366 52.9968 76.8388]
Lens extreme idx: 406 / 799 ; coord = [30.056 62.467 74.918]
Globe posterior extreme idx: 525 / 799 ; coord = [27.221 43.552 78.754]
Cornea idx: 389 ; coord = [30.462 65.169 74.37 ]
Intraconal fat idx: 538 ; coord = [26.911 41.486 79.174]
Axial length (lens -> globe): 19.51 mm
✅ Cornea detected at index 389
Extra anterior (lens anterior edge -> cornea): 2.79 mm
Axial length anterior (cornea -> globe): 22.29 mm
Extra posterior (globe -> intfat): 2.13 mm
Plotting is disabled.

subject: AEye_2022160102130.nii.gz
Lens centroid (vox): [33.6667 62.5    65.6667]
Globe centroid (vox): [33.4443 54.4282 64.8983]
Lens extreme idx: 400 / 799 ; coord = [33.692 63.421 65.754]
Globe posterior extreme idx: 512 / 799 ; coord = [33.202 45.618 64.06 ]
Cornea idx: 410 ; coord = [33.648 61.831 65.603]
Intraconal fat idx: 532 ; coord = [33.114 42.439 63.757]
Axial length (lens -> globe): 17.89 mm
✅ Cornea detected at index 398
Extra anterior (lens anterior edge -> cornea): 0.32 mm
Axial length anterior (cornea -> globe): 18.21 mm
Extra posterior (globe -> intfat): 3.19 mm
Plotting is disabled.

subject: AEye_2022160102131.nii.gz
Lens centroid (vox): [38.7122 66.0791 84.8129]
Globe centroid (vox): [38.5327 57.1899 84.3183]
Lens extreme idx: 375 / 799 ; coord = [38.739 67.394 84.886]
Globe posterior extreme idx: 506 / 799 ; coord = [38.318 46.572 83.728]
Cornea not detected -> outlier
Intraconal fat idx: 520 ; coord = [38.273 44.347 83.604]
Axial length (lens -> globe): 20.86 mm
❌ Cornea not found before lens anterior edge -> outlier
Skipping extra anterior computation (no valid cornea).
Skipping anterior axial length (no valid cornea or missing globe_ext_idx).
Extra posterior (globe -> intfat): 2.23 mm
Plotting is disabled.

subject: AEye_2022160102135.nii.gz
Lens centroid (vox): [28.0875 65.15   72.975 ]
Globe centroid (vox): [28.4536 56.9504 76.25  ]
Lens extreme idx: 381 / 799 ; coord = [28.03  66.441 72.46 ]
Globe posterior extreme idx: 493 / 799 ; coord = [28.825 48.638 79.57 ]
Cornea idx: 398 ; coord = [28.151 63.738 73.539]
Intraconal fat idx: 508 ; coord = [28.931 46.254 80.522]
Axial length (lens -> globe): 19.19 mm
✅ Cornea detected at index 370
Extra anterior (lens anterior edge -> cornea): 1.88 mm
Axial length anterior (cornea -> globe): 21.07 mm
Extra posterior (globe -> intfat): 2.57 mm
Plotting is disabled.

subject: AEye_2022160102138.nii.gz
Lens centroid (vox): [32.1271 65.7373 88.8305]
Globe centroid (vox): [31.2865 58.1371 88.3104]
Lens extreme idx: 375 / 799 ; coord = [32.31  67.394 88.944]
Globe posterior extreme idx: 487 / 799 ; coord = [30.341 49.592 87.726]
Cornea idx: 373 ; coord = [32.346 67.712 88.966]
Intraconal fat idx: 501 ; coord = [30.095 47.367 87.573]
Axial length (lens -> globe): 17.95 mm
✅ Cornea detected at index 373
Extra anterior (lens anterior edge -> cornea): 0.32 mm
Axial length anterior (cornea -> globe): 18.27 mm
Extra posterior (globe -> intfat): 2.24 mm
Plotting is disabled.

subject: AEye_2022160102142.nii.gz
Lens centroid (vox): [34.6575 51.1575 73.0274]
Globe centroid (vox): [34.1407 43.7534 74.75  ]
Lens extreme idx: 463 / 799 ; coord = [34.815 53.407 72.504]
Globe posterior extreme idx: 575 / 799 ; coord = [33.572 35.605 76.646]
Cornea idx: 448 ; coord = [34.981 55.791 71.949]
Intraconal fat idx: 595 ; coord = [33.35  32.426 77.385]
Axial length (lens -> globe): 18.32 mm
✅ Cornea detected at index 448
Extra anterior (lens anterior edge -> cornea): 2.45 mm
Axial length anterior (cornea -> globe): 20.77 mm
Extra posterior (globe -> intfat): 3.27 mm
Plotting is disabled.

subject: AEye_2022160102144.nii.gz
Lens centroid (vox): [26.2836 67.0299 55.8582]
Globe centroid (vox): [26.3541 58.7682 57.3822]
Lens extreme idx: 369 / 799 ; coord = [26.272 68.348 55.615]
Globe posterior extreme idx: 487 / 799 ; coord = [26.432 49.592 59.075]
Cornea idx: 346 ; coord = [26.241 72.004 54.941]
Intraconal fat idx: 507 ; coord = [26.46  46.413 59.661]
Axial length (lens -> globe): 19.07 mm
✅ Cornea detected at index 346
Extra anterior (lens anterior edge -> cornea): 3.72 mm
Axial length anterior (cornea -> globe): 22.79 mm
Extra posterior (globe -> intfat): 3.23 mm
Plotting is disabled.

subject: AEye_2022160102150.nii.gz
Lens centroid (vox): [27.7438 61.0413 66.5041]
Globe centroid (vox): [28.0176 52.7755 67.9657]
Lens extreme idx: 406 / 799 ; coord = [27.697 62.467 66.252]
Globe posterior extreme idx: 525 / 799 ; coord = [28.323 43.552 69.597]
Cornea idx: 385 ; coord = [27.586 65.805 65.662]
Intraconal fat idx: 558 ; coord = [28.497 38.307 70.524]
Axial length (lens -> globe): 19.22 mm
✅ Cornea detected at index 385
Extra anterior (lens anterior edge -> cornea): 3.39 mm
Axial length anterior (cornea -> globe): 22.61 mm
Extra posterior (globe -> intfat): 5.33 mm
Plotting is disabled.

subject: AEye_2022160102151.nii.gz
Lens centroid (vox): [27.3605 62.0612 85.2449]
Globe centroid (vox): [28.2505 52.6795 85.4608]
Lens extreme idx: 400 / 799 ; coord = [27.232 63.421 85.214]
Globe posterior extreme idx: 537 / 799 ; coord = [29.297 41.645 85.715]
Cornea idx: 382 ; coord = [26.96  66.282 85.148]
Intraconal fat idx: 551 ; coord = [29.508 39.419 85.766]
Axial length (lens -> globe): 21.88 mm
✅ Cornea detected at index 382
Extra anterior (lens anterior edge -> cornea): 2.87 mm
Axial length anterior (cornea -> globe): 24.75 mm
Extra posterior (globe -> intfat): 2.24 mm
Plotting is disabled.

subject: AEye_2022160102152.nii.gz
Lens centroid (vox): [34.632 64.912 81.832]
Globe centroid (vox): [35.1509 57.3234 83.6032]
Lens extreme idx: 381 / 799 ; coord = [34.527 66.441 81.475]
Globe posterior extreme idx: 493 / 799 ; coord = [35.745 48.638 85.63 ]
Cornea idx: 363 ; coord = [34.332 69.302 80.807]
Intraconal fat idx: 507 ; coord = [35.897 46.413 86.15 ]
Axial length (lens -> globe): 18.32 mm
✅ Cornea detected at index 363
Extra anterior (lens anterior edge -> cornea): 2.94 mm
Axial length anterior (cornea -> globe): 21.27 mm
Extra posterior (globe -> intfat): 2.29 mm
Plotting is disabled.

subject: AEye_2022160102156.nii.gz
Lens centroid (vox): [32.425 58.375 74.55 ]
Globe centroid (vox): [33.3051 50.0724 75.5464]
Lens extreme idx: 419 / 799 ; coord = [32.21  60.401 74.307]
Globe posterior extreme idx: 544 / 799 ; coord = [34.316 40.532 76.691]
Cornea idx: 407 ; coord = [32.008 62.308 74.078]
Intraconal fat idx: 557 ; coord = [34.536 38.466 76.939]
Axial length (lens -> globe): 20.12 mm
✅ Cornea detected at index 407
Extra anterior (lens anterior edge -> cornea): 1.93 mm
Axial length anterior (cornea -> globe): 22.05 mm
Extra posterior (globe -> intfat): 2.09 mm
Plotting is disabled.

subject: AEye_2022160102157.nii.gz
Lens centroid (vox): [32.2292 61.9861 80.1597]
Globe centroid (vox): [31.924  54.1712 82.4496]
Lens extreme idx: 395 / 799 ; coord = [32.316 64.215 79.507]
Globe posterior extreme idx: 519 / 799 ; coord = [31.547 44.506 85.282]
Cornea idx: 382 ; coord = [32.397 66.282 78.901]
Intraconal fat idx: 526 ; coord = [31.503 43.393 85.608]
Axial length (lens -> globe): 20.55 mm
✅ Cornea detected at index 382
Extra anterior (lens anterior edge -> cornea): 2.15 mm
Axial length anterior (cornea -> globe): 22.71 mm
Extra posterior (globe -> intfat): 1.16 mm
Plotting is disabled.

subject: AEye_2022160102158.nii.gz
Lens centroid (vox): [30.0105 59.6105 77.7789]
Globe centroid (vox): [29.273  51.4084 79.1254]
Lens extreme idx: 413 / 799 ; coord = [30.167 61.354 77.493]
Globe posterior extreme idx: 531 / 799 ; coord = [28.481 42.598 80.572]
Cornea idx: 398 ; coord = [30.382 63.738 77.101]
Intraconal fat idx: 564 ; coord = [28.009 37.353 81.433]
Axial length (lens -> globe): 19.08 mm
✅ Cornea detected at index 398
Extra anterior (lens anterior edge -> cornea): 2.43 mm
Axial length anterior (cornea -> globe): 21.51 mm
Extra posterior (globe -> intfat): 5.34 mm
Plotting is disabled.

subject: AEye_2022160102159.nii.gz
Lens centroid (vox): [33.3647 65.3882 81.3647]
Globe centroid (vox): [31.6407 57.8026 82.5865]
Lens extreme idx: 381 / 799 ; coord = [33.604 66.441 81.195]
Globe posterior extreme idx: 493 / 799 ; coord = [29.558 48.638 84.063]
Cornea idx: 376 ; coord = [33.784 67.235 81.067]
Intraconal fat idx: 513 ; coord = [28.835 45.459 84.575]
Axial length (lens -> globe): 18.48 mm
✅ Cornea detected at index 376
Extra anterior (lens anterior edge -> cornea): 0.83 mm
Axial length anterior (cornea -> globe): 19.31 mm
Extra posterior (globe -> intfat): 3.3 mm
Plotting is disabled.

subject: AEye_2022160102160.nii.gz
Lens centroid (vox): [36.8    66.2769 83.5692]
Globe centroid (vox): [35.9503 58.2706 86.6949]
Lens extreme idx: 375 / 799 ; coord = [36.919 67.394 83.133]
Globe posterior extreme idx: 493 / 799 ; coord = [34.928 48.638 90.455]
Cornea idx: 360 ; coord = [37.172 69.778 82.202]
Intraconal fat idx: 510 ; coord = [34.641 45.936 91.51 ]
Axial length (lens -> globe): 20.23 mm
✅ Cornea detected at index 360
Extra anterior (lens anterior edge -> cornea): 2.57 mm
Axial length anterior (cornea -> globe): 22.8 mm
Extra posterior (globe -> intfat): 2.91 mm
Plotting is disabled.

subject: AEye_2022160102161.nii.gz
Lens centroid (vox): [35.5238 77.4603 62.2381]
Globe centroid (vox): [34.0117 69.7438 64.3076]
Lens extreme idx: 299 / 799 ; coord = [35.918 79.474 61.698]
Globe posterior extreme idx: 418 / 799 ; coord = [32.212 60.559 66.771]
Cornea idx: 285 ; coord = [36.355 81.7   61.101]
Intraconal fat idx: 436 ; coord = [31.651 57.698 67.538]
Axial length (lens -> globe): 19.93 mm
✅ Cornea detected at index 285
Extra anterior (lens anterior edge -> cornea): 2.34 mm
Axial length anterior (cornea -> globe): 22.28 mm
Extra posterior (globe -> intfat): 3.01 mm
Plotting is disabled.

subject: AEye_2022160102162.nii.gz
Lens centroid (vox): [37.976  67.3892 70.4192]
Globe centroid (vox): [37.2842 58.6463 69.8979]
Lens extreme idx: 362 / 799 ; coord = [38.14  69.461 70.543]
Globe posterior extreme idx: 493 / 799 ; coord = [36.492 48.638 69.301]
Cornea not detected -> outlier
Intraconal fat idx: 526 ; coord = [36.077 43.393 68.989]
Axial length (lens -> globe): 20.92 mm
❌ Cornea not found before lens anterior edge -> outlier
Skipping extra anterior computation (no valid cornea).
Skipping anterior axial length (no valid cornea or missing globe_ext_idx).
Extra posterior (globe -> intfat): 5.27 mm
Plotting is disabled.

subject: AEye_2022160102168.nii.gz
Lens centroid (vox): [35.5214 61.5641 74.9915]
Globe centroid (vox): [34.4418 53.5393 77.701 ]
Lens extreme idx: 400 / 799 ; coord = [35.771 63.421 74.365]
Globe posterior extreme idx: 519 / 799 ; coord = [33.227 44.506 80.751]
Cornea idx: 385 ; coord = [36.092 65.805 73.56 ]
Intraconal fat idx: 538 ; coord = [32.82  41.486 81.771]
Axial length (lens -> globe): 20.13 mm
✅ Cornea detected at index 385
Extra anterior (lens anterior edge -> cornea): 2.54 mm
Axial length anterior (cornea -> globe): 22.66 mm
Extra posterior (globe -> intfat): 3.21 mm
Plotting is disabled.

subject: AEye_2022160102169.nii.gz
Lens centroid (vox): [33.4602 65.3894 69.1062]
Globe centroid (vox): [32.2672 58.2041 71.3432]
Lens extreme idx: 376 / 799 ; coord = [33.767 67.235 68.532]
Globe posterior extreme idx: 487 / 799 ; coord = [30.837 49.592 74.024]
Cornea idx: 362 ; coord = [34.136 69.461 67.839]
Intraconal fat idx: 513 ; coord = [30.151 45.459 75.311]
Axial length (lens -> globe): 18.71 mm
✅ Cornea detected at index 362
Extra anterior (lens anterior edge -> cornea): 2.36 mm
Axial length anterior (cornea -> globe): 21.07 mm
Extra posterior (globe -> intfat): 4.38 mm
Plotting is disabled.

subject: AEye_2022160102170.nii.gz
Lens centroid (vox): [30.694  65.6791 82.8806]
Globe centroid (vox): [30.8459 57.2201 82.516 ]
Lens extreme idx: 375 / 799 ; coord = [30.663 67.394 82.955]
Globe posterior extreme idx: 500 / 799 ; coord = [31.02  47.526 82.098]
Cornea idx: 357 ; coord = [30.612 70.255 83.078]
Intraconal fat idx: 513 ; coord = [31.057 45.459 82.009]
Axial length (lens -> globe): 19.89 mm
✅ Cornea detected at index 357
Extra anterior (lens anterior edge -> cornea): 2.86 mm
Axial length anterior (cornea -> globe): 22.75 mm
Extra posterior (globe -> intfat): 2.07 mm
Plotting is disabled.

subject: AEye_2022160102177.nii.gz
Lens centroid (vox): [27.8041 63.0928 70.8454]
Globe centroid (vox): [27.3772 54.2958 70.623 ]
Lens extreme idx: 394 / 799 ; coord = [27.866 64.374 70.878]
Globe posterior extreme idx: 525 / 799 ; coord = [26.856 43.552 70.351]
Cornea idx: 411 ; coord = [27.735 61.672 70.809]
Intraconal fat idx: 538 ; coord = [26.755 41.486 70.299]
Axial length (lens -> globe): 20.85 mm
✅ Cornea detected at index 373
Extra anterior (lens anterior edge -> cornea): 3.34 mm
Axial length anterior (cornea -> globe): 24.2 mm
Extra posterior (globe -> intfat): 2.07 mm
Plotting is disabled.

subject: AEye_2022160102191.nii.gz
Lens centroid (vox): [37.5678 69.1356 80.2712]
Globe centroid (vox): [36.5664 60.5299 80.1093]
Lens extreme idx: 356 / 799 ; coord = [37.717 70.414 80.295]
Globe posterior extreme idx: 487 / 799 ; coord = [35.294 49.592 79.904]
Cornea idx: 335 ; coord = [38.105 73.752 80.358]
Intraconal fat idx: 494 ; coord = [35.164 48.479 79.883]
Axial length (lens -> globe): 20.97 mm
✅ Cornea detected at index 335
Extra anterior (lens anterior edge -> cornea): 3.36 mm
Axial length anterior (cornea -> globe): 24.33 mm
Extra posterior (globe -> intfat): 1.12 mm
Plotting is disabled.

subject: AEye_2022160102197.nii.gz
Lens centroid (vox): [25.9828 62.8017 66.0431]
Globe centroid (vox): [25.6167 54.8246 68.5815]
Lens extreme idx: 394 / 799 ; coord = [26.055 64.374 65.543]
Globe posterior extreme idx: 511 / 799 ; coord = [25.202 45.777 71.46 ]
Cornea idx: 382 ; coord = [26.142 66.282 64.936]
Intraconal fat idx: 526 ; coord = [25.092 43.393 72.219]
Axial length (lens -> globe): 19.53 mm
✅ Cornea detected at index 382
Extra anterior (lens anterior edge -> cornea): 2.0 mm
Axial length anterior (cornea -> globe): 21.54 mm
Extra posterior (globe -> intfat): 2.5 mm
Plotting is disabled.

subject: AEye_2022160102198.nii.gz
Lens centroid (vox): [27.2443 67.9771 66.2137]
Globe centroid (vox): [27.3908 59.3983 67.7765]
Lens extreme idx: 362 / 799 ; coord = [27.219 69.461 65.943]
Globe posterior extreme idx: 487 / 799 ; coord = [27.558 49.592 69.563]
Cornea idx: 341 ; coord = [27.162 72.798 65.335]
Intraconal fat idx: 501 ; coord = [27.596 47.367 69.968]
Axial length (lens -> globe): 20.2 mm
✅ Cornea detected at index 341
Extra anterior (lens anterior edge -> cornea): 3.39 mm
Axial length anterior (cornea -> globe): 23.59 mm
Extra posterior (globe -> intfat): 2.26 mm
Plotting is disabled.

subject: AEye_2022160102199.nii.gz
Lens centroid (vox): [33.5132 60.9868 62.6711]
Globe centroid (vox): [31.899  53.523  62.7315]
Lens extreme idx: 406 / 799 ; coord = [33.833 62.467 62.659]
Globe posterior extreme idx: 519 / 799 ; coord = [29.949 44.506 62.804]
Cornea idx: 389 ; coord = [34.418 65.169 62.637]
Intraconal fat idx: 557 ; coord = [28.643 38.466 62.853]
Axial length (lens -> globe): 18.38 mm
✅ Cornea detected at index 389
Extra anterior (lens anterior edge -> cornea): 2.76 mm
Axial length anterior (cornea -> globe): 21.14 mm
Extra posterior (globe -> intfat): 6.18 mm
Plotting is disabled.

subject: AEye_2022160102211.nii.gz
Lens centroid (vox): [29.5882 65.1765 68.9412]
Globe centroid (vox): [28.6921 56.3347 69.9586]
Lens extreme idx: 387 / 799 ; coord = [29.62  65.487 68.905]
Globe posterior extreme idx: 506 / 799 ; coord = [27.703 46.572 71.082]
Cornea idx: 385 ; coord = [29.652 65.805 68.869]
Intraconal fat idx: 520 ; coord = [27.477 44.347 71.338]
Axial length (lens -> globe): 19.14 mm
✅ Cornea detected at index 385
Extra anterior (lens anterior edge -> cornea): 0.32 mm
Axial length anterior (cornea -> globe): 19.46 mm
Extra posterior (globe -> intfat): 2.25 mm
Plotting is disabled.

subject: AEye_2022160102219.nii.gz
Lens centroid (vox): [28.0347 69.0208 76.8542]
Globe centroid (vox): [26.7008 60.9123 79.0118]
Lens extreme idx: 356 / 799 ; coord = [28.264 70.414 76.483]
Globe posterior extreme idx: 474 / 799 ; coord = [25.178 51.658 81.474]
Cornea idx: 335 ; coord = [28.813 73.752 75.595]
Intraconal fat idx: 488 ; coord = [24.812 49.433 82.066]
Axial length (lens -> globe): 19.65 mm
✅ Cornea detected at index 335
Extra anterior (lens anterior edge -> cornea): 3.5 mm
Axial length anterior (cornea -> globe): 23.15 mm
Extra posterior (globe -> intfat): 2.33 mm
Plotting is disabled.

subject: AEye_2022160102220.nii.gz
Lens centroid (vox): [29.0522 56.7652 99.9304]
Globe centroid (vox): [28.2064 49.0331 97.8728]
Lens extreme idx: 431 / 799 ; coord = [ 29.241  58.493 100.39 ]
Globe posterior extreme idx: 550 / 799 ; coord = [27.172 39.578 95.357]
Cornea idx: 398 ; coord = [ 29.815  63.738 101.786]
Intraconal fat idx: 570 ; coord = [26.824 36.399 94.511]
Axial length (lens -> globe): 19.68 mm
✅ Cornea detected at index 398
Extra anterior (lens anterior edge -> cornea): 5.46 mm
Axial length anterior (cornea -> globe): 25.14 mm
Extra posterior (globe -> intfat): 3.31 mm
Plotting is disabled.

subject: AEye_2022160102221.nii.gz
Lens centroid (vox): [28.9277 67.0602 64.6386]
Globe centroid (vox): [29.5677 58.9391 62.9394]
Lens extreme idx: 369 / 799 ; coord = [28.826 68.348 64.908]
Globe posterior extreme idx: 487 / 799 ; coord = [30.304 49.592 60.984]
Cornea idx: 348 ; coord = [28.563 71.686 65.606]
Intraconal fat idx: 513 ; coord = [30.63  45.459 60.119]
Axial length (lens -> globe): 19.22 mm
✅ Cornea detected at index 348
Extra anterior (lens anterior edge -> cornea): 3.42 mm
Axial length anterior (cornea -> globe): 22.64 mm
Extra posterior (globe -> intfat): 4.23 mm
Plotting is disabled.

subject: AEye_2022160102225.nii.gz
Lens centroid (vox): [37.5877 62.2719 57.5351]
Globe centroid (vox): [35.6375 54.612  61.0521]
Lens extreme idx: 400 / 799 ; coord = [37.88  63.421 57.008]
Globe posterior extreme idx: 508 / 799 ; coord = [33.51  46.254 64.89 ]
Cornea idx: 383 ; coord = [38.568 66.123 55.767]
Intraconal fat idx: 526 ; coord = [32.781 43.393 66.203]
Axial length (lens -> globe): 19.39 mm
✅ Cornea detected at index 383
Extra anterior (lens anterior edge -> cornea): 3.05 mm
Axial length anterior (cornea -> globe): 22.44 mm
Extra posterior (globe -> intfat): 3.23 mm
Plotting is disabled.

subject: AEye_2022160102229.nii.gz
Lens centroid (vox): [34.6953 60.25   92.9844]
Globe centroid (vox): [34.8235 51.4618 93.2005]
Lens extreme idx: 406 / 799 ; coord = [34.663 62.467 92.93 ]
Globe posterior extreme idx: 537 / 799 ; coord = [34.967 41.645 93.442]
Cornea idx: 392 ; coord = [34.631 64.692 92.875]
Intraconal fat idx: 551 ; coord = [34.999 39.419 93.497]
Axial length (lens -> globe): 20.83 mm
✅ Cornea detected at index 392
Extra anterior (lens anterior edge -> cornea): 2.23 mm
Axial length anterior (cornea -> globe): 23.06 mm
Extra posterior (globe -> intfat): 2.23 mm
Plotting is disabled.

subject: AEye_2022160102231.nii.gz
Lens centroid (vox): [28.5106 74.9894 74.9681]
Globe centroid (vox): [28.6974 66.5373 76.963 ]
Lens extreme idx: 318 / 799 ; coord = [28.478 76.454 74.622]
Globe posterior extreme idx: 443 / 799 ; coord = [28.917 56.586 79.312]
Cornea idx: 303 ; coord = [28.426 78.839 74.06 ]
Intraconal fat idx: 457 ; coord = [28.966 54.36  79.837]
Axial length (lens -> globe): 20.42 mm
✅ Cornea detected at index 303
Extra anterior (lens anterior edge -> cornea): 2.45 mm
Axial length anterior (cornea -> globe): 22.87 mm
Extra posterior (globe -> intfat): 2.29 mm
Plotting is disabled.

subject: AEye_2022160102232.nii.gz
Lens centroid (vox): [25.2734 63.2734 73.9062]
Globe centroid (vox): [25.0612 54.9261 74.1098]
Lens extreme idx: 387 / 799 ; coord = [25.33  65.487 73.852]
Globe posterior extreme idx: 512 / 799 ; coord = [24.824 45.618 74.337]
Cornea idx: 410 ; coord = [25.237 61.831 73.941]
Intraconal fat idx: 545 ; coord = [24.691 40.373 74.465]
Axial length (lens -> globe): 19.88 mm
✅ Cornea detected at index 376
Extra anterior (lens anterior edge -> cornea): 1.75 mm
Axial length anterior (cornea -> globe): 21.63 mm
Extra posterior (globe -> intfat): 5.25 mm
Plotting is disabled.

subject: AEye_2022160102235.nii.gz
Lens centroid (vox): [29.8817 52.5699 45.2258]
Globe centroid (vox): [29.069  45.8829 50.5887]
Lens extreme idx: 407 / 799 ; coord = [29.99  53.458 44.513]
Globe posterior extreme idx: 516 / 799 ; coord = [28.183 38.594 56.435]
Cornea not detected -> outlier
Intraconal fat not found -> outlier
Axial length (lens -> globe): 19.14 mm
❌ Cornea not found before lens anterior edge -> outlier
Skipping extra anterior computation (no valid cornea).
Skipping anterior axial length (no valid cornea or missing globe_ext_idx).
Plotting is disabled.

subject: AEye_2022160102238.nii.gz
Missing lens or globe in 3D -> outlier

subject: AEye_2022160102245.nii.gz
Lens centroid (vox): [31.6051 66.7516 65.6879]
Globe centroid (vox): [31.9172 57.4542 67.8604]
Lens extreme idx: 369 / 799 ; coord = [31.552 68.348 65.315]
Globe posterior extreme idx: 506 / 799 ; coord = [32.283 46.572 70.403]
Cornea idx: 392 ; coord = [31.674 64.692 66.169]
Intraconal fat idx: 520 ; coord = [32.357 44.347 70.923]
Axial length (lens -> globe): 22.37 mm
✅ Cornea detected at index 351
Extra anterior (lens anterior edge -> cornea): 2.94 mm
Axial length anterior (cornea -> globe): 25.31 mm
Extra posterior (globe -> intfat): 2.29 mm
Plotting is disabled.

subject: AEye_2022160102252.nii.gz
Lens centroid (vox): [27.7419 70.5935 97.2968]
Globe centroid (vox): [27.6547 61.2572 96.7438]
Lens extreme idx: 343 / 799 ; coord = [27.76  72.481 97.409]
Globe posterior extreme idx: 481 / 799 ; coord = [27.555 50.546 96.109]
Cornea idx: 367 ; coord = [27.724 68.666 97.183]
Intraconal fat idx: 488 ; coord = [27.544 49.433 96.043]
Axial length (lens -> globe): 21.97 mm
✅ Cornea detected at index 342
Extra anterior (lens anterior edge -> cornea): 0.16 mm
Axial length anterior (cornea -> globe): 22.13 mm
Extra posterior (globe -> intfat): 1.11 mm
Plotting is disabled.

subject: AEye_2022160102254.nii.gz
Lens centroid (vox): [38.3675 66.4188 80.6923]
Globe centroid (vox): [36.8965 58.2732 81.9817]
Lens extreme idx: 374 / 799 ; coord = [38.572 67.553 80.513]
Globe posterior extreme idx: 493 / 799 ; coord = [35.157 48.638 83.507]
Cornea idx: 351 ; coord = [39.233 71.209 79.934]
Intraconal fat idx: 507 ; coord = [34.755 46.413 83.859]
Axial length (lens -> globe): 19.45 mm
✅ Cornea detected at index 351
Extra anterior (lens anterior edge -> cornea): 3.76 mm
Axial length anterior (cornea -> globe): 23.21 mm
Extra posterior (globe -> intfat): 2.29 mm
Plotting is disabled.

subject: AEye_2022160102257.nii.gz
Lens centroid (vox): [37.3359 63.916  61.2595]
Globe centroid (vox): [36.4576 56.0605 63.7871]
Lens extreme idx: 387 / 799 ; coord = [37.511 65.487 60.754]
Globe posterior extreme idx: 500 / 799 ; coord = [35.503 47.526 66.533]
Cornea idx: 370 ; coord = [37.814 68.189 59.885]
Intraconal fat idx: 532 ; coord = [34.935 42.439 68.17 ]
Axial length (lens -> globe): 18.97 mm
✅ Cornea detected at index 370
Extra anterior (lens anterior edge -> cornea): 2.85 mm
Axial length anterior (cornea -> globe): 21.83 mm
Extra posterior (globe -> intfat): 5.37 mm
Plotting is disabled.

subject: AEye_2022160102260.nii.gz
Missing lens or globe in 3D -> outlier

subject: AEye_2022160102267.nii.gz
Lens centroid (vox): [28.3472 72.9444 71.4306]
Globe centroid (vox): [27.4137 64.3395 72.4663]
Lens extreme idx: 331 / 799 ; coord = [28.504 74.388 71.257]
Globe posterior extreme idx: 456 / 799 ; coord = [26.348 54.519 73.648]
Cornea idx: 313 ; coord = [28.814 77.249 70.912]
Intraconal fat idx: 482 ; coord = [25.9   50.387 74.146]
Axial length (lens -> globe): 20.13 mm
✅ Cornea detected at index 313
Extra anterior (lens anterior edge -> cornea): 2.9 mm
Axial length anterior (cornea -> globe): 23.03 mm
Extra posterior (globe -> intfat): 4.19 mm
Plotting is disabled.

subject: AEye_2022160102274.nii.gz
Lens centroid (vox): [33.1007 61.0576 80.5108]
Globe centroid (vox): [31.1416 52.5424 80.2578]
Lens extreme idx: 406 / 799 ; coord = [33.425 62.467 80.553]
Globe posterior extreme idx: 537 / 799 ; coord = [28.634 41.645 79.934]
Cornea idx: 389 ; coord = [34.047 65.169 80.633]
Intraconal fat idx: 570 ; coord = [27.428 36.399 79.778]
Axial length (lens -> globe): 21.38 mm
✅ Cornea detected at index 389
Extra anterior (lens anterior edge -> cornea): 2.77 mm
Axial length anterior (cornea -> globe): 24.15 mm
Extra posterior (globe -> intfat): 5.38 mm
Plotting is disabled.

subject: AEye_2022160102287.nii.gz
Lens centroid (vox): [29.8487 58.0588 58.7647]
Globe centroid (vox): [29.7683 50.3905 61.3231]
Lens extreme idx: 425 / 799 ; coord = [29.863 59.447 58.302]
Globe posterior extreme idx: 541 / 799 ; coord = [29.67  41.009 64.453]
Cornea idx: 408 ; coord = [29.892 62.149 57.4  ]
Intraconal fat idx: 561 ; coord = [29.637 37.83  65.514]
Axial length (lens -> globe): 19.44 mm
✅ Cornea detected at index 408
Extra anterior (lens anterior edge -> cornea): 2.85 mm
Axial length anterior (cornea -> globe): 22.29 mm
Extra posterior (globe -> intfat): 3.35 mm
Plotting is disabled.

subject: AEye_2022160102289.nii.gz
Lens centroid (vox): [31.9219 65.4453 55.0078]
Globe centroid (vox): [32.2935 57.3659 58.0517]
Lens extreme idx: 379 / 799 ; coord = [31.861 66.758 54.513]
Globe posterior extreme idx: 495 / 799 ; coord = [32.71 48.32 61.46]
Cornea idx: 360 ; coord = [31.723 69.778 53.375]
Intraconal fat idx: 513 ; coord = [32.841 45.459 62.537]
Axial length (lens -> globe): 19.72 mm
✅ Cornea detected at index 360
Extra anterior (lens anterior edge -> cornea): 3.23 mm
Axial length anterior (cornea -> globe): 22.95 mm
Extra posterior (globe -> intfat): 3.06 mm
Plotting is disabled.

subject: AEye_2022160102308.nii.gz
Lens centroid (vox): [32.5769 61.0288 54.8365]
Globe centroid (vox): [32.6978 53.0426 57.7046]
Lens extreme idx: 406 / 799 ; coord = [32.555 62.467 54.32 ]
Globe posterior extreme idx: 525 / 799 ; coord = [32.841 43.552 61.113]
Cornea idx: 389 ; coord = [32.514 65.169 53.35 ]
Intraconal fat idx: 538 ; coord = [32.873 41.486 61.855]
Axial length (lens -> globe): 20.1 mm
✅ Cornea detected at index 389
Extra anterior (lens anterior edge -> cornea): 2.87 mm
Axial length anterior (cornea -> globe): 22.97 mm
Extra posterior (globe -> intfat): 2.2 mm
Plotting is disabled.

subject: AEye_2022160102309.nii.gz
Lens centroid (vox): [24.493  72.9437 66.2394]
Globe centroid (vox): [26.1829 65.0456 65.9745]
Lens extreme idx: 337 / 799 ; coord = [24.388 73.434 66.256]
Globe posterior extreme idx: 449 / 799 ; coord = [28.197 55.632 65.659]
Cornea idx: 348 ; coord = [24.762 71.686 66.197]
Intraconal fat idx: 475 ; coord = [29.081 51.499 65.52 ]
Axial length (lens -> globe): 18.22 mm
❌ Cornea not found before lens anterior edge -> outlier
Skipping extra anterior computation (no valid cornea).
Skipping anterior axial length (no valid cornea or missing globe_ext_idx).
Extra posterior (globe -> intfat): 4.23 mm
Plotting is disabled.

subject: AEye_2022160102311.nii.gz
Lens centroid (vox): [32.7674 71.3798 73.9147]
Globe centroid (vox): [32.1079 63.4986 76.6209]
Lens extreme idx: 343 / 799 ; coord = [32.86  72.481 73.537]
Globe posterior extreme idx: 456 / 799 ; coord = [31.357 54.519 79.704]
Cornea idx: 322 ; coord = [33.139 75.819 72.391]
Intraconal fat idx: 471 ; coord = [31.157 52.135 80.523]
Axial length (lens -> globe): 19.05 mm
✅ Cornea detected at index 322
Extra anterior (lens anterior edge -> cornea): 3.54 mm
Axial length anterior (cornea -> globe): 22.59 mm
Extra posterior (globe -> intfat): 2.53 mm
Plotting is disabled.

subject: AEye_2022160102312.nii.gz
Lens centroid (vox): [29.4953 73.5794 61.2056]
Globe centroid (vox): [28.4052 65.9725 64.5273]
Lens extreme idx: 331 / 799 ; coord = [29.611 74.388 60.853]
Globe posterior extreme idx: 443 / 799 ; coord = [27.06  56.586 68.626]
Cornea idx: 310 ; coord = [30.09  77.726 59.395]
Intraconal fat idx: 450 ; coord = [26.901 55.473 69.112]
Axial length (lens -> globe): 19.59 mm
✅ Cornea detected at index 310
Extra anterior (lens anterior edge -> cornea): 3.67 mm
Axial length anterior (cornea -> globe): 23.27 mm
Extra posterior (globe -> intfat): 1.22 mm
Plotting is disabled.

subject: AEye_2022160102316.nii.gz
Lens centroid (vox): [47.52 69.11 76.56]
Globe centroid (vox): [45.8206 60.6881 76.2179]
Lens extreme idx: 356 / 799 ; coord = [47.783 70.414 76.613]
Globe posterior extreme idx: 481 / 799 ; coord = [43.774 50.546 75.806]
Cornea idx: 354 ; coord = [47.847 70.732 76.626]
Intraconal fat idx: 501 ; coord = [43.133 47.367 75.677]
Axial length (lens -> globe): 20.29 mm
✅ Cornea detected at index 354
Extra anterior (lens anterior edge -> cornea): 0.32 mm
Axial length anterior (cornea -> globe): 20.61 mm
Extra posterior (globe -> intfat): 3.25 mm
Plotting is disabled.

subject: AEye_2022160102317.nii.gz
Lens centroid (vox): [36.5361 61.9072 70.6804]
Globe centroid (vox): [35.1504 53.5393 72.1553]
Lens extreme idx: 400 / 799 ; coord = [36.787 63.421 70.414]
Globe posterior extreme idx: 519 / 799 ; coord = [33.655 44.506 73.748]
Cornea idx: 385 ; coord = [37.181 65.805 69.993]
Intraconal fat idx: 538 ; coord = [33.154 41.486 74.28 ]
Axial length (lens -> globe): 19.46 mm
✅ Cornea detected at index 385
Extra anterior (lens anterior edge -> cornea): 2.45 mm
Axial length anterior (cornea -> globe): 21.91 mm
Extra posterior (globe -> intfat): 3.11 mm
Plotting is disabled.

subject: AEye_2022160102318.nii.gz
Lens centroid (vox): [29.0507 66.9493 71.3406]
Globe centroid (vox): [28.0578 58.9672 70.3093]
Lens extreme idx: 369 / 799 ; coord = [29.225 68.348 71.521]
Globe posterior extreme idx: 487 / 799 ; coord = [26.892 49.592 69.098]
Cornea idx: 392 ; coord = [28.77  64.692 71.049]
Intraconal fat idx: 501 ; coord = [26.615 47.367 68.81 ]
Axial length (lens -> globe): 19.06 mm
✅ Cornea detected at index 363
Extra anterior (lens anterior edge -> cornea): 0.97 mm
Axial length anterior (cornea -> globe): 20.02 mm
Extra posterior (globe -> intfat): 2.26 mm
Plotting is disabled.

subject: AEye_2022160102320.nii.gz
Lens centroid (vox): [32.758  72.7771 73.1401]
Globe centroid (vox): [35.9414 63.6259 74.8541]
Lens extreme idx: 331 / 799 ; coord = [32.198 74.388 72.838]
Globe posterior extreme idx: 468 / 799 ; coord = [39.773 52.612 76.917]
Cornea idx: 310 ; coord = [31.036 77.726 72.213]
Intraconal fat idx: 482 ; coord = [40.547 50.387 77.334]
Axial length (lens -> globe): 23.41 mm
✅ Cornea detected at index 310
Extra anterior (lens anterior edge -> cornea): 3.59 mm
Axial length anterior (cornea -> globe): 27.0 mm
Extra posterior (globe -> intfat): 2.39 mm
Plotting is disabled.

subject: AEye_2022160102323.nii.gz
Missing lens or globe in 3D -> outlier

subject: AEye_2022160102324.nii.gz
Missing lens or globe in 3D -> outlier

subject: AEye_2022160102332.nii.gz
Lens centroid (vox): [40.3723 66.0319 84.9574]
Globe centroid (vox): [40.0625 56.9976 85.0576]
Lens extreme idx: 375 / 799 ; coord = [40.419 67.394 84.942]
Globe posterior extreme idx: 506 / 799 ; coord = [39.705 46.572 85.173]
Cornea idx: 366 ; coord = [40.468 68.825 84.926]
Intraconal fat idx: 520 ; coord = [39.629 44.347 85.198]
Axial length (lens -> globe): 20.84 mm
✅ Cornea detected at index 366
Extra anterior (lens anterior edge -> cornea): 1.43 mm
Axial length anterior (cornea -> globe): 22.27 mm
Extra posterior (globe -> intfat): 2.23 mm
Plotting is disabled.

subject: AEye_2022160102333.nii.gz
Lens centroid (vox): [33.4299 62.3178 92.9626]
Globe centroid (vox): [34.847  54.1067 92.5833]
Lens extreme idx: 400 / 799 ; coord = [33.24  63.421 93.014]
Globe posterior extreme idx: 519 / 799 ; coord = [36.504 44.506 92.14 ]
Cornea idx: 382 ; coord = [32.746 66.282 93.146]
Intraconal fat idx: 532 ; coord = [36.861 42.439 92.044]
Axial length (lens -> globe): 19.21 mm
✅ Cornea detected at index 382
Extra anterior (lens anterior edge -> cornea): 2.91 mm
Axial length anterior (cornea -> globe): 22.12 mm
Extra posterior (globe -> intfat): 2.1 mm
Plotting is disabled.

subject: AEye_2022160102336.nii.gz
Lens centroid (vox): [29.6947 69.5579 42.4632]
Globe centroid (vox): [28.0208 62.6098 45.9978]
Lens extreme idx: 356 / 799 ; coord = [29.901 70.414 42.028]
Globe posterior extreme idx: 456 / 799 ; coord = [26.072 54.519 50.114]
Cornea idx: 339 ; coord = [30.552 73.116 40.653]
Intraconal fat idx: 463 ; coord = [25.804 53.407 50.68 ]
Axial length (lens -> globe): 18.24 mm
✅ Cornea detected at index 339
Extra anterior (lens anterior edge -> cornea): 3.1 mm
Axial length anterior (cornea -> globe): 21.34 mm
Extra posterior (globe -> intfat): 1.28 mm
Plotting is disabled.

subject: AEye_2022160102340.nii.gz
Lens centroid (vox): [26.5089 75.0446 64.6429]
Globe centroid (vox): [26.9926 66.9745 67.2486]
Lens extreme idx: 318 / 799 ; coord = [26.424 76.454 64.188]
Globe posterior extreme idx: 437 / 799 ; coord = [27.558 57.539 70.295]
Cornea idx: 301 ; coord = [26.263 79.156 63.315]
Intraconal fat idx: 450 ; coord = [27.682 55.473 70.962]
Axial length (lens -> globe): 19.91 mm
✅ Cornea detected at index 301
Extra anterior (lens anterior edge -> cornea): 2.84 mm
Axial length anterior (cornea -> globe): 22.75 mm
Extra posterior (globe -> intfat): 2.17 mm
Plotting is disabled.

subject: AEye_2022160102341.nii.gz
Lens centroid (vox): [36.6881 58.2569 94.2936]
Globe centroid (vox): [36.2425 50.7777 91.2367]
Lens extreme idx: 419 / 799 ; coord = [36.816 60.401 95.17 ]
Globe posterior extreme idx: 531 / 799 ; coord = [35.755 42.598 87.894]
Cornea idx: 407 ; coord = [36.929 62.308 95.949]
Intraconal fat idx: 545 ; coord = [35.623 40.373 86.984]
Axial length (lens -> globe): 19.26 mm
✅ Cornea detected at index 407
Extra anterior (lens anterior edge -> cornea): 2.06 mm
Axial length anterior (cornea -> globe): 21.32 mm
Extra posterior (globe -> intfat): 2.41 mm
Plotting is disabled.

subject: AEye_2022160102343.nii.gz
Lens centroid (vox): [31.1667 67.75   50.881 ]
Globe centroid (vox): [29.9895 61.47   54.9719]
Lens extreme idx: 369 / 799 ; coord = [31.279 68.348 50.491]
Globe posterior extreme idx: 462 / 799 ; coord = [28.508 53.566 60.121]
Cornea idx: 379 ; coord = [30.981 66.758 51.527]
Intraconal fat idx: 475 ; coord = [28.121 51.499 61.467]
Axial length (lens -> globe): 17.86 mm
✅ Cornea detected at index 364
Extra anterior (lens anterior edge -> cornea): 0.96 mm
Axial length anterior (cornea -> globe): 18.82 mm
Extra posterior (globe -> intfat): 2.5 mm
Plotting is disabled.

subject: AEye_2022160102347.nii.gz
Lens centroid (vox): [30.25   67.037  62.0463]
Globe centroid (vox): [29.9214 58.3617 61.6537]
Lens extreme idx: 369 / 799 ; coord = [30.3   68.348 62.106]
Globe posterior extreme idx: 500 / 799 ; coord = [29.511 47.526 61.163]
Cornea idx: 385 ; coord = [30.203 65.805 61.991]
Intraconal fat idx: 513 ; coord = [29.433 45.459 61.07 ]
Axial length (lens -> globe): 20.86 mm
❌ Cornea not found before lens anterior edge -> outlier
Skipping extra anterior computation (no valid cornea).
Skipping anterior axial length (no valid cornea or missing globe_ext_idx).
Extra posterior (globe -> intfat): 2.07 mm
Plotting is disabled.

subject: AEye_2022160102349.nii.gz
Lens centroid (vox): [36.955  62.3423 86.2072]
Globe centroid (vox): [34.7133 54.0639 86.7694]
Lens extreme idx: 394 / 799 ; coord = [37.505 64.374 86.069]
Globe posterior extreme idx: 519 / 799 ; coord = [32.125 44.506 87.418]
Cornea idx: 382 ; coord = [38.022 66.282 85.94 ]
Intraconal fat idx: 545 ; coord = [31.006 40.373 87.699]
Axial length (lens -> globe): 20.63 mm
✅ Cornea detected at index 382
Extra anterior (lens anterior edge -> cornea): 1.98 mm
Axial length anterior (cornea -> globe): 22.61 mm
Extra posterior (globe -> intfat): 4.29 mm
Plotting is disabled.

subject: AEye_2022160102361.nii.gz
Lens centroid (vox): [33.9125 67.9375 66.4375]
Globe centroid (vox): [32.4201 59.909  67.8105]
Lens extreme idx: 362 / 799 ; coord = [34.196 69.461 66.177]
Globe posterior extreme idx: 481 / 799 ; coord = [30.68  50.546 69.412]
Cornea idx: 345 ; coord = [34.698 72.163 65.715]
Intraconal fat idx: 521 ; coord = [29.498 44.188 70.499]
Axial length (lens -> globe): 19.51 mm
✅ Cornea detected at index 345
Extra anterior (lens anterior edge -> cornea): 2.79 mm
Axial length anterior (cornea -> globe): 22.3 mm
Extra posterior (globe -> intfat): 6.56 mm
Plotting is disabled.

subject: AEye_2022160102365.nii.gz
Lens centroid (vox): [31.8571 66.3636 79.6753]
Globe centroid (vox): [31.2231 58.6311 79.8407]
Lens extreme idx: 369 / 799 ; coord = [32.02  68.348 79.633]
Globe posterior extreme idx: 487 / 799 ; coord = [30.482 49.592 80.034]
Cornea idx: 354 ; coord = [32.215 70.732 79.582]
Intraconal fat idx: 538 ; coord = [29.817 41.486 80.207]
Axial length (lens -> globe): 18.82 mm
✅ Cornea detected at index 354
Extra anterior (lens anterior edge -> cornea): 2.39 mm
Axial length anterior (cornea -> globe): 21.22 mm
Extra posterior (globe -> intfat): 8.14 mm
Plotting is disabled.

subject: AEye_2022160102367.nii.gz
Lens centroid (vox): [36.7287 60.2403 95.5659]
Globe centroid (vox): [36.9273 52.0829 95.1649]
Lens extreme idx: 413 / 799 ; coord = [36.702 61.354 95.621]
Globe posterior extreme idx: 531 / 799 ; coord = [37.158 42.598 94.699]
Cornea idx: 436 ; coord = [36.791 57.698 95.441]
Intraconal fat idx: 551 ; coord = [37.236 39.419 94.542]
Axial length (lens -> globe): 18.78 mm
❌ Cornea not found before lens anterior edge -> outlier
Skipping extra anterior computation (no valid cornea).
Skipping anterior axial length (no valid cornea or missing globe_ext_idx).
Extra posterior (globe -> intfat): 3.18 mm
Plotting is disabled.

subject: AEye_2022160102369.nii.gz
Missing lens or globe in 3D -> outlier

subject: AEye_2022160102370.nii.gz
Lens centroid (vox): [32.1176 69.1882 77.0353]
Globe centroid (vox): [32.8354 60.675  76.7207]
Lens extreme idx: 356 / 799 ; coord = [32.014 70.414 77.081]
Globe posterior extreme idx: 481 / 799 ; coord = [33.689 50.546 76.346]
Cornea idx: 335 ; coord = [31.733 73.752 77.204]
Intraconal fat idx: 501 ; coord = [33.957 47.367 76.229]
Axial length (lens -> globe): 19.95 mm
✅ Cornea detected at index 335
Extra anterior (lens anterior edge -> cornea): 3.35 mm
Axial length anterior (cornea -> globe): 23.3 mm
Extra posterior (globe -> intfat): 3.19 mm
Plotting is disabled.

subject: AEye_2022160102374.nii.gz
Lens centroid (vox): [31.6364 62.0909 75.0818]
Globe centroid (vox): [30.7759 53.422  76.818 ]
Lens extreme idx: 400 / 799 ; coord = [31.768 63.421 74.816]
Globe posterior extreme idx: 525 / 799 ; coord = [29.796 43.552 78.795]
Cornea idx: 401 ; coord = [31.753 63.262 74.847]
Intraconal fat idx: 538 ; coord = [29.591 41.486 79.209]
Axial length (lens -> globe): 20.36 mm
✅ Cornea detected at index 398
Extra anterior (lens anterior edge -> cornea): 0.33 mm
Axial length anterior (cornea -> globe): 20.68 mm
Extra posterior (globe -> intfat): 2.12 mm
Plotting is disabled.

subject: AEye_2022160102379.nii.gz
Lens centroid (vox): [30.6038 67.0755 56.934 ]
Globe centroid (vox): [30.2781 59.1378 57.9262]
Lens extreme idx: 369 / 799 ; coord = [30.656 68.348 56.775]
Globe posterior extreme idx: 487 / 799 ; coord = [29.887 49.592 59.12 ]
Cornea idx: 351 ; coord = [30.773 71.209 56.417]
Intraconal fat idx: 520 ; coord = [29.671 44.347 59.775]
Axial length (lens -> globe): 18.92 mm
✅ Cornea detected at index 351
Extra anterior (lens anterior edge -> cornea): 2.89 mm
Axial length anterior (cornea -> globe): 21.8 mm
Extra posterior (globe -> intfat): 5.29 mm
Plotting is disabled.

subject: AEye_2022160102380.nii.gz
Lens centroid (vox): [37.5172 67.7931 73.9138]
Globe centroid (vox): [36.9134 58.444  75.1942]
Lens extreme idx: 362 / 799 ; coord = [37.625 69.461 73.685]
Globe posterior extreme idx: 500 / 799 ; coord = [36.208 47.526 76.69 ]
Cornea idx: 341 ; coord = [37.841 72.798 73.228]
Intraconal fat idx: 520 ; coord = [36.003 44.347 77.125]
Axial length (lens -> globe): 22.18 mm
✅ Cornea detected at index 341
Extra anterior (lens anterior edge -> cornea): 3.38 mm
Axial length anterior (cornea -> globe): 25.56 mm
Extra posterior (globe -> intfat): 3.22 mm
Plotting is disabled.

subject: AEye_2022160102381.nii.gz
Lens centroid (vox): [34.4478 69.2761 80.4701]
Globe centroid (vox): [32.866  60.4906 80.2445]
Lens extreme idx: 356 / 799 ; coord = [34.653 70.414 80.499]
Globe posterior extreme idx: 481 / 799 ; coord = [31.076 50.546 79.989]
Cornea idx: 335 ; coord = [35.254 73.752 80.585]
Intraconal fat idx: 494 ; coord = [30.703 48.479 79.936]
Axial length (lens -> globe): 20.19 mm
✅ Cornea detected at index 335
Extra anterior (lens anterior edge -> cornea): 3.39 mm
Axial length anterior (cornea -> globe): 23.59 mm
Extra posterior (globe -> intfat): 2.1 mm
Plotting is disabled.

subject: AEye_2022160102384.nii.gz
Lens centroid (vox): [31.2375 63.8375 78.925 ]
Globe centroid (vox): [30.2724 55.8046 77.5826]
Lens extreme idx: 387 / 799 ; coord = [31.436 65.487 79.201]
Globe posterior extreme idx: 506 / 799 ; coord = [29.163 46.572 76.04 ]
Cornea idx: 370 ; coord = [31.76  68.189 79.652]
Intraconal fat idx: 520 ; coord = [28.896 44.347 75.668]
Axial length (lens -> globe): 19.31 mm
✅ Cornea detected at index 370
Extra anterior (lens anterior edge -> cornea): 2.76 mm
Axial length anterior (cornea -> globe): 22.07 mm
Extra posterior (globe -> intfat): 2.27 mm
Plotting is disabled.

subject: AEye_2022160102385.nii.gz
Lens centroid (vox): [32.     57.8013 61.7086]
Globe centroid (vox): [31.2901 49.7148 63.8711]
Lens extreme idx: 425 / 799 ; coord = [32.144 59.447 61.269]
Globe posterior extreme idx: 548 / 799 ; coord = [30.428 39.896 66.497]
Cornea idx: 408 ; coord = [32.382 62.149 60.546]
Intraconal fat idx: 557 ; coord = [30.303 38.466 66.879]
Axial length (lens -> globe): 20.31 mm
✅ Cornea detected at index 408
Extra anterior (lens anterior edge -> cornea): 2.81 mm
Axial length anterior (cornea -> globe): 23.12 mm
Extra posterior (globe -> intfat): 1.49 mm
Plotting is disabled.

subject: AEye_2022160102386.nii.gz
Lens centroid (vox): [27.2636 67.6636 70.    ]
Globe centroid (vox): [27.2705 58.9193 72.2778]
Lens extreme idx: 362 / 799 ; coord = [27.262 69.461 69.532]
Globe posterior extreme idx: 487 / 799 ; coord = [27.278 49.592 74.707]
Cornea idx: 379 ; coord = [27.264 66.758 70.236]
Intraconal fat idx: 507 ; coord = [27.28  46.413 75.535]
Axial length (lens -> globe): 20.53 mm
✅ Cornea detected at index 351
Extra anterior (lens anterior edge -> cornea): 1.81 mm
Axial length anterior (cornea -> globe): 22.34 mm
Extra posterior (globe -> intfat): 3.29 mm
Plotting is disabled.

subject: AEye_2022160102396.nii.gz
Lens centroid (vox): [30.5038 64.6183 63.9008]
Globe centroid (vox): [30.4202 56.0872 63.8128]
Lens extreme idx: 381 / 799 ; coord = [30.522 66.441 63.92 ]
Globe posterior extreme idx: 506 / 799 ; coord = [30.327 46.572 63.715]
Cornea idx: 404 ; coord = [30.486 62.785 63.882]
Intraconal fat idx: 520 ; coord = [30.305 44.347 63.692]
Axial length (lens -> globe): 19.87 mm
❌ Cornea not found before lens anterior edge -> outlier
Skipping extra anterior computation (no valid cornea).
Skipping anterior axial length (no valid cornea or missing globe_ext_idx).
Extra posterior (globe -> intfat): 2.23 mm
Plotting is disabled.

subject: AEye_2022160102397.nii.gz
Lens centroid (vox): [30.3486 63.0092 74.3394]
Globe centroid (vox): [28.0363 54.6167 75.3884]
Lens extreme idx: 394 / 799 ; coord = [30.725 64.374 74.169]
Globe posterior extreme idx: 512 / 799 ; coord = [25.557 45.618 76.513]
Cornea idx: 376 ; coord = [31.513 67.235 73.811]
Intraconal fat idx: 545 ; coord = [24.112 40.373 77.169]
Axial length (lens -> globe): 19.6 mm
✅ Cornea detected at index 376
Extra anterior (lens anterior edge -> cornea): 2.99 mm
Axial length anterior (cornea -> globe): 22.58 mm
Extra posterior (globe -> intfat): 5.48 mm
Plotting is disabled.

subject: AEye_2022160102399.nii.gz
Lens centroid (vox): [35.2636 67.4273 87.3727]
Globe centroid (vox): [32.6485 60.1168 89.4902]
Lens extreme idx: 369 / 799 ; coord = [35.593 68.348 87.106]
Globe posterior extreme idx: 474 / 799 ; coord = [29.623 51.658 91.94 ]
Cornea idx: 385 ; coord = [34.683 65.805 87.843]
Intraconal fat idx: 488 ; coord = [28.827 49.433 92.585]
Axial length (lens -> globe): 18.37 mm
❌ Cornea not found before lens anterior edge -> outlier
Skipping extra anterior computation (no valid cornea).
Skipping anterior axial length (no valid cornea or missing globe_ext_idx).
Extra posterior (globe -> intfat): 2.45 mm
Plotting is disabled.

subject: AEye_2022160102402.nii.gz
Lens centroid (vox): [28.0729 67.1875 83.3021]
Globe centroid (vox): [28.0243 58.8355 83.4121]
Lens extreme idx: 369 / 799 ; coord = [28.08  68.348 83.287]
Globe posterior extreme idx: 487 / 799 ; coord = [27.97  49.592 83.534]
Cornea idx: 360 ; coord = [28.088 69.778 83.268]
Intraconal fat idx: 532 ; coord = [27.929 42.439 83.628]
Axial length (lens -> globe): 18.76 mm
✅ Cornea detected at index 360
Extra anterior (lens anterior edge -> cornea): 1.43 mm
Axial length anterior (cornea -> globe): 20.19 mm
Extra posterior (globe -> intfat): 7.15 mm
Plotting is disabled.

subject: AEye_2022160102403.nii.gz
Lens centroid (vox): [30.792 68.488 71.096]
Globe centroid (vox): [30.9454 60.8019 74.6669]
Lens extreme idx: 361 / 799 ; coord = [30.769 69.62  70.57 ]
Globe posterior extreme idx: 468 / 799 ; coord = [31.109 52.612 78.472]
Cornea idx: 379 ; coord = [30.827 66.758 71.9  ]
Intraconal fat idx: 488 ; coord = [31.172 49.433 79.949]
Axial length (lens -> globe): 18.76 mm
✅ Cornea detected at index 334
Extra anterior (lens anterior edge -> cornea): 4.73 mm
Axial length anterior (cornea -> globe): 23.49 mm
Extra posterior (globe -> intfat): 3.51 mm
Plotting is disabled.

subject: AEye_2022160102404.nii.gz
Lens centroid (vox): [41.113  66.5739 58.7826]
Globe centroid (vox): [42.6306 58.6454 61.9123]
Lens extreme idx: 375 / 799 ; coord = [40.956 67.394 58.459]
Globe posterior extreme idx: 487 / 799 ; coord = [44.364 49.592 65.486]
Cornea idx: 357 ; coord = [40.408 70.255 57.329]
Intraconal fat idx: 504 ; coord = [44.881 46.89  66.553]
Axial length (lens -> globe): 19.44 mm
✅ Cornea detected at index 357
Extra anterior (lens anterior edge -> cornea): 3.12 mm
Axial length anterior (cornea -> globe): 22.56 mm
Extra posterior (globe -> intfat): 2.95 mm
Plotting is disabled.

subject: AEye_2022160102405.nii.gz
Lens centroid (vox): [37.0242 62.4274 71.0726]
Globe centroid (vox): [36.418  54.5583 73.8751]
Lens extreme idx: 397 / 799 ; coord = [37.137 63.897 70.549]
Globe posterior extreme idx: 512 / 799 ; coord = [35.729 45.618 77.059]
Cornea idx: 379 ; coord = [37.358 66.758 69.53 ]
Intraconal fat idx: 532 ; coord = [35.484 42.439 78.191]
Axial length (lens -> globe): 19.45 mm
✅ Cornea detected at index 379
Extra anterior (lens anterior edge -> cornea): 3.05 mm
Axial length anterior (cornea -> globe): 22.5 mm
Extra posterior (globe -> intfat): 3.38 mm
Plotting is disabled.

subject: AEye_2022160102407.nii.gz
Lens centroid (vox): [32.4915 57.7627 57.9237]
Globe centroid (vox): [31.6842 49.8898 61.3494]
Lens extreme idx: 425 / 799 ; coord = [32.664 59.447 57.191]
Globe posterior extreme idx: 544 / 799 ; coord = [30.725 40.532 65.421]
Cornea idx: 410 ; coord = [32.909 61.831 56.154]
Intraconal fat idx: 551 ; coord = [30.61  39.419 65.905]
Axial length (lens -> globe): 20.72 mm
✅ Cornea detected at index 410
Extra anterior (lens anterior edge -> cornea): 2.61 mm
Axial length anterior (cornea -> globe): 23.33 mm
Extra posterior (globe -> intfat): 1.22 mm
Plotting is disabled.

subject: AEye_2022160102409.nii.gz
Lens centroid (vox): [31.2791 66.907  72.845 ]
Globe centroid (vox): [31.2074 58.6732 75.5249]
Lens extreme idx: 369 / 799 ; coord = [31.292 68.348 72.376]
Globe posterior extreme idx: 487 / 799 ; coord = [31.128 49.592 78.481]
Cornea idx: 353 ; coord = [31.314 70.891 71.548]
Intraconal fat idx: 501 ; coord = [31.109 47.367 79.205]
Axial length (lens -> globe): 19.73 mm
✅ Cornea detected at index 353
Extra anterior (lens anterior edge -> cornea): 2.67 mm
Axial length anterior (cornea -> globe): 22.4 mm
Extra posterior (globe -> intfat): 2.34 mm
Plotting is disabled.

subject: AEye_2022160102411.nii.gz
Lens centroid (vox): [40.432 75.288 73.552]
Globe centroid (vox): [39.397  65.6609 73.2259]
Lens extreme idx: 318 / 799 ; coord = [40.557 76.454 73.592]
Globe posterior extreme idx: 456 / 799 ; coord = [38.199 54.519 72.848]
Cornea idx: 297 ; coord = [40.916 79.792 73.705]
Intraconal fat idx: 469 ; coord = [37.977 52.453 72.778]
Axial length (lens -> globe): 22.07 mm
✅ Cornea detected at index 297
Extra anterior (lens anterior edge -> cornea): 3.36 mm
Axial length anterior (cornea -> globe): 25.43 mm
Extra posterior (globe -> intfat): 2.08 mm
Plotting is disabled.

subject: AEye_2022160102413.nii.gz
Lens centroid (vox): [29.6847 64.2703 83.2613]
Globe centroid (vox): [31.1633 56.2522 85.5678]
Lens extreme idx: 387 / 799 ; coord = [29.46  65.487 82.911]
Globe posterior extreme idx: 500 / 799 ; coord = [32.773 47.526 88.078]
Cornea idx: 373 ; coord = [29.05  67.712 82.271]
Intraconal fat idx: 513 ; coord = [33.154 45.459 88.673]
Axial length (lens -> globe): 18.98 mm
✅ Cornea detected at index 373
Extra anterior (lens anterior edge -> cornea): 2.35 mm
Axial length anterior (cornea -> globe): 21.33 mm
Extra posterior (globe -> intfat): 2.18 mm
Plotting is disabled.

subject: AEye_2022160102415.nii.gz
Lens centroid (vox): [36.2773 68.8908 59.4706]
Globe centroid (vox): [35.5315 60.3218 58.903 ]
Lens extreme idx: 356 / 799 ; coord = [36.41  70.414 59.571]
Globe posterior extreme idx: 481 / 799 ; coord = [34.681 50.546 58.256]
Cornea idx: 373 ; coord = [36.175 67.712 59.393]
Intraconal fat idx: 494 ; coord = [34.501 48.479 58.119]
Axial length (lens -> globe): 19.99 mm
❌ Cornea not found before lens anterior edge -> outlier
Skipping extra anterior computation (no valid cornea).
Skipping anterior axial length (no valid cornea or missing globe_ext_idx).
Extra posterior (globe -> intfat): 2.08 mm
Plotting is disabled.

subject: AEye_2022160102426.nii.gz
Lens centroid (vox): [32.3206 61.084  63.3817]
Globe centroid (vox): [31.9646 52.7384 62.2201]
Lens extreme idx: 406 / 799 ; coord = [32.38  62.467 63.574]
Globe posterior extreme idx: 525 / 799 ; coord = [31.573 43.552 60.941]
Cornea idx: 423 ; coord = [32.264 59.765 63.198]
Intraconal fat idx: 545 ; coord = [31.437 40.373 60.499]
Axial length (lens -> globe): 19.11 mm
✅ Cornea detected at index 382
Extra anterior (lens anterior edge -> cornea): 3.85 mm
Axial length anterior (cornea -> globe): 22.97 mm
Extra posterior (globe -> intfat): 3.21 mm
Plotting is disabled.

subject: AEye_2022160102427.nii.gz
Lens centroid (vox): [32.3774 65.9717 71.3491]
Globe centroid (vox): [32.9002 57.3649 73.3873]
Lens extreme idx: 375 / 799 ; coord = [32.291 67.394 71.012]
Globe posterior extreme idx: 500 / 799 ; coord = [33.498 47.526 75.717]
Cornea idx: 392 ; coord = [32.455 64.692 71.652]
Intraconal fat idx: 513 ; coord = [33.623 45.459 76.207]
Axial length (lens -> globe): 20.45 mm
✅ Cornea detected at index 357
Extra anterior (lens anterior edge -> cornea): 2.95 mm
Axial length anterior (cornea -> globe): 23.4 mm
Extra posterior (globe -> intfat): 2.13 mm
Plotting is disabled.

subject: AEye_2022160102428.nii.gz
Lens centroid (vox): [29.292  64.1593 72.6637]
Globe centroid (vox): [29.0691 56.0169 75.4558]
Lens extreme idx: 387 / 799 ; coord = [29.328 65.487 72.208]
Globe posterior extreme idx: 506 / 799 ; coord = [28.81  46.572 78.695]
Cornea idx: 404 ; coord = [29.254 62.785 73.135]
Intraconal fat idx: 521 ; coord = [28.745 44.188 79.512]
Axial length (lens -> globe): 20.0 mm
✅ Cornea detected at index 376
Extra anterior (lens anterior edge -> cornea): 1.85 mm
Axial length anterior (cornea -> globe): 21.85 mm
Extra posterior (globe -> intfat): 2.52 mm
Plotting is disabled.

subject: AEye_2022160102429.nii.gz
Lens centroid (vox): [22.2345 68.5379 88.1655]
Globe centroid (vox): [21.793  60.1978 89.275 ]
Lens extreme idx: 356 / 799 ; coord = [22.334 70.414 87.916]
Globe posterior extreme idx: 481 / 799 ; coord = [21.282 50.546 90.559]
Cornea idx: 338 ; coord = [22.485 73.275 87.535]
Intraconal fat idx: 501 ; coord = [21.114 47.367 90.982]
Axial length (lens -> globe): 20.07 mm
✅ Cornea detected at index 338
Extra anterior (lens anterior edge -> cornea): 2.89 mm
Axial length anterior (cornea -> globe): 22.96 mm
Extra posterior (globe -> intfat): 3.21 mm
Plotting is disabled.

subject: AEye_2022160102431.nii.gz
Lens centroid (vox): [32.8605 70.3256 75.2946]
Globe centroid (vox): [31.8504 61.7352 75.5863]
Lens extreme idx: 343 / 799 ; coord = [33.114 72.481 75.221]
Globe posterior extreme idx: 474 / 799 ; coord = [30.666 51.658 75.928]
Cornea idx: 322 ; coord = [33.506 75.819 75.108]
Intraconal fat idx: 482 ; coord = [30.516 50.387 75.972]
Axial length (lens -> globe): 20.98 mm
✅ Cornea detected at index 322
Extra anterior (lens anterior edge -> cornea): 3.36 mm
Axial length anterior (cornea -> globe): 24.34 mm
Extra posterior (globe -> intfat): 1.28 mm
Plotting is disabled.

subject: AEye_2022160102435.nii.gz
Lens centroid (vox): [26.6842 65.0439 74.9211]
Globe centroid (vox): [27.3103 56.2023 76.1936]
Lens extreme idx: 381 / 799 ; coord = [26.585 66.441 74.72 ]
Globe posterior extreme idx: 506 / 799 ; coord = [27.992 46.572 77.58 ]
Cornea idx: 363 ; coord = [26.383 69.302 74.308]
Intraconal fat idx: 526 ; coord = [28.217 43.393 78.037]
Axial length (lens -> globe): 20.12 mm
✅ Cornea detected at index 363
Extra anterior (lens anterior edge -> cornea): 2.9 mm
Axial length anterior (cornea -> globe): 23.02 mm
Extra posterior (globe -> intfat): 3.22 mm
Plotting is disabled.

subject: AEye_2022160102438.nii.gz
Lens centroid (vox): [30.1471 58.0098 54.9902]
Globe centroid (vox): [29.1193 51.0329 59.2549]
Lens extreme idx: 425 / 799 ; coord = [30.359 59.447 54.112]
Globe posterior extreme idx: 525 / 799 ; coord = [28.017 43.552 63.828]
Cornea idx: 435 ; coord = [30.125 57.857 55.083]
Intraconal fat idx: 543 ; coord = [27.596 40.691 65.577]
Axial length (lens -> globe): 18.78 mm
✅ Cornea detected at index 415
Extra anterior (lens anterior edge -> cornea): 1.88 mm
Axial length anterior (cornea -> globe): 20.65 mm
Extra posterior (globe -> intfat): 3.38 mm
Plotting is disabled.

subject: AEye_2022160102440.nii.gz
Lens centroid (vox): [30.396  64.4851 86.505 ]
Globe centroid (vox): [30.5768 55.7441 85.4585]
Lens extreme idx: 381 / 799 ; coord = [30.356 66.441 86.739]
Globe posterior extreme idx: 506 / 799 ; coord = [30.766 46.572 84.36 ]
Cornea idx: 404 ; coord = [30.431 62.785 86.301]
Intraconal fat idx: 526 ; coord = [30.832 43.393 83.98 ]
Axial length (lens -> globe): 20.01 mm
❌ Cornea not found before lens anterior edge -> outlier
Skipping extra anterior computation (no valid cornea).
Skipping anterior axial length (no valid cornea or missing globe_ext_idx).
Extra posterior (globe -> intfat): 3.2 mm
Plotting is disabled.

subject: AEye_2022160102443.nii.gz
Lens centroid (vox): [32.1419 57.2129 89.2194]
Globe centroid (vox): [32.4376 49.269  89.1931]
Lens extreme idx: 425 / 799 ; coord = [32.059 59.447 89.227]
Globe posterior extreme idx: 544 / 799 ; coord = [32.763 40.532 89.164]
Cornea idx: 410 ; coord = [31.97  61.831 89.235]
Intraconal fat idx: 576 ; coord = [32.952 35.446 89.147]
Axial length (lens -> globe): 18.93 mm
✅ Cornea detected at index 410
Extra anterior (lens anterior edge -> cornea): 2.39 mm
Axial length anterior (cornea -> globe): 21.31 mm
Extra posterior (globe -> intfat): 5.09 mm
Plotting is disabled.

subject: AEye_2022160102447.nii.gz
Lens centroid (vox): [26.8408 64.9936 71.8599]
Globe centroid (vox): [27.037  55.6867 74.8277]
Lens extreme idx: 381 / 799 ; coord = [26.81  66.441 71.398]
Globe posterior extreme idx: 519 / 799 ; coord = [27.273 44.506 78.393]
Cornea idx: 404 ; coord = [26.887 62.785 72.564]
Intraconal fat idx: 526 ; coord = [27.296 43.393 78.748]
Axial length (lens -> globe): 23.03 mm
✅ Cornea detected at index 345
Extra anterior (lens anterior edge -> cornea): 6.01 mm
Axial length anterior (cornea -> globe): 29.04 mm
Extra posterior (globe -> intfat): 1.17 mm
Plotting is disabled.

subject: AEye_2022160102449.nii.gz
Lens centroid (vox): [29.8322 65.1259 73.3217]
Globe centroid (vox): [29.1026 57.2296 75.2963]
Lens extreme idx: 375 / 799 ; coord = [30.042 67.394 72.754]
Globe posterior extreme idx: 493 / 799 ; coord = [28.309 48.638 77.445]
Cornea idx: 363 ; coord = [30.218 69.302 72.277]
Intraconal fat idx: 507 ; coord = [28.103 46.413 78.001]
Axial length (lens -> globe): 19.41 mm
✅ Cornea detected at index 363
Extra anterior (lens anterior edge -> cornea): 1.97 mm
Axial length anterior (cornea -> globe): 21.38 mm
Extra posterior (globe -> intfat): 2.3 mm
Plotting is disabled.

subject: AEye_2022160102453.nii.gz
Lens centroid (vox): [32.6931 63.6337 63.2574]
Globe centroid (vox): [30.9528 56.6076 66.189 ]
Lens extreme idx: 388 / 799 ; coord = [33.113 65.328 62.551]
Globe posterior extreme idx: 493 / 799 ; coord = [28.979 48.638 69.514]
Cornea idx: 411 ; coord = [32.207 61.672 64.076]
Intraconal fat idx: 523 ; coord = [27.798 43.87  71.504]
Axial length (lens -> globe): 18.55 mm
❌ Cornea not found before lens anterior edge -> outlier
Skipping extra anterior computation (no valid cornea).
Skipping anterior axial length (no valid cornea or missing globe_ext_idx).
Extra posterior (globe -> intfat): 5.3 mm
Plotting is disabled.

subject: AEye_2022160102455.nii.gz
Lens centroid (vox): [33.9462 68.6615 78.8231]
Globe centroid (vox): [33.7546 59.9412 78.2083]
Lens extreme idx: 356 / 799 ; coord = [33.985 70.414 78.947]
Globe posterior extreme idx: 481 / 799 ; coord = [33.548 50.546 77.546]
Cornea idx: 350 ; coord = [34.006 71.368 79.014]
Intraconal fat idx: 507 ; coord = [33.457 46.413 77.255]
Axial length (lens -> globe): 19.92 mm
✅ Cornea detected at index 350
Extra anterior (lens anterior edge -> cornea): 0.96 mm
Axial length anterior (cornea -> globe): 20.88 mm
Extra posterior (globe -> intfat): 4.14 mm
Plotting is disabled.

subject: AEye_2022160102456.nii.gz
Lens centroid (vox): [31.7273 59.9091 72.0909]
Globe centroid (vox): [32.0993 49.4271 75.491 ]
No lens/globe intersection -> outlier

subject: AEye_2022160102457.nii.gz
Lens centroid (vox): [31.0657 70.5839 64.2336]
Globe centroid (vox): [30.4851 62.0375 64.6837]
Lens extreme idx: 343 / 799 ; coord = [31.195 72.481 64.134]
Globe posterior extreme idx: 468 / 799 ; coord = [29.845 52.612 65.18 ]
Cornea idx: 322 ; coord = [31.421 75.819 63.958]
Intraconal fat idx: 482 ; coord = [29.694 50.387 65.297]
Axial length (lens -> globe): 19.94 mm
✅ Cornea detected at index 322
Extra anterior (lens anterior edge -> cornea): 3.35 mm
Axial length anterior (cornea -> globe): 23.29 mm
Extra posterior (globe -> intfat): 2.23 mm
Plotting is disabled.

subject: AEye_2022160102461.nii.gz
Lens centroid (vox): [32.1462 61.6692 67.8385]
Globe centroid (vox): [31.4622 52.812  70.3668]
Lens extreme idx: 400 / 799 ; coord = [32.281 63.421 67.339]
Globe posterior extreme idx: 531 / 799 ; coord = [30.674 42.598 73.282]
Cornea idx: 384 ; coord = [32.478 65.964 66.613]
Intraconal fat idx: 545 ; coord = [30.502 40.373 73.918]
Axial length (lens -> globe): 21.71 mm
✅ Cornea detected at index 384
Extra anterior (lens anterior edge -> cornea): 2.65 mm
Axial length anterior (cornea -> globe): 24.37 mm
Extra posterior (globe -> intfat): 2.32 mm
Plotting is disabled.

subject: AEye_2022160102463.nii.gz
Lens centroid (vox): [31.1148 70.4754 69.1885]
Globe centroid (vox): [30.727  62.4888 70.5526]
Lens extreme idx: 343 / 799 ; coord = [31.212 72.481 68.846]
Globe posterior extreme idx: 462 / 799 ; coord = [30.294 53.566 72.077]
Cornea idx: 332 ; coord = [31.297 74.229 68.547]
Intraconal fat idx: 478 ; coord = [30.17  51.023 72.511]
Axial length (lens -> globe): 19.21 mm
✅ Cornea detected at index 332
Extra anterior (lens anterior edge -> cornea): 1.78 mm
Axial length anterior (cornea -> globe): 20.99 mm
Extra posterior (globe -> intfat): 2.58 mm
Plotting is disabled.

subject: AEye_2022160102466.nii.gz
Lens centroid (vox): [28.1633 66.9796 78.9388]
Globe centroid (vox): [27.8583 58.5791 78.4155]
Lens extreme idx: 369 / 799 ; coord = [28.213 68.348 79.024]
Globe posterior extreme idx: 493 / 799 ; coord = [27.497 48.638 77.796]
Cornea idx: 348 ; coord = [28.334 71.686 79.232]
Intraconal fat idx: 507 ; coord = [27.417 46.413 77.658]
Axial length (lens -> globe): 19.76 mm
✅ Cornea detected at index 348
Extra anterior (lens anterior edge -> cornea): 3.35 mm
Axial length anterior (cornea -> globe): 23.11 mm
Extra posterior (globe -> intfat): 2.23 mm
Plotting is disabled.

subject: AEye_2022160102469.nii.gz
Lens centroid (vox): [37.7445 65.0438 79.6788]
Globe centroid (vox): [36.3669 56.3425 81.0436]
Lens extreme idx: 381 / 799 ; coord = [37.966 66.441 79.46 ]
Globe posterior extreme idx: 506 / 799 ; coord = [34.82  46.572 82.576]
Cornea idx: 360 ; coord = [38.494 69.778 78.936]
Intraconal fat idx: 520 ; coord = [34.468 44.347 82.925]
Axial length (lens -> globe): 20.36 mm
✅ Cornea detected at index 360
Extra anterior (lens anterior edge -> cornea): 3.42 mm
Axial length anterior (cornea -> globe): 23.78 mm
Extra posterior (globe -> intfat): 2.28 mm
Plotting is disabled.

subject: AEye_2022160102474.nii.gz
Lens centroid (vox): [27.4757 63.2486 77.9405]
Globe centroid (vox): [27.6221 53.9388 78.1474]
Lens extreme idx: 387 / 799 ; coord = [27.44  65.487 77.891]
Globe posterior extreme idx: 525 / 799 ; coord = [27.785 43.552 78.378]
Cornea idx: 376 ; coord = [27.413 67.235 77.852]
Intraconal fat idx: 538 ; coord = [27.818 41.486 78.424]
Axial length (lens -> globe): 21.94 mm
✅ Cornea detected at index 376
Extra anterior (lens anterior edge -> cornea): 1.75 mm
Axial length anterior (cornea -> globe): 23.69 mm
Extra posterior (globe -> intfat): 2.07 mm
Plotting is disabled.

subject: AEye_2022160102478.nii.gz
Lens centroid (vox): [42.52   66.64   52.0667]
Globe centroid (vox): [40.4024 58.36   52.6813]
Lens extreme idx: 369 / 799 ; coord = [42.957 68.348 51.94 ]
Globe posterior extreme idx: 493 / 799 ; coord = [37.916 48.638 53.403]
Cornea idx: 352 ; coord = [43.648 71.05  51.739]
Intraconal fat not found -> outlier
Axial length (lens -> globe): 20.4 mm
✅ Cornea detected at index 352
Extra anterior (lens anterior edge -> cornea): 2.8 mm
Axial length anterior (cornea -> globe): 23.19 mm
Plotting is disabled.

subject: AEye_2022160102482.nii.gz
Lens centroid (vox): [31.0312 70.1354 76.8021]
Globe centroid (vox): [31.0782 61.4852 76.4406]
Lens extreme idx: 350 / 799 ; coord = [31.025 71.368 76.854]
Globe posterior extreme idx: 474 / 799 ; coord = [31.132 51.658 76.03 ]
Cornea idx: 367 ; coord = [31.039 68.666 76.741]
Intraconal fat idx: 494 ; coord = [31.149 48.479 75.897]
Axial length (lens -> globe): 19.73 mm
✅ Cornea detected at index 341
Extra anterior (lens anterior edge -> cornea): 1.43 mm
Axial length anterior (cornea -> globe): 21.16 mm
Extra posterior (globe -> intfat): 3.18 mm
Plotting is disabled.

subject: AEye_2022160102485.nii.gz
Lens centroid (vox): [30.4324 65.7748 69.1441]
Globe centroid (vox): [30.5721 57.0653 68.1377]
Lens extreme idx: 375 / 799 ; coord = [30.406 67.394 69.331]
Globe posterior extreme idx: 506 / 799 ; coord = [30.74  46.572 66.925]
Cornea idx: 392 ; coord = [30.45  64.692 69.019]
Intraconal fat idx: 526 ; coord = [30.791 43.393 66.558]
Axial length (lens -> globe): 20.96 mm
❌ Cornea not found before lens anterior edge -> outlier
Skipping extra anterior computation (no valid cornea).
Skipping anterior axial length (no valid cornea or missing globe_ext_idx).
Extra posterior (globe -> intfat): 3.2 mm
Plotting is disabled.

subject: AEye_2022160102486.nii.gz
Lens centroid (vox): [34.4821 57.7143 73.4643]
Globe centroid (vox): [33.6804 49.1112 75.3952]
Lens extreme idx: 431 / 799 ; coord = [34.555 58.493 73.289]
Globe posterior extreme idx: 550 / 799 ; coord = [32.792 39.578 77.535]
Cornea idx: 442 ; coord = [34.392 56.745 73.682]
Intraconal fat idx: 570 ; coord = [32.496 36.399 78.248]
Axial length (lens -> globe): 19.47 mm
❌ Cornea not found before lens anterior edge -> outlier
Skipping extra anterior computation (no valid cornea).
Skipping anterior axial length (no valid cornea or missing globe_ext_idx).
Extra posterior (globe -> intfat): 3.27 mm
Plotting is disabled.

subject: AEye_2022160102492.nii.gz
Lens centroid (vox): [34.6818 61.2182 79.2   ]
Globe centroid (vox): [32.5028 52.8782 81.6701]
Lens extreme idx: 406 / 799 ; coord = [35.008 62.467 78.83 ]
Globe posterior extreme idx: 525 / 799 ; coord = [30.066 43.552 84.432]
Cornea idx: 390 ; coord = [35.673 65.01  78.077]
Intraconal fat idx: 538 ; coord = [29.526 41.486 85.044]
Axial length (lens -> globe): 20.34 mm
✅ Cornea detected at index 390
Extra anterior (lens anterior edge -> cornea): 2.73 mm
Axial length anterior (cornea -> globe): 23.07 mm
Extra posterior (globe -> intfat): 2.22 mm
Plotting is disabled.

subject: AEye_2022160102502.nii.gz
Lens centroid (vox): [28.6184 64.3026 69.8289]
Globe centroid (vox): [28.8352 56.7401 72.1848]
Lens extreme idx: 387 / 799 ; coord = [28.584 65.487 69.46 ]
Globe posterior extreme idx: 500 / 799 ; coord = [29.099 47.526 75.055]
Cornea idx: 404 ; coord = [28.662 62.785 70.302]
Intraconal fat idx: 520 ; coord = [29.19  44.347 76.046]
Axial length (lens -> globe): 18.82 mm
❌ Cornea not found before lens anterior edge -> outlier
Skipping extra anterior computation (no valid cornea).
Skipping anterior axial length (no valid cornea or missing globe_ext_idx).
Extra posterior (globe -> intfat): 3.33 mm
Plotting is disabled.

subject: AEye_2022160102503.nii.gz
Lens centroid (vox): [33.3636 70.7063 62.1399]
Globe centroid (vox): [32.3888 63.1112 64.9102]
Lens extreme idx: 344 / 799 ; coord = [33.571 72.322 61.551]
Globe posterior extreme idx: 456 / 799 ; coord = [31.286 54.519 68.044]
Cornea idx: 328 ; coord = [33.897 74.865 60.623]
Intraconal fat idx: 475 ; coord = [30.898 51.499 69.146]
Axial length (lens -> globe): 19.09 mm
✅ Cornea detected at index 328
Extra anterior (lens anterior edge -> cornea): 2.73 mm
Axial length anterior (cornea -> globe): 21.81 mm
Extra posterior (globe -> intfat): 3.24 mm
Plotting is disabled.

subject: AEye_2022160102504.nii.gz
Lens centroid (vox): [33.0875 56.9125 71.275 ]
Globe centroid (vox): [32.7537 49.5531 74.3498]
Lens extreme idx: 431 / 799 ; coord = [33.159 58.493 70.615]
Globe posterior extreme idx: 544 / 799 ; coord = [32.344 40.532 78.119]
Cornea idx: 448 ; coord = [33.037 55.791 71.744]
Intraconal fat idx: 557 ; coord = [32.251 38.466 78.982]
Axial length (lens -> globe): 19.48 mm
❌ Cornea not found before lens anterior edge -> outlier
Skipping extra anterior computation (no valid cornea).
Skipping anterior axial length (no valid cornea or missing globe_ext_idx).
Extra posterior (globe -> intfat): 2.24 mm
Plotting is disabled.

subject: AEye_2022160102507.nii.gz
Lens centroid (vox): [26.8788 70.4015 86.3636]
Globe centroid (vox): [25.7497 62.7889 86.2749]
Lens extreme idx: 343 / 799 ; coord = [27.187 72.481 86.388]
Globe posterior extreme idx: 462 / 799 ; coord = [24.382 53.566 86.167]
Cornea idx: 329 ; coord = [27.517 74.706 86.414]
Intraconal fat idx: 482 ; coord = [23.91  50.387 86.13 ]
Axial length (lens -> globe): 19.12 mm
✅ Cornea detected at index 329
Extra anterior (lens anterior edge -> cornea): 2.25 mm
Axial length anterior (cornea -> globe): 21.37 mm
Extra posterior (globe -> intfat): 3.21 mm
Plotting is disabled.

subject: AEye_2022160102508.nii.gz
Lens centroid (vox): [29.2893 64.9835 66.7438]
Globe centroid (vox): [29.7548 56.4286 68.0776]
Lens extreme idx: 381 / 799 ; coord = [29.21  66.441 66.517]
Globe posterior extreme idx: 506 / 799 ; coord = [30.291 46.572 69.614]
Cornea idx: 404 ; coord = [29.409 62.785 67.087]
Intraconal fat idx: 531 ; coord = [30.507 42.598 70.234]
Axial length (lens -> globe): 20.14 mm
✅ Cornea detected at index 380
Extra anterior (lens anterior edge -> cornea): 0.16 mm
Axial length anterior (cornea -> globe): 20.3 mm
Extra posterior (globe -> intfat): 4.03 mm
Plotting is disabled.

subject: AEye_2022160102511.nii.gz
Lens centroid (vox): [32.0943 69.1132 72.2075]
Globe centroid (vox): [31.6723 61.1746 71.2427]
Lens extreme idx: 356 / 799 ; coord = [32.164 70.414 72.366]
Globe posterior extreme idx: 474 / 799 ; coord = [31.166 51.658 70.086]
Cornea idx: 373 ; coord = [32.02  67.712 72.037]
Intraconal fat idx: 482 ; coord = [31.099 50.387 69.932]
Axial length (lens -> globe): 18.92 mm
❌ Cornea not found before lens anterior edge -> outlier
Skipping extra anterior computation (no valid cornea).
Skipping anterior axial length (no valid cornea or missing globe_ext_idx).
Extra posterior (globe -> intfat): 1.28 mm
Plotting is disabled.

subject: AEye_2022160102513.nii.gz
Lens centroid (vox): [29.9703 66.396  65.495 ]
Globe centroid (vox): [29.6882 59.4178 67.9937]
Lens extreme idx: 375 / 799 ; coord = [30.011 67.394 65.138]
Globe posterior extreme idx: 474 / 799 ; coord = [29.375 51.658 70.772]
Cornea idx: 360 ; coord = [30.107 69.778 64.284]
Intraconal fat idx: 494 ; coord = [29.246 48.479 71.91 ]
Axial length (lens -> globe): 16.73 mm
✅ Cornea detected at index 360
Extra anterior (lens anterior edge -> cornea): 2.53 mm
Axial length anterior (cornea -> globe): 19.26 mm
Extra posterior (globe -> intfat): 3.38 mm
Plotting is disabled.

subject: AEye_2022160102516.nii.gz
Lens centroid (vox): [28.9844 74.0469 61.9375]
Globe centroid (vox): [28.4843 65.8605 63.3077]
Lens extreme idx: 325 / 799 ; coord = [29.063 75.342 61.721]
Globe posterior extreme idx: 449 / 799 ; coord = [27.86  55.632 65.02 ]
Cornea idx: 341 ; coord = [28.908 72.798 62.146]
Intraconal fat idx: 457 ; coord = [27.782 54.36  65.233]
Axial length (lens -> globe): 20.02 mm
✅ Cornea detected at index 313
Extra anterior (lens anterior edge -> cornea): 1.94 mm
Axial length anterior (cornea -> globe): 21.96 mm
Extra posterior (globe -> intfat): 1.29 mm
Plotting is disabled.

subject: AEye_2022160102517.nii.gz
Lens centroid (vox): [25.9394 72.2803 53.7424]
Globe centroid (vox): [26.089  64.342  56.4892]
Lens extreme idx: 337 / 799 ; coord = [25.918 73.434 53.343]
Globe posterior extreme idx: 449 / 799 ; coord = [26.253 55.632 59.503]
Cornea idx: 316 ; coord = [25.855 76.772 52.188]
Intraconal fat idx: 463 ; coord = [26.295 53.407 60.273]
Axial length (lens -> globe): 18.84 mm
✅ Cornea detected at index 316
Extra anterior (lens anterior edge -> cornea): 3.53 mm
Axial length anterior (cornea -> globe): 22.37 mm
Extra posterior (globe -> intfat): 2.36 mm
Plotting is disabled.

subject: AEye_2022160102522.nii.gz
Lens centroid (vox): [29.3399 58.6536 81.1373]
Globe centroid (vox): [29.6659 50.1709 82.4759]
Lens extreme idx: 419 / 799 ; coord = [29.273 60.401 80.862]
Globe posterior extreme idx: 544 / 799 ; coord = [30.036 40.532 83.997]
Cornea idx: 398 ; coord = [29.144 63.738 80.335]
Intraconal fat idx: 564 ; coord = [30.158 37.353 84.499]
Axial length (lens -> globe): 20.13 mm
✅ Cornea detected at index 398
Extra anterior (lens anterior edge -> cornea): 3.38 mm
Axial length anterior (cornea -> globe): 23.51 mm
Extra posterior (globe -> intfat): 3.22 mm
Plotting is disabled.

subject: AEye_2022160102523.nii.gz
Lens centroid (vox): [29.2235 63.2    72.5176]
Globe centroid (vox): [28.5347 55.5435 71.4012]
Lens extreme idx: 394 / 799 ; coord = [29.329 64.374 72.689]
Globe posterior extreme idx: 506 / 799 ; coord = [27.728 46.572 70.093]
Cornea idx: 385 ; coord = [29.458 65.805 72.897]
Intraconal fat idx: 520 ; coord = [27.527 44.347 69.768]
Axial length (lens -> globe): 18.06 mm
✅ Cornea detected at index 385
Extra anterior (lens anterior edge -> cornea): 1.45 mm
Axial length anterior (cornea -> globe): 19.51 mm
Extra posterior (globe -> intfat): 2.26 mm
Plotting is disabled.

subject: AEye_2022160102533.nii.gz
Lens centroid (vox): [28.9552 75.9104 57.6119]
Globe centroid (vox): [28.5464 67.8718 60.8741]
Lens extreme idx: 312 / 799 ; coord = [29.031 77.408 57.004]
Globe posterior extreme idx: 430 / 799 ; coord = [28.077 58.652 64.615]
Cornea idx: 294 ; coord = [29.177 80.269 55.843]
Intraconal fat idx: 450 ; coord = [27.916 55.473 65.906]
Axial length (lens -> globe): 20.26 mm
✅ Cornea detected at index 294
Extra anterior (lens anterior edge -> cornea): 3.09 mm
Axial length anterior (cornea -> globe): 23.36 mm
Extra posterior (globe -> intfat): 3.43 mm
Plotting is disabled.

subject: AEye_2022160102534.nii.gz
Lens centroid (vox): [30.4179 64.8955 89.2313]
Globe centroid (vox): [29.8461 56.3233 88.5725]
Lens extreme idx: 381 / 799 ; coord = [30.521 66.441 89.35 ]
Globe posterior extreme idx: 506 / 799 ; coord = [29.196 46.572 87.823]
Cornea idx: 376 ; coord = [30.574 67.235 89.411]
Intraconal fat idx: 520 ; coord = [29.047 44.347 87.652]
Axial length (lens -> globe): 19.97 mm
✅ Cornea detected at index 376
Extra anterior (lens anterior edge -> cornea): 0.8 mm
Axial length anterior (cornea -> globe): 20.77 mm
Extra posterior (globe -> intfat): 2.24 mm
Plotting is disabled.

subject: AEye_2022160102540.nii.gz
Lens centroid (vox): [27.1111 54.5556 89.9852]
Globe centroid (vox): [26.8661 46.5648 90.3255]
Lens extreme idx: 444 / 799 ; coord = [27.168 56.427 89.905]
Globe posterior extreme idx: 563 / 799 ; coord = [26.589 37.512 90.711]
Cornea idx: 426 ; coord = [27.256 59.288 89.784]
Intraconal fat idx: 589 ; coord = [26.462 33.379 90.887]
Axial length (lens -> globe): 18.94 mm
✅ Cornea detected at index 426
Extra anterior (lens anterior edge -> cornea): 2.87 mm
Axial length anterior (cornea -> globe): 21.81 mm
Extra posterior (globe -> intfat): 4.14 mm
Plotting is disabled.

subject: AEye_2022160102542.nii.gz
Lens centroid (vox): [28.6814 62.6372 95.8761]
Globe centroid (vox): [28.044  54.3314 97.3693]
Lens extreme idx: 394 / 799 ; coord = [28.815 64.374 95.564]
Globe posterior extreme idx: 512 / 799 ; coord = [27.375 45.618 98.936]
Cornea idx: 376 ; coord = [29.034 67.235 95.049]
Intraconal fat idx: 532 ; coord = [27.131 42.439 99.507]
Axial length (lens -> globe): 19.11 mm
✅ Cornea detected at index 376
Extra anterior (lens anterior edge -> cornea): 2.92 mm
Axial length anterior (cornea -> globe): 22.03 mm
Extra posterior (globe -> intfat): 3.24 mm
Plotting is disabled.

subject: AEye_2022160102543.nii.gz
Lens centroid (vox): [25.6226 67.9811 67.0566]
Globe centroid (vox): [25.6733 60.6953 69.4798]
Lens extreme idx: 369 / 799 ; coord = [25.62  68.348 66.935]
Globe posterior extreme idx: 474 / 799 ; coord = [25.736 51.658 72.485]
Cornea idx: 378 ; coord = [25.63  66.917 67.41 ]
Intraconal fat idx: 488 ; coord = [25.752 49.433 73.226]
Axial length (lens -> globe): 17.59 mm
✅ Cornea detected at index 366
Extra anterior (lens anterior edge -> cornea): 0.5 mm
Axial length anterior (cornea -> globe): 18.09 mm
Extra posterior (globe -> intfat): 2.35 mm
Plotting is disabled.

subject: AEye_2022160102547.nii.gz
Lens centroid (vox): [27.8037 63.5327 46.5234]
Globe centroid (vox): [28.0022 55.6378 49.1845]
Lens extreme idx: 387 / 799 ; coord = [27.755 65.487 45.865]
Globe posterior extreme idx: 506 / 799 ; coord = [28.23  46.572 52.24 ]
Cornea idx: 370 ; coord = [27.687 68.189 44.954]
Intraconal fat idx: 526 ; coord = [28.31  43.393 53.312]
Axial length (lens -> globe): 19.97 mm
✅ Cornea detected at index 370
Extra anterior (lens anterior edge -> cornea): 2.85 mm
Axial length anterior (cornea -> globe): 22.82 mm
Extra posterior (globe -> intfat): 3.36 mm
Plotting is disabled.

subject: AEye_2022160102548.nii.gz
Lens centroid (vox): [44.2273 62.1705 68.125 ]
Globe centroid (vox): [42.8434 54.7915 69.7709]
Lens extreme idx: 400 / 799 ; coord = [44.462 63.421 67.846]
Globe posterior extreme idx: 506 / 799 ; coord = [41.302 46.572 71.604]
Cornea idx: 382 ; coord = [44.998 66.282 67.208]
Intraconal fat idx: 532 ; coord = [40.527 42.439 72.526]
Axial length (lens -> globe): 17.55 mm
✅ Cornea detected at index 382
Extra anterior (lens anterior edge -> cornea): 2.98 mm
Axial length anterior (cornea -> globe): 20.53 mm
Extra posterior (globe -> intfat): 4.3 mm
Plotting is disabled.

subject: AEye_2022160102549.nii.gz
Missing lens or globe in 3D -> outlier

subject: AEye_2022160102559.nii.gz
Missing lens or globe in 3D -> outlier

subject: AEye_2022160102563.nii.gz
Lens centroid (vox): [29.9933 69.04   71.7667]
Globe centroid (vox): [29.7075 59.8918 72.3714]
Lens extreme idx: 356 / 799 ; coord = [30.036 70.414 71.676]
Globe posterior extreme idx: 487 / 799 ; coord = [29.386 49.592 73.052]
Cornea idx: 332 ; coord = [30.155 74.229 71.424]
Intraconal fat idx: 507 ; coord = [29.286 46.413 73.262]
Axial length (lens -> globe): 20.88 mm
✅ Cornea detected at index 332
Extra anterior (lens anterior edge -> cornea): 3.82 mm
Axial length anterior (cornea -> globe): 24.7 mm
Extra posterior (globe -> intfat): 3.19 mm
Plotting is disabled.

subject: AEye_2022160102568.nii.gz
Lens centroid (vox): [31.6829 58.3252 84.5772]
Globe centroid (vox): [31.498  50.4973 82.6842]
Lens extreme idx: 419 / 799 ; coord = [31.732 60.401 85.079]
Globe posterior extreme idx: 537 / 799 ; coord = [31.289 41.645 80.543]
Cornea idx: 404 ; coord = [31.788 62.785 85.656]
Intraconal fat idx: 557 ; coord = [31.214 38.466 79.775]
Axial length (lens -> globe): 19.3 mm
✅ Cornea detected at index 404
Extra anterior (lens anterior edge -> cornea): 2.45 mm
Axial length anterior (cornea -> globe): 21.76 mm
Extra posterior (globe -> intfat): 3.27 mm
Plotting is disabled.

subject: AEye_2022160102572.nii.gz
Lens centroid (vox): [29.8367 65.5918 70.2347]
Globe centroid (vox): [28.3556 57.4269 72.4657]
Lens extreme idx: 375 / 799 ; coord = [30.164 67.394 69.742]
Globe posterior extreme idx: 500 / 799 ; coord = [26.56  47.526 75.171]
Cornea idx: 376 ; coord = [30.135 67.235 69.786]
Intraconal fat idx: 513 ; coord = [26.185 45.459 75.736]
Axial length (lens -> globe): 20.91 mm
✅ Cornea detected at index 360
Extra anterior (lens anterior edge -> cornea): 2.51 mm
Axial length anterior (cornea -> globe): 23.42 mm
Extra posterior (globe -> intfat): 2.17 mm
Plotting is disabled.

subject: AEye_2022160102573.nii.gz
Lens centroid (vox): [32.2889 70.6111 63.4222]
Globe centroid (vox): [31.47   62.3045 64.5477]
Lens extreme idx: 343 / 799 ; coord = [32.473 72.481 63.169]
Globe posterior extreme idx: 468 / 799 ; coord = [30.515 52.612 65.861]
Cornea idx: 329 ; coord = [32.693 74.706 62.867]
Intraconal fat idx: 494 ; coord = [30.107 48.479 66.421]
Axial length (lens -> globe): 20.15 mm
✅ Cornea detected at index 329
Extra anterior (lens anterior edge -> cornea): 2.26 mm
Axial length anterior (cornea -> globe): 22.4 mm
Extra posterior (globe -> intfat): 4.19 mm
Plotting is disabled.

subject: AEye_2022160102576.nii.gz
Lens centroid (vox): [34.4779 67.0619 69.6372]
Globe centroid (vox): [33.1951 58.0773 68.9263]
Lens extreme idx: 369 / 799 ; coord = [34.661 68.348 69.739]
Globe posterior extreme idx: 500 / 799 ; coord = [31.689 47.526 68.091]
Cornea idx: 351 ; coord = [35.07  71.209 69.965]
Intraconal fat idx: 538 ; coord = [30.826 41.486 67.613]
Axial length (lens -> globe): 21.1 mm
✅ Cornea detected at index 351
Extra anterior (lens anterior edge -> cornea): 2.9 mm
Axial length anterior (cornea -> globe): 24.0 mm
Extra posterior (globe -> intfat): 6.12 mm
Plotting is disabled.

subject: AEye_2022160102577.nii.gz
Lens centroid (vox): [26.6594 63.6884 83.5507]
Globe centroid (vox): [26.7179 55.0218 83.1257]
Lens extreme idx: 387 / 799 ; coord = [26.647 65.487 83.639]
Globe posterior extreme idx: 519 / 799 ; coord = [26.789 44.506 82.61 ]
Cornea idx: 411 ; coord = [26.673 61.672 83.452]
Intraconal fat idx: 526 ; coord = [26.796 43.393 82.555]
Axial length (lens -> globe): 21.01 mm
✅ Cornea detected at index 370
Extra anterior (lens anterior edge -> cornea): 2.71 mm
Axial length anterior (cornea -> globe): 23.71 mm
Extra posterior (globe -> intfat): 1.11 mm
Plotting is disabled.

subject: AEye_2022160102578.nii.gz
Lens centroid (vox): [33.3729 75.661  67.9746]
Globe centroid (vox): [31.1011 68.245  68.9477]
Lens extreme idx: 312 / 799 ; coord = [33.908 77.408 67.745]
Globe posterior extreme idx: 423 / 799 ; coord = [28.503 59.765 70.061]
Cornea idx: 335 ; coord = [32.788 73.752 68.225]
Intraconal fat idx: 438 ; coord = [27.773 57.38  70.373]
Axial length (lens -> globe): 18.6 mm
✅ Cornea detected at index 301
Extra anterior (lens anterior edge -> cornea): 1.84 mm
Axial length anterior (cornea -> globe): 20.44 mm
Extra posterior (globe -> intfat): 2.51 mm
Plotting is disabled.

subject: AEye_2022160102580.nii.gz
Lens centroid (vox): [29.7194 60.9784 69.5108]
Globe centroid (vox): [28.5472 52.9141 68.9099]
Lens extreme idx: 406 / 799 ; coord = [29.936 62.467 69.622]
Globe posterior extreme idx: 525 / 799 ; coord = [27.186 43.552 68.212]
Cornea idx: 389 ; coord = [30.329 65.169 69.823]
Intraconal fat idx: 538 ; coord = [26.886 41.486 68.058]
Axial length (lens -> globe): 19.17 mm
✅ Cornea detected at index 389
Extra anterior (lens anterior edge -> cornea): 2.74 mm
Axial length anterior (cornea -> globe): 21.9 mm
Extra posterior (globe -> intfat): 2.09 mm
Plotting is disabled.

subject: AEye_2022160102584.nii.gz
Missing lens or globe in 3D -> outlier

subject: AEye_2022160102586.nii.gz
Lens centroid (vox): [23.4793 62.2314 81.6033]
Globe centroid (vox): [25.0595 54.3936 83.5366]
Lens extreme idx: 400 / 799 ; coord = [23.24  63.421 81.31 ]
Globe posterior extreme idx: 512 / 799 ; coord = [26.829 45.618 85.701]
Cornea idx: 382 ; coord = [22.663 66.282 80.604]
Intraconal fat idx: 533 ; coord = [27.502 42.28  86.525]
Axial length (lens -> globe): 18.68 mm
✅ Cornea detected at index 382
Extra anterior (lens anterior edge -> cornea): 3.0 mm
Axial length anterior (cornea -> globe): 21.69 mm
Extra posterior (globe -> intfat): 3.5 mm
Plotting is disabled.

subject: AEye_2022160102588.nii.gz
Lens centroid (vox): [34.887  63.5304 65.9913]
Globe centroid (vox): [33.451  56.1652 67.7412]
Lens extreme idx: 387 / 799 ; coord = [35.268 65.487 65.526]
Globe posterior extreme idx: 500 / 799 ; coord = [31.767 47.526 69.794]
Cornea idx: 373 ; coord = [35.702 67.712 64.998]
Intraconal fat idx: 526 ; coord = [30.961 43.393 70.776]
Axial length (lens -> globe): 18.79 mm
✅ Cornea detected at index 373
Extra anterior (lens anterior edge -> cornea): 2.33 mm
Axial length anterior (cornea -> globe): 21.12 mm
Extra posterior (globe -> intfat): 4.32 mm
Plotting is disabled.

subject: AEye_2022160102589.nii.gz
Lens centroid (vox): [33.7257 65.9292 66.8761]
Globe centroid (vox): [32.7252 57.1214 67.3245]
Lens extreme idx: 375 / 799 ; coord = [33.892 67.394 66.802]
Globe posterior extreme idx: 506 / 799 ; coord = [31.527 46.572 67.861]
Cornea idx: 354 ; coord = [34.271 70.732 66.632]
Intraconal fat idx: 520 ; coord = [31.274 44.347 67.975]
Axial length (lens -> globe): 20.98 mm
✅ Cornea detected at index 354
Extra anterior (lens anterior edge -> cornea): 3.36 mm
Axial length anterior (cornea -> globe): 24.35 mm
Extra posterior (globe -> intfat): 2.24 mm
Plotting is disabled.

subject: AEye_2022160102590.nii.gz
Missing lens or globe in 3D -> outlier

subject: AEye_2022160102596.nii.gz
Lens centroid (vox): [36.6593 63.7259 77.6296]
Globe centroid (vox): [36.1007 55.698  78.5873]
Lens extreme idx: 387 / 799 ; coord = [36.782 65.487 77.42 ]
Globe posterior extreme idx: 506 / 799 ; coord = [35.466 46.572 79.676]
Cornea idx: 370 ; coord = [36.97  68.189 77.097]
Intraconal fat idx: 532 ; coord = [35.178 42.439 80.169]
Axial length (lens -> globe): 19.09 mm
✅ Cornea detected at index 370
Extra anterior (lens anterior edge -> cornea): 2.73 mm
Axial length anterior (cornea -> globe): 21.82 mm
Extra posterior (globe -> intfat): 4.17 mm
Plotting is disabled.

subject: AEye_2022160102597.nii.gz
Lens centroid (vox): [33.2832 58.0177 85.9735]
Globe centroid (vox): [33.3631 49.7069 86.7139]
Lens extreme idx: 425 / 799 ; coord = [33.269 59.447 85.846]
Globe posterior extreme idx: 544 / 799 ; coord = [33.451 40.532 87.531]
Cornea idx: 404 ; coord = [33.237 62.785 85.549]
Intraconal fat idx: 557 ; coord = [33.471 38.466 87.715]
Axial length (lens -> globe): 18.99 mm
✅ Cornea detected at index 404
Extra anterior (lens anterior edge -> cornea): 3.35 mm
Axial length anterior (cornea -> globe): 22.34 mm
Extra posterior (globe -> intfat): 2.07 mm
Plotting is disabled.

subject: AEye_2022160102598.nii.gz
Lens centroid (vox): [29.0645 59.3548 83.7581]
Globe centroid (vox): [26.342  53.0124 84.9763]
No lens/globe intersection -> outlier

subject: AEye_2022160102601.nii.gz
Lens centroid (vox): [37.8925 65.5161 75.5376]
Globe centroid (vox): [36.3372 56.9175 77.4757]
Lens extreme idx: 375 / 799 ; coord = [38.232 67.394 75.114]
Globe posterior extreme idx: 500 / 799 ; coord = [34.639 47.526 79.593]
Cornea idx: 361 ; coord = [38.635 69.62  74.613]
Intraconal fat idx: 526 ; coord = [33.891 43.393 80.524]
Axial length (lens -> globe): 20.68 mm
✅ Cornea detected at index 361
Extra anterior (lens anterior edge -> cornea): 2.32 mm
Axial length anterior (cornea -> globe): 23.0 mm
Extra posterior (globe -> intfat): 4.3 mm
Plotting is disabled.

subject: AEye_2022160102602.nii.gz
Lens centroid (vox): [28.0222 73.0333 66.7889]
Globe centroid (vox): [27.7382 63.9797 65.5284]
Lens extreme idx: 331 / 799 ; coord = [28.065 74.388 66.977]
Globe posterior extreme idx: 468 / 799 ; coord = [27.382 52.612 63.946]
Cornea idx: 313 ; coord = [28.154 77.249 67.376]
Intraconal fat idx: 501 ; coord = [27.217 47.367 63.215]
Axial length (lens -> globe): 22.0 mm
✅ Cornea detected at index 313
Extra anterior (lens anterior edge -> cornea): 2.89 mm
Axial length anterior (cornea -> globe): 24.89 mm
Extra posterior (globe -> intfat): 5.3 mm
Plotting is disabled.

subject: AEye_2022160102603.nii.gz
Lens centroid (vox): [31.602  62.7245 56.5612]
Globe centroid (vox): [30.1177 55.036  58.9707]
Lens extreme idx: 394 / 799 ; coord = [31.921 64.374 56.044]
Globe posterior extreme idx: 506 / 799 ; coord = [28.484 46.572 61.623]
Cornea idx: 411 ; coord = [31.399 61.672 56.891]
Intraconal fat idx: 520 ; coord = [28.054 44.347 62.321]
Axial length (lens -> globe): 18.97 mm
✅ Cornea detected at index 382
Extra anterior (lens anterior edge -> cornea): 2.03 mm
Axial length anterior (cornea -> globe): 21.0 mm
Extra posterior (globe -> intfat): 2.37 mm
Plotting is disabled.

subject: AEye_2022160102605.nii.gz
Lens centroid (vox): [33.3471 67.0165 65.876 ]
Globe centroid (vox): [30.7044 58.759  67.0191]
Lens extreme idx: 369 / 799 ; coord = [33.773 68.348 65.692]
Globe posterior extreme idx: 487 / 799 ; coord = [27.771 49.592 68.288]
Cornea idx: 351 ; coord = [34.689 71.209 65.296]
Intraconal fat idx: 543 ; coord = [24.922 40.691 69.52 ]
Axial length (lens -> globe): 19.86 mm
✅ Cornea detected at index 351
Extra anterior (lens anterior edge -> cornea): 3.03 mm
Axial length anterior (cornea -> globe): 22.89 mm
Extra posterior (globe -> intfat): 9.43 mm
Plotting is disabled.

subject: AEye_2022160102606.nii.gz
Lens centroid (vox): [29.6222 66.9111 71.9407]
Globe centroid (vox): [29.08   58.0234 73.5893]
Lens extreme idx: 369 / 799 ; coord = [29.71  68.348 71.674]
Globe posterior extreme idx: 498 / 799 ; coord = [28.459 47.844 75.478]
Cornea idx: 348 ; coord = [29.914 71.686 71.055]
Intraconal fat idx: 520 ; coord = [28.246 44.347 76.126]
Axial length (lens -> globe): 20.89 mm
✅ Cornea detected at index 348
Extra anterior (lens anterior edge -> cornea): 3.4 mm
Axial length anterior (cornea -> globe): 24.29 mm
Extra posterior (globe -> intfat): 3.56 mm
Plotting is disabled.

subject: AEye_2022160102609.nii.gz
Lens centroid (vox): [29.6667 70.     68.1111]
Globe centroid (vox): [29.8374 60.6936 66.5977]
Lens extreme idx: 356 / 799 ; coord = [29.659 70.414 68.178]
Globe posterior extreme idx: 481 / 799 ; coord = [30.024 50.546 64.947]
Cornea idx: 357 ; coord = [29.662 70.255 68.153]
Intraconal fat idx: 494 ; coord = [30.061 48.479 64.611]
Axial length (lens -> globe): 20.13 mm
✅ Cornea detected at index 332
Extra anterior (lens anterior edge -> cornea): 3.87 mm
Axial length anterior (cornea -> globe): 24.0 mm
Extra posterior (globe -> intfat): 2.09 mm
Plotting is disabled.

subject: AEye_2022160102612.nii.gz
Lens centroid (vox): [27.8776 55.9796 69.5714]
Globe centroid (vox): [24.7879 48.6968 71.393 ]
Lens extreme idx: 444 / 799 ; coord = [28.067 56.427 69.46 ]
Globe posterior extreme idx: 550 / 799 ; coord = [20.92  39.578 73.674]
Cornea idx: 451 ; coord = [27.595 55.314 69.738]
Intraconal fat idx: 571 ; coord = [19.503 36.24  74.509]
Axial length (lens -> globe): 18.78 mm
❌ Cornea not found before lens anterior edge -> outlier
Skipping extra anterior computation (no valid cornea).
Skipping anterior axial length (no valid cornea or missing globe_ext_idx).
Extra posterior (globe -> intfat): 3.72 mm
Plotting is disabled.

subject: AEye_2022160102613.nii.gz
Lens centroid (vox): [28.1009 70.3394 54.0734]
Globe centroid (vox): [26.2243 63.6109 57.5163]
Lens extreme idx: 350 / 799 ; coord = [28.388 71.368 53.547]
Globe posterior extreme idx: 449 / 799 ; coord = [23.999 55.632 61.599]
Cornea idx: 366 ; coord = [27.678 68.825 54.848]
Intraconal fat idx: 469 ; coord = [23.112 52.453 63.226]
Axial length (lens -> globe): 18.21 mm
✅ Cornea detected at index 335
Extra anterior (lens anterior edge -> cornea): 2.76 mm
Axial length anterior (cornea -> globe): 20.97 mm
Extra posterior (globe -> intfat): 3.68 mm
Plotting is disabled.

subject: AEye_2022160102615.nii.gz
Lens centroid (vox): [21.875  65.8984 58.7188]
Globe centroid (vox): [22.054  57.4943 60.5285]
Lens extreme idx: 375 / 799 ; coord = [21.843 67.394 58.397]
Globe posterior extreme idx: 500 / 799 ; coord = [22.266 47.526 62.675]
Cornea idx: 357 ; coord = [21.782 70.255 57.781]
Intraconal fat idx: 520 ; coord = [22.334 44.347 63.36 ]
Axial length (lens -> globe): 20.33 mm
✅ Cornea detected at index 357
Extra anterior (lens anterior edge -> cornea): 2.93 mm
Axial length anterior (cornea -> globe): 23.26 mm
Extra posterior (globe -> intfat): 3.25 mm
Plotting is disabled.

subject: AEye_2022160102618.nii.gz
Lens centroid (vox): [44.0873 58.9921 77.373 ]
Globe centroid (vox): [42.4993 51.8936 80.6673]
Lens extreme idx: 419 / 799 ; coord = [44.402 60.401 76.719]
Globe posterior extreme idx: 525 / 799 ; coord = [40.633 43.552 84.538]
Cornea idx: 402 ; coord = [45.007 63.103 75.465]
Intraconal fat idx: 551 ; coord = [39.709 39.419 86.456]
Axial length (lens -> globe): 18.95 mm
✅ Cornea detected at index 402
Extra anterior (lens anterior edge -> cornea): 3.04 mm
Axial length anterior (cornea -> globe): 21.99 mm
Extra posterior (globe -> intfat): 4.65 mm
Plotting is disabled.

subject: AEye_2022160102621.nii.gz
Lens centroid (vox): [41.8689 65.2787 78.459 ]
Globe centroid (vox): [39.9711 56.5336 75.6854]
Lens extreme idx: 381 / 799 ; coord = [42.121 66.441 78.828]
Globe posterior extreme idx: 506 / 799 ; coord = [37.809 46.572 72.526]
Cornea idx: 366 ; coord = [42.638 68.825 79.584]
Intraconal fat idx: 513 ; coord = [37.568 45.459 72.173]
Axial length (lens -> globe): 21.29 mm
✅ Cornea detected at index 366
Extra anterior (lens anterior edge -> cornea): 2.55 mm
Axial length anterior (cornea -> globe): 23.84 mm
Extra posterior (globe -> intfat): 1.19 mm
Plotting is disabled.

subject: AEye_2022160102625.nii.gz
Lens centroid (vox): [38.04  62.832 78.056]
Globe centroid (vox): [37.221  54.5501 79.8811]
Lens extreme idx: 394 / 799 ; coord = [38.193 64.374 77.716]
Globe posterior extreme idx: 512 / 799 ; coord = [36.338 45.618 81.849]
Cornea idx: 377 ; coord = [38.46  67.076 77.121]
Intraconal fat idx: 526 ; coord = [36.118 43.393 82.34 ]
Axial length (lens -> globe): 19.3 mm
✅ Cornea detected at index 377
Extra anterior (lens anterior edge -> cornea): 2.78 mm
Axial length anterior (cornea -> globe): 22.08 mm
Extra posterior (globe -> intfat): 2.29 mm
Plotting is disabled.

subject: AEye_2022160102628.nii.gz
Lens centroid (vox): [28.7191 65.0112 85.3371]
Globe centroid (vox): [27.7338 56.593  84.2248]
Lens extreme idx: 381 / 799 ; coord = [28.886 66.441 85.526]
Globe posterior extreme idx: 512 / 799 ; coord = [26.449 45.618 82.775]
Cornea idx: 364 ; coord = [29.203 69.143 85.883]
Intraconal fat idx: 532 ; coord = [26.077 42.439 82.355]
Axial length (lens -> globe): 21.14 mm
✅ Cornea detected at index 364
Extra anterior (lens anterior edge -> cornea): 2.74 mm
Axial length anterior (cornea -> globe): 23.89 mm
Extra posterior (globe -> intfat): 3.23 mm
Plotting is disabled.

subject: AEye_2022160102634.nii.gz
Lens centroid (vox): [31.1129 62.0403 78.8226]
Globe centroid (vox): [30.261  54.5541 80.8072]
Lens extreme idx: 400 / 799 ; coord = [31.27  63.421 78.457]
Globe posterior extreme idx: 512 / 799 ; coord = [29.244 45.618 83.176]
Cornea idx: 395 ; coord = [31.36  64.215 78.246]
Intraconal fat idx: 520 ; coord = [29.099 44.347 83.513]
Axial length (lens -> globe): 18.53 mm
✅ Cornea detected at index 395
Extra anterior (lens anterior edge -> cornea): 0.83 mm
Axial length anterior (cornea -> globe): 19.36 mm
Extra posterior (globe -> intfat): 1.32 mm
Plotting is disabled.

subject: AEye_2022160102635.nii.gz
Lens centroid (vox): [26.8779 65.542  84.4656]
Globe centroid (vox): [27.983  56.8229 86.312 ]
Lens extreme idx: 375 / 799 ; coord = [26.643 67.394 84.073]
Globe posterior extreme idx: 500 / 799 ; coord = [29.162 47.526 88.281]
Cornea idx: 357 ; coord = [26.28  70.255 83.468]
Intraconal fat idx: 520 ; coord = [29.564 44.347 88.954]
Axial length (lens -> globe): 20.46 mm
✅ Cornea detected at index 357
Extra anterior (lens anterior edge -> cornea): 2.95 mm
Axial length anterior (cornea -> globe): 23.41 mm
Extra posterior (globe -> intfat): 3.27 mm
Plotting is disabled.

subject: AEye_2022160102638.nii.gz
Lens centroid (vox): [27.808 64.64  73.448]
Globe centroid (vox): [27.7184 56.719  73.6272]
Lens extreme idx: 381 / 799 ; coord = [27.828 66.441 73.407]
Globe posterior extreme idx: 506 / 799 ; coord = [27.604 46.572 73.857]
Cornea idx: 360 ; coord = [27.866 69.778 73.332]
Intraconal fat idx: 520 ; coord = [27.578 44.347 73.907]
Axial length (lens -> globe): 19.87 mm
✅ Cornea detected at index 360
Extra anterior (lens anterior edge -> cornea): 3.34 mm
Axial length anterior (cornea -> globe): 23.21 mm
Extra posterior (globe -> intfat): 2.23 mm
Plotting is disabled.

subject: AEye_2022160102639.nii.gz
Lens centroid (vox): [35.0217 71.5109 71.087 ]
Globe centroid (vox): [33.7191 63.3043 73.5295]
Lens extreme idx: 337 / 799 ; coord = [35.327 73.434 70.514]
Globe posterior extreme idx: 462 / 799 ; coord = [32.173 53.566 76.428]
Cornea idx: 325 ; coord = [35.63  75.342 69.947]
Intraconal fat idx: 488 ; coord = [31.517 49.433 77.658]
Axial length (lens -> globe): 20.97 mm
✅ Cornea detected at index 325
Extra anterior (lens anterior edge -> cornea): 2.01 mm
Axial length anterior (cornea -> globe): 22.98 mm
Extra posterior (globe -> intfat): 4.36 mm
Plotting is disabled.

subject: AEye_2022160102642.nii.gz
Lens centroid (vox): [42.18 57.4  83.68]
Globe centroid (vox): [40.6483 49.1458 85.118 ]
Lens extreme idx: 425 / 799 ; coord = [42.56  59.447 83.323]
Globe posterior extreme idx: 550 / 799 ; coord = [38.873 39.578 86.785]
Cornea idx: 410 ; coord = [43.002 61.831 82.908]
Intraconal fat idx: 557 ; coord = [38.666 38.466 86.979]
Axial length (lens -> globe): 20.5 mm
✅ Cornea detected at index 410
Extra anterior (lens anterior edge -> cornea): 2.46 mm
Axial length anterior (cornea -> globe): 22.96 mm
Extra posterior (globe -> intfat): 1.15 mm
Plotting is disabled.

subject: AEye_2022160102643.nii.gz
Lens centroid (vox): [28.9208 65.8317 86.    ]
Globe centroid (vox): [29.8307 57.3832 84.3557]
Lens extreme idx: 375 / 799 ; coord = [28.753 67.394 86.304]
Globe posterior extreme idx: 500 / 799 ; coord = [30.892 47.526 82.437]
Cornea idx: 357 ; coord = [28.444 70.255 86.861]
Intraconal fat idx: 520 ; coord = [31.235 44.347 81.818]
Axial length (lens -> globe): 20.35 mm
✅ Cornea detected at index 357
Extra anterior (lens anterior edge -> cornea): 2.93 mm
Axial length anterior (cornea -> globe): 23.29 mm
Extra posterior (globe -> intfat): 3.26 mm
Plotting is disabled.

subject: AEye_2022160102644.nii.gz
Lens centroid (vox): [26.6182 74.1727 65.8545]
Globe centroid (vox): [25.3764 67.4659 68.9114]
Lens extreme idx: 325 / 799 ; coord = [26.835 75.342 65.322]
Globe posterior extreme idx: 424 / 799 ; coord = [23.921 59.606 72.494]
Cornea idx: 307 ; coord = [27.364 78.203 64.018]
Intraconal fat idx: 452 ; coord = [23.097 55.155 74.522]
Axial length (lens -> globe): 17.54 mm
✅ Cornea detected at index 307
Extra anterior (lens anterior edge -> cornea): 3.19 mm
Axial length anterior (cornea -> globe): 20.73 mm
Extra posterior (globe -> intfat): 4.96 mm
Plotting is disabled.

subject: AEye_2022160102649.nii.gz
Lens centroid (vox): [29.9851 63.0448 88.6791]
Globe centroid (vox): [30.863  54.3486 88.7881]
Lens extreme idx: 387 / 799 ; coord = [29.739 65.487 88.648]
Globe posterior extreme idx: 519 / 799 ; coord = [31.857 44.506 88.912]
Cornea idx: 370 ; coord = [29.466 68.189 88.615]
Intraconal fat idx: 532 ; coord = [32.065 42.439 88.937]
Axial length (lens -> globe): 21.09 mm
✅ Cornea detected at index 370
Extra anterior (lens anterior edge -> cornea): 2.72 mm
Axial length anterior (cornea -> globe): 23.81 mm
Extra posterior (globe -> intfat): 2.08 mm
Plotting is disabled.

subject: AEye_2022160102654.nii.gz
Lens centroid (vox): [26.2283 70.1732 67.4252]
Globe centroid (vox): [25.6568 62.189  66.5942]
Lens extreme idx: 350 / 799 ; coord = [26.314 71.368 67.55 ]
Globe posterior extreme idx: 468 / 799 ; coord = [24.971 52.612 65.597]
Cornea idx: 367 ; coord = [26.12  68.666 67.268]
Intraconal fat idx: 482 ; coord = [24.812 50.387 65.366]
Axial length (lens -> globe): 18.91 mm
✅ Cornea detected at index 345
Extra anterior (lens anterior edge -> cornea): 0.8 mm
Axial length anterior (cornea -> globe): 19.71 mm
Extra posterior (globe -> intfat): 2.24 mm
Plotting is disabled.

subject: AEye_2022160102656.nii.gz
Lens centroid (vox): [29.0259 62.9224 85.681 ]
Globe centroid (vox): [29.8977 55.8264 85.8197]
Lens extreme idx: 394 / 799 ; coord = [28.847 64.374 85.653]
Globe posterior extreme idx: 500 / 799 ; coord = [30.918 47.526 85.982]
Cornea idx: 389 ; coord = [28.75  65.169 85.637]
Intraconal fat idx: 526 ; coord = [31.425 43.393 86.063]
Axial length (lens -> globe): 16.98 mm
✅ Cornea detected at index 389
Extra anterior (lens anterior edge -> cornea): 0.8 mm
Axial length anterior (cornea -> globe): 17.78 mm
Extra posterior (globe -> intfat): 4.16 mm
Plotting is disabled.

subject: AEye_2022160102660.nii.gz
Lens centroid (vox): [32.314  61.719  80.5207]
Globe centroid (vox): [32.0768 53.6428 79.8377]
Lens extreme idx: 400 / 799 ; coord = [32.364 63.421 80.665]
Globe posterior extreme idx: 519 / 799 ; coord = [31.808 44.506 79.065]
Cornea idx: 392 ; coord = [32.401 64.692 80.772]
Intraconal fat idx: 538 ; coord = [31.72  41.486 78.81 ]
Axial length (lens -> globe): 18.99 mm
✅ Cornea detected at index 392
Extra anterior (lens anterior edge -> cornea): 1.28 mm
Axial length anterior (cornea -> globe): 20.27 mm
Extra posterior (globe -> intfat): 3.03 mm
Plotting is disabled.

subject: AEye_2022160102661.nii.gz
Lens centroid (vox): [34.1081 68.0135 62.2162]
Globe centroid (vox): [33.5938 59.3892 63.7371]
Lens extreme idx: 362 / 799 ; coord = [34.194 69.461 61.961]
Globe posterior extreme idx: 487 / 799 ; coord = [33.01  49.592 65.465]
Cornea idx: 379 ; coord = [34.033 66.758 62.438]
Intraconal fat idx: 501 ; coord = [32.877 47.367 65.857]
Axial length (lens -> globe): 20.21 mm
❌ Cornea not found before lens anterior edge -> outlier
Skipping extra anterior computation (no valid cornea).
Skipping anterior axial length (no valid cornea or missing globe_ext_idx).
Extra posterior (globe -> intfat): 2.26 mm
Plotting is disabled.

subject: AEye_2022160102667.nii.gz
Lens centroid (vox): [39.9143 71.0429 70.8286]
Globe centroid (vox): [38.5779 62.9835 70.2468]
Lens extreme idx: 343 / 799 ; coord = [40.153 72.481 70.932]
Globe posterior extreme idx: 462 / 799 ; coord = [37.016 53.566 69.567]
Cornea idx: 360 ; coord = [39.705 69.778 70.737]
Intraconal fat idx: 475 ; coord = [36.674 51.499 69.418]
Axial length (lens -> globe): 19.22 mm
✅ Cornea detected at index 338
Extra anterior (lens anterior edge -> cornea): 0.81 mm
Axial length anterior (cornea -> globe): 20.03 mm
Extra posterior (globe -> intfat): 2.1 mm
Plotting is disabled.

subject: AEye_2022160102669.nii.gz
Lens centroid (vox): [29.9545 66.2045 72.9091]
Globe centroid (vox): [29.654  57.4303 74.1931]
Lens extreme idx: 375 / 799 ; coord = [29.995 67.394 72.735]
Globe posterior extreme idx: 500 / 799 ; coord = [29.315 47.526 75.642]
Cornea idx: 357 ; coord = [30.093 70.255 72.316]
Intraconal fat idx: 526 ; coord = [29.173 43.393 76.247]
Axial length (lens -> globe): 20.09 mm
✅ Cornea detected at index 357
Extra anterior (lens anterior edge -> cornea): 2.89 mm
Axial length anterior (cornea -> globe): 22.98 mm
Extra posterior (globe -> intfat): 4.18 mm
Plotting is disabled.

subject: AEye_2022160102671.nii.gz
Lens centroid (vox): [33.3196 65.4124 78.4536]
Globe centroid (vox): [30.4712 57.9723 80.0679]
Lens extreme idx: 381 / 799 ; coord = [33.713 66.441 78.231]
Globe posterior extreme idx: 487 / 799 ; coord = [27.263 49.592 81.886]
Cornea idx: 365 ; coord = [34.687 68.984 77.679]
Intraconal fat idx: 513 ; coord = [25.681 45.459 82.783]
Axial length (lens -> globe): 18.41 mm
✅ Cornea detected at index 365
Extra anterior (lens anterior edge -> cornea): 2.78 mm
Axial length anterior (cornea -> globe): 21.19 mm
Extra posterior (globe -> intfat): 4.52 mm
Plotting is disabled.

subject: AEye_2022160102673.nii.gz
Lens centroid (vox): [ 26.5     59.4167 100.5   ]
Globe centroid (vox): [25.7    51.1542 96.0616]
Lens extreme idx: 419 / 799 ; coord = [ 26.595  60.401 101.028]
Globe posterior extreme idx: 518 / 799 ; coord = [25.072 44.665 92.576]
Cornea idx: 429 ; coord = [ 26.441  58.811 100.175]
Intraconal fat idx: 526 ; coord = [24.949 43.393 91.892]
Axial length (lens -> globe): 17.93 mm
❌ Cornea not found before lens anterior edge -> outlier
Skipping extra anterior computation (no valid cornea).
Skipping anterior axial length (no valid cornea or missing globe_ext_idx).
Extra posterior (globe -> intfat): 1.45 mm
Plotting is disabled.

subject: AEye_2022160102674.nii.gz
Lens centroid (vox): [40.686  69.1322 76.2231]
Globe centroid (vox): [38.069  60.7414 77.9506]
Lens extreme idx: 356 / 799 ; coord = [41.086 70.414 75.959]
Globe posterior extreme idx: 481 / 799 ; coord = [34.889 50.546 80.05 ]
Cornea idx: 373 ; coord = [40.243 67.712 76.515]
Intraconal fat idx: 513 ; coord = [33.303 45.459 81.097]
Axial length (lens -> globe): 21.21 mm
✅ Cornea detected at index 335
Extra anterior (lens anterior edge -> cornea): 3.56 mm
Axial length anterior (cornea -> globe): 24.77 mm
Extra posterior (globe -> intfat): 5.43 mm
Plotting is disabled.

subject: AEye_2022160102675.nii.gz
Lens centroid (vox): [30.0789 62.1447 81.7368]
Globe centroid (vox): [29.7561 53.6734 81.0776]
Lens extreme idx: 400 / 799 ; coord = [30.128 63.421 81.836]
Globe posterior extreme idx: 525 / 799 ; coord = [29.37  43.552 80.29 ]
Cornea idx: 401 ; coord = [30.122 63.262 81.824]
Intraconal fat idx: 538 ; coord = [29.292 41.486 80.129]
Axial length (lens -> globe): 19.94 mm
✅ Cornea detected at index 399
Extra anterior (lens anterior edge -> cornea): 0.16 mm
Axial length anterior (cornea -> globe): 20.1 mm
Extra posterior (globe -> intfat): 2.07 mm
Plotting is disabled.

subject: AEye_2022160102678.nii.gz
Missing lens or globe in 3D -> outlier

subject: AEye_2022160102683.nii.gz
Lens centroid (vox): [24.1728 65.7531 65.1481]
Globe centroid (vox): [24.1153 58.546  69.6709]
Lens extreme idx: 375 / 799 ; coord = [24.186 67.394 64.118]
Globe posterior extreme idx: 481 / 799 ; coord = [24.051 50.546 74.691]
Cornea idx: 373 ; coord = [24.188 67.712 63.919]
Intraconal fat idx: 494 ; coord = [24.035 48.479 75.988]
Axial length (lens -> globe): 19.89 mm
✅ Cornea detected at index 373
Extra anterior (lens anterior edge -> cornea): 0.38 mm
Axial length anterior (cornea -> globe): 20.27 mm
Extra posterior (globe -> intfat): 2.44 mm
Plotting is disabled.

subject: AEye_2022160102688.nii.gz
Lens centroid (vox): [27.188  73.7179 67.1111]
Globe centroid (vox): [26.8581 65.5383 66.3222]
Lens extreme idx: 325 / 799 ; coord = [27.254 75.342 67.268]
Globe posterior extreme idx: 443 / 799 ; coord = [26.497 56.586 65.459]
Cornea idx: 347 ; coord = [27.112 71.845 66.93 ]
Intraconal fat idx: 463 ; coord = [26.369 53.407 65.152]
Axial length (lens -> globe): 18.86 mm
❌ Cornea not found before lens anterior edge -> outlier
Skipping extra anterior computation (no valid cornea).
Skipping anterior axial length (no valid cornea or missing globe_ext_idx).
Extra posterior (globe -> intfat): 3.2 mm
Plotting is disabled.

subject: AEye_2022160102690.nii.gz
Lens centroid (vox): [30.3165 75.9873 80.0127]
Globe centroid (vox): [31.0509 67.8261 79.9003]
Lens extreme idx: 312 / 799 ; coord = [30.189 77.408 80.032]
Globe posterior extreme idx: 430 / 799 ; coord = [31.877 58.652 79.774]
Cornea idx: 294 ; coord = [29.931 80.269 80.072]
Intraconal fat idx: 450 ; coord = [32.163 55.473 79.73 ]
Axial length (lens -> globe): 18.83 mm
✅ Cornea detected at index 294
Extra anterior (lens anterior edge -> cornea): 2.87 mm
Axial length anterior (cornea -> globe): 21.71 mm
Extra posterior (globe -> intfat): 3.19 mm
Plotting is disabled.

subject: AEye_2022160102692.nii.gz
Lens centroid (vox): [27.3708 62.1236 81.7303]
Globe centroid (vox): [26.6974 53.97   82.2022]
Lens extreme idx: 400 / 799 ; coord = [27.478 63.421 81.655]
Globe posterior extreme idx: 519 / 799 ; coord = [25.916 44.506 82.75 ]
Cornea idx: 417 ; coord = [27.255 60.718 81.812]
Intraconal fat idx: 526 ; coord = [25.824 43.393 82.814]
Axial length (lens -> globe): 19.01 mm
✅ Cornea detected at index 395
Extra anterior (lens anterior edge -> cornea): 0.8 mm
Axial length anterior (cornea -> globe): 19.81 mm
Extra posterior (globe -> intfat): 1.12 mm
Plotting is disabled.

subject: AEye_2022160102696.nii.gz
Lens centroid (vox): [37.3976 67.2169 65.759 ]
Globe centroid (vox): [35.8073 59.5202 66.2732]
Lens extreme idx: 369 / 799 ; coord = [37.631 68.348 65.683]
Globe posterior extreme idx: 481 / 799 ; coord = [33.953 50.546 66.873]
Cornea idx: 354 ; coord = [38.124 70.732 65.524]
Intraconal fat idx: 495 ; coord = [33.493 48.32  67.021]
Axial length (lens -> globe): 18.22 mm
✅ Cornea detected at index 354
Extra anterior (lens anterior edge -> cornea): 2.44 mm
Axial length anterior (cornea -> globe): 20.66 mm
Extra posterior (globe -> intfat): 2.28 mm
Plotting is disabled.

subject: AEye_2022160102697.nii.gz
Missing lens or globe in 3D -> outlier

subject: AEye_2022160102700.nii.gz
Lens centroid (vox): [34.9333 64.0952 83.2667]
Globe centroid (vox): [33.3553 55.4143 81.9417]
Lens extreme idx: 387 / 799 ; coord = [35.186 65.487 83.479]
Globe posterior extreme idx: 512 / 799 ; coord = [31.575 45.618 80.447]
Cornea idx: 366 ; coord = [35.793 68.825 83.989]
Intraconal fat idx: 520 ; coord = [31.343 44.347 80.253]
Axial length (lens -> globe): 20.42 mm
✅ Cornea detected at index 366
Extra anterior (lens anterior edge -> cornea): 3.43 mm
Axial length anterior (cornea -> globe): 23.85 mm
Extra posterior (globe -> intfat): 1.31 mm
Plotting is disabled.

subject: AEye_2022160102703.nii.gz
Lens centroid (vox): [30.7843 61.049  80.1765]
Globe centroid (vox): [29.9156 52.8479 82.5297]
Lens extreme idx: 406 / 799 ; coord = [30.934 62.467 79.77 ]
Globe posterior extreme idx: 525 / 799 ; coord = [28.931 43.552 85.197]
Cornea idx: 423 ; coord = [30.648 59.765 80.545]
Intraconal fat idx: 532 ; coord = [28.813 42.439 85.516]
Axial length (lens -> globe): 19.78 mm
✅ Cornea detected at index 388
Extra anterior (lens anterior edge -> cornea): 2.99 mm
Axial length anterior (cornea -> globe): 22.77 mm
Extra posterior (globe -> intfat): 1.16 mm
Plotting is disabled.

subject: AEye_2022160102705.nii.gz
Lens centroid (vox): [30.8621 57.8506 65.4253]
Globe centroid (vox): [29.5823 50.7336 68.9558]
Lens extreme idx: 425 / 799 ; coord = [31.149 59.447 64.633]
Globe posterior extreme idx: 531 / 799 ; coord = [28.119 42.598 72.992]
Cornea idx: 442 ; coord = [30.663 56.745 65.974]
Intraconal fat idx: 545 ; coord = [27.719 40.373 74.096]
Axial length (lens -> globe): 19.05 mm
❌ Cornea not found before lens anterior edge -> outlier
Skipping extra anterior computation (no valid cornea).
Skipping anterior axial length (no valid cornea or missing globe_ext_idx).
Extra posterior (globe -> intfat): 2.52 mm
Plotting is disabled.

subject: AEye_2022160102707.nii.gz
Lens centroid (vox): [33.5714 61.4643 75.7786]
Globe centroid (vox): [33.6258 52.9242 75.5153]
Lens extreme idx: 400 / 799 ; coord = [33.559 63.421 75.839]
Globe posterior extreme idx: 525 / 799 ; coord = [33.685 43.552 75.226]
Cornea idx: 389 ; coord = [33.548 65.169 75.893]
Intraconal fat idx: 557 ; coord = [33.718 38.466 75.069]
Axial length (lens -> globe): 19.88 mm
✅ Cornea detected at index 389
Extra anterior (lens anterior edge -> cornea): 1.75 mm
Axial length anterior (cornea -> globe): 21.63 mm
Extra posterior (globe -> intfat): 5.09 mm
Plotting is disabled.

subject: AEye_2022160102710.nii.gz
Lens centroid (vox): [33.5    72.7411 81.875 ]
Globe centroid (vox): [32.1925 64.5233 82.1478]
Lens extreme idx: 331 / 799 ; coord = [33.762 74.388 81.82 ]
Globe posterior extreme idx: 449 / 799 ; coord = [30.778 55.632 82.443]
Cornea idx: 313 ; coord = [34.217 77.249 81.725]
Intraconal fat idx: 469 ; coord = [30.272 52.453 82.548]
Axial length (lens -> globe): 19.0 mm
✅ Cornea detected at index 313
Extra anterior (lens anterior edge -> cornea): 2.9 mm
Axial length anterior (cornea -> globe): 21.9 mm
Extra posterior (globe -> intfat): 3.22 mm
Plotting is disabled.

subject: AEye_2022160102711.nii.gz
Lens centroid (vox): [30.404  60.9697 73.9192]
Globe centroid (vox): [29.708  53.5371 75.5682]
Lens extreme idx: 406 / 799 ; coord = [30.544 62.467 73.587]
Globe posterior extreme idx: 519 / 799 ; coord = [28.862 44.506 77.572]
Cornea idx: 407 ; coord = [30.529 62.308 73.622]
Intraconal fat idx: 526 ; coord = [28.758 43.393 77.819]
Axial length (lens -> globe): 18.47 mm
✅ Cornea detected at index 389
Extra anterior (lens anterior edge -> cornea): 2.78 mm
Axial length anterior (cornea -> globe): 21.25 mm
Extra posterior (globe -> intfat): 1.14 mm
Plotting is disabled.

subject: AEye_2022160102712.nii.gz
Lens centroid (vox): [29.9438 64.5955 85.2697]
Globe centroid (vox): [29.3416 56.1813 87.5287]
Lens extreme idx: 381 / 799 ; coord = [30.076 66.441 84.774]
Globe posterior extreme idx: 506 / 799 ; coord = [28.654 46.572 90.109]
Cornea idx: 398 ; coord = [29.882 63.738 85.5  ]
Intraconal fat idx: 532 ; coord = [28.358 42.439 91.218]
Axial length (lens -> globe): 20.62 mm
✅ Cornea detected at index 370
Extra anterior (lens anterior edge -> cornea): 1.81 mm
Axial length anterior (cornea -> globe): 22.44 mm
Extra posterior (globe -> intfat): 4.29 mm
Plotting is disabled.

subject: AEye_2022160102714.nii.gz
Lens centroid (vox): [33.9877 73.1975 76.716 ]
Globe centroid (vox): [33.1991 64.43   75.6174]
Lens extreme idx: 331 / 799 ; coord = [34.095 74.388 76.865]
Globe posterior extreme idx: 456 / 799 ; coord = [32.308 54.519 74.376]
Cornea idx: 347 ; coord = [33.866 71.845 76.547]
Intraconal fat idx: 494 ; coord = [31.764 48.479 73.619]
Axial length (lens -> globe): 20.1 mm
❌ Cornea not found before lens anterior edge -> outlier
Skipping extra anterior computation (no valid cornea).
Skipping anterior axial length (no valid cornea or missing globe_ext_idx).
Extra posterior (globe -> intfat): 6.11 mm
Plotting is disabled.

subject: AEye_2022160102720.nii.gz
Lens centroid (vox): [21.7685 71.0741 57.4537]
Globe centroid (vox): [19.9852 65.0116 61.5472]
Lens extreme idx: 343 / 799 ; coord = [22.182 72.481 56.504]
Globe posterior extreme idx: 436 / 799 ; coord = [17.834 57.698 66.485]
Cornea idx: 341 ; coord = [22.276 72.798 56.289]
Intraconal fat idx: 463 ; coord = [16.572 53.407 69.383]
Axial length (lens -> globe): 18.36 mm
✅ Cornea detected at index 341
Extra anterior (lens anterior edge -> cornea): 0.39 mm
Axial length anterior (cornea -> globe): 18.75 mm
Extra posterior (globe -> intfat): 5.33 mm
Plotting is disabled.

subject: AEye_2022160102721.nii.gz
Lens centroid (vox): [27.0957 70.2872 63.7766]
Globe centroid (vox): [28.1053 62.2633 65.5991]
Lens extreme idx: 343 / 799 ; coord = [26.82  72.481 63.278]
Globe posterior extreme idx: 462 / 799 ; coord = [29.2   53.566 67.575]
Cornea idx: 329 ; coord = [26.54  74.706 62.773]
Intraconal fat idx: 482 ; coord = [29.6   50.387 68.297]
Axial length (lens -> globe): 19.54 mm
✅ Cornea detected at index 329
Extra anterior (lens anterior edge -> cornea): 2.3 mm
Axial length anterior (cornea -> globe): 21.84 mm
Extra posterior (globe -> intfat): 3.28 mm
Plotting is disabled.
[truncated: 306,878 more chars]
