# Supplementary material for: A-eye: Automated 3D MRI segmentation and morphometric feature extraction for eye and orbit atlas construction
Source: PLoS One. 2026 Jul 2;21(7):e0352257. doi: 10.1371/journal.pone.0352257 (PMC13327317; doi:10.1371/journal.pone.0352257)
Supplement: S12 File — The zip file contains results from the study. (ZIP) [file pone.0352257.s012.zip › S12_file/results_output/similarity/labeled_ds/sim_atlas_nnunet_N43.xlsx]

## Sheet: Sheet1
labels	t_values	p_values	is_significant_fdr	d_values	confidence_intervals_low	confidence_intervals_up	effect
DSC_all	7	1.83447e-08	TRUE	-1.80654	-1.81571	-1.79737	strong
DSC_lens	7	1.83447e-08	TRUE	-1.92035	-1.92915	-1.91154	strong
DSC_globe	49	3.05893e-07	TRUE	-1.20749	-1.22021	-1.19477	strong
DSC_nerve	3	1.38504e-08	TRUE	-1.80805	-1.81499	-1.8011	strong
DSC_int_fat	223	0.0025383	TRUE	-0.60405	-0.611855	-0.596244	medium
DSC_ext_fat	161	0.000164966	TRUE	-0.687545	-0.695241	-0.679849	medium
DSC_lat_mus	54	4.20567e-07	TRUE	-0.835474	-0.843501	-0.827448	strong
DSC_med_mus	6	1.71038e-08	TRUE	-1.55803	-1.56938	-1.54668	strong
DSC_inf_mus	0	1.12016e-08	TRUE	-1.7518	-1.76214	-1.74146	strong
DSC_sup_mus	45	2.36512e-07	TRUE	-1.24585	-1.25866	-1.23304	strong
HD_all	276	0.0173707	TRUE	-0.0655264	-0.0735264	-0.0575264	low
HD_lens	127	2.9417e-05	TRUE	-0.0506513	-0.0640064	-0.0372962	low
HD_globe	67	9.4658e-07	TRUE	0.722677	0.709995	0.735358	medium
HD_nerve	233	0.00375564	TRUE	0.479857	0.472864	0.486849	low
HD_int_fat	287	0.0247078	TRUE	0.230294	0.222729	0.237858	low
HD_ext_fat	319	0.0629503	FALSE	-0.322096	-0.327992	-0.3162	low
HD_lat_mus	50	3.26095e-07	TRUE	0.628693	0.621947	0.635439	medium
HD_med_mus	14	2.98348e-08	TRUE	1.12014	1.11088	1.1294	strong
HD_inf_mus	35	1.23102e-07	TRUE	0.774851	0.764219	0.785483	medium
HD_sup_mus	261	0.0104705	TRUE	0.0431442	0.0329662	0.0533221	low
VD_all	-4.01498	0.000240313	TRUE	-1.22835	-1.23564	-1.22106	strong
VD_lens	-11.913	4.7012e-15	TRUE	-3.18584	-3.19471	-3.17697	strong
VD_globe	436	0.655039	FALSE	-0.166975	-0.173718	-0.160231	low
VD_nerve	0.829085	0.411744	FALSE	0.25035	0.243575	0.257124	low
VD_int_fat	326	0.0758949	FALSE	-0.579061	-0.585497	-0.572626	medium
VD_ext_fat	-5.32006	3.74504e-06	TRUE	-1.54811	-1.55486	-1.54136	strong
VD_lat_mus	-1.57574	0.122589	FALSE	-0.482881	-0.489714	-0.476047	low
VD_med_mus	456	0.837358	FALSE	-0.257848	-0.264209	-0.251487	low
VD_inf_mus	0.38944	0.698918	FALSE	0.127382	0.120511	0.134252	low
VD_sup_mus	1.19385	0.239236	FALSE	0.350254	0.343732	0.356775	low
