# Supplementary material for: A-eye: Automated 3D MRI segmentation and morphometric feature extraction for eye and orbit atlas construction
Source: PLoS One. 2026 Jul 2;21(7):e0352257. doi: 10.1371/journal.pone.0352257 (PMC13327317; doi:10.1371/journal.pone.0352257)
Supplement: S12 File — The zip file contains results from the study. (ZIP) [file pone.0352257.s012.zip › S12_file/results_output/similarity/labeled_ds/sim_manual_atlas_N43.csv]

Subject	DSC_all	Haus_avg_all	Volume_all	nDSC_all	DSC_lens	Haus_avg_lens	Volume_lens	nDSC_lens	DSC_globe	Haus_avg_globe	Volume_globe	nDSC_globe	DSC_nerve	Haus_avg_nerve	Volume_nerve	nDSC_nerve	DSC_int_fat	Haus_avg_int_fat	Volume_int_fat	nDSC_int_fat	DSC_ext_fat	Haus_avg_ext_fat	Volume_ext_fat	nDSC_ext_fat	DSC_lat_mus	Haus_avg_lat_mus	Volume_lat_mus	nDSC_lat_mus	DSC_med_mus	Haus_avg_med_mus	Volume_med_mus	nDSC_med_mus	DSC_inf_mus	Haus_avg_inf_mus	Volume_inf_mus	nDSC_inf_mus	DSC_sup_mus	Haus_avg_sup_mus	Volume_sup_mus	nDSC_sup_mus
0000814997	0.7344883901205917	0.36461409868363764	0.2623946609705234	0.6071089424461606	0.8284023668639052	0.16924158040057408	-0.10650887573964497	0.9023213963739232	0.9397615782255512	0.06253214099108881	0.048317333052009706	0.7319882916204722	0.7396061269146609	0.49411035621864086	0.38074398249452956	0.7182812049805319	0.7060735924338702	0.42549778146635675	0.28520762524013593	0.365965147774783	0.6118710874101554	0.7675839331656802	0.04173429167632738	0.16998857742774098	0.6822429906542056	0.29274736163924964	0.5186915887850467	0.6660779435303593	0.814317673378076	0.19137778913519132	0.23415361670395227	0.7733036965331918	0.7374681393372983	0.28132788317488355	0.453695836873407	0.7188185322778361	0.5506519558676027	0.5971080619610736	0.5055165496489469	0.41723569149660783
0000814999	0.7228829121371243	0.3841880881054054	0.2996953094307493	0.6387326693108412	0.7931034482758621	0.206456534943179	-0.22988505747126436	0.9110540470021106	0.8962393162393162	0.12486488109782261	0.18461538461538463	0.8232381491315892	0.78419452887538	0.22700052904718718	0.1762917933130699	0.7451688967180221	0.6356733715199147	0.5336490591091997	0.6119621686426002	0.47497002792542997	0.6519629466254963	0.836648747661581	0.031230701367445962	0.19768983720335373	0.6171875	0.3749092501653559	0.6015625	0.6001261043262761	0.7890818858560794	0.22857177032995535	0.3076923076923077	0.7594796832769054	0.7831398900427612	0.22003884546548758	0.37018937080024433	0.7652975884497414	0.555363321799308	0.7055531751288802	0.643598615916955	0.4715696897641424
0000815173	0.7217813805094988	0.3867300950081361	0.1690129824669429	0.6064964989534505	0.6169154228855722	0.45810512031745027	-0.44776119402985076	0.8084266115278819	0.8924401913875598	0.12584177388947138	0.17722488038277512	0.7797351520570425	0.7119565217391304	0.352924924844049	0.21195652173913043	0.6368999087180522	0.7248351173099794	0.3665016768897911	0.3993945291382852	0.4645256289170993	0.5896629213483146	0.7660903841148731	0.40224719101123596	0.23663215797147855	0.7677852348993288	0.31284025289249584	0.11006711409395974	0.6931486020870846	0.750499001996008	0.32758215550734116	0.14570858283433133	0.6362758172979351	0.749047359825803	0.2917040365921131	0.2732716385410996	0.6741117426693626	0.6928906531937928	0.4789805300256399	0.2490075784915193	0.528712869335117
0000815262	0.7303540235764115	0.41664094036549676	0.10593881030426334	0.6605860102459917	0.7549019607843137	0.23639240008567752	-0.37254901960784315	0.9100721503944524	0.9171830985915492	0.08457803792969815	0.1472300469483568	0.8630315359313643	0.7211703958691911	0.42914802536833274	-0.2134251290877797	0.680336002603021	0.6428928511914681	0.8324382460785349	0.6075654057657057	0.5188131582658138	0.5711066599899849	0.7912965214289298	0.06359539308963445	0.19776208594568181	0.7774140752864158	0.28791367088899084	-0.07855973813420622	0.7311355257527488	0.7661016949152543	0.36235886689327523	0.08271186440677966	0.7024193128092577	0.7449768160741885	0.34112169168709056	0.22256568778979907	0.7036298541075449	0.6774386594853381	0.38452100292894087	0.4943147815679234	0.6380744664040409
2022160100011	0.7271287002367548	0.3857954807483903	0.10485333491544575	0.56131360887542	0.6234817813765182	0.4243507854589389	-0.5748987854251012	0.7956392032280053	0.9239531525750041	0.0828966091292545	0.09016524947858175	0.6627948157937769	0.7403708987161198	0.42446000453744903	0.15691868758915833	0.6268322142818104	0.729182879377432	0.3458634368723867	0.27704280155642025	0.3467961277822116	0.6485333333333333	0.7276706896247328	-0.15395555555555557	0.12287601660586409	0.696078431372549	0.3575715740619285	0.24509803921568626	0.6019155398483245	0.8446969696969697	0.18250337450013532	0.255050505050505	0.8158578336934441	0.7286063569682151	0.2776585647463665	0.4580277098614507	0.6991027891344919	0.609254498714653	0.6491842878043199	0.19023136246786632	0.38000793951085166
2022160100020	0.754370282476477	0.3689291307719568	0.030963255234519968	0.5585680953874264	0.5663716814159292	0.6301293367314168	-0.2831858407079646	0.695233408315553	0.9277396467957123	0.07527181807171786	0.07912392997609316	0.6637836209869372	0.7404782993799823	0.3689876519141207	0.18600531443755536	0.669873564838396	0.749519692603266	0.32102961719628365	0.24591738712776176	0.3660194212863187	0.6685135651509362	0.7349035044219125	0.0554069545280856	0.1713224007140668	0.7688913403199118	0.25950617590289526	-0.14230557087699944	0.5840033204515368	0.821963394342762	0.21686917672429165	-0.04547975596228508	0.6711388723842235	0.7958549222797927	0.4315312789685606	0.049740932642487044	0.6436982101248208	0.7499999999999999	0.28213361701641215	0.13344594594594594	0.5620400393849837
2022160100071	0.728056477041529	0.38804842320489163	0.04629033080587486	0.5375477212628307	0.45685279187817257	0.6280079018792802	-0.4365482233502538	0.623010338096561	0.9169492999391251	0.10050919592111163	0.009218192886337942	0.492502327199945	0.7567195037904894	0.3404180737240601	0.18883528600964852	0.6545702263854494	0.6944033165531537	0.46707542780094163	0.4643174415161386	0.4431145846482546	0.6279702092445915	0.772856313980827	0.13878709067265635	0.1765275237671592	0.7713365539452497	0.3057564159459306	0.0322061191626409	0.6677652825249034	0.7838452787258248	0.28748946573147205	-0.006825938566552901	0.6194417479836901	0.8197831978319784	0.21186172722281058	-0.06504065040650407	0.6890462197773197	0.7246481414651751	0.3784612866375906	0.09166365932876218	0.4719512409821937
2022160100120	0.7285010646983872	0.40172429409032445	0.06375559313818717	0.48167780713119807	0.7753303964757708	0.21111647228788186	-0.2907488986784141	0.8807401313782837	0.9088307096556949	0.11617883881374994	-0.08334034851418469	0.38862014861447713	0.7190250507786053	0.33672689908151093	0.2938388625592417	0.6305984598055621	0.7578767123287671	0.37505879549528154	0.030136986301369864	0.22357717109847072	0.619648906683092	0.7982242250918964	0.02525408068986757	0.1163794301649102	0.7563232572486119	0.316449525055936	0.13695249845774213	0.6359073495215694	0.7034745359352689	0.40340048928427197	0.17991432651118516	0.5293625562275114	0.7367292225201072	0.3520782830479374	0.07613941018766757	0.5731151449578114	0.5792707906595658	0.7062851186544532	0.20565342072920934	0.356799872412187
2022160100247	0.6687942384799628	0.531380931209887	0.25262717427661535	0.5012385176071925	0.484304932735426	0.8104823204389647	-0.18834080717488788	0.5887777293768377	0.9212435233160622	0.10999121367195552	-0.052109548482605475	0.38159305327170134	0.6370967741935484	0.4897031083372472	0.4032258064516129	0.5694810315147275	0.6598153631771468	0.42526957646520547	0.46925622713812926	0.38079593390616423	0.5823269513991164	0.881928102556029	0.3699558173784978	0.20409073242147047	0.7123595505617978	0.3687713371527209	0.2876404494382023	0.6596742892810727	0.6951124903025602	0.41918173656015145	0.16912335143522111	0.5747604785883564	0.7822514379622022	0.2598151424645704	0.1199671322925226	0.690904520791438	0.5446371226718048	1.0172858432421392	0.6949261400128453	0.461068889312965
2022160100265	0.6658866901213837	0.5711158682553821	0.07194166833693588	0.46392696875710016	0.25806451612903225	1.5115046249350654	-0.6021505376344086	0.4237112821030833	0.916265458321533	0.09868630934571973	0.017181157368073255	0.5231178311629329	0.6759002770083103	0.5127096202927667	0.0997229916897507	0.5346127482024068	0.7406905890318213	0.3828756775502037	0.22432859399684044	0.3152427029438755	0.5765925176946411	1.0225966432486269	0.30990899898887764	0.1763461052730574	0.7804214819850442	0.27245529819469166	0.11012916383412645	0.6703065829841317	0.7515492957746478	0.31990458518071585	0.1611267605633803	0.6124124713205661	0.6346528228423103	0.5970818986671989	0.13108371187540557	0.47880019940543467	0.6588432523051132	0.42222815688345017	0.1961441743503772	0.44079279541841254
2022160100273	0.6945804157960561	0.46274337479200395	0.1415963468506731	0.5230335234293066	0.6745562130177515	0.362279884574826	-0.27218934911242604	0.7980704221126305	0.9321056359405039	0.07232055571749751	0.06698370939997976	0.6713772289043903	0.5318918918918919	0.7459008269512164	0.3567567567567568	0.43882092433537484	0.671486510315641	0.40478935143062417	0.3311585258331864	0.31213491578552777	0.6243127672571778	0.7308886917545754	0.36346976175931583	0.23780563593664247	0.6132478632478632	0.4455567611422372	0.20085470085470086	0.5152748784791468	0.805040770941438	0.26220573104050976	0.06375092661230541	0.6850079851837935	0.7816666666666666	0.2968445259562086	0.08	0.6724099968997234	0.6169154228855722	0.8439040445603401	0.08358208955223881	0.3763997232265315
2022160100287	0.7257301232687375	0.45129926991006464	0.03291185214229596	0.4940027229826187	0.7677725118483413	0.20373205141118386	-0.4265402843601896	0.907434321575516	0.890745844075029	0.1506525870309376	0.08765223575428926	0.5245230114031665	0.7405913978494625	0.32339171488276663	0.06451612903225806	0.6110287906801465	0.7401818533565486	0.3883782723960827	0.2093248210485587	0.28390492726509803	0.6096569970707739	1.0793406476881113	0.2655201738637437	0.15999794877748502	0.7545454545454545	0.3098499193513557	0.046753246753246755	0.6207085584154961	0.676416819012797	0.5633319499029648	0.04021937842778794	0.4566592792248523	0.6784415584415584	0.5196038002179579	-0.10285714285714286	0.4680629595722015	0.6732186732186731	0.523412486309222	0.11161811161811162	0.4137047099296058
2022160100381	0.7344160319155553	0.4375667409312547	-0.014647070531924655	0.5001364929066003	0.7872340425531915	0.20578441538730083	-0.3404255319148936	0.9055401040060596	0.9190655350424359	0.10176722639257091	-0.07892204042348412	0.3968064500473254	0.7112509834775768	0.4342353934511074	-0.2155782848151062	0.5642241917363625	0.6990238611713665	0.5239305590046279	0.0938177874186551	0.24085807832184902	0.6198785308011183	0.8921295973068788	0.017159934445194255	0.1276080591661406	0.7934426229508198	0.26302764132472994	-0.013114754098360656	0.6857455698887042	0.7021140294682895	0.5830369648909406	0.04228058936579116	0.5350720840443277	0.7498277050310131	0.29861097465902053	0.17505168849069608	0.6350121088340575	0.627906976744186	0.6355778959641156	0.18790697674418605	0.41036179011457685
2022160100405	0.6993422693491342	0.5778386558033595	0.07895166211807207	0.5132271445675607	0.6507177033492823	0.3593405371204775	-0.5263157894736842	0.8153222398024113	0.928408803440425	0.09544690523048517	-0.07100092756556202	0.3974063087790702	0.6645865834633385	0.5338627391617943	-0.17160686427457097	0.4971793610384194	0.7179137549002897	0.42018471205681945	0.3937276291119823	0.44054811757547907	0.5147270114942529	1.090276711184004	0.35201149425287354	0.1651000427682837	0.7749510763209393	0.304729140117822	0.03522504892367906	0.6825396106625141	0.7399577167019027	0.4560798207736655	0.1226215644820296	0.6002741394877504	0.7395993836671803	0.44495898159394476	0.2218798151001541	0.6351980747392603	0.5632183908045978	1.4956683549912222	0.35402298850574715	0.38547640625485713
2022160100441	0.6856692053599285	0.5431490568513087	-0.012981367876870471	0.47954641590456426	0.5525291828793774	0.593312500941578	-0.6926070038910506	0.7599553654329704	0.913032077615593	0.10679222733505125	0.06800104885936543	0.5819893111296702	0.5762952448545067	0.8691553495575314	0.0411639460610362	0.43055601665696275	0.7224773342752855	0.3520823886565954	0.2691628399858707	0.323740928194151	0.5386250885896526	1.0561370838198973	0.2614154095373089	0.12414631598469986	0.701388888888889	0.3910276994291557	0.041666666666666664	0.564931906614786	0.7680995475113122	0.31251149222362234	-0.006787330316742082	0.6053625094388126	0.7288409703504043	0.5224178824509966	-0.052830188679245285	0.5389927665910351	0.6697345132743363	0.68490488724735	-0.04601769911504425	0.3862426230979909
2022160100476	0.6526196348624124	0.5279104183963413	-0.11500957785519203	0.4465710127185868	0.48945147679324896	0.48637974291957004	-0.9873417721518988	0.7702680312511948	0.9342141480869804	0.0741106396646635	-0.048261308376915314	0.45056086103664317	0.549800796812749	0.7709413759506845	-0.3553784860557769	0.3852377873249127	0.7002371829958036	0.40761993515206574	0.20908593322386426	0.3084952606959756	0.5512932287125836	0.8043944781042593	0.2028480092996222	0.14197785132779667	0.5763490241102182	0.7695068183396723	0.04362801377726751	0.4771151681616006	0.7256515775034293	0.46234739073289166	-0.2716049382716049	0.5234437257955858	0.7244367417677643	0.39603532352815524	0.0831889081455806	0.6012954533575681	0.6221425369789332	0.5798580611751103	0.08874943971313312	0.36074497551600343
2022160100484	0.6649592897523148	0.5115403230818703	-0.006252613089552638	0.4736415599526803	0.6491228070175439	0.291703731103172	-0.7017543859649122	0.8291767482024229	0.9142619022814876	0.104216526909381	-0.03562871132409626	0.40886391295441127	0.7152444870565676	0.327295166669311	-0.3815915627996165	0.5588066347894043	0.6721349894539489	0.4128837164677571	0.40543707522849776	0.3786354431661722	0.4591476336237344	1.0443035088345152	0.6428066870732282	0.18375705201601397	0.6028368794326241	0.6395213782822504	0.09456264775413711	0.49212426976336276	0.7506255212677231	0.2885125543628994	-0.0050041701417848205	0.5943224562938584	0.6897746967071058	0.42209106629777504	0.0	0.5277358007084032	0.5314846909300983	1.0733352588097709	-0.07510109763142692	0.28935172168007395
2022160100536	0.7029352977418128	0.6072430281524874	-0.043018196211691034	0.4666184252518518	0.7102040816326531	0.23648076601695525	-0.5795918367346938	0.8880866539914956	0.9043877460934051	0.12788252324007165	0.07221682705041052	0.5641927759383958	0.7177508269018743	0.526773232172511	-0.08158765159867695	0.5361572107166619	0.779469724113221	0.3593157923496939	0.05195270512361161	0.26687299617652216	0.5792334096109839	0.967453121312027	-0.06493135011441648	0.09125186762724664	0.7000582411182296	0.5487059553161098	-0.045428072218986607	0.5301731962328422	0.7401360544217688	0.3570230418947495	0.2058956916099773	0.5866784451753002	0.6431095406360424	0.8212798688640441	-0.06595995288574794	0.4678319395274224	0.5520680551481373	1.5202729522062248	0.12026987386330303	0.2683207418807788
2022160100544	0.6323045632137675	0.6408942908114581	-0.17868647096308313	0.3965250071262309	0.38866396761133604	1.0290215697835046	-0.7692307692307693	0.5757796868398142	0.906794425087108	0.11663683283386875	-0.02700348432055749	0.4371307529170659	0.5350118017309206	0.7242138126691744	-0.43273013375295044	0.3724829665255758	0.6874680306905371	0.5245700766661789	0.1660699062233589	0.2669663827717417	0.5800660066006601	0.7410644358817632	0.20462046204620463	0.14760230454618933	0.7076438140267928	0.41280436959882266	-0.24113475177304963	0.5355597156265299	0.647834274952919	0.5012680735185967	-0.3653483992467043	0.4232938095575867	0.6601796407185628	0.627098008231736	-0.16167664670658682	0.47789008990351617	0.577079107505071	1.0913714381194772	0.018255578093306288	0.3320193554480585
2022160100556	0.7189571835555457	0.5488163995113743	-0.13982593572729893	0.4710928773353689	0.8275862068965517	0.17221728171564482	-0.16748768472906403	0.8975227277010938	0.9142767836211612	0.10954322526255811	-0.12331015081659764	0.3222768933114673	0.7384843982169391	0.37343811363151647	-0.3150074294205052	0.5717108505866697	0.7143103745900224	0.36771605643443395	0.26342137061971344	0.35712382467067605	0.5497026338147833	0.9980243576304922	0.20164259416595864	0.14730242216283948	0.7307692307692308	0.37695047380697294	-0.2727272727272727	0.5991041706334642	0.6169253880821233	0.8377774341168466	-0.5017526289434151	0.3663068422199007	0.8204419889502762	0.2488356882484239	-0.09944751381215469	0.6734218696002953	0.5581176470588235	1.4548449647554804	-0.24376470588235294	0.3050662951319134
2022160100895	0.7021571519601888	0.49456091358782	-0.050916975781156094	0.4838338779779911	0.6111111111111112	0.4219492708587396	-0.5925925925925926	0.7986507015730117	0.9418360196215837	0.060626272721802106	-0.015767344078486335	0.5353151632179574	0.6924083769633508	0.5384896638568444	-0.2643979057591623	0.4999230949050087	0.7376512455516014	0.32789947378155954	0.20526690391459074	0.3321545910328223	0.5998240985048373	0.715407676528516	0.027704485488126648	0.13142280948078788	0.7162393162393162	0.45607382103234206	0.003418803418803419	0.5959894934885331	0.7504509921828022	0.33177272735493185	0.04449789536981359	0.5828782244903653	0.7344398340248963	0.4683432327986547	0.06915629322268327	0.5908226271984831	0.5354533734422002	1.1304860833569905	0.06446067898581866	0.2873481964149506
2022160100919	0.7014824306013787	0.5352732483148246	-0.0488678012545488	0.47662158856314907	0.5533980582524272	0.642020335297785	-0.5631067961165048	0.7418878346726375	0.9405881474846992	0.07901674054427923	-0.04329004329004329	0.45360441156002757	0.7259684361549497	0.3969658686556795	-0.2898134863701578	0.5578413922334425	0.7158201829996022	0.5781291783848171	0.06391725235379923	0.24604715128405533	0.6183298492683463	0.6242358650149631	0.1186049070304764	0.15193251825861168	0.7159763313609467	0.36626912001943307	0.1893491124260355	0.6390934142812833	0.703770197486535	0.49091531531241583	0.13046080191502094	0.5390224953761273	0.7754512635379062	0.29472447803534324	0.13140794223826716	0.6681679141322839	0.5640394088669951	1.3451823335687054	-0.17733990147783252	0.2919971652698727
2022160100945	0.6736132248910339	0.5300308735719301	-0.19194366975628485	0.44026150236452277	0.4470588235294118	0.5428051297425747	-1.0431372549019609	0.7361418076222549	0.9253055681303757	0.09589572908247573	-0.11534631054775916	0.3718622870691953	0.6140350877192983	0.8153072626931254	-0.17894736842105263	0.4695973928543546	0.7159792953748539	0.395841217997249	0.1419268659208549	0.29566268313581234	0.5967901234567902	0.7501247573691276	-0.03111111111111111	0.13151564433231516	0.6993524514338576	0.3905093567620308	-0.08695652173913043	0.5727221609347679	0.6918316831683168	0.689581447805411	-0.2202970297029703	0.4751266738132278	0.7378640776699029	0.3869557629219837	0.038834951456310676	0.6064333523212759	0.6343019135364989	0.7032571977733937	-0.23245924875974486	0.3032915191975008
2022160100969	0.6522518047449847	0.830106525978515	-0.1300591828324471	0.40601965837965714	0.5387755102040817	0.6591746634562197	-0.5142857142857142	0.6972535929116307	0.9133833646028767	0.11371794769512632	-0.04002501563477173	0.3920654535681467	0.6594800253646164	0.6407216648309284	-0.11794546607482562	0.47109066809526007	0.7027687296416938	0.47002707524089526	0.30944625407166126	0.3234383109992149	0.5393228112774855	1.2219558512342457	0.25765547012005935	0.1464536950320335	0.7226074895977809	0.3922931711839671	-0.16920943134535368	0.5549308299615472	0.717098445595855	0.522768905877645	0.08290155440414508	0.5231697068940703	0.5652173913043478	1.4843905754674356	-0.47342995169082125	0.32528724680926974	0.5116124751161247	1.965908878820172	-0.5056403450564034	0.2204874211457413
2022160100984	0.6362683974696208	0.7754326441549321	-0.09599621296420482	0.4107052720923852	0.5086705202312138	0.6654054492198196	-0.4508670520231214	0.6811286389334335	0.907566638005159	0.1172677815285094	0.023215821152192607	0.5014141897098952	0.6461794019933556	0.549457645254257	0.18604651162790697	0.5184157641581306	0.6922730344672223	0.6887245262200037	-0.32755125028159493	0.14855370095434905	0.48644709997085406	2.4750295740774404	0.15855435733022444	0.11151249856221933	0.5482483097725875	0.5954033521939903	-0.6822372464658881	0.35685590070269396	0.6694619147449336	0.5356895802796671	0.18588399720475193	0.5191852765860011	0.7484197218710493	0.3610983425119682	-0.13147914032869784	0.5517321818881712	0.5191489361702127	0.990817546108733	0.17446808510638298	0.30754929733657305
2022160101166	0.5334914072355958	1.2358127432963255	-0.3476964878829675	0.3320413594425078	0.5632183908045978	0.5202408565926102	-0.6436781609195402	0.7753731222137913	0.9054292536073913	0.11748286736960778	-0.08616215093947888	0.36771931106173644	0.4581358609794629	0.932865455427069	-0.4518167456556082	0.30414344686857586	0.459048553212359	2.0663341022182418	-0.5458558116723884	0.0720538251077736	0.1575649059982095	4.39203063394406	-0.5794091316025067	0.014019253655374209	0.4648318042813456	1.0414134698960782	-0.3241590214067278	0.2987836572131445	0.6844765342960288	0.5606883228829392	-0.1371841155234657	0.4907976116022482	0.5293631100082713	0.8636488445756834	-0.2564102564102564	0.3657155184640588	0.5793542519326967	0.6276101367606384	-0.10459299681673488	0.29976648879586787
2022160101197	0.6822077636053835	0.5063024290515079	0.012670640767171053	0.488522633477399	0.6	0.3978758580631001	-0.6105263157894737	0.8131408343409361	0.9236876215165263	0.08035208187830756	0.10434219053791316	0.7102018412951507	0.6220984215413184	0.8765182185154178	0.5181058495821727	0.5667619921167815	0.7227513227513227	0.5753148518256687	0.011851851851851851	0.21141993201159545	0.5547782470960929	0.8807195295722089	-0.503167898627244	0.06522645640246467	0.637490882567469	0.4597764282205694	-0.027716994894237783	0.4874823137596128	0.6639004149377593	0.5531617254107712	0.09602845287492591	0.49078236893910254	0.626201923076923	0.4943945973490339	0.47836538461538464	0.520281266380343	0.788961038961039	0.23860857062849372	0.046753246753246755	0.5314066960506046
2022160101201	0.6703325896537452	0.7897385492577196	-0.05655122531143316	0.5038755494086914	0.680161943319838	0.30932245647436263	-0.6072874493927125	0.8646344492571887	0.9358459193570735	0.06695603133608129	0.05625606207565471	0.6297463810490719	0.7167070217917676	0.32201383325730826	-0.1089588377723971	0.5444418864596388	0.6604643222942984	0.8200294154106701	-0.45407989074769545	0.12003594335096462	0.2891192713884313	3.759293744688411	-0.1602557891677163	0.037969459647746104	0.520848573518654	0.8390464492092127	-0.15654718361375275	0.3810260499785079	0.7416127133608005	0.2958129388392764	0.29546792230723956	0.6486673404467593	0.7777777777777778	0.23048551435238268	0.25825825825825827	0.7186844051503328	0.710455764075067	0.4646865597517711	0.3681858802502234	0.5896740293380124
2022160101217	0.6810355400798414	0.45454402150497863	-0.04607711514471085	0.4591526332655537	0.5448275862068965	0.6229412638163158	-0.8413793103448276	0.7789600450754457	0.900597119775202	0.11412749237335093	-0.035475939585528624	0.4111651804205046	0.7015772870662461	0.4024516269429774	0.13249211356466878	0.5607038316009372	0.7658373405812251	0.32391457019741265	0.12962575789253605	0.299583215483197	0.5859754686415182	0.8013133425440517	-0.5415413098819718	0.06579151053351154	0.6146123814835471	0.5555291692203048	-0.21751254880089235	0.41192803655433197	0.6938053097345133	0.3836398307882469	0.17345132743362832	0.5468069351287888	0.6514061478090255	0.43743833380224884	0.3754087638979725	0.5459572099851276	0.6706812194203988	0.44954056385989904	0.4102371095220173	0.5114777346081396
2022160101468	0.6412192603112622	0.6032283869348434	-0.025425545457448597	0.4633034388885206	0.5576208178438662	0.5824774881285766	-0.7955390334572491	0.7780972431429092	0.9156724955058015	0.09036996372083467	0.13564307893446642	0.7541374291410137	0.5776105362182503	0.620864692772023	0.26152398871119475	0.47853095417802377	0.6713665943600867	0.6199365744248616	0.2977223427331887	0.2722023505158545	0.5754709221024924	0.9503620249085242	-0.4334951057004195	0.08302909355118794	0.6701492537313433	0.4012545901020883	-0.056716417910447764	0.5193046212348587	0.6628498727735369	0.4478270237551553	-0.178117048346056	0.47293620387766716	0.6491228070175439	0.6104475595375897	-0.05668016194331984	0.4771723077933401	0.4911100432484382	1.1055155650639363	0.596828447861605	0.3343207465618305
2022160101853	0.6422714114813554	0.6124121095768076	0.019008264204071774	0.43401532043549995	0.6733668341708543	0.40378070664428567	-0.31155778894472363	0.7979126396358688	0.9034927354950447	0.10700285627461092	0.03136726642932743	0.48170118069313633	0.6010471204188482	0.7845168378469847	0.4544502617801047	0.5338092194841189	0.7144163364827796	0.4743268195043844	0.2218835720816824	0.3147068804796658	0.603656545870062	0.8094155697134785	-0.4296441397322886	0.0863059136726473	0.5575221238938053	0.7396584434774779	0.03893805309734513	0.42842075552980674	0.5288694808345463	0.905719562870821	-0.6899563318777293	0.3018797443012693	0.6465306122448979	0.6737230306931747	0.2073469387755102	0.5253455945949776	0.5515409139213603	0.6135651591660505	0.6482465462274176	0.43605595552800946
2022160101969	0.6117288067975735	0.5950154350535658	0.0522508875589608	0.43576520671186564	0.45454545454545453	0.7952226970879238	-0.5858585858585859	0.6470278169447087	0.9165319320937753	0.09679674380204281	0.08367016976556184	0.6392070600588149	0.5911949685534591	0.7701227216405846	0.12039532794249776	0.47176514654839735	0.6637673280782822	0.6330997713072932	0.02120141342756184	0.19600124398047578	0.5093158098183224	0.9565627081109697	-0.6647081561654425	0.06294969976582715	0.5080545229244114	0.5441064649955769	0.5675340768277571	0.4536367686710083	0.5047770700636943	0.6343817742380176	0.4681528662420382	0.39118708875002944	0.731528895391368	0.35325854222459274	0.10387710314557425	0.6018486904241973	0.6258432797093928	0.571587492075091	0.3559937727036845	0.4582633452633323
2022160102121	0.6948015258868294	0.45455985874064747	0.08975454389000646	0.5418490158012809	0.6074766355140186	0.3378684147777477	-0.7476635514018691	0.844008477268839	0.9144402379664683	0.09095760425308053	0.10146024878312601	0.6884027721726724	0.7238252267106349	0.4362673044815622	0.34130255564715584	0.6593313004922443	0.7729199196966318	0.36107864275289037	-0.12670086995315638	0.2313652401652645	0.5446552521980564	1.0566504243882555	-0.5694894339040568	0.07130889795712043	0.6369168356997972	0.42783414515972645	0.5476673427991886	0.5963720452702735	0.7566909975669099	0.255462706914666	0.23114355231143552	0.6457797996617645	0.6813353566009105	0.5059537813847979	0.37025796661608495	0.5961467739114376	0.6149532710280374	0.6189657045531002	0.6598130841121496	0.5439258353119121
2022160102225	0.716694759596466	0.453042075085816	-0.009774525883095206	0.5257279869896921	0.6775510204081633	0.3569628633098722	-0.563265306122449	0.8325593318355314	0.9084801162157254	0.1039442703249164	0.09043036135827129	0.5777418878725189	0.745531914893617	0.47084332681232827	0.18893617021276596	0.6512524601165547	0.7751295336787565	0.36631937110068663	-0.1383419689119171	0.2428874344474432	0.5020144060554267	1.2843724060208133	-0.25808814552557685	0.08906939066553994	0.7585394581861014	0.26325830002577333	0.13898704358068315	0.699472431179635	0.7216326530612245	0.33821304155959664	0.12571428571428572	0.6019781544931891	0.7338017174082747	0.34448987764175343	-0.00156128024980484	0.591868620982429	0.6275720164609053	0.5489752189766038	0.3292181069958848	0.44472217131438774
2022160102274	0.6752287150492905	0.5011965036486252	-0.155790022459846	0.46245179182535406	0.4325699745547074	0.6593464158150332	-1.1348600508905853	0.6769582801037668	0.9095517186757485	0.10931163973276362	-0.017424362426738477	0.39299803280205037	0.7000596302921884	0.44028583358750195	-0.3279666070363745	0.477597276092586	0.6020970321663409	0.7387555381851871	0.5882352941176471	0.34031315668145035	0.5674483399117716	0.9994997490138708	-0.5375744911384568	0.07198547802982092	0.7149321266968327	0.3326268468572839	-0.138763197586727	0.5534264324558117	0.767253044654939	0.2856431886797295	-0.035182679296346414	0.6066115446775673	0.7008416220351951	0.3787039180250624	-0.0076511094108645756	0.5511443673128673	0.6823049464558898	0.5665954029411948	0.20907700152983172	0.49103155827226574
2022160102404	0.629701871346196	0.635472940838213	0.009479202954341886	0.4410226332348509	0.38095238095238093	0.9224831367269813	-0.6190476190476191	0.5452252079641073	0.8981884057971015	0.11447355886620456	0.08768115942028985	0.5408305255168879	0.6474543707973103	0.42653366037038076	0.5821325648414986	0.6149759077233169	0.6709642024413661	0.7053371076525574	0.14565903168289673	0.22936742259283321	0.5064957865168539	0.9990838600939349	-0.4476825842696629	0.07080016234967836	0.5576619273301738	0.5547050998166428	-0.28751974723538704	0.41337442569334804	0.6897435897435897	0.4046979621750422	0.21025641025641026	0.5494621221037201	0.7377049180327869	0.43945680817558014	0.37853949329359166	0.6821762807782326	0.5781512605042016	1.152485273666592	0.03529411764705882	0.3229916443915335
2022160102428	0.6757911744897842	0.4894363444273636	-0.07257494089415494	0.47297721231526196	0.5272727272727272	0.5413680823715854	-0.6363636363636364	0.7303247874405602	0.9017857142857143	0.10793686369409425	0.12016369047619048	0.6346422827601151	0.5886126704089816	0.6850893166378201	0.15878107457898957	0.46080543577230415	0.6983360171765969	0.5002132623256142	0.143317230273752	0.2556381787948205	0.5487291701733715	0.9428758896728882	-0.4130617741121023	0.07924478242842868	0.6761904761904762	0.397634764055892	-0.12698412698412698	0.5368198400672705	0.707641196013289	0.45946894433259333	-0.11295681063122924	0.49983607045989686	0.748798076923077	0.29220109077827566	0.007211538461538462	0.5819518857390252	0.6847545219638242	0.47813888597750964	0.20671834625322996	0.47753164737493653
2022160102457	0.6636316692032795	0.5562501801417141	0.16194019315309366	0.5017670608103755	0.6470588235294118	0.29268412536359656	-0.6911764705882353	0.8254005458765656	0.898348407392843	0.10743271623815091	0.13370035391270155	0.6432152266448261	0.7272727272727273	0.45540240316196445	0.19306466729147143	0.6417808996111266	0.7070805043646945	0.5172675040614416	0.1946330423537019	0.3015252366007708	0.6280777537796977	0.7758155107117095	-0.11274298056155507	0.12897077736407922	0.7043756670224119	0.31134241414354624	0.33511205976520814	0.6483867216860264	0.6216412490922294	0.5804295348817158	0.07988380537400146	0.46002008127718647	0.6649395509499136	0.7012035623472135	0.22107081174438686	0.5551399463839681	0.37389033942558747	1.2646738503660886	1.103916449086162	0.3114641118488307
2022160102578	0.6649126421774808	0.5836956838680201	0.11506217515068427	0.5305442767076001	0.6266094420600858	0.3219054667044103	-0.7467811158798283	0.8364350815914425	0.8651377153516954	0.14808474260996785	0.24777789970371997	0.7698615482404368	0.6329625884732052	0.6287520785987069	0.12740141557128412	0.5241073403721278	0.6697090701654307	0.4962605371767824	0.46662863662293214	0.40135205212321823	0.5497326203208557	1.1302901751945527	0.10106951871657754	0.12514984177730656	0.6500479386385427	0.41424488941346405	0.06711409395973154	0.5302513815947054	0.6832298136645962	0.4390298605688411	0.08385093167701864	0.5345169952836736	0.7802907915993538	0.28712812099841545	0.1518578352180937	0.6821198228354043	0.5264937993235626	1.387565283547041	0.5366403607666291	0.37110442655008474
2022160102720	0.6634530622119992	0.5656586196353888	-0.0839028186988741	0.49827102715211286	0.3816254416961131	0.8401631697628301	-1.0812720848056536	0.6363573099388948	0.9180838057130154	0.09316544553177447	0.07046793375569635	0.6098726279521729	0.5795677799607073	0.8750270636631249	-0.019646365422396856	0.44520755985755467	0.5676763397585257	0.9198664651898885	0.6375767845795383	0.31601350479577306	0.5374093017723326	0.9345772468007297	-0.49696681336981086	0.0885669891858008	0.7987486965589156	0.23272413667658398	0.0020855057351407717	0.707513952391993	0.7633262260127932	0.3037215571936519	-0.10376687988628287	0.5805294335019279	0.7567567567567568	0.3250575485941053	-0.019077901430842606	0.605779513457336	0.6678832116788321	0.5666249433058108	0.25547445255474455	0.4945983532875624
2022160102790	0.678790736958981	0.49086423145315283	0.15331308600113353	0.5043601641439995	0.6086956521739131	0.40178044591998646	-0.7351778656126482	0.822035830261356	0.9063216808881549	0.10516248263085896	0.05706945591338655	0.5316422535634886	0.6591276252019386	0.6470000448395815	0.5201938610662359	0.607822683293298	0.7669714602382932	0.37850804202975347	-0.058187863674147966	0.21029454169802445	0.5883366848606723	0.8158657189770722	-0.4130996839988509	0.07756799929198935	0.6761744966442953	0.43477344596706946	0.31208053691275167	0.5905428728754761	0.7560975609756097	0.24127574836666477	0.3979460847240051	0.7128251701227047	0.6971350613915416	0.3640678764642842	0.34924965893587995	0.6037621697848303	0.4502564102564103	1.0293442778831048	0.9497435897435897	0.38274795640482817
2022160102815	0.4390299476667838	1.9823305616036917	0.09860682395483666	0.24107572515837386	0.0	6.016148824492628	-1.1639871382636655	0.0	0.7321921590281613	0.6749091710796592	0.3268912203202651	0.28105940297742227	0.4833183047790803	1.3809247128634894	0.17132551848512173	0.3408118093440986	0.6540712255475674	0.7308450667848329	0.2899180739006855	0.25123244548160295	0.4221285563751317	1.4573893222283778	-0.3409905163329821	0.05317652231937911	0.2825112107623318	1.754138436938737	-0.08520179372197309	0.20009771690253983	0.5338912133891214	0.9913098922308028	0.3832635983263598	0.39834811596018327	0.6314699792960662	0.5888973307658386	0.19047619047619047	0.5191817643607999	0.21168687982359427	4.2464122970488605	1.115766262403528	0.1257737490793391
2022160102891	0.6667212794446561	0.5138574317972107	-0.10754458437678441	0.47441591129407956	0.5063291139240507	0.4313258906247841	-0.9873417721518988	0.7616196719907246	0.9131508540852028	0.09477612275380942	0.010701790491870755	0.5148170608075687	0.7363770250368189	0.4164415672945663	0.22385861561119294	0.6377971353562224	0.7483028051748432	0.34887909753808244	0.19136672217240938	0.32766664200294104	0.44359086918349433	1.3455020713279895	-0.18964003511852504	0.07210793807859459	0.5161683953630262	0.6228909310846558	-0.6381940207443563	0.34430041801670713	0.7675097276264592	0.28465491643718543	0.021400778210116732	0.5671659505971419	0.774606872451951	0.32639249648198393	0.1432731508444962	0.6412873970285016	0.5944558521560575	0.7538537926318388	0.25667351129363447	0.40298098776831387
