# Supplementary material for: A-eye: Automated 3D MRI segmentation and morphometric feature extraction for eye and orbit atlas construction
Source: PLoS One. 2026 Jul 2;21(7):e0352257. doi: 10.1371/journal.pone.0352257 (PMC13327317; doi:10.1371/journal.pone.0352257)
Supplement: S12 File — The zip file contains results from the study. (ZIP) [file pone.0352257.s012.zip › S12_file/results_output/similarity/labeled_ds/sim_manual_nnunet_N43.csv]

Subject	dsc_overall	hau_avg_overall	vol_overall	ndsc_overall	dsc_lens	hau_avg_lens	vol_lens	ndsc_lens	dsc_globe	hau_avg_globe	vol_globe	ndsc_globe	dsc_nerve	hau_avg_nerve	vol_nerve	ndsc_nerve	dsc_int_fat	hau_avg_int_fat	vol_int_fat	ndsc_int_fat	dsc_ext_fat	hau_avg_ext_fat	vol_ext_fat	ndsc_ext_fat	dsc_lat_mus	hau_avg_lat_mus	vol_lat_mus	ndsc_lat_mus	dsc_med_mus	hau_avg_med_mus	vol_med_mus	ndsc_med_mus	dsc_inf_mus	hau_avg_inf_mus	vol_inf_mus	ndsc_inf_mus	dsc_sup_mus	hau_avg_sup_mus	vol_sup_mus	ndsc_sup_mus
814997	0.852390796755131	0.204885555286124	-0.118058282246462	0.758184228919563	0.841584158415842	0.146365715422094	-0.237623762376238	0.93175021052838	0.95813330356146	0.0411433736243215	0.065423690967958	0.896833086619782	0.814117647058824	0.501066106748652	-0.258823529411765	0.782517392339674	0.832993512511585	0.251080280601953	0.150880444856348	0.591175626046274	0.850501714721199	0.205178169693608	0.145560777340277	0.559946723247096	0.833787465940055	0.166275189717435	-0.272479564032698	0.824309846461506	0.882399368587214	0.141063159226677	-0.131018153117601	0.807617169035641	0.868	0.160487013163505	-0.18	0.818470011879576	0.79	0.231310989376867	-0.344444444444444	0.61103799411814
814999	0.882685682829035	0.134351642556753	-0.105518003742286	0.783424261197062	0.891089108910891	0.107510911780476	-0.0792079207920792	0.943922434754623	0.961053412462908	0.0397239782686668	-0.0304154302670623	0.715698347353151	0.918300653594771	0.0830719407825588	-0.0392156862745098	0.894508440877893	0.899589399029489	0.118640062088945	-0.0552444942142591	0.660472252736602	0.853122590593678	0.239950468393284	0.150732459521974	0.577294055279419	0.724324324324324	0.277011353546698	-0.451891891891892	0.741163330554029	0.948350071736012	0.0608807204810203	-0.0430416068866571	0.923553028383515	0.908587257617729	0.0968259296755711	-0.152354570637119	0.858538499321318	0.839754327191513	0.185549417993559	-0.249022892238973	0.735667961513011
815173	0.890689066413681	0.155972083951829	0.0407882951942511	0.774264556432942	0.887029288702929	0.112209139332773	0.0585774058577406	0.911983067098237	0.969155498830036	0.0309857324261095	0.0259519251223144	0.871272120425321	0.893416927899687	0.114448699555053	0.0626959247648903	0.865609002014474	0.873257449801765	0.146052861150883	-0.106663256170866	0.470251661575653	0.842947368421053	0.229182356479418	-0.00421052631578947	0.488919482273086	0.860966542750929	0.22037866561438	0.0936802973977695	0.823613304886178	0.924259055982437	0.0852977064154427	0.0395170142700329	0.88417592510707	0.941176470588235	0.068873861958838	0.073202614379085	0.928433949514155	0.82399299474606	0.396319732633561	0.124343257443082	0.724122495002305
815262	0.88080819990306	0.164795245489454	0.0698382597262831	0.78187403418664	0.956175298804781	0.0425937698664971	-0.0717131474103586	0.983387973763276	0.964673101801174	0.0350473577269102	-0.0364215344810429	0.736026014188378	0.81130355515041	0.258900576552842	0.34457611668186	0.807163539161003	0.830882352941176	0.282484824878064	-0.192906574394464	0.528925338542506	0.811902231668438	0.311201420727641	0.0547290116896918	0.474357666625163	0.865435356200528	0.151549703276091	0.233948988566403	0.860855281513452	0.889908256880734	0.134827149726371	0.162079510703364	0.879846965079187	0.924544666088465	0.100781341759609	-0.00520381613183001	0.908480644272565	0.872448979591837	0.165771064891066	0.139455782312925	0.857822884534228
2022160100011	0.85303727864645	0.212993709582087	0.0533447836251971	0.726532779774269	0.928104575163399	0.0704659222179438	0.0784313725490196	0.933759467028559	0.954561342188046	0.0463798586720195	0.0803914715134568	0.900028108578162	0.858718125430737	0.266917351779445	-0.219159200551344	0.718037614848584	0.840905336196927	0.186404738165627	0.194614240872295	0.609186816287891	0.774453394706559	0.304566374969288	0.323743766781741	0.442576578106847	0.817752596789424	0.253550747972522	0.028328611898017	0.746897581738411	0.875358166189112	0.179501884294708	-0.0200573065902579	0.783508819137884	0.861328125	0.179720775950416	-0.15234375	0.787354507538992	0.766153846153846	0.429435732216813	0.166153846153846	0.61744552470309
2022160100020	0.897414106498497	0.135758528346812	0.0533997361126968	0.78052435056392	0.931726907630522	0.0670542635658915	0.072289156626506	0.939683620018163	0.975741239892183	0.0254141756735554	0.0344686759781099	0.904722089022204	0.852026390197927	0.291904334463891	-0.0697455230914232	0.78861061370265	0.879862207549878	0.154362559606045	0.0967417826898235	0.606461780697536	0.841155622382129	0.194904392125543	0.186231339276125	0.528492667328459	0.89337822671156	0.110240290058259	0.179573512906846	0.874456488222099	0.904977375565611	0.0990863894234982	0.085972850678733	0.852000936041482	0.922751322751323	0.128983554504736	-0.00846560846560847	0.838697638972695	0.87510766580534	0.149876795699887	-0.0964685615848407	0.691593321069992
2022160100071	0.890367790735756	0.175496165088602	0.0937359625982531	0.793534734118134	0.96551724137931	0.0333333333333333	0.0689655172413793	0.96551724137931	0.959475244855782	0.0452289054215398	0.0569682810674814	0.848350605846716	0.819695872556119	0.578576382686063	-0.0970311368573498	0.695489126689581	0.902023006743356	0.106412438243955	0.0571201904006347	0.683985956114017	0.782258064516129	0.344503530709829	0.351254480286738	0.598881162739876	0.864347826086957	0.152621092101652	0.125217391304348	0.822839874943167	0.922702373706634	0.0769501674776318	0.147291539866099	0.918608020280356	0.918353105373343	0.0845791359268776	0.127006280530356	0.902217079774954	0.878937381404175	0.157260499896533	0.00683111954459203	0.705923539295224
2022160100120	0.843675842195747	0.241860818140749	0.207288318572921	0.745307738364407	0.896	0.102564102564103	0.08	0.911359278728878	0.919696573371698	0.107612380478988	0.157816723341181	0.905774182873792	0.900997697620875	0.101426108128054	-0.0660015349194167	0.829897073660154	0.843792237883761	0.248816436835338	0.221278239042286	0.576211366957674	0.794860813704497	0.297124062885005	0.196830835117773	0.357780179127331	0.842962962962963	0.249045264836357	0.237037037037037	0.815398061111311	0.843842074248674	0.198232481552162	0.253388332351208	0.813967355794303	0.826059456040481	0.214055599989645	0.269449715370019	0.79078139031363	0.724870763928777	0.657870925997095	0.515795519816198	0.706600756712592
2022160100247	0.856634236392052	0.228514422674174	-0.0331319597562306	0.740062835301535	0.844036697247706	0.145481749572567	0.238532110091743	0.851771776758438	0.941865773854817	0.0916008718122371	0.109572363415005	0.898936714009904	0.772774869109948	0.488912528294758	-0.341361256544503	0.685335042109118	0.839180598069225	0.405408823488048	0.069225335530963	0.553610293684508	0.829668281774133	0.239606339421811	0.062616474096161	0.478032115634027	0.893034825870647	0.118818590908889	-0.104477611940299	0.853687136542928	0.910472972972973	0.0967074936533041	-0.00675675675675676	0.853115958269323	0.905759162303665	0.133901758092532	-0.00349040139616056	0.849784017423975	0.772914946325351	0.336191648823422	-0.32204789430223	0.636292463281593
2022160100265	0.898847020627178	0.133783819151521	0.0523910214083513	0.771790674604931	0.9	0.0909090909090909	0.2	0.9	0.950536352800954	0.0690767317473966	0.0862137465236393	0.894693043275255	0.920379839298758	0.102636668544174	0.0043827611395179	0.86516203778953	0.878305486120247	0.158568401560118	0.0702539139586896	0.541328038957882	0.808491817779743	0.327714535669266	-0.0286009140498305	0.361085281689545	0.9198606271777	0.0798117795664062	-0.0627177700348432	0.840939228336083	0.91324200913242	0.0937683776649632	0.129158512720157	0.891955335688578	0.88410825815406	0.158573041536146	-0.00138792505204719	0.800986894553695	0.914698795180723	0.122995745166131	0.0742168674698795	0.849966211153812
2022160100273	0.856978461780669	0.245923491860179	0.0820880420494376	0.766543843326704	0.951871657754011	0.0474473443223443	0.053475935828877	0.957677549804605	0.971350326522014	0.0309520179986031	0.0122182431009058	0.785345293451984	0.678723404255319	0.476883401779958	-0.382978723404255	0.573356184048021	0.827900287631831	0.309123170605404	0.268456375838926	0.698468353549789	0.784003421727973	0.276797230626774	0.291702309666382	0.56245914572298	0.887254901960784	0.126752165487764	0.0637254901960784	0.856016206173815	0.909230769230769	0.0999320708192691	0.00923076923076923	0.838646643800253	0.909579230080573	0.124804243495177	0.062667860340197	0.868411828408575	0.792892156862745	0.720619781606322	0.360294117647059	0.758513384980319
2022160100287	0.864858081738521	0.230898791536956	0.139086360766782	0.732047440488351	0.947368421052632	0.0513721113445378	0.0728744939271255	0.951399844225645	0.946110021481274	0.0816051016132353	0.00915289063229663	0.639681365820841	0.884779516358464	0.131809830153596	0.0483641536273115	0.821671764466543	0.836277681015178	0.253942348748434	0.303060462801692	0.759725485901083	0.821862776191986	0.342221615832517	-0.059414314409557	0.304152943461866	0.892392049348869	0.136623743550316	0.0616860863605209	0.834510861799977	0.796564680622652	0.418145150509711	0.301663982823403	0.738194279144155	0.813148788927336	0.326623112512989	0.334486735870819	0.791564982561162	0.845218800648298	0.33574610956727	0.179902755267423	0.747525437013882
2022160100381	0.797273461365996	0.344907011177591	0.374635304649422	0.764682454818564	0.75	0.216068951940924	0.5	0.75	0.800242252952458	0.385635054867674	0.398304229332795	0.794518762921874	0.816693944353519	0.406579954968931	0.304418985270049	0.793558344880831	0.751621384750219	0.460519418393024	0.464504820333041	0.677729815296306	0.689698335210915	0.399171727757327	0.574539992489673	0.558559932169723	0.858725761772853	0.152654772799406	0.267774699907664	0.853973776078481	0.870262390670554	0.26428273743284	0.227405247813411	0.855711753069844	0.907915993537965	0.100303367330868	0.138933764135703	0.890760394416512	0.730301089045484	0.718947115107321	0.49583600256246	0.707329314533503
2022160100405	0.870212673826396	0.187526785312169	0.0770879253252775	0.780290712866778	0.918032786885246	0.0773265665241405	0.163934426229508	0.918032786885246	0.941713301764959	0.0831266366731197	0.114507102884201	0.928798376573456	0.880426504188881	0.157808388811193	0.12033511043412	0.829009088893815	0.876801487680149	0.250683730579427	0.190609019060902	0.773924244022617	0.789168278529981	0.35493348897566	0.218568665377176	0.53695495790679	0.883720930232558	0.122755834753771	-0.0542635658914729	0.812341209047322	0.81736733287388	0.258389770783581	-0.164024810475534	0.649406569384822	0.895377128953771	0.12266624724933	-0.128142741281427	0.791335294770692	0.829306313328137	0.260050403459296	0.232268121590023	0.78281388831624
2022160100441	0.825858011954435	0.385041913405842	0.259763360223468	0.736918200394008	0.903426791277259	0.0910599906264646	0.155763239875389	0.906447959758659	0.954449250023005	0.0829854866756345	0.0340480353363394	0.742866850754081	0.75020475020475	0.716737238441809	0.26044226044226	0.685791577228343	0.771164021164021	0.465050775351252	0.430555555555556	0.709380745052779	0.769950541371475	0.36022856323814	0.295415051463708	0.473415541746532	0.780656303972366	0.247609390191592	0.435233160621762	0.779560990357336	0.877777777777778	0.185836660576185	0.190123456790123	0.851107514405205	0.815568862275449	0.428849420967142	0.280239520958084	0.77194433944266	0.80952380952381	0.887019694584362	0.256049960967994	0.711748284800477
2022160100476	0.813537219148294	0.297777879334736	0.29649817555441	0.758307840895192	0.831683168316832	0.14406779661017	0.336633663366337	0.831683168316832	0.957484417155084	0.0497779341452205	0.0768443576146618	0.910630642177116	0.817254901960784	0.236102181802433	0.31843137254902	0.794955653288728	0.743308692327301	0.554997872394732	0.50216670915116	0.722389860411564	0.737596899224806	0.375408509085326	0.396899224806202	0.517337418973545	0.753280839895013	0.569733895236345	0.236220472440945	0.709993817593109	0.802556818181818	0.299278881813877	0.352272727272727	0.779363055758242	0.878878878878879	0.126683442910423	0.214214214214214	0.869554404997982	0.79979035639413	0.3239504000141	0.234800838574424	0.688862546539607
2022160100484	0.833331473348073	0.318556285050682	0.154022135424935	0.742991420852794	0.905263157894737	0.0888024189550907	0.16140350877193	0.906576982653958	0.954361271059928	0.0640155163100031	0.0835999146939646	0.910997850455069	0.874666666666667	0.176000534632053	0.208	0.854545553732414	0.846298619824341	0.282356818143164	0.134253450439147	0.63196578405705	0.785629688116858	0.300672024410928	0.275562574022898	0.629544563090916	0.828009828009828	0.250000433542873	-0.0196560196560197	0.754036602367511	0.808510638297872	0.202979653901019	-0.173252279635258	0.625515040137868	0.848594741613781	0.23085816196137	0.0924750679963735	0.768592172314584	0.648648648648649	1.27132100359964	0.623813002191381	0.605148238865774
2022160100536	0.832871284319451	0.468572807805113	0.234560608409664	0.709392300604843	0.881118881118881	0.110389125197383	0.20979020979021	0.883832168186434	0.947159090909091	0.092022753219279	0.0678030303030303	0.804308958782153	0.827668455575432	0.360514739674057	0.251639833035182	0.78458553739825	0.828580317328632	0.37480792566418	0.255314736077984	0.588225880069009	0.76093761930213	0.436467352926572	0.20477972054669	0.278899441902547	0.839124839124839	0.330348450334509	0.25997425997426	0.812455371924316	0.921505376344086	0.112159165415121	0.126881720430108	0.904338540726747	0.778585591539987	0.667253918929833	0.318572372769333	0.730438824707728	0.711161387631976	1.73319183888509	0.416289592760181	0.597445981746402
2022160100544	0.812260951318793	0.352576876870894	0.274900787671555	0.728941616177073	0.8	0.173651769172694	0.4	0.8	0.93908111174135	0.0903022703257588	0.111854792966534	0.89288823391465	0.802440884820748	0.25465353547154	0.358504958047292	0.784175176943746	0.766280107047279	0.489915344991081	0.398751115075825	0.640458280694576	0.70067162824469	0.439993418978461	0.468687602105645	0.473333668654107	0.847275518035303	0.216096048900665	0.182655410590944	0.792317796091414	0.880597014925373	0.15444974131835	0.163030998851894	0.828445005105422	0.825563909774436	0.33804814430692	0.171428571428571	0.748825581804553	0.748438387279955	1.01608161837257	0.219193639977286	0.600030802385191
2022160100556	0.807952785191362	0.508370521911885	0.327958912131622	0.766777412610501	0.868686868686869	0.120454545454545	0.222222222222222	0.873422502352295	0.923966418501505	0.100560049234885	0.15206716299699	0.923966418501505	0.816446402349486	0.235605030384991	0.287812041116006	0.780995338926768	0.768745450133463	0.470477073056586	0.441155059451589	0.73089858507007	0.76588502269289	0.345996487341525	0.401664145234493	0.633604214389262	0.803974706413731	0.30659912676877	0.348690153568202	0.789061585490174	0.732019704433498	0.615813357504806	0.461083743842365	0.677661558954078	0.899095337508699	0.159294912491506	0.115518441196938	0.858193569147477	0.692755156002115	2.22053411496935	0.521417239555791	0.633192940662878
2022160100895	0.849622845403112	0.330946393732978	0.248203367664588	0.797956052789993	0.866396761133603	0.117857142857143	0.267206477732794	0.866396761133603	0.936346863468635	0.061766298705852	0.122878228782288	0.912717590790792	0.850923482849604	0.230720120282039	0.282321899736148	0.842282412194674	0.851911111111111	0.285279826356958	0.241422222222222	0.729868650634776	0.741714598740071	0.39899967325418	0.456861133935908	0.585250655731209	0.8816029143898	0.162603759378103	0.127504553734062	0.848622983881066	0.889926617745164	0.13578615907611	0.169446297531688	0.86391477514507	0.9145880574452	0.158404756280631	0.110355253212396	0.889096400699072	0.71319520174482	1.42709980740578	0.455834242093784	0.64345424489967
2022160100919	0.822525330261262	0.496410498568261	0.237782066591192	0.749602449277042	0.887966804979253	0.10544027239014	0.190871369294606	0.891376100894884	0.942273603082852	0.0901930035192607	0.10990366088632	0.907354322965743	0.864902506963788	0.170476264909146	0.222841225626741	0.84228641850182	0.662784349408553	1.0961083840676	0.656960873521383	0.624271674278637	0.736682725395733	0.380633696025858	0.353750860289057	0.42720604875278	0.862250262881178	0.163428332387114	-0.0694006309148265	0.801620742653969	0.884325804243669	0.190601328750827	0.138261464750171	0.841287757761355	0.905231235784685	0.110605894034832	-0.0379075056861259	0.827669451862921	0.656310679611651	2.16020731102957	0.574757281553398	0.583349525821273
2022160100945	0.829309378323786	0.310711900742708	0.278702698303083	0.76791338647406	0.744336569579288	0.206810929605978	0.511326860841424	0.744336569579288	0.933321220930233	0.0813379172260853	0.122456395348837	0.872811576963259	0.797752808988764	0.650743548426837	0.325842696629214	0.771274924638642	0.79076790336497	0.422036118881042	0.400345125107852	0.751872890205894	0.783522727272727	0.293907779973288	0.336931818181818	0.551996365328595	0.901515151515152	0.115601855606797	0.136363636363636	0.881569557989447	0.801556420233463	0.356643650186432	0.326848249027237	0.761917851235272	0.882604970008569	0.228136936659621	0.077120822622108	0.827805641725336	0.828406633020908	0.441188370118288	0.271088680605624	0.747635100600812
2022160100969	0.780947942620514	0.72548125133792	0.351451684482867	0.709772217869933	0.777777777777778	0.195592989243894	0.444444444444444	0.777777777777778	0.938831726484647	0.0922858134065706	0.114234788949202	0.891816432142717	0.849533954727031	0.220407175952145	0.2237017310253	0.812217461852636	0.773348964439234	0.316407273246974	0.433763188745604	0.731469320243637	0.715075281113017	0.969170771345951	0.461597103106537	0.537614165939296	0.875974486180014	0.153683530063617	0.216867469879518	0.861439133818334	0.848758465011287	0.446024301912701	0.0880361173814898	0.739867946860059	0.660532687651332	1.75464383598937	0.479418886198547	0.546348878043274	0.588698140200286	2.38111557088005	0.701001430615165	0.489398844151666
2022160100984	0.723533717105825	0.524542940662533	0.233464604012092	0.585678627840975	0.908296943231441	0.0866697346218745	-0.148471615720524	0.950534763270352	0.941541874653356	0.0826077387047633	0.0401552967276761	0.684667158552527	0.774758983347941	0.413615232052541	-0.0858895705521472	0.652531830200809	0.586160108548168	0.801779368947173	0.803799185888738	0.517705116514303	0.592684659090909	1.49616374143845	0.243607954545455	0.207237446012353	0.541666666666667	0.545451626540103	0.755050505050505	0.46955654050298	0.770710059171598	0.334175735219878	-0.0798816568047337	0.617020550009625	0.78284547311096	0.313168311200412	0.295439074200136	0.715627419216323	0.613138686131387	0.647254977237604	0.277372262773723	0.4562268262895
2022160101166	0.573687892760346	1.27246267880884	0.59984716542065	0.490427786856963	0.90990990990991	0.0889069483949614	0.0720720720720721	0.92128223984611	0.907848371596369	0.109545906646178	0.145862253069941	0.741767546682315	0.675474814203138	0.802106358442108	0.56317093311313	0.638756977133455	0.383057659607358	2.3031182488723	1.20976967073736	0.334417020191148	0.162023695164906	4.75572335519032	1.07524815882165	0.0264003136050364	0.338751069289991	1.03339153785817	0.600513259195894	0.23051751150275	0.706153846153846	0.533177410243223	0.276923076923077	0.591066166452522	0.556331006979063	0.834445678093407	0.719840478564307	0.508808023762913	0.523640661938534	0.991748665538912	0.735224586288416	0.420834282536415
2022160101197	0.764636942681572	0.402265637475829	0.115569995956834	0.593350523654598	0.873949579831933	0.131185674322373	0.0840336134453782	0.893380848509953	0.953763531090039	0.046761914689812	-0.0364185617185533	0.555238885578701	0.660430308699719	1.19025151460603	-0.507015902712816	0.56728257782754	0.684302403652478	0.426341010845963	0.522895125553914	0.463163565861406	0.58564087924636	0.620330705513653	0.70682272337996	0.274173720120552	0.689708141321045	0.440955115398237	0.135176651305684	0.571211099590148	0.811535881958417	0.280871079786395	0.154258886653253	0.725444401838487	0.865056818181818	0.145426823361715	-0.201704545454545	0.737488428936409	0.75734494015234	0.338266898758281	0.182081973159231	0.552771184628185
2022160101201	0.70262935323613	0.695812407174198	0.289034132207317	0.567963666657417	0.701612903225807	0.252349437201061	0.596774193548387	0.701612903225807	0.953736145870576	0.0470850543139814	0.00614944583482303	0.615801107521011	0.840866873065015	0.165917211566799	0.157275541795666	0.772306346636044	0.546403940886699	1.25878352623854	0.832709359605911	0.367767774687755	0.304219178082192	2.96832722661215	0.443397260273973	0.0532635730933396	0.507269789983845	0.926556623240366	0.381260096930533	0.403084005355184	0.813278008298755	0.239183528376469	0.00276625172890733	0.704668071675019	0.858149779735683	0.150197056812326	0.0440528634361234	0.803628947721834	0.798127559976595	0.253912000206098	0.136922176711527	0.68954027000076
2022160101217	0.775047139930243	0.301504516420633	0.248519931143285	0.618100084200279	0.710280373831776	0.280952987828251	0.566978193146417	0.710790638990732	0.93233351187288	0.0723479822712968	0.0692733440457061	0.691313765049047	0.798601398601399	0.252851100853864	0.0699300699300699	0.69607571117122	0.755456899741029	0.330866091056823	0.206437291897891	0.354800817285712	0.542314773665164	0.77743856197034	0.788902291917974	0.233760523058964	0.701018573996405	0.40586315355382	0.382264829239065	0.611225991900024	0.807795698924731	0.237426953114199	0.0806451612903226	0.706049832723921	0.866301798279906	0.171656400226225	-0.0578577013291634	0.782130692417966	0.861321230458901	0.184137416910873	0.130105900151286	0.776752785204927
2022160101468	0.768819645060934	0.334952664801794	0.236377261024333	0.605674123510179	0.809968847352025	0.178055333607071	0.342679127725857	0.811822123169799	0.948204419889503	0.0521533157278305	-0.0303867403314917	0.541230015179143	0.69954128440367	0.501880666888796	0.119266055045872	0.633951487124609	0.680915452997919	0.464102532919421	0.374881785511632	0.38367446968418	0.624090678396211	0.659748399459903	0.502453053628828	0.219249332178148	0.797697368421053	0.233275337142193	0.266447368421053	0.751610685263028	0.753405994550409	0.286103603869491	0.332425068119891	0.685863280140025	0.811550151975684	0.226108517263602	0.316109422492401	0.786795669728942	0.79400260756193	0.413146276337839	-0.0964797913950456	0.63687004912374
2022160101853	0.686060251936679	0.546391854645608	0.281341679126493	0.551870795578174	0.85981308411215	0.138955392417649	0.149532710280374	0.874598721241497	0.911692559280458	0.0971993689410434	0.0911692559280458	0.62980941112425	0.706836616454229	0.876883121242664	-0.289687137891078	0.630602278956872	0.675941780821918	0.393307027273197	0.497431506849315	0.472844280461758	0.518624368867295	0.768506823456237	0.835857864151662	0.260389827758334	0.486666666666667	0.859057606496657	0.462222222222222	0.409669332452413	0.453878406708595	1.04799099663227	0.905660377358491	0.370076707243885	0.710211591536339	0.540892036620048	0.0202391904323827	0.600195880772578	0.850877192982456	0.194734318730706	-0.140350877192982	0.718650720191981
2022160101969	0.724347927761195	0.407900114985918	0.142450435900235	0.579194121217514	0.882352941176471	0.112571022727273	0.151260504201681	0.891132825857056	0.932705680967155	0.0755811789625892	0.0288862736706965	0.620365393741169	0.754617414248021	0.617628813774081	-0.160070360598065	0.633651075246879	0.680497925311203	0.49577513810997	0.323651452282158	0.319586067019122	0.483153638814016	1.0236527049626	0.903301886792453	0.222108613714828	0.555873925501433	0.519305320517965	-0.343839541547278	0.523654995898733	0.650625601539942	0.388921039483282	-0.148219441770934	0.537083564269199	0.849007765314927	0.146704586329738	0.236410698878343	0.826065990232918	0.730296456977585	0.290961230005761	0.290672451193059	0.639098564977725
2022160102121	0.797426287246765	0.304253293638815	0.0367318687309434	0.652756012957	0.832167832167832	0.167180541281261	0.0559440559440559	0.856759163323761	0.947356400593811	0.0530173429826074	0.00433938563434966	0.664073819761318	0.774193548387097	0.370035436775536	-0.245858761987794	0.657272017166299	0.707351984385166	0.402993200332286	0.481197137280416	0.47764163795693	0.607070951115406	0.657998800581993	0.683095755818636	0.326098189543395	0.729268292682927	0.458994640260452	-0.253658536585366	0.67098275325421	0.875086266390614	0.160166555229994	0.00690131124913734	0.783597456493423	0.834448160535117	0.292799405112113	-0.204013377926421	0.722598368604131	0.869893148962916	0.175093720193091	-0.197360150848523	0.715780710509532
2022160102225	0.756283263898081	0.407301907224071	0.152315902796862	0.614256948143603	0.841328413284133	0.138261826631761	0.317343173431734	0.841328413284133	0.955469414767893	0.0451616396093712	-0.0115344615675522	0.610701392715171	0.737184703010578	0.643458424591119	-0.268510984540277	0.583793345159463	0.62827916185448	0.629834378669704	0.723642963207392	0.578691964356921	0.475906310607191	1.0572055540169	0.759361479934358	0.197263389698417	0.785634118967452	0.231015569154569	-0.226711560044893	0.702306917082241	0.849056603773585	0.182724601662273	-0.0308747855917667	0.754451922116162	0.815679733110926	0.220754209925383	0.138448707256047	0.739085836305163	0.718010915706489	0.517300960755556	-0.0303214069132808	0.520689352574756
2022160102274	0.750681039593208	0.402725596447737	0.309076124731005	0.613229819706982	0.621923937360179	0.335859618579246	0.756152125279642	0.621923937360179	0.927763413057531	0.078863548273361	0.0581771170006464	0.586204763965782	0.742388758782201	0.422266024287281	0.285714285714286	0.627436604916669	0.656559766763848	0.483182271048162	0.316034985422741	0.385809205925926	0.441300477841282	1.5721745507171	1.07205096973672	0.315056959132649	0.847094801223242	0.158151351881981	0.168195718654434	0.79147803416129	0.869395711500975	0.148956413179861	-0.0454840805717999	0.742566344727198	0.811349693251534	0.233058930788726	0.0122699386503067	0.696090951142029	0.838352796558082	0.192017659273911	0.158574062692071	0.752501576031117
2022160102404	0.695687259663715	0.497088448275654	0.177108183603866	0.524461127301858	0.8	0.177415116706686	0.357142857142857	0.802873022718695	0.929294806280777	0.0753770329266359	-0.0384651119576326	0.480684570478297	0.63579697239537	0.722091009235427	-0.68566340160285	0.541812621184071	0.631422189128816	0.537961197904226	0.516753536857781	0.37000142178097	0.395742832319722	1.12628895328717	1.02823631624674	0.175188136068969	0.611706512778236	0.484139336633691	0.387469084913438	0.515055224596126	0.824183460736623	0.191191403115914	-0.0597637248088951	0.694021461169183	0.75710804224208	0.414068563883478	-0.232331437855402	0.622985552450764	0.675930521091811	0.745263420787661	0.320595533498759	0.517528135269643
2022160102428	0.75446368915007	0.377067196302669	0.241056260874547	0.596401965182917	0.852713178294574	0.136820636713345	0.248062015503876	0.856955748987417	0.937033084311633	0.0644743206208993	-0.0390026195789269	0.520493038620457	0.799392097264438	0.348642898420514	-0.25531914893617	0.660868901965665	0.702512739413108	0.478743674956738	0.431207169214549	0.459950560096614	0.474845004573636	1.15253726935155	0.914117288342311	0.242248276715602	0.6744379683597	0.399123131461025	0.231473771856786	0.574459410164005	0.81508078994614	0.224294297354379	0.283662477558348	0.768862398181327	0.790879478827362	0.251204354708106	0.160260586319218	0.689026886604189	0.743278861360042	0.337764183137461	0.195044807590933	0.594752465310981
2022160102457	0.745234344750323	0.408270007354064	0.0180829032769257	0.583198797224398	0.83125	0.156869217227585	0.2875	0.83349549754312	0.946712371455282	0.0540001831143825	-0.0280461202866937	0.568687111080489	0.765232974910394	0.511937432072983	-0.272401433691756	0.638621621178841	0.738647830474269	0.399141020547779	0.253884964682139	0.422991072276032	0.648718949148134	0.481190416613465	0.544414098062167	0.359101445336978	0.834782608695652	0.17874211819642	-0.062111801242236	0.783041552055359	0.751054852320675	0.289935691704298	0.231223628691983	0.669017208949489	0.747738693467337	0.375126794322018	0.0703517587939699	0.660881663588848	0.442970822281167	1.22748719238764	-0.862068965517241	0.312952003010427
2022160102578	0.742968389991501	0.446285768833271	0.0363211204840606	0.549480601882082	0.848920863309353	0.13125	0.302158273381295	0.848920863309353	0.941303824873707	0.0613916806490392	-0.0793841712773635	0.508957406680284	0.757062146892655	0.559723574681057	-0.256120527306968	0.630216981879369	0.75013150973172	0.315992572734058	0.120988953182536	0.423562595072531	0.519529768676526	1.05456864348131	0.693211983314372	0.257383445745782	0.607843137254902	0.461895389221361	0.196078431372549	0.512179587743045	0.786127167630058	0.260400279110401	-0.216763005780347	0.610877363386042	0.867549668874172	0.147580167756644	-0.105960264900662	0.756874530835458	0.608247422680412	1.02376961186556	-0.327319587628866	0.396352642286872
2022160102720	0.753784180430129	0.367997259092631	0.182602950806103	0.601852034564301	0.662576687116564	0.28375677357319	0.674846625766871	0.662576687116564	0.956340956340956	0.0445408848269568	0.00508200508200508	0.676928532685336	0.776614310645724	0.679197578590199	-0.205933682373473	0.627967619747962	0.64392579293836	0.612032626093876	-0.0754039497307002	0.277494626987865	0.484335309060119	0.802119961500655	0.962461191081005	0.340234195544351	0.811279826464208	0.207614484845326	0.0780911062906725	0.740188099177389	0.847124824684432	0.165684225768501	0.0757363253856943	0.739461175782168	0.828315703824248	0.207502687468666	0.0667209113100081	0.726369683003518	0.773544212796549	0.309526109166311	0.0618260244428469	0.625447691033557
2022160102790	0.664795974759609	11.544106026425	0.436436112779427	0.552497327004096	0.808219178082192	0.171541261413921	0.36986301369863	0.809095644057294	0.90166901266841	0.132305695717149	0.12909712447215	0.670981088864744	0.803864734299517	0.524157665704729	-0.229951690821256	0.713711374729103	0.607677450507001	0.727364486722436	0.690004828585225	0.402805473325559	0.45675961877868	1.51630336077118	0.965054712319096	0.22710031702411	0.762357414448669	0.378200070893788	-0.0874524714828897	0.669123422187049	0.844628099173554	0.185037402146105	0.0628099173553719	0.774077329153172	0.797988264878458	0.26204429445565	0.0284995808885163	0.705581293695832	0	100	2	0
2022160102815	0.741710963119699	0.348244416191338	0.227902170019998	0.616377486230317	0.71875	0.245381955409264	0.5625	0.71875	0.934976043805613	0.0662997032385637	0.0739219712525667	0.717245138143923	0.769080234833659	0.417525841961542	-0.0156555772994129	0.653931221453355	0.699926271811256	0.384033101819338	0.51363971491767	0.559461693380162	0.621735074626866	0.480694421550541	0.590485074626866	0.294316176150081	0.65679012345679	0.487292395090899	0.296296296296296	0.584424287388452	0.828025477707006	0.185894487359737	0.0509554140127389	0.753129856814377	0.710659898477157	0.394493956439412	0.218274111675127	0.644851477476466	0.735455543358946	0.47258388285275	-0.239297475301866	0.621287525266035
2022160102891	0.70585972032473	0.470774389124974	0.31847593761067	0.565238291660173	0.670422535211268	0.277843507677396	0.659154929577465	0.670422535211268	0.934602908862614	0.0691409242242446	0.0228105053887203	0.620282667273263	0.781997187060478	0.676671335290738	-0.30379746835443	0.618908604583618	0.67558651026393	0.506445762139718	0.587976539589443	0.561444784781496	0.403925778254869	1.34830486379854	1.05965342738844	0.24581743747967	0.521954236239951	0.56147903485499	0.67408781694496	0.422105850756177	0.862300154718927	0.14430019429813	0.0979886539453326	0.758178498779134	0.80708412397217	0.258716252421026	0.0164452877925364	0.670423185407278	0.694864048338369	0.394067627419986	0.051963746223565	0.519561060669656
