# Supplementary material for: A-eye: Automated 3D MRI segmentation and morphometric feature extraction for eye and orbit atlas construction
Source: PLoS One. 2026 Jul 2;21(7):e0352257. doi: 10.1371/journal.pone.0352257 (PMC13327317; doi:10.1371/journal.pone.0352257)
Supplement: S12 File — The zip file contains results from the study. (ZIP) [file pone.0352257.s012.zip › S12_file/results_output/similarity/labeled_ds/sim_manual_nnunet_N43_cropped_remove_sub2022160102790.csv]

label	dsc	hau_avg	vol	ndsc
overall	0.80 ± 0.07 (CI: [0.78 – 0.82]), 0.81 [0.75 – 0.85] (CI: [0.76 – 0.83])	0.37 ± 0.20 (CI: [0.31 – 0.43]), 0.35 [0.23 – 0.44] (CI: [0.30 – 0.40])	0.18 ± 0.14 (CI: [0.14 – 0.22]), 0.19 [0.07 – 0.27] (CI: [0.12 – 0.24])	0.68 ± 0.09 (CI: [0.65 – 0.71]), 0.73 [0.60 – 0.77] (CI: [0.61 – 0.75])
lens	0.84 ± 0.09 (CI: [0.81 – 0.87]), 0.86 [0.80 – 0.90] (CI: [0.84 – 0.89])	0.14 ± 0.07 (CI: [0.12 – 0.16]), 0.13 [0.09 – 0.18] (CI: [0.11 – 0.15])	0.24 ± 0.23 (CI: [0.17 – 0.31]), 0.20 [0.07 – 0.35] (CI: [0.15 – 0.29])	0.85 ± 0.09 (CI: [0.82 – 0.88]), 0.87 [0.81 – 0.92] (CI: [0.85 – 0.90])
globe	0.94 ± 0.03 (CI: [0.93 – 0.95]), 0.94 [0.93 – 0.95] (CI: [0.94 – 0.95])	0.07 ± 0.05 (CI: [0.05 – 0.09]), 0.07 [0.05 – 0.08] (CI: [0.05 – 0.08])	0.06 ± 0.08 (CI: [0.04 – 0.08]), 0.06 [0.01 – 0.10] (CI: [0.02 – 0.08])	0.75 ± 0.14 (CI: [0.71 – 0.79]), 0.74 [0.62 – 0.90] (CI: [0.68 – 0.87])
nerve	0.80 ± 0.07 (CI: [0.78 – 0.82]), 0.80 [0.76 – 0.85] (CI: [0.77 – 0.82])	0.41 ± 0.25 (CI: [0.34 – 0.48]), 0.39 [0.23 – 0.57] (CI: [0.26 – 0.50])	-0.00 ± 0.28 (CI: [-0.08 – 0.08]), -0.01 [-0.25 – 0.24] (CI: [-0.16 – 0.14])	0.72 ± 0.10 (CI: [0.69 – 0.75]), 0.71 [0.64 – 0.80] (CI: [0.65 – 0.78])
int_fat	0.75 ± 0.11 (CI: [0.72 – 0.78]), 0.76 [0.68 – 0.84] (CI: [0.70 – 0.83])	0.46 ± 0.37 (CI: [0.35 – 0.57]), 0.40 [0.28 – 0.49] (CI: [0.32 – 0.47])	0.34 ± 0.27 (CI: [0.26 – 0.42]), 0.32 [0.16 – 0.49] (CI: [0.23 – 0.44])	0.56 ± 0.14 (CI: [0.52 – 0.60]), 0.57 [0.46 – 0.67] (CI: [0.50 – 0.62])
ext_fat	0.66 ± 0.17 (CI: [0.61 – 0.71]), 0.73 [0.53 – 0.79] (CI: [0.61 – 0.77])	0.74 ± 0.82 (CI: [0.49 – 0.99]), 0.42 [0.32 – 0.93] (CI: [0.35 – 0.66])	0.47 ± 0.33 (CI: [0.37 – 0.57]), 0.42 [0.22 – 0.70] (CI: [0.31 – 0.57])	0.39 ± 0.16 (CI: [0.34 – 0.44]), 0.36 [0.26 – 0.53] (CI: [0.29 – 0.48])
lat_mus	0.76 ± 0.14 (CI: [0.72 – 0.80]), 0.82 [0.69 – 0.86] (CI: [0.75 – 0.85])	0.32 ± 0.23 (CI: [0.25 – 0.39]), 0.24 [0.15 – 0.45] (CI: [0.17 – 0.34])	0.15 ± 0.26 (CI: [0.07 – 0.23]), 0.17 [-0.01 – 0.27] (CI: [0.08 – 0.24])	0.71 ± 0.16 (CI: [0.66 – 0.76]), 0.78 [0.59 – 0.82] (CI: [0.72 – 0.81])
med_mus	0.83 ± 0.09 (CI: [0.80 – 0.86]), 0.85 [0.80 – 0.88] (CI: [0.81 – 0.88])	0.24 ± 0.18 (CI: [0.19 – 0.29]), 0.19 [0.14 – 0.28] (CI: [0.16 – 0.25])	0.11 ± 0.20 (CI: [0.05 – 0.17]), 0.09 [-0.02 – 0.22] (CI: [0.02 – 0.15])	0.76 ± 0.11 (CI: [0.73 – 0.79]), 0.76 [0.70 – 0.85] (CI: [0.74 – 0.81])
inf_mus	0.84 ± 0.08 (CI: [0.82 – 0.86]), 0.85 [0.81 – 0.90] (CI: [0.82 – 0.87])	0.27 ± 0.28 (CI: [0.18 – 0.36]), 0.19 [0.14 – 0.31] (CI: [0.15 – 0.23])	0.09 ± 0.19 (CI: [0.03 – 0.15]), 0.07 [-0.01 – 0.20] (CI: [0.01 – 0.13])	0.77 ± 0.10 (CI: [0.74 – 0.80]), 0.79 [0.72 – 0.84] (CI: [0.74 – 0.81])
sup_mus	0.75 ± 0.10 (CI: [0.72 – 0.78]), 0.77 [0.71 – 0.83] (CI: [0.73 – 0.80])	0.65 ± 0.59 (CI: [0.47 – 0.83]), 0.40 [0.26 – 0.85] (CI: [0.32 – 0.65])	0.15 ± 0.32 (CI: [0.05 – 0.25]), 0.17 [-0.02 – 0.31] (CI: [0.10 – 0.25])	0.64 ± 0.12 (CI: [0.60 – 0.68]), 0.64 [0.60 – 0.72] (CI: [0.61 – 0.71])
