# Supplementary material for: A-eye: Automated 3D MRI segmentation and morphometric feature extraction for eye and orbit atlas construction
Source: PLoS One. 2026 Jul 2;21(7):e0352257. doi: 10.1371/journal.pone.0352257 (PMC13327317; doi:10.1371/journal.pone.0352257)
Supplement: S12 File — The zip file contains results from the study. (ZIP) [file pone.0352257.s012.zip › S12_file/results_output/similarity/non_labeled_ds/sim_atlas_nnunet_N1210.csv]

Subject	DSC_all	Haus_avg_all	Volume_all	nDSC_all	DSC_lens	Haus_avg_lens	Volume_lens	nDSC_lens	DSC_globe	Haus_avg_globe	Volume_globe	nDSC_globe	DSC_nerve	Haus_avg_nerve	Volume_nerve	nDSC_nerve	DSC_int_fat	Haus_avg_int_fat	Volume_int_fat	nDSC_int_fat	DSC_ext_fat	Haus_avg_ext_fat	Volume_ext_fat	nDSC_ext_fat	DSC_lat_mus	Haus_avg_lat_mus	Volume_lat_mus	nDSC_lat_mus	DSC_med_mus	Haus_avg_med_mus	Volume_med_mus	nDSC_med_mus	DSC_inf_mus	Haus_avg_inf_mus	Volume_inf_mus	nDSC_inf_mus	DSC_sup_mus	Haus_avg_sup_mus	Volume_sup_mus	nDSC_sup_mus
2022160100001	0.6972505204851673	0.42365951329892076	0.18608826101088716	0.5616098877453636	0.4472573839662447	0.8702301737648648	-0.379746835443038	0.5795467760419093	0.9284176533907428	0.07464256574150452	0.11948331539289558	0.8159953483661628	0.7314540059347181	0.3360694861857262	0.03857566765578635	0.5996608488206554	0.7139058345064915	0.37344053000495425	0.30940090724229624	0.3715058789183299	0.6230205625147719	0.6895562029081261	0.40699598203734344	0.22888158643426124	0.7462946817785527	0.29476866315166717	0.1028770706190061	0.6523038678938179	0.7034277198211625	0.34526647993271103	0.33084947839046197	0.6166229187425479	0.754257907542579	0.2920907003226613	0.2611516626115166	0.6832858004997514	0.6272189349112427	0.5368708176780712	0.48520710059171596	0.5066859639908367
2022160100002	0.7363672725128894	0.34518669777864	0.1871671970488799	0.6110519361394138	0.7727272727272727	0.22958440423783658	-0.29545454545454547	0.8893350465788628	0.9395916292468016	0.06253524739857833	0.08319918664746251	0.7650382164659246	0.752203721841332	0.27421160905856506	0.178256611165524	0.6851538061218468	0.6643073811931244	0.4019219043378863	0.5419615773508595	0.45369603183137264	0.5303918543659365	0.9168657583607156	0.5109534094415303	0.19879142943233982	0.7222222222222222	0.3363578933761253	0.19555555555555557	0.6634670370939383	0.8311855670103092	0.18599656527917022	-0.06958762886597938	0.6899257731658418	0.8305519897304235	0.18398910395768808	-0.02053915275994865	0.698709396779913	0.5841238142785821	0.5152177940011946	0.5601597603594608	0.4553506877846841
2022160100003	0.6776853385697585	0.44997301819469065	0.4338745679083091	0.5829248711042553	0.6153846153846153	0.5158499318760402	0.34615384615384615	0.6699283019232068	0.9161876983786565	0.09501940750396355	0.13605558891653083	0.775141474630226	0.7013832384052074	0.43428239993983947	0.3270951993490643	0.628946598310076	0.5124289195775792	0.7090994940673501	0.9419983753046304	0.45119186069724465	0.5478579015696919	0.8172170737300957	0.4633541838782013	0.1765058798118015	0.7292225201072385	0.2815580745016358	0.291331546023235	0.669550267104081	0.7323369565217392	0.2727570312579566	0.3858695652173913	0.6738218800030599	0.7499999999999999	0.29453599978542705	0.33507853403141363	0.6830481893164192	0.5943661971830986	0.6294377510899071	0.6779342723004694	0.5181893881421827
2022160100011	0.749849238612441	0.30554106811269555	0.15721243610646105	0.6319881794294055	0.6553191489361703	0.36174942095483775	-0.502127659574468	0.8131958345412796	0.9130434782608696	0.0900733732940145	0.17024820922871897	0.8922383762391423	0.8263933376040999	0.18043844580130874	-0.06278026905829596	0.685830445889446	0.6907202021620104	0.36130124738722025	0.46469184332444197	0.42086029254798685	0.6341769504287806	0.7455650374030561	0.1719305584605731	0.1671378460530064	0.717948717948718	0.29893933683500107	0.2729528535980149	0.6378578589690792	0.8210262828535669	0.18086341990601304	0.23529411764705882	0.7615913772801933	0.7846743295019157	0.212958484258005	0.3111111111111111	0.7405945584687804	0.705340699815838	0.31798084717480324	0.35359116022099446	0.5685870248757362
2022160100012	0.7542927561667526	0.3674307939662656	0.14177053515976684	0.6195257300014506	0.7553191489361701	0.23769021198183662	-0.3829787234042553	0.883347382223471	0.9478245170608413	0.05342324558079357	0.06102184509839321	0.7468983012265269	0.7797427652733119	0.2591180055813399	0.0707395498392283	0.6658983453577973	0.7356805044666317	0.4382406289296793	0.4053249255561394	0.5097238563849501	0.6020488573680063	0.9047251263826177	0.2978723404255319	0.20685322420442218	0.8003913894324853	0.24988303509104484	0.046966731898238745	0.7174495373721885	0.8076138681169273	0.22200856486092763	0.14547926580557444	0.7027924047200695	0.7947669664758791	0.2744968973185098	0.07031888798037612	0.689234714715895	0.5652467883705207	0.6672914299696412	0.5611899932386748	0.453533803807734
2022160100014	0.5467460340736198	0.7599891030555199	0.538210724528934	0.3896674428610979	0.0	2.2622633914653565	1.5172413793103448	0.0	0.902381420980122	0.11035021083699875	0.0688840779374139	0.562103685719835	0.6203125	0.5176886673391733	-0.040625	0.4874048131172231	0.3626882966396292	1.1149654536987212	1.1996910003862495	0.283865556570809	0.6778229830352346	0.5018614615930889	0.12082597681737929	0.15548613113214366	0.5584541062801932	0.7271920036948952	0.36135265700483093	0.4773304120588848	0.6749611197511663	0.3524239475572047	0.4354587869362364	0.6109363142350065	0.5604575163398693	0.6325967282529528	0.5686274509803921	0.48630718033146325	0.5636363636363637	0.6205600630612873	0.6124401913875598	0.44357289258451577
2022160100015	0.7465843111573103	0.34580846121081543	0.13051553730443166	0.603931487029605	0.5670103092783505	0.5567545733052897	-0.3917525773195876	0.7231372644400041	0.9428679530836171	0.05898076056304055	0.04388951948543322	0.6869307618911005	0.7684729064039408	0.2655387660064755	-0.012667135819845179	0.6302848034508968	0.7721967213114754	0.3496320756820968	0.3218360655737705	0.4912851634617529	0.60671834625323	0.8136716208205574	0.3297157622739018	0.2027969718620055	0.7983471074380164	0.22592454723038347	0.09586776859504133	0.7132272918769406	0.7726063829787234	0.24885721742472605	0.21010638297872342	0.6755523333626247	0.7838444278234854	0.26094664520619326	0.16604338070306657	0.6951714247931892	0.7071946458449525	0.3319699446585756	0.41160066926938094	0.6169973681279304
2022160100016	0.7140688481371167	0.4087707005173715	0.22256458054824074	0.6081873476838151	0.717391304347826	0.2645317618102978	-0.5	0.8818128674240622	0.9265828227453509	0.0747569653589758	0.11243684832849618	0.7859473617888085	0.6988155668358714	0.3783222858644928	0.1319796954314721	0.5798717139695067	0.6258052641266335	0.5869528620641581	0.6445794220504325	0.4517043514943548	0.4464506992388033	1.2077934134402804	0.8727208355461143	0.22405363317928	0.7440532825880115	0.3050931962860562	0.1731684110371075	0.6608583733420185	0.8266841072596468	0.18963099315624776	0.08763897972531066	0.71236019643745	0.7515527950310559	0.2802421288080451	0.2080745341614907	0.6526728133820714	0.6892837910608509	0.3916126978677902	0.2724824986537426	0.5244048181367834
2022160100017	0.7356108452303236	0.36318775143071114	0.1784028934797492	0.5970967742137483	0.607843137254902	0.49690868496355667	-0.23529411764705882	0.7308474521915669	0.9223744292237444	0.08167304054268335	0.11661397962767826	0.7590927016079206	0.787661406025825	0.2289284659031417	0.20946915351506457	0.7141202913218138	0.7368691408758187	0.43209346837993956	0.4337999229485039	0.5272032229680859	0.5816326530612245	0.8339634780653638	0.34069137859225324	0.16324492848646333	0.7476190476190476	0.25692825590185664	0.27936507936507937	0.6816754364090938	0.7925729442970822	0.25923056870423933	0.16445623342175067	0.6720838994905914	0.7185185185185186	0.3520799919271972	0.02962962962962963	0.560671586989026	0.7254063301967494	0.32688380848842263	0.2668947818648417	0.5649314484591736
2022160100020	0.7731609588261694	0.31280302674103233	0.08392886879498748	0.6147331157402175	0.5714285714285715	0.6268824243330045	-0.2119815668202765	0.6903387091795925	0.9269363436814049	0.077147354986294	0.11351520852931954	0.7735413865984082	0.7821612349914236	0.23431426323680438	0.11663807890222985	0.7104293315427636	0.7540655491618713	0.3010095004176863	0.3397548161120841	0.46406616080632584	0.6761795646286844	0.6866407663106382	0.2410165607749193	0.22981575108290828	0.7840290381125227	0.2535274351077319	0.03750756200846945	0.649802900738359	0.8627678054429647	0.15347424359020853	0.04053271569195136	0.76289026790748	0.8379772961816305	0.2018412165084579	0.0412796697626419	0.706308913474321	0.7629032258064516	0.28039003617846503	0.037096774193548385	0.5454046203318001
2022160100026	0.7401592991417283	0.35144945309927433	0.10183405422755461	0.6166269328566627	0.6378378378378378	0.36311715809764894	-0.5081081081081081	0.8101794122095773	0.9405727188750898	0.06123432122742421	0.07492558760135481	0.7562332078913327	0.779291553133515	0.24564013135156412	-0.08537693006357856	0.6602189835661184	0.6479102956167176	0.6453424447913821	0.5949031600407747	0.4735322798250314	0.6049889485317336	0.7327283922153338	0.3523839595832018	0.22001732439241162	0.8016276703967447	0.2322298108204468	-0.06307222787385554	0.7087731530058713	0.8098256735340729	0.236838355360188	-0.08557844690966719	0.6748826531991967	0.7562277580071175	0.26875586749936814	0.20284697508896798	0.6710144911464304	0.6831512363427258	0.3771585965301132	0.4335825186889017	0.5747908904739943
2022160100030	0.7109731115379647	0.39627518648303695	0.14424240649102826	0.5590613548295554	0.7807486631016043	0.2118560350219073	-0.2887700534759358	0.8848598506986592	0.9411454209553972	0.06022207124059334	0.082519574206035	0.7670746845948105	0.6798479087452471	0.4183151692859751	-0.12015209125475285	0.5114065383538292	0.5462149728147219	0.6407596791061952	0.73943956503555	0.3470547564619889	0.6187508655310898	0.6975499824502918	0.328209389281263	0.21034417910500722	0.5760765550239234	0.5513926370282898	0.17799043062200956	0.45948085734561084	0.8471138845553822	0.17992811584965046	-0.059282371294851796	0.7304399897646753	0.7799163179916319	0.26586127951134575	0.0887029288702929	0.6755073899817762	0.628943415122684	0.5405917088530838	0.34952428642964445	0.4453839471596416
2022160100031	0.7209826826433051	0.36194408171789966	0.12195062598107612	0.563370519652653	0.5029239766081871	0.6650809506123878	-0.47953216374269003	0.6925751410807156	0.9373149479739447	0.06548065423657709	-0.016411471110735133	0.5194349608794945	0.7281475541299117	0.3074981940373127	0.05292702485966319	0.6128338518672699	0.7594738490447854	0.302998678042921	0.3106796116504854	0.47854781458029205	0.6250766025248192	0.6924287906586291	0.23164603505331535	0.19282146458976648	0.773797338792221	0.24813426953038747	0.21494370522006143	0.7247146943825981	0.7307132459970889	0.2910460571963708	0.22125181950509462	0.6297045895791468	0.7833197056418643	0.225861740897577	0.07358953393295176	0.6896665513547011	0.6480769230769231	0.4589674002489341	0.48846153846153845	0.5300356085598917
2022160100032	0.7032774190944813	0.45742158267619487	0.2078518946352469	0.5802104179234497	0.5925925925925926	0.5522788725954615	-0.17989417989417988	0.7087301687380774	0.9337180684036324	0.06936771642980478	0.1189849783586523	0.8623647359652831	0.720754716981132	0.32833399331210433	0.12830188679245283	0.6358932843095585	0.5728253540121376	0.9145610459101456	0.7147673634524613	0.3741300678439641	0.5798719869263245	0.9075964394004621	0.4148168323573471	0.20737544349178758	0.7169476486246673	0.3271137585879551	0.21827861579414373	0.6350123435368288	0.7966321243523317	0.21511328287820902	0.16839378238341968	0.6995460296979679	0.7762289068231842	0.24078502373684318	0.10418195157740279	0.6698284610976784	0.6399253731343283	0.5616441112347687	0.1828358208955224	0.4290132266299021
2022160100033	0.713306490595883	0.37040503663645086	0.19841579387278016	0.5716796349560646	0.5978260869565217	0.4948482536192944	-0.34782608695652173	0.751351331565547	0.9209196824414888	0.08426415427799132	0.09423651922878647	0.7081836806898879	0.7710344827586207	0.32735133913626546	-0.016551724137931035	0.6381033097240506	0.6999325691166555	0.3187923886898175	0.47066756574511126	0.45319491374680765	0.6284031063108095	0.7112902386760865	0.12157457823797198	0.14099874315626396	0.7347254447022429	0.3032352253244087	0.14385150812064965	0.6333189432002271	0.7120535714285714	0.2948651151415245	0.45982142857142855	0.6510231448250515	0.626031746031746	0.4539533526011059	0.5041269841269841	0.5352222708779201	0.7288317256162915	0.345045262261563	0.3558413719185423	0.6337203768188251
2022160100036	0.7078143397451613	0.42155365880908735	0.2122343250440707	0.5622947741268001	0.5698324022346368	0.5775231272550185	-0.0335195530726257	0.6723373436569386	0.9267623810291983	0.08446319393211071	0.11066301016292951	0.767455488016952	0.8110047846889953	0.21021679988218328	0.08373205741626795	0.7000806676288598	0.635	0.5998498288219271	0.6357142857142857	0.4358374540180776	0.5598666984051417	0.8969047861685944	0.44941680552249463	0.1910479443753616	0.6365030674846626	0.4051158862044789	0.22085889570552147	0.5282168544606931	0.8010443864229765	0.2196213032955101	0.05117493472584857	0.6556983494985396	0.8176308539944903	0.20158576439104775	0.1024793388429752	0.7042548057588676	0.6126844834463502	0.5987022393309149	0.28958915037893895	0.40572405972691117
2022160100039	0.6667413892375966	0.4989780196625401	0.2727106913379082	0.5362618054547814	0.4947368421052631	0.7871432476639272	-0.021052631578947368	0.5927245125695317	0.9323751891074129	0.0700356015862105	0.09833585476550681	0.7508623710562253	0.7042640990371389	0.3649754434783102	-0.027510316368638238	0.5545479014532766	0.5006553079947575	0.7477834463524098	0.8977719528178244	0.3555823861066885	0.5225423962498277	1.0680464846464048	0.4982765752102578	0.18051021237742787	0.7309941520467835	0.3109828012324912	0.24171539961013644	0.6713260571813878	0.701254275940707	0.38670799209102136	0.21664766248574688	0.5568177943361559	0.7817258883248732	0.2750055316625309	0.15228426395939088	0.6740531555630551	0.6321243523316061	0.480121628249555	0.39792746113989635	0.48993185844928383
2022160100043	0.7215867786286125	0.368828367546517	0.24834827340185128	0.5995686436102662	0.8039215686274509	0.19159446675585218	-0.3137254901960784	0.9126688341667217	0.9098367965754036	0.09437063514650038	0.16891108534736465	0.8549516111102964	0.7830609212481427	0.2654122917898539	0.09806835066864784	0.6866411643161702	0.6415303576379262	0.428976261395235	0.611588577765456	0.44228097092036733	0.5563111318118305	0.7882116379342226	0.3385188635305077	0.1326732155325645	0.7507645259938838	0.268351689899648	0.21712538226299694	0.6687011764742314	0.7369040612124779	0.27939402599581453	0.39434961742201297	0.6735338085470018	0.642590286425903	0.46433089876302114	0.33872976338729766	0.5180118749688806	0.6693613581244947	0.538813400238505	0.38156831042845596	0.506655136456161
2022160100044	0.722603384279309	0.3750883575760561	0.28050673131235354	0.580191831791999	0.5522388059701492	0.577032027331187	0.26865671641791045	0.617025866255573	0.9076981274825042	0.1066701716570766	0.03442405901267259	0.48803649106912006	0.7753743760399334	0.23431709520325306	0.15640599001663893	0.6841740623094366	0.684931506849315	0.4174064742912822	0.5842763549731983	0.5667028397385824	0.5579333537144604	0.8026077661125107	0.5502904310608376	0.2272166067878591	0.7526690391459074	0.2662238439398157	0.18861209964412812	0.6670882776936361	0.8128113879003559	0.2041717870281943	0.08398576512455516	0.7014170413245827	0.8355555555555555	0.18654502550579677	0.11555555555555555	0.7510765389063897	0.6242183058555998	0.5808210271153885	0.542353610005685	0.5189887620428112
2022160100046	0.7056341801492025	0.39047910002301717	0.22678585114911728	0.5760753473413848	0.6956521739130436	0.30233502827280234	-0.17391304347826086	0.8123005452273454	0.9354675311518591	0.0694076620519061	0.08570560226927362	0.7605851893291597	0.6666666666666666	0.42016185516418264	-0.011409942950285249	0.5256997695604534	0.7190975532252939	0.3324013602092202	0.4194470924690181	0.46521136700088384	0.4815092453773114	0.9733920124698436	0.5822088955522239	0.14072400201531976	0.6932270916334662	0.3246395616152657	0.23107569721115537	0.6129503204573425	0.7991137370753323	0.24018979512658847	0.10930576070901034	0.6961282537838772	0.764792899408284	0.2594928364633987	0.17455621301775148	0.6614405906878353	0.5951807228915663	0.5922917888339463	0.6240963855421687	0.5096380880102455
2022160100047	0.45052980630219774	1.23414367796191	0.9662216775497673	0.3982477876863316	0.125	1.430844291369625	1.5	0.13007704181771193	0.28784339895451005	1.6191971178411018	1.4220887554220887	0.2832195584887912	0.6852173913043478	0.40705635803773715	0.47304347826086957	0.6417548936865701	0.35716945996275606	1.4085808849806807	1.253631284916201	0.31657154812688154	0.43433623271068017	2.3161109157055275	0.8940538999001854	0.20522584062123558	0.20491803278688525	2.53409853143812	1.4972677595628416	0.19820940627986638	0.7075542258788332	0.3049754962707517	0.3724756918474196	0.6381926655994368	0.6733393994540491	0.44388002269723054	0.5368516833484986	0.6419942449484793	0.5793901156677183	0.642549483316415	0.7465825446898002	0.528984889608012
2022160100052	0.6933140787520996	0.43485584571827884	0.15796680695994444	0.5638502503052553	0.5581395348837209	0.5572602572023362	-0.4186046511627907	0.7040174430616793	0.9202287486672482	0.08951830236325391	0.11766986527091208	0.7422023639664163	0.5403602401601068	0.7495071964968039	-0.26551034022681785	0.35333514255381115	0.6482903000697836	0.4513707101300677	0.5010467550593162	0.37326706050963626	0.5559164733178654	0.9831036314890544	0.46558391337973704	0.20395373869097985	0.7310488058151611	0.30155060007774126	0.22637590861889928	0.6639738265548009	0.7941391941391941	0.23242705175446718	0.10989010989010989	0.6860437363299514	0.7993501218521527	0.20139304396261076	0.21933387489845654	0.7348654561078352	0.6923532898636633	0.3475718179881744	0.46591582691167754	0.6129934849721866
2022160100059	0.7288619527895466	0.3869377984698308	0.1777872130774888	0.6217554905959525	0.6871794871794872	0.2864819003753024	-0.5025641025641026	0.8495112740797166	0.9261102243920758	0.07734573912323875	0.12374424936625669	0.8067797889809555	0.8090379008746356	0.20841759660240058	-0.052478134110787174	0.6671155594816948	0.6847022187621643	0.5678190337215763	0.5317244063838069	0.5127072575732132	0.5239628717560144	0.964024302702688	0.5838226936919871	0.2262720029972734	0.7380410022779044	0.28831277743972006	0.1275626423690205	0.6674859240653327	0.7827450980392158	0.2473364344458	0.19294117647058823	0.6947716480374168	0.7238562091503269	0.342927992965125	0.22875816993464052	0.6221511021395834	0.6841225626740947	0.4997744088526262	0.3665738161559889	0.5490048580083864
2022160100064	0.7026655756906736	0.4236427484895699	0.2704247318042683	0.5757246928520623	0.8316831683168318	0.163739685204575	-0.2376237623762376	0.9153900231648027	0.9185926181441877	0.08530618412473073	0.13901345291479822	0.7998785345209308	0.5837063563115488	0.5678277004876177	0.1700984780662489	0.46896934917274535	0.6686981547316743	0.3915515015299896	0.521076688674454	0.4428333067439365	0.5740628411985929	0.8876349413597597	0.4461967730195317	0.18964027056433527	0.6873184898354309	0.36476939180703727	0.2691190706679574	0.6113505238054346	0.7098515519568152	0.3453396541172088	0.4048582995951417	0.6360257475524312	0.7036770007209806	0.4153219117915912	0.2869502523431867	0.6006615728905466	0.6464	0.5912937659836189	0.4341333333333333	0.5167729072533974
2022160100071	0.7292349335513095	0.36335079271911996	0.13823047987908502	0.5837703371796481	0.46560846560846564	0.6192738362445099	-0.37037037037037035	0.622508082222987	0.9280987301019495	0.07483305250345579	0.06617778572706134	0.6506483768185348	0.7404479578392621	0.3217810341264651	0.0922266139657444	0.6050639848516517	0.689957652752571	0.44691569582580126	0.5172413793103449	0.4938555143408726	0.5709185775092682	0.8327055946697818	0.48414115062474256	0.22126163175524735	0.773037542662116	0.2765688301597454	0.15358361774744028	0.6966959077928159	0.7855833842394624	0.25561719571156694	0.14050091631032377	0.6690011389575575	0.8332129963898917	0.1866878027896986	0.06209386281588448	0.743234129946779	0.776249094858798	0.25577409244105487	0.09847936278059377	0.5516642679303868
2022160100072	0.7218111648162501	0.4068330399943136	0.23094745623918175	0.626789072853518	0.6810344827586208	0.32579020916672374	-0.603448275862069	0.8538399084409443	0.9407819087773093	0.0606410656133252	0.0774243004982752	0.7623767282597986	0.735655737704918	0.2853147044702401	0.19262295081967212	0.6631111535650939	0.6670445956160241	0.7335884319350198	0.582010582010582	0.5166019059425947	0.5440295066851084	0.9534095631865882	0.43245735361917936	0.18430898663755912	0.6944713870029099	0.32937312711890765	0.2929194956353055	0.6185292849481016	0.8436860068259385	0.16287790872820282	0.18156996587030716	0.7811816694412989	0.727111111111111	0.4004008381116918	0.3893333333333333	0.6769799021799312	0.6624857468643102	0.4101015116181227	0.5336374002280502	0.5841721162663408
2022160100081	0.7660248973880281	0.30120078282309987	0.15044001232173498	0.6348530110159634	0.7978142076502733	0.20145416729101812	-0.18579234972677597	0.8822559341001134	0.9380930863081789	0.0625666482421827	0.09344780840488025	0.7929196843531455	0.7672226250906453	0.26453964014338816	0.126178390137781	0.6506848388956018	0.6742998607457836	0.39714563016263427	0.5938418691010366	0.5414430566377605	0.6015695744038636	0.7504152566986759	0.4521581648053124	0.24850351111743882	0.7624309392265194	0.2664436203088597	0.040515653775322284	0.664934634945767	0.8641819330385343	0.15333862790843644	-0.006317119393556538	0.7428992749890377	0.8089887640449438	0.20557391567678193	-0.0356906807666887	0.6604598190405798	0.6796230859835101	0.4093295389759217	0.2756183745583039	0.5295763450642266
2022160100083	0.7419386540956112	0.3718280771614198	0.1728706261227424	0.6255806012620694	0.6228070175438596	0.459468854804272	-0.5087719298245614	0.7908741490268236	0.9288744696780633	0.07741226218201373	0.11596373013892355	0.8019926850630313	0.6852459016393442	0.3793516333731559	0.21967213114754097	0.5881694700949051	0.7161990695051459	0.4472830110324325	0.4615818412519385	0.5022018162677067	0.5778710015731515	0.974486903458134	0.46984792868379655	0.21943013323281163	0.8480463096960926	0.1576527555072126	0.05209840810419682	0.76455797532635	0.8138238573021181	0.19739824284361934	0.189520624303233	0.7217327380445302	0.7794520547945205	0.24702790182742823	0.2273972602739726	0.6995815881579788	0.7051282051282052	0.4063711294245098	0.328525641025641	0.5416848561444876
2022160100085	0.6840345337458286	0.471428982607627	0.2381329696304738	0.5849592402148909	0.7264573991031391	0.22937371698496814	-0.547085201793722	0.8821307337453216	0.9294175232501223	0.07296483992289288	0.12550171316691142	0.8515538898499244	0.7112616426756986	0.33410598501331024	-0.015241320914479255	0.5768188674049012	0.6110772976262934	0.6941092171329302	0.6106715358084804	0.39286557878657224	0.39976251731644574	1.331651582055008	0.8537502473777954	0.17352389581538488	0.7031963470319635	0.31465609323125254	0.3470319634703196	0.6526607090689438	0.7873517786561266	0.2216309482276638	0.15019762845849802	0.6926964273279412	0.7892156862745099	0.2156088595905337	0.23529411764705882	0.7218343687952348	0.4985706117781589	0.8287596013100829	0.38307604345340196	0.3205486911397941
2022160100091	0.7195572575018704	0.41547251370418115	0.22814878452000473	0.5946463189396649	0.7976190476190476	0.19829059829059828	-0.14285714285714285	0.8804672158148084	0.9398712737127372	0.0613893387238531	0.08875338753387534	0.7886913770351849	0.7571035747021081	0.2759392005443647	0.09715857011915674	0.6723378531530647	0.6132475012705404	0.5627802893956189	0.7037099779772997	0.4843584296138401	0.5246558866764667	1.0154200148558232	0.4989977281838835	0.1724032148787537	0.6580259222333	0.4474158351578611	0.22931206380857427	0.5764374758678732	0.745679012345679	0.28214517805779504	0.10617283950617284	0.5991679897735616	0.8061497326203209	0.22803040701076405	0.14171122994652408	0.7092942155806868	0.6336633663366337	0.6678417613009522	0.3303804064616988	0.46865909873921174
2022160100105	0.7626056530977247	0.3008482025857816	0.19883851117263635	0.6221769680341035	0.7650273224043715	0.22671566565410772	-0.25136612021857924	0.8725331388941171	0.9449781659388646	0.05756226507238105	0.03039301310043668	0.6521816684788382	0.7768240343347639	0.2445544393452721	0.10300429184549356	0.6670300121813659	0.7443890274314214	0.3214943659283282	0.4319201995012469	0.543221137657427	0.6158777647184528	0.7806353252356164	0.24468426113901057	0.16883654520836558	0.7730851825340014	0.2508659347638552	0.15318539727988548	0.6727063426994053	0.7537878787878788	0.26210008222922054	0.3409090909090909	0.6842587677810658	0.7968078575813382	0.217161912134943	0.21731123388581952	0.7099919113359388	0.6926736441484301	0.34654383290831026	0.5195052331113226	0.6288331880704073
2022160100106	0.7132579303909002	0.37950264425019103	0.13600572861233115	0.5701563694710347	0.44692737430167595	0.6119231185321441	-0.659217877094972	0.66495745751812	0.9391493606601977	0.06349168654967302	0.03826970164142559	0.6288035111250627	0.7101694915254236	0.32538617434844463	0.12203389830508475	0.5951862164240891	0.7133989401968206	0.536550276316822	0.40666161998485995	0.4248015925448856	0.5792304509722797	0.7984260528103153	0.40904702799613846	0.19615202799813136	0.7495495495495496	0.285986187479561	0.07567567567567568	0.648048967346139	0.829113924050633	0.17191236018185063	0.22025316455696203	0.7647430001626274	0.782258064516129	0.23555756842395237	0.2161290322580645	0.7066398630071566	0.6695242177453922	0.3862903736089561	0.3951993141877411	0.5020746891131
2022160100109	0.6962431185094817	0.42717138941177024	0.1755072178677785	0.5615306937753713	0.44755244755244755	0.6387600271046971	-0.48951048951048953	0.6424540368238895	0.9241288045875606	0.08131455146226943	0.05690339655932951	0.6262613994097902	0.7333333333333334	0.2891327398752527	0.18888888888888888	0.643508503753151	0.7117327117327117	0.4093608987583134	0.43232323232323233	0.44512282758396965	0.47417840375586856	1.1785492387060916	0.4431924882629108	0.13470471456252478	0.7162489894907034	0.3291382934217932	0.0856911883589329	0.5850834141339016	0.8361290322580646	0.17582410352067868	0.14967741935483872	0.7464679573611936	0.7180385288966725	0.35678640444984666	0.3467600700525394	0.6485861256020566	0.7048458149779736	0.3856762474069898	0.3656387665198238	0.581587264747865
2022160100112	0.6775660920259028	0.46947741711252444	0.18752645438392904	0.5471832902689604	0.4121212121212121	0.8280139073222404	-0.7151515151515152	0.6673120254461008	0.9284156632217692	0.07291073793678488	0.10562245188205177	0.785284901747925	0.786234281932495	0.24397889034263626	0.08868299139642621	0.6796324705013586	0.6381825222666839	0.5529846827401874	0.5821608364528205	0.39545498905301146	0.6136440391759541	0.7136924522433683	0.2563323201621074	0.15129403161237354	0.7002688172043011	0.3800077488660479	0.21505376344086022	0.5883946099628071	0.7595338983050847	0.29928664694602747	0.2563559322033898	0.6546710746379166	0.6506469500924215	0.5309422899420456	0.34627233518176215	0.5354125826142163	0.6090474439132033	0.6034793976733815	0.5524089738874586	0.4671929268449343
2022160100116	0.775285376626744	0.28369757847348914	0.11922644078473901	0.6363623893783117	0.7544910179640718	0.21084608460846085	-0.41916167664670656	0.9051231087494422	0.9225137278828553	0.08400640220815765	0.1065690461663616	0.7389600044243785	0.8248749106504646	0.19477066876163152	0.032880629020729094	0.7167454893774806	0.7217705510388437	0.3278912838137675	0.40349292381812707	0.45308173121949225	0.5752133486180104	0.8417661557193847	0.4083556234874538	0.18841459650432485	0.8003194888178914	0.21206900222535888	0.14057507987220447	0.7196082609040995	0.8472400513478819	0.16216613422414106	0.08729139922978177	0.7520868051601732	0.8267254038179149	0.18473154518759996	0.12334801762114538	0.7455773203105851	0.7044198895027625	0.3350309295129	0.18968692449355432	0.5076641877548289
2022160100117	0.7438961678941022	0.3584221652501418	0.19475477015158543	0.6373608174129927	0.743119266055046	0.2119382036929397	-0.5137614678899083	0.8976183417333728	0.933202005730659	0.06551559667450382	0.10995702005730659	0.819065888381635	0.7328519855595669	0.30812075893655105	0.16606498194945848	0.646584535305296	0.6785317018909901	0.5393229139785592	0.543778801843318	0.48959557587873054	0.6047400611620795	0.7329121862734977	0.47349643221202853	0.24010593574373418	0.7856502242152466	0.2473532022731871	0.059192825112107626	0.6989429435421576	0.7997227997227998	0.21398099970621332	0.1704781704781705	0.7099373574975277	0.7851176917236142	0.24586533551190043	0.21716021260440393	0.7103061041750377	0.6321297749869178	0.6607902902039243	0.5264259549973835	0.5240906744594425
2022160100120	0.7357173495928215	0.33191231623358475	0.2635060795419407	0.5886628563507378	0.7373271889400921	0.26546933492999586	-0.2119815668202765	0.8371456277494878	0.932750136686714	0.07263033522808977	0.0747220703480955	0.716845799279529	0.7763157894736843	0.26230458711177207	0.22894736842105262	0.6967236243911851	0.7860394537177542	0.26274304875388965	0.2488619119878604	0.40469334133502755	0.6068080074330602	0.7578406492821043	0.22180927443196216	0.14047583621092888	0.7359131025118806	0.3094158375676671	0.351663272233537	0.6718284962096316	0.6977730646871686	0.32147411953226446	0.4284199363732768	0.6120036979305665	0.7699757869249395	0.22774252519148397	0.34382566585956414	0.7171461993842958	0.5785536159600998	0.5075904085049951	0.685286783042394	0.5011030846659884
2022160100126	0.6374359860330389	0.5596854714418771	0.3825098888318164	0.4787316349654731	0.05633802816901409	1.8636010430426504	1.267605633802817	0.06380615045856934	0.9370199692780339	0.06496196111089705	0.07844342037890426	0.7509721964395488	0.6666666666666666	0.4619659838013217	0.26104417670682734	0.5848916564118801	0.7118531988758472	0.4105481180824526	0.34485038849396593	0.39110617668092373	0.6387225548902196	0.6343344074175913	0.14105123087159016	0.16487561769649445	0.6499102333931777	0.4438736964021285	0.24416517055655296	0.5474658787757297	0.8229508196721311	0.188061202273692	0.12786885245901639	0.7491005944552741	0.6359610274579274	0.5198508735525901	0.5119574844995571	0.5740119173485613	0.6175013758943313	0.4499719572935706	0.46560264171711613	0.4823545264222766
2022160100127	0.7535674250185211	0.3049068145107823	0.1544965799889534	0.6044588269663951	0.7380073800738007	0.2743309986074452	-0.2878228782287823	0.8344776952473573	0.9459714151091566	0.055525141795895	0.04743207161928695	0.6954174665335234	0.7784615384615384	0.23310364188445984	0.13538461538461538	0.6940826498599869	0.751796123085265	0.31221292291319	0.25349057882608106	0.39778673276720145	0.6104946833102173	0.7274798710403978	0.21312991215903837	0.17874352176904607	0.7187751813053989	0.3501345961742005	0.0692989524576954	0.6138396029159442	0.7616511318242344	0.23982657622659923	0.34620505992010653	0.7089646674506622	0.750915750915751	0.2589358356340523	0.23443223443223443	0.6930064832930526	0.7260336210813266	0.29261174632080045	0.37891867333030443	0.6238106228607824
2022160100132	0.6934428325277919	0.4477477468361318	0.1926919346277689	0.5669843136047182	0.29556650246305416	1.3359380427958587	-0.3645320197044335	0.41832362995993383	0.9248661311914324	0.08110901141228619	0.11713520749665328	0.7638822472907719	0.8394675019577134	0.16823886213436817	0.02662490211433046	0.7489601021259079	0.6388069485414618	0.5567742322189743	0.6050475254015077	0.4395857308432648	0.6069174450896239	0.6466422277282019	0.40646301439030547	0.21800982607198943	0.7508833922261484	0.28254614389024935	0.07773851590106007	0.65453870281621	0.7481804949053857	0.2734927236656205	0.314410480349345	0.6762646112618884	0.7986159169550173	0.2589357239767072	0.22283737024221453	0.7243072852805666	0.6376811594202899	0.42605275370291923	0.3285024154589372	0.45898668679193166
2022160100133	0.7613702366504094	0.3164235420008334	0.10709210247570053	0.6139179593575818	0.8400000000000001	0.15694056196954853	-0.18	0.9054747743334967	0.9476999427371636	0.05305857088117954	0.043138003435770185	0.6891933512015035	0.7795059469350412	0.24590991778078156	-0.15187557182067704	0.6500438564629972	0.6954954954954955	0.3439645875747297	0.5017017017017017	0.5088075418224084	0.49481307496574667	1.0402397586495011	0.5946369152476023	0.1966867788560386	0.7634285714285715	0.27149007830073274	0.04342857142857143	0.6844589728524368	0.7929656274980015	0.219988104320891	-0.03677058353317346	0.6560872094338323	0.8219895287958116	0.1939848587637282	0.0034904013961605585	0.7168164087228889	0.7164339419978517	0.3222354397664089	0.1460794844253491	0.5176927405326341
2022160100135	0.728734488564292	0.3767370038363602	0.16187649809390986	0.5755481746579437	0.5333333333333333	0.6088520633137444	-0.27692307692307694	0.6594288082425765	0.9146719234018585	0.0964019537471906	0.05463249788791889	0.5434202004626061	0.7984790874524714	0.22607303082243846	-0.022813688212927757	0.6668092396208378	0.6836328932718307	0.47208419606886115	0.5283919198345793	0.4760844191579319	0.5663686382393398	0.7680213557710788	0.5281980742778541	0.24601148942582465	0.828411811652035	0.18819562333462111	-0.07182761372705507	0.7071892179324246	0.8293577981651377	0.17958139850386742	0.145565749235474	0.7276849519726221	0.8130293159609121	0.21317934184055032	0.15504885993485343	0.7105708481825695	0.5913255956017105	0.6382440711248891	0.4166157605375687	0.4427343969241006
2022160100136	0.6779374198542564	0.42247467321845905	0.3040087651917729	0.5765036246031956	0.6631016042780749	0.39972648985255854	-0.0962566844919786	0.7538903286394305	0.92088712346905	0.08335598960815577	0.13869579609400862	0.8138642982908365	0.7203389830508474	0.35333442680331595	0.04067796610169491	0.6005557449171947	0.5571898252292784	0.4803529687674131	0.8517044471361828	0.48832004494145087	0.47788203753351205	0.9950800045292462	0.75	0.21544763556634072	0.6480558325024924	0.4041626768968555	0.2053838484546361	0.5558413810468685	0.780185758513932	0.247517267418908	-0.03343653250773994	0.6104791766387117	0.637410071942446	0.4680865158482968	0.44316546762589926	0.5391987167773156	0.6963855421686748	0.37065571924138146	0.43614457831325304	0.6109352946106117
2022160100138	0.718658709055957	0.3675639077170146	0.19663879014583843	0.5846304778313834	0.6551724137931034	0.39196765826959845	-0.3793103448275862	0.7901577722911635	0.9262531386589788	0.07614844239816299	0.11922254254626616	0.80483486627336	0.6723076923076923	0.4081164950396037	0.2153846153846154	0.5627485576737115	0.6691421254801536	0.4124761256858669	0.533674775928297	0.4215686322991685	0.6399759783805424	0.7926178819828464	0.17916124512060855	0.17071950185814358	0.7125506072874495	0.3521160319603923	0.15060728744939272	0.6117232598722704	0.7826649417852523	0.2105666967293326	0.34152652005174644	0.7398683888047187	0.7526427061310782	0.2697164433333587	0.24101479915433405	0.6656962073321218	0.6572187776793622	0.3943493940539689	0.36846767050487156	0.49435711407779265
2022160100139	0.7095337840649729	0.40175812327292415	0.20710682008970582	0.5863047977246575	0.6116504854368932	0.48319103319558093	-0.34951456310679613	0.7524951784520886	0.9205529646902065	0.08379799901360696	0.13091272485009994	0.7841190636809583	0.6804979253112033	0.4551158327838732	0.030428769017980636	0.5277609087277974	0.6355857185010327	0.45620024623402394	0.6668633815284745	0.5022352875474189	0.5705466237942123	0.9377199762542698	0.4442443729903537	0.19843951363050802	0.7212598425196851	0.34040074119562524	0.24251968503937008	0.6310733410559529	0.7817482133040132	0.22993725297349854	0.29356789444749865	0.7031302400531474	0.8203477141017387	0.20293275955748463	0.01674179008370895	0.6954762685814445	0.6436145689257722	0.42652726824835385	0.38819732595666206	0.482013377792601
2022160100140	0.7168881003959847	0.38347828495534203	0.1957502307724279	0.5803365760128485	0.6347826086956522	0.4117444702939981	-0.3652173913043478	0.7753426347727753	0.9345655582143741	0.06878525462841908	0.09687267926396567	0.7852040956639376	0.7312834224598931	0.315790515518965	0.0855614973262032	0.6069736841962955	0.6799132947976878	0.37653975459774947	0.5472061657032755	0.47635782204726196	0.6415935781180319	0.8089376329385918	-0.05827263267429761	0.11736065152868687	0.739900779588944	0.3082195864504826	0.17434443656980864	0.6418921028717274	0.7908496732026143	0.21444764856588036	0.37037037037037035	0.7640428948151484	0.7106017191977078	0.35926700508531906	0.3541547277936963	0.6168279018885926	0.5885022692889561	0.5875726965186733	0.556732223903177	0.4390273963312109
2022160100142	0.7350496070315024	0.3936217081940103	0.22187549010853505	0.6036820486684851	0.6633663366336634	0.39791003287136445	-0.3564356435643564	0.8078223816863903	0.9461446401094205	0.05662298855555212	0.06667806462643187	0.7736557141245829	0.7976424361493124	0.25374999422086186	0.14014407334643092	0.7038863601382156	0.7036357751645268	0.4050421952990486	0.4796633941093969	0.44478278576159047	0.5795891464352412	1.141515993605051	0.38251126002416785	0.18017985070302767	0.7111111111111111	0.30582570087226374	0.38055555555555554	0.642615161422517	0.7566165023352361	0.2705680876659519	0.3601453035806954	0.6870389768881285	0.7497116493656286	0.27847107968659524	0.2029988465974625	0.6311660833990967	0.7076288659793815	0.43288930096940437	0.3406185567010309	0.5619911238928164
2022160100145	0.7638873411393787	0.3207752551566506	0.1267904917962188	0.6279823774488168	0.6338797814207651	0.3671817472924185	-0.33879781420765026	0.7834841536810839	0.9405546303670986	0.0613080462160581	0.062124393599304904	0.6827300499570675	0.8034188034188035	0.22560659004052103	-0.0039447731755424065	0.6774879605224557	0.6706098843322819	0.6265353653885601	0.6198738170347003	0.5699192353428638	0.6041456016177957	0.7716241042555848	0.3852376137512639	0.2204625698659639	0.8141459744168548	0.2051291907930445	-0.03160270880361174	0.7088042274601396	0.8130360205831905	0.18294859253076007	0.24585477415666096	0.7479149677846525	0.8204811844540407	0.19032335192333844	0.08266502159161011	0.7124325043563766	0.7747141896435776	0.2563203079695702	0.11970410221923336	0.5486057280687476
2022160100153	0.7216372345211444	0.36798265468392	0.17382094012643964	0.5855030642003102	0.6013071895424836	0.39863560135593235	-0.5359477124183006	0.804909869149554	0.918385423256991	0.08833828510099205	0.059977223839048466	0.6401874510994431	0.688888888888889	0.38095734884576843	0.13968253968253969	0.5598771582931305	0.6988928738499922	0.5620020667811496	0.390145017932325	0.3805951346386845	0.547478716437459	0.7826732600219587	0.47806155861165683	0.17591468684104256	0.7590987868284228	0.27851194274053936	0.1317157712305026	0.6630708557372417	0.8119601328903654	0.20479453676946166	0.21395348837209302	0.7345752697524152	0.7804878048780487	0.2388172066438793	0.15934959349593497	0.6903755625098229	0.6882352941176471	0.3771136438955988	0.5274509803921569	0.6200215897814566
2022160100158	0.7320778696310737	0.38766927456034783	0.16459374613349867	0.5989037178045429	0.5035971223021583	0.6872988450028585	-0.15827338129496402	0.6355853373886847	0.9455411844792375	0.054854580215879536	0.052756977535738596	0.6931704556721837	0.781804163454125	0.2541639076751245	0.04471858134155744	0.6596455484908018	0.706097358365177	0.5688981877177699	0.47217145705266655	0.4881759422969537	0.5581691036236491	0.8634293567404664	0.38715829624920534	0.1900958598904493	0.7321428571428571	0.2921082670644671	0.15625	0.6626967220315854	0.8386123680241327	0.17603229439972795	0.09954751131221719	0.753063888930873	0.7665338645418327	0.3103793057787719	0.11633466135458168	0.65731980754974	0.756202804746494	0.28185872644806503	0.3106796116504854	0.6503798979896142
2022160100159	0.7439871715204104	0.33010762780137826	0.09272345437090213	0.5957231080909379	0.5756097560975609	0.39440838890929053	-0.751219512195122	0.8238078514539222	0.9449873896595208	0.05605125675418772	0.048549810844892814	0.6849996169562751	0.7150928167877321	0.3149674247316348	0.23083131557707828	0.6263853922058372	0.7116672986980155	0.4103645220745308	0.4406522563519151	0.44181458039187455	0.5706912028725314	0.8398148951284992	0.36894075403949733	0.16685160158413986	0.7714491708723864	0.2530980502037645	0.0966113914924297	0.6632243490475735	0.7823860727086533	0.24589077962806316	0.2345110087045571	0.673443091165038	0.8378209142141516	0.2040407329767599	0.09392611145898559	0.7423131711480746	0.7861799217731421	0.25233259980567385	0.07170795306388526	0.538668318865706
2022160100160	0.7067847506853293	0.40311126160698413	0.22583569848065377	0.5786162263182627	0.635897435897436	0.4211493136022825	-0.358974358974359	0.7813224106083259	0.9346733668341709	0.06727419477893334	0.10130015155140783	0.7867008155271368	0.8151191454396055	0.19661657590321005	0.1199671322925226	0.7433125057848912	0.5199289979022108	0.8146593174570742	0.8704211715346135	0.3774566961432807	0.6107810781078108	0.6906501069835792	0.300990099009901	0.18013475998171954	0.6409431939978564	0.47019620534611134	0.40943193997856375	0.5858558868542549	0.7419354838709677	0.2745264272714274	0.2630272952853598	0.6369445928034022	0.8224181360201511	0.1846460321840937	0.24181360201511334	0.7676483732281058	0.6393659180977543	0.5082831809361452	0.0845442536327609	0.3481699959332472
2022160100166	0.00038255547054322876	12.52994567952476	0.44265918558190936	0.00036675793065998104	0.0	100.0	2.0	0.0	0.0	0.0	0.0	0.0	0.0	0.0	0.0	0.0	0.0	0.0	0.0	0.0	0.0034429992348890587	12.769511115722835	1.9839326702371844	0.0033008213759398294	0.0	0.0	0.0	0.0	0.0	0.0	0.0	0.0	0.0	0.0	0.0	0.0	0.0	0.0	0.0	0.0
2022160100169	0.7381969024267883	0.3495213367429811	0.14583781234500592	0.5813217415117689	0.5812807881773399	0.5496259823454311	-0.2660098522167488	0.7074394563113687	0.9320754716981132	0.07524566050155161	0.10601976639712489	0.7950937975162272	0.7429378531073446	0.2968155492563997	0.09322033898305085	0.6145768025994031	0.7976865754643532	0.2518416004913247	0.12256701145590035	0.3457593206255952	0.5800940826937361	0.8527852999717559	0.25996533795493937	0.1628642683741372	0.7476190476190476	0.2835767001888688	0.18412698412698414	0.654689434877198	0.7935805201992252	0.23021118033259247	0.25567238516878804	0.7071837119981373	0.7914951989026063	0.24009972055319861	0.1755829903978052	0.698902055642486	0.6770025839793282	0.36549033704570694	0.3813953488372093	0.5453868256613664
2022160100173	0.7390016413047218	0.37359395088397007	0.14629180538854067	0.5896553629647192	0.7840909090909091	0.19960940694430435	-0.3181818181818182	0.9039523331779019	0.9312525499796003	0.0720086279255338	0.10771113831089352	0.8112699375343253	0.7376074025115664	0.2864771765046182	-0.0806345009914078	0.5742025078568902	0.5887610020311441	0.6067565267510362	0.6079891672308734	0.29621947398616894	0.46671970299655263	1.1223643559147076	0.7287191726332538	0.17478306035783583	0.7686781609195403	0.2584828357329255	-0.040229885057471264	0.6329846804155747	0.8186813186813187	0.19939107371031478	0.013186813186813187	0.6654051670842105	0.8589473684210527	0.15304462679995806	0.031578947368421054	0.7295459551489863	0.696276357110812	0.464210927672332	0.26648721399730824	0.5185351511205799
2022160100175	0.7230891534628487	0.400421716241463	0.17987648449084298	0.615499190073808	0.5341614906832298	0.6193305069529461	-0.38509316770186336	0.7003103042045965	0.9273732182682052	0.07673318732349582	0.10103752545331135	0.7405342438052142	0.7802433786685754	0.24975704237025928	-0.0816034359341446	0.6263191047991571	0.6261471861471861	0.5931560291616174	0.695064935064935	0.5172429386656803	0.5518076457360318	0.8795265593827558	0.6376059505275904	0.27421192982812254	0.762589928057554	0.2732005397796115	0.0035971223021582736	0.6547279924172659	0.8177474402730375	0.1946330836854211	0.10511945392491467	0.7106913231823231	0.8319763138415989	0.19551276303663256	0.1080680977054034	0.7442580860726348	0.6757557794902194	0.521945734480428	0.4350918790752816	0.5711967876892775
2022160100177	0.7323052659646072	0.32862386550676814	0.18124543449500863	0.599097625924268	0.6633165829145727	0.3162762823793588	-0.4723618090452261	0.8290228878053716	0.9518645075025999	0.048128152588487655	0.05051255385529639	0.72594894262626	0.7375988497483825	0.3042108034587114	0.21423436376707405	0.6354706239387341	0.7533296337402886	0.3148334545622261	0.39234184239733627	0.5324063251576792	0.6473882729454795	0.6749774072801908	0.09121042404846268	0.17549372950773687	0.6993865030674846	0.32683011739038903	0.25357873210633947	0.6335891951629861	0.7184191954834156	0.2726929998403054	0.48412138320395204	0.6844707027543038	0.7683018867924528	0.28146894390660676	0.2852830188679245	0.7049577772443248	0.651141961486789	0.418196628154637	0.3322884012539185	0.47051844912101576
2022160100186	0.7311741863791645	0.3583446168359732	0.1191991179571372	0.633959180410042	0.6144578313253012	0.33689659220525753	-0.7469879518072289	0.8854662559507142	0.9269307445609778	0.07187732839834865	0.13712403571119008	0.8822401149268273	0.7609912070343724	0.27606608866245846	0.11990407673860912	0.672307971164421	0.6308068459657702	0.6899185168857155	0.6864303178484108	0.5243671087345734	0.6249634039230993	0.7137106782273805	0.09075827071337952	0.14925010168719346	0.7625468164794008	0.2797929892675023	-0.010486891385767791	0.6466398058644164	0.7871054398925453	0.24732530386241913	0.2458025520483546	0.7185369608466649	0.7963988919667591	0.22743802578558975	0.20498614958448755	0.7242342267061568	0.6763664962642549	0.3820760282290866	0.3452615021627998	0.50259007780941
2022160100187	0.7344151325908286	0.3364326544440755	0.20190069244925385	0.5838107127193832	0.5074626865671642	0.5897504285143316	-0.26865671641791045	0.6658984325189737	0.9120573941217311	0.09696380651686864	0.01851423281647767	0.5408785079589192	0.835102618542109	0.16425170279123796	0.18825194621372965	0.7742744463040674	0.7679324894514769	0.3340851194303012	0.33056057866184446	0.4652710525215666	0.5909421167352871	0.7601114075275206	0.39186243642528457	0.1891465417674893	0.7338247338247338	0.289496836980138	0.17854217854217855	0.6345376821029777	0.7983682983682984	0.20061909129281275	0.30303030303030304	0.7404853715716259	0.777702243371856	0.24518442848974814	0.30319510537049627	0.7138692877231617	0.6863436123348018	0.34743106845372085	0.37180616740088107	0.529935092005668
2022160100191	0.6512404106348471	11.412910880691179	0.5140161736464975	0.5210587384790725	0.0	100.0	2.0	0.0	0.9255942509673852	0.07907655763078647	0.08114980652294085	0.6979814098041845	0.7846277021617294	0.25073112075515386	0.0944755804643715	0.6830129065076592	0.7538753559000317	0.28029570398505665	0.4030370136032901	0.5620569423030036	0.5886454183266933	0.7679498279022579	0.3745019920318725	0.18448634289755164	0.7545126353790613	0.25617963830584733	0.20216606498194944	0.6771255742600969	0.7354116706634692	0.2849913873057637	0.36290967226219023	0.6755753531672188	0.7014388489208633	0.36996726930148727	0.4748201438848921	0.662656754500057	0.6170578133943904	0.42700642103425485	0.6330852890669719	0.54663336287188
2022160100193	0.7355034138409153	0.33356554095097724	0.19769857444874067	0.6104640505133462	0.6972477064220183	0.3630926427290093	-0.12844036697247707	0.8140495471919281	0.9234268385140257	0.0788662205000527	0.10852377342142315	0.7533058688104164	0.6623164763458401	0.41657092417906894	0.1631321370309951	0.5359211346737839	0.6395310973624228	0.4663275207165035	0.6681862585477043	0.5234085082447837	0.5931681571617066	0.7234252616021037	0.4823339686263011	0.2427642851931178	0.7524115755627009	0.2620801266656776	0.14790996784565916	0.6843339707276744	0.8005390835579516	0.20879322827218233	0.1078167115902965	0.6834755175118377	0.7759000734753858	0.24471548189760234	-0.016164584864070537	0.6360909059507295	0.7749897161661867	0.23821846199659474	0.24598930481283424	0.6208267163158437
2022160100197	0.7497138621916863	0.330378629359962	0.16279084167793817	0.6595215412108929	0.5714285714285715	0.39756457524940303	-0.8131868131868132	0.8469181515635861	0.9112242638919636	0.0991864899037144	0.11822005756032765	0.7111402120089996	0.8430947216196674	0.17779251127769594	0.0650759219088937	0.752736159068977	0.7240051347881901	0.41847806152613615	0.5017829125659677	0.5950073128806362	0.5373685706166524	0.9937321266018483	0.6098323387325945	0.22101195470885718	0.7587687902648533	0.24793071072087003	0.3049391553328561	0.6883482359209602	0.8182342758222735	0.18463828871696056	0.2550490478938257	0.756401595433939	0.8057553956834532	0.20908332703388688	0.16115107913669063	0.7204720825933293	0.7775450356095517	0.24500157320914284	0.26225387515710097	0.6436581667187511
2022160100200	0.7477424136875407	0.3275768669370039	0.16740946810866994	0.6105812218454237	0.7666666666666667	0.22554838949191203	-0.26666666666666666	0.8723163225864	0.9364874815905743	0.06417190064034381	0.08541973490427099	0.7478009612101679	0.8171091445427728	0.19376147199562835	-0.0058997050147492625	0.6918215131890834	0.7308937823834197	0.4396216590241736	0.36917098445595853	0.44539302275586795	0.5721061212390692	0.7325800762380605	0.4016599970357196	0.1957383369467129	0.7578347578347578	0.28825103934293206	-0.039886039886039885	0.6512059894826134	0.7749603803486529	0.23867881049680845	0.22820919175911253	0.6952454229518438	0.7311233885819521	0.30765474678954846	0.22467771639042358	0.6482195454284838	0.6425	0.4579237084136284	0.51	0.5474898820576397
2022160100201	0.7570416754355374	0.33503241743330725	0.22368263845017194	0.63047123967664	0.7912087912087912	0.21233689476412385	-0.06593406593406594	0.8577050220453394	0.9321177107781189	0.07063947865665404	0.1076006499368117	0.8004643350071435	0.8223684210526315	0.20580854183062353	0.10855263157894737	0.747738636267611	0.6725533480500367	0.5179106622358677	0.5548197203826343	0.47186989608864055	0.5418692598595355	0.7495068628439132	0.48730415991356024	0.18414329911186214	0.7120331950207469	0.35592059474417936	0.2174273858921162	0.6165078652451305	0.8169014084507042	0.19087351158192367	0.14084507042253522	0.713466171384304	0.8302425106990015	0.1703484539471065	0.15977175463623394	0.7588551096049134	0.6940804338002711	0.5419467562953736	0.3027564392227745	0.5234908223348156
2022160100204	0.6985847378011816	0.40413666120318065	0.17992702608042288	0.5719522608496982	0.5286343612334802	0.5883389984800275	-0.6431718061674009	0.7201651803352473	0.9190154823342596	0.0895652609412265	0.1274315204446209	0.7698428637157746	0.7435483870967742	0.30250359945013794	0.054838709677419356	0.6206016829283674	0.7194467965001411	0.3819674148642943	0.41885407846457806	0.4419471945679741	0.6023261568918584	0.8705176506197666	0.3617916357337293	0.19131642669173218	0.6866725507502206	0.38331020085972844	0.13945278022947927	0.5748683043511827	0.7257945306725794	0.26591963462770396	0.36215816703621584	0.6521115838482643	0.6910246227164416	0.3602286048964941	0.34789515488482925	0.6027762934426936	0.6707997520148792	0.39487858608924686	0.4500929944203348	0.5739408177660471
2022160100205	0.667227689890126	0.47980719414887474	0.09331241587849948	0.5073271958391592	0.3076923076923077	0.9883561940793586	-0.7692307692307693	0.5525427085802158	0.9087680355160933	0.1012892694430757	0.09988901220865705	0.6586255592641914	0.5438108484005563	0.6703513957935389	0.04728789986091794	0.38136054108046397	0.6606801118798763	0.4944021962319283	0.41248343883409394	0.32251409609781	0.5266120151719075	0.8528558721724405	0.4955340756148293	0.16204794107942003	0.7229254571026723	0.31323610458281154	0.10407876230661041	0.5891421150358103	0.8344647519582246	0.2007854369682522	-0.007310704960835509	0.6722414477524643	0.8157543391188252	0.20375230737287858	0.1041388518024032	0.7130228360438773	0.6843413421706711	0.49323597069558883	0.35294117647058826	0.51444751761818
2022160100208	0.7531071144258932	0.3363719911499758	0.18013346368457978	0.625295116620484	0.6878980891719745	0.3310228634537234	-0.16560509554140126	0.7985891446192941	0.8951541850220265	0.11649307643229863	0.16186280679672752	0.7432698068852926	0.7975778546712803	0.21757380265063508	0.10380622837370242	0.715599671682017	0.6895916487565243	0.5204121127736827	0.5495855081363218	0.5331238923778308	0.6216508210890234	0.8252020584086376	0.25324114088159033	0.1703346120857212	0.7419354838709677	0.2900718503544323	0.035842293906810034	0.6380593155611699	0.8246505717916138	0.17491138370055892	0.22363405336721728	0.7609820336828957	0.8053408292340126	0.22786526489164588	0.10260014054813774	0.6997683446645596	0.714164546225615	0.3237955076841672	0.356234096692112	0.567929228025576
2022160100209	0.7622530851307046	0.2927961609998772	0.18730101634230228	0.6349166294269989	0.7751196172248804	0.19061962134251292	-0.41148325358851673	0.9108503447215935	0.9254929331704763	0.08262261681996183	0.08270807886930727	0.6812008387905942	0.8454608454608455	0.17759712128411348	0.037422037422037424	0.7564206356435258	0.75825266815587	0.2926030100548155	0.39166046165301566	0.5436542938617247	0.6049429657794677	0.7713855620225036	0.1806083650190114	0.14545522967697713	0.7571080422420795	0.2598537716718243	0.24532900081234768	0.6918454035257235	0.8046511627906977	0.201397113567649	0.2302325581395349	0.7294666429942086	0.7411167512690355	0.27035074571823425	0.32342277012327775	0.6760951922179601	0.6481327800829876	0.3887358865172795	0.6058091286307054	0.5792610834106825
2022160100214	0.7304899943851725	0.3552345286192391	0.15112467738286897	0.5818042498322883	0.7272727272727273	0.23271073888645483	-0.5263157894736842	0.9027668977004851	0.9330959043500381	0.07353128769490712	0.09310607987789367	0.7656843327724827	0.7467899332306112	0.31460780165824737	0.07498715973292244	0.5826226340323643	0.671157632915328	0.3856785143295588	0.5594362110063219	0.43922644294781915	0.5880193236714977	0.9164545234587624	0.27594202898550724	0.15474052429977356	0.6003705991352687	0.47412813013635774	0.21371216800494133	0.4539503368136087	0.798804780876494	0.20778465993430184	0.24900398406374502	0.7154124584260363	0.7763362740010379	0.2365379438905238	0.2584327970939284	0.6830370405950404	0.7325627740135512	0.3556771575840386	0.16181745715424473	0.5387975809029838
2022160100219	0.6742180589535257	0.43514021762778365	0.19944949193908107	0.5532222245404896	0.6082474226804123	0.35785372517474384	-0.7628865979381443	0.8477621995841512	0.933937562940584	0.0694334195109081	0.06928499496475328	0.6893434747679806	0.7401433691756272	0.3321108742234631	0.2007168458781362	0.6489681982032487	0.6759294029290275	0.46746475068020815	0.5084491175366128	0.4517524093313109	0.509933774834437	0.9165142177706622	0.42257962787764114	0.1543279935427807	0.6526315789473685	0.47852052150456476	0.19883040935672514	0.573520722297914	0.7327459618208517	0.3166783292791476	0.16740088105726872	0.6040582077546973	0.6072289156626506	0.5040269515884617	0.38714859437751004	0.49230385874679355	0.6071645415907712	0.4736591689178936	0.6035215543412265	0.5169629566355292
2022160100223	0.7439831644925442	0.38125574515938726	0.15486097412518887	0.6267668500025227	0.792	0.193075117370892	-0.272	0.8729576376319376	0.9406417475069534	0.060257302557077855	0.11220405671257039	0.8922131143078577	0.8376353039134055	0.17108682131076672	-0.054954204829308906	0.7334249803309582	0.5752110514198004	0.6222863601972494	0.762854950115119	0.4369610176411599	0.5928525845564774	0.7326262014129936	0.48500319081046583	0.2568735986609157	0.7238095238095238	0.37242420610096133	0.0021164021164021165	0.6346398371747349	0.8020452885317751	0.21390687712089773	-0.036523009495982466	0.666915315015739	0.8309636650868878	0.2104273861357748	0.0631911532385466	0.7398196920312046	0.6006893156080748	0.8552114342278722	0.33185622845888724	0.4070964572281973
2022160100225	0.7416443015759056	0.31226592896751043	0.2609658617582331	0.6567693087209159	0.7326732673267327	0.24735071384442964	-0.37623762376237624	0.8693362302559658	0.9330061714625623	0.06578581931073285	0.12476764071678191	0.878878207476309	0.7955133735979292	0.21936819555478274	0.1915444348576359	0.7391409456323179	0.5917141049968374	0.4940486138520961	0.7956989247311828	0.5461961217415193	0.6383682469680265	0.6910557533676607	0.27607497243660417	0.20527483808181837	0.7245901639344262	0.29320124713726387	0.2983606557377049	0.65611711790191	0.8140900195694717	0.1827529112363202	0.27527723418134376	0.7712230585863163	0.7509349289454003	0.27173283481131694	0.4143605086013463	0.7199364423966165	0.6939084373817632	0.34509727159299086	0.3488460083238744	0.5248208164154692
2022160100228	0.7324846658932617	0.34548361592930205	0.20092788708330206	0.5923285665166537	0.6938775510204082	0.3102980703469749	-0.40816326530612246	0.8474446435798114	0.8952874158467116	0.11935032706949295	0.14023821853961677	0.6777781916141032	0.7397047397047396	0.28722617112814514	0.08236208236208237	0.6356908101967403	0.7320308731307283	0.369371178155081	0.3907380607814761	0.44524763634964165	0.5667520117044623	0.8122175755726535	0.3533284564740307	0.14129684306986973	0.7970479704797048	0.23059292488016786	0.20811808118081182	0.7324179234712396	0.7158308751229104	0.34574141155339755	0.31268436578171094	0.588511345151844	0.8126115407495538	0.2083689674241664	0.165377751338489	0.7222561814040546	0.6392190152801358	0.4261859172336394	0.5636672325976231	0.5403135238125782
2022160100230	0.735133279174231	0.34450424204818175	0.21395815026779058	0.5988208191120767	0.841025641025641	0.1631789096938976	-0.010256410256410256	0.8863225890449842	0.9435645086882977	0.05849393091484248	0.0688912809472551	0.7347539678430132	0.7711978465679677	0.25995551857422305	0.010767160161507403	0.6354856427351072	0.5890582959641256	0.5603756202141984	0.7608968609865471	0.48432762554484365	0.6121618386401724	0.7003859750255088	0.3284654057936318	0.20123310125115776	0.6997026759167493	0.3762145589475964	0.12487611496531219	0.6195669598672453	0.7484232655921513	0.2998711955615631	0.2452697967764541	0.658323265372187	0.6853482786228983	0.36497267994284	0.08166533226581266	0.5664801034785187	0.7257171615500755	0.31708978955896594	0.31504781077000504	0.6028941168716345
2022160100235	0.72786990081115	0.3591562054419143	0.24226676513717096	0.6063351760642357	0.6802721088435374	0.3688802660914181	0.04081632653061224	0.755122095649888	0.9340110268780152	0.06858842688084607	0.05513439007580979	0.6182607126977557	0.7138397502601457	0.32804018886654956	0.10613943808532779	0.6210083261252483	0.5750841750841751	0.5376509204405633	0.7905723905723906	0.48109403526426464	0.48857789668656104	0.9335928907414319	0.7487137271043425	0.24711477870659385	0.8201117318435754	0.20503301006988472	0.02905027932960894	0.7547398492640244	0.8028169014084507	0.22251953140881153	0.09076682316118936	0.6962930401461943	0.8319870759289175	0.18812238160570383	0.06462035541195477	0.7376716308369774	0.7041284403669724	0.3799782328720198	0.2545871559633027	0.5457121158871752
2022160100236	0.7141598497120266	0.4149927999571462	0.18020899203475238	0.5956369038011258	0.4069767441860465	0.9510706099070838	-0.13953488372093023	0.5202738296740651	0.9247251723495435	0.08084939146849593	0.06223215949319918	0.6107128732550823	0.7627627627627627	0.2776016041019984	-0.022022022022022022	0.6695867134387185	0.6180793235353331	0.6563449535366861	0.7251862291121401	0.5457576312481318	0.5434665710700842	0.8337771057683869	0.6793332138376053	0.28718096946662836	0.824082784571966	0.1869799128612895	-0.020696142991533398	0.7376088430398688	0.8212290502793296	0.19435205986271004	-0.0335195530726257	0.6854863668763091	0.7799352750809061	0.24694800975259312	0.11003236245954692	0.6789962051922153	0.7461809635722679	0.3070115523550715	0.2608695652173913	0.6251287020191135
2022160100238	0.7537172538184054	0.2954899163266649	0.12310830036338445	0.6443597842213116	0.6107784431137724	0.36606728969006036	-0.562874251497006	0.8152628904643229	0.9456614026150449	0.05506190539530681	0.07913058244184072	0.7963307327419202	0.7250206440957886	0.3120934839912131	0.1106523534269199	0.6114877818000257	0.6683291770573566	0.43669413696787074	0.5928037050231564	0.5320986712212395	0.6183884598572054	0.5942671119662324	0.3861285152265773	0.24204681116802254	0.8064823641563393	0.21816528191581347	0.09342230695900858	0.7357000187065901	0.8497854077253219	0.15647109629441092	0.13161659513590845	0.779446966965425	0.8041074249605055	0.2425391765496907	0.0631911532385466	0.7030561801565233	0.7549019607843137	0.27804976416938487	0.21390374331550802	0.5838080047677339
2022160100247	0.7083534873151998	0.4343430262023823	0.22091421473645487	0.5746465921840989	0.467005076142132	0.7962228754094416	0.050761421319796954	0.547928765778713	0.9435496481626271	0.06010122420633913	0.05754495699765442	0.6869904400206522	0.7220779220779221	0.32835851640471714	0.06406926406926407	0.6114084061393968	0.6771372479029091	0.4679535933364199	0.530073175084776	0.48318497443066916	0.5687103594080338	0.9053972248116168	0.43008154636061613	0.2089087843950177	0.7660944206008583	0.2716738725434532	0.18454935622317598	0.7102346089076685	0.7455529775715389	0.30008603453958127	0.16241299303944315	0.6401542932829775	0.8351107465135357	0.1753958633404562	0.11648892534864644	0.7665978318578637	0.6499429874572407	0.6038980312294151	0.3922462941847206	0.5164112248439304
2022160100251	0.7087058816687031	0.3877604291095374	0.2836586382088034	0.5473506609812708	0.5154639175257731	0.4961702822537798	0.5154639175257731	0.5634020981482786	0.9191238416175231	0.08982711212477185	0.002695871946082561	0.47099998481690003	0.7436399217221136	0.3304376717490163	-0.07436399217221135	0.5729872845482991	0.7076466221232368	0.42796256366209723	0.4914625092798812	0.5113558848736989	0.538295397906629	0.8880524968218656	0.6117295231766074	0.24515622978599402	0.7740835464620631	0.22840928569221425	0.2608695652173913	0.7153269888976015	0.7262059973924381	0.3301021735064493	0.19556714471968709	0.597071832534139	0.756468797564688	0.2869626095151734	0.1095890410958904	0.6443443425194794	0.6974248927038627	0.41191966666046875	0.43991416309012876	0.6055113027070463
2022160100259	0.7604705543272173	0.3118528233292459	0.16981146239914938	0.6314695867769491	0.7684729064039408	0.22489146116380088	-0.2660098522167488	0.8710068729321523	0.9507541038246813	0.05016544632089226	0.0681609865844513	0.8012787406251695	0.7950987066031313	0.22387508994895966	0.044928522804629	0.6708540807401016	0.6619448133392357	0.39419732193195567	0.6253504500516452	0.543235982373839	0.5715023898721096	0.8505564852576555	0.3940059423847048	0.1853991257930411	0.7824074074074074	0.2407470297237639	0.037037037037037035	0.6713370144404168	0.7585812356979406	0.2695793965138305	0.28832951945080093	0.660909760084878	0.8600508905852418	0.16831841595869002	0.06361323155216285	0.7659083565208713	0.6954225352112676	0.3843447631436646	0.272887323943662	0.5132963474820719
2022160100261	0.6929922899733167	0.4176627161256501	0.07744880593962054	0.5087457952957676	0.17218543046357618	1.22578217094736	-0.2251655629139073	0.2564822064476099	0.9181483261252603	0.0867077414842283	-0.006407176037161621	0.421110198021603	0.7667924528301887	0.2646448624914717	-0.10113207547169811	0.60852482269561	0.6856705567246987	0.499744263027797	0.5574899559977042	0.5470739421560861	0.5978927504324578	0.6486098476022065	0.36578078314200346	0.2155564453796894	0.717948717948718	0.33852534858257055	-0.024526198439241916	0.6263632335497213	0.8081517919887562	0.20850746936643022	0.13352073085031624	0.7018911617967244	0.775438596491228	0.2462998551582108	0.014035087719298246	0.6614291594106003	0.794701986754967	0.2401428864705758	-0.016556291390728478	0.5402809882042637
2022160100262	0.7244419615851269	0.3853682151920446	0.2216948141791478	0.6077330790635723	0.7932960893854749	0.1885621575514461	-0.3687150837988827	0.9154404921875661	0.9463433263318695	0.053874904621014144	0.05881229711666985	0.7398940006544288	0.7188940092165897	0.30950533791622215	0.09032258064516129	0.6125080336606332	0.6569233651864342	0.6040101074980728	0.5557429267378677	0.4504896246131136	0.5591133004926109	0.7795233774604917	0.5552427867698804	0.2509133442203412	0.7586206896551725	0.28380994074274973	0.19799777530589543	0.7010610505468883	0.8053585500394012	0.22336166638053584	0.1182033096926714	0.7121426972162102	0.7326388888888888	0.3155027453538817	0.1875	0.636129406747536	0.5487894350696992	0.7101636992039879	0.6001467351430667	0.45101906172543405
2022160100265	0.679287259539969	0.5074364957025241	0.12244652575241638	0.5144524231576826	0.20731707317073172	1.6539770386049846	-0.4146341463414634	0.33161244974603776	0.9239098336450438	0.08513905524302583	0.10335662958952653	0.742601226260838	0.6800832755031229	0.4348884322500739	0.1040943789035392	0.5405454206448554	0.7725950913109224	0.2871196828369072	0.2928928696056764	0.4433738405584432	0.6245473841927832	0.6899844733139289	0.28193282557123234	0.20940480516818216	0.7955145118733509	0.25223468763011647	0.047493403693931395	0.6738925692166046	0.7732696897374701	0.2451111943691082	0.28878281622911695	0.6957457575178584	0.6783398184176394	0.45959563923594016	0.1297016861219196	0.5304400278483115	0.658008658008658	0.458878257838632	0.2683982683982684	0.46245571145801256
2022160100266	0.7501646315611556	0.318169874512432	0.1608240110649803	0.6269505345045492	0.6990291262135923	0.3285023708730225	-0.5242718446601942	0.8699662344875974	0.9151636606546426	0.09008020425285958	0.1318828132455387	0.7594632887529792	0.7837398373983739	0.23833314982354198	0.14308943089430895	0.7012414900061975	0.7399226946438432	0.3084632706739512	0.432357813362783	0.5404221042817827	0.6197573656845754	0.648903702538838	0.32281917966493356	0.19859518833356674	0.7167832167832169	0.3255280555838417	0.0944055944055944	0.6160119301137083	0.771909460243761	0.23860057636302115	0.3076030179918746	0.6953056697457384	0.7797270955165693	0.24120891685412243	0.2378167641325536	0.6941158278512448	0.7254492269118262	0.4439086236486893	0.30171333054743	0.5674330769681278
2022160100270	0.7490600949264102	0.33809179891629565	0.23674668768579654	0.6294773573959253	0.837696335078534	0.14770191878625613	-0.2617801047120419	0.9303028428128385	0.9393492407809111	0.06535936534645045	0.09388286334056399	0.8120001908080713	0.7160493827160493	0.3412436869139832	0.18106995884773663	0.5960012899450696	0.6632714926639991	0.43037322628772956	0.6147690069116042	0.5111466012192739	0.5390349156531974	1.005969914647305	0.548973453641951	0.19986744184471814	0.7275494672754947	0.28064371390903997	0.334855403348554	0.6592199801105887	0.7962347729789592	0.2197793069071854	0.21040974529346623	0.6974829035940514	0.8378870673952641	0.17254258164117764	0.15664845173041894	0.76004497418696	0.6844681797952826	0.3792124758075336	0.25189141076991545	0.49922999204175644
2022160100272	0.7555532860812367	0.3072905460589236	0.17387531683470958	0.6387819326561863	0.6984126984126985	0.26187057103553485	-0.5396825396825397	0.8878544469994181	0.9149328859060403	0.09692937361268367	0.1174496644295302	0.7043543879897761	0.8355437665782494	0.1759067420351879	0.050397877984084884	0.7404720509416736	0.7126353790613719	0.3834129044623017	0.467870036101083	0.4797544471071565	0.581513828238719	0.8293215059455865	0.4264919941775837	0.2065482315631322	0.7301587301587301	0.30558184021307033	0.2253968253968254	0.6495978674025339	0.798324356672651	0.20623830712533314	0.2645122681029324	0.7349879927982332	0.794701986754967	0.21419079522537546	0.1403973509933775	0.7012381266883987	0.7337559429477021	0.2921628748752385	0.4120443740095087	0.6442298424153547
2022160100273	0.7224167326548707	0.351878113207855	0.20952588951402906	0.6046804617454565	0.6951219512195121	0.3371702389273593	-0.21951219512195122	0.8073780097595775	0.9447328244274809	0.05604697579190994	0.07918575063613231	0.802704355976163	0.709502262443439	0.3573895568479079	-0.027149321266968326	0.5803259628194889	0.6461057973843451	0.3967991866349822	0.5805192270154207	0.44570302474108775	0.5666553017388339	0.7559514845166491	0.638254347084896	0.2895331125184898	0.6461538461538462	0.3832724415514229	0.26373626373626374	0.5631426250612221	0.8154761904761905	0.2263962838016753	0.07142857142857142	0.7030627286127642	0.8274678111587983	0.17275761628979203	0.1424892703862661	0.7575557729246992	0.6505346088913899	0.48111923450899624	0.35678109172763084	0.49271856329561636
2022160100274	0.7072746775487547	0.39335622977213613	0.21864388131063583	0.5685881769223413	0.578616352201258	0.5354892156295767	-0.2138364779874214	0.7121500057931343	0.9222701316862836	0.08054656215828337	0.12655867614497146	0.8161703655113386	0.7377777777777779	0.2891916842559128	0.208	0.6574923698864971	0.5956601900439654	0.6473545717793192	0.6175010636789108	0.31845524907592454	0.5940677077874437	0.7821372708156142	0.27104077140760924	0.15136300167336422	0.8204736440030558	0.2004431034782792	0.06569900687547746	0.7262338419467745	0.686046511627907	0.35817453947309796	0.32299741602067183	0.569440377355504	0.6980609418282548	0.35072383985571853	0.3185595567867036	0.5948945256016973	0.7324988409828466	0.2961452805034234	0.25127491886879927	0.5710938554568373
2022160100281	0.7340456453148163	0.4522393696395172	0.22129037496098913	0.629729187521131	0.7175572519083969	0.26802462060948545	-0.4122137404580153	0.8497277256401344	0.9376176566049984	0.06194905858168109	0.1172346640701071	0.8901861414151216	0.7694300518134716	0.28455050708573904	0.09067357512953368	0.6581524392219423	0.6854125736738704	0.4050490002478426	0.56237721021611	0.530043556737652	0.5782666505499818	0.9424785627739777	0.34062613320439983	0.19049468291597904	0.7404902789518173	0.2828075585613008	0.2992392223161454	0.688306744301849	0.79004329004329	0.21829380448219776	0.24675324675324675	0.7090878914646513	0.7521551724137931	0.36722398911394405	0.28663793103448276	0.6585949937904391	0.6354378818737271	1.239777225299486	0.46028513238289204	0.49296851220241045
2022160100284	0.7347816948683435	0.35269696667324973	0.032147508472110356	0.5965895920042646	0.5170731707317073	0.4673728834730187	-0.9073170731707317	0.8026685653315723	0.9415464700140983	0.05948442710511834	0.055308534866066586	0.7220526362454052	0.7480063795853269	0.29023700628515614	-0.04784688995215311	0.6105877086271227	0.7399095628872886	0.3814510845118187	0.3647630212694691	0.4747991123849738	0.5622945921720944	0.875954145075811	0.5664774424858082	0.23705593026410865	0.7670720299345182	0.25318103995615304	0.07296538821328344	0.6754277198053165	0.8050734312416555	0.25849940366450486	0.0534045393858478	0.6741620183615061	0.7981072555205048	0.24249782071151788	0.0694006309148265	0.692660193625534	0.7339523617278966	0.34559488927614834	0.0621719822365765	0.4798924433928432
2022160100285	0.6821042174194528	11.360468745378789	0.44821479909150813	0.540028269025252	0.0	100.0	2.0	0.0	0.942817721907098	0.06139307332327591	0.0585620113444734	0.6961737452756344	0.804270462633452	0.20571089791400132	0.18647686832740212	0.7311919813286232	0.7666984732824428	0.2627367577881892	0.39837786259541985	0.5817977565757598	0.629175187457396	0.5978907246206921	0.278118609406953	0.19956215407095004	0.795969773299748	0.22094688607857238	0.15952980688497062	0.729398919321303	0.7864615384615384	0.22645068828837311	0.23015384615384615	0.7008182652806432	0.8011825572801182	0.20587206035390432	0.19660014781966	0.7328923328246607	0.6123622424532822	0.4632176200420842	0.5261140392908481	0.4884192665496945
2022160100286	0.5837645627373245	11.627895319141592	0.6257558189880136	0.473348879402706	0.0	100.0	2.0	0.0	0.9273864563502855	0.08191426943651034	0.07261354364971444	0.6166079412390645	0.7747252747252747	0.26600287309234716	0.07692307692307693	0.703465297944041	0.4823421774931382	0.9788058328599406	0.9577310155535225	0.3790546544924119	0.3426136363636364	1.7824047776142684	1.0732954545454545	0.15847979804022444	0.7271095152603232	0.29945276947310484	0.3016157989228007	0.6714812465923888	0.726775956284153	0.3121245397393614	0.2103825136612022	0.623261530114825	0.6410658307210031	0.4451308146726398	0.3730407523510972	0.5555767750510384	0.6318622174381054	0.4852219953861349	0.566200215285253	0.5522126711503592
2022160100287	0.7571979642263487	0.311620826555439	0.16994593644540282	0.607827336835716	0.7920792079207921	0.18367822849432858	-0.3564356435643564	0.9140093038023493	0.9294642857142857	0.07865035428323174	0.09678571428571428	0.7518156111409448	0.782668500687758	0.23947456321889593	0.11279229711141678	0.6804454165942635	0.7070042749095693	0.535127624437211	0.5035624246410172	0.4954786943838256	0.6715758468335788	0.533706804072791	0.20692194403534608	0.19440600515793113	0.7826666666666666	0.25422971430386593	0.10133333333333333	0.6736558544668542	0.7288935500786575	0.29535957974454935	0.34084950183534346	0.6285436957542895	0.6788990825688073	0.3864790536796575	0.23363914373088684	0.5447892023137805	0.7415302626570233	0.29788151676441976	0.2900647125999239	0.5873022479072056
2022160100289	0.6665997585073481	0.45394237605904064	0.2349344557000206	0.49725186455725606	0.0898876404494382	1.3395482897592528	0.6067415730337079	0.11603812681309572	0.9261489062813566	0.07709334744663965	0.018462773429660847	0.5434114831313348	0.7516556291390728	0.2874308388315032	0.029801324503311258	0.6257120805615789	0.5335591784882491	0.6459687998342996	0.8786788058437434	0.4469701405052233	0.5425584868093579	0.773466910568302	0.6334826613572259	0.24784413956662465	0.7388748950461796	0.2853846659993559	-0.11586901763224182	0.5967623887894608	0.8650559811431939	0.15991597464804	-0.02946375957572186	0.718781888851744	0.7881355932203389	0.23128819614385784	-0.08192090395480225	0.6279043103155842	0.7635215159889459	0.2853843613001149	0.174496644295302	0.5518422224806577
2022160100291	0.6879420733974777	0.3991918567213124	0.2944679895306892	0.5717857209993301	0.7653061224489797	0.23186093488530127	-0.16326530612244897	0.8538361294070543	0.8966292134831461	0.1106595061916263	0.19567847882454625	0.8410274047554875	0.6496350364963505	0.42078455171795254	0.20437956204379562	0.5258590161363764	0.5302340702210663	0.5132875532679073	0.893368010403121	0.4461936499133638	0.5495558672276765	0.8502113753464224	0.41514726507713884	0.16517665184237781	0.6602254428341384	0.41022915938631654	0.35104669887278583	0.5751682770154384	0.733502538071066	0.2989888286886373	0.3197969543147208	0.6469798706452091	0.7438136826783115	0.295145129846896	0.14264919941775836	0.6365148254279132	0.6625766871165644	0.4615596711607517	0.29141104294478526	0.45531566385075006
2022160100298	0.37958797436418795	2.155305029895289	1.0124916187998778	0.3506632600578052	0.4827586206896552	0.663483541632216	-0.2620689655172414	0.6358436182656552	0.663771364527879	0.7275262315894822	0.6562062202297563	0.6168309987967467	0.4241823587710605	0.882452154254855	1.1199207135777998	0.41683576790611	0.26842762805639836	2.6506673125543054	1.4031768695341782	0.20929513488035803	0.18672780537511144	5.034664235447277	1.2403515475735576	0.053705607775395556	0.01925391095066185	3.668112622219681	1.9422382671480145	0.019038154650175356	0.6706887883358472	0.3463392926162794	0.5661136249371543	0.6108467502817789	0.0744466800804829	4.883621246021798	1.8309859154929577	0.07337584480133426	0.6260346124905944	0.5408786327217056	0.6155003762227238	0.5201974631626924
2022160100302	0.7047014726451977	0.3854530177263672	0.21205850604949555	0.5719560510518967	0.6334841628959276	0.45676174189725666	-0.24434389140271492	0.7382614402726915	0.9353892725380759	0.06792197595193039	0.038785356163087696	0.6169607005414355	0.7593984962406014	0.26788394374641794	0.09022556390977443	0.6675649224416469	0.6564657585370405	0.446070243783539	0.5034521365926479	0.40300850038162145	0.5042909685328975	0.8433093246032265	0.8328565590519003	0.32267357198557295	0.7636363636363637	0.24882392686337274	0.16898395721925133	0.7001177379751656	0.787833827893175	0.2244607004047139	-0.005934718100890208	0.6534931489040847	0.7892720306513411	0.23192822891225023	0.056704980842911874	0.6723647971244773	0.5125423728813558	0.6819170733745972	0.46779661016949153	0.373159639840375
2022160100305	0.739163119593955	0.34468782146431687	0.19870268347753553	0.6003000829292314	0.7570093457943925	0.21269119766288275	-0.42990654205607476	0.8973885625575012	0.9390390113437241	0.06500366617532913	0.071382458729134	0.7448874397954707	0.7418232428670841	0.30134893051342504	0.14613778705636743	0.6301150903359329	0.6382349315912733	0.49822565111054873	0.6135831381733021	0.41630335822476133	0.568273323363626	0.8925203494808264	0.41527665938111125	0.18039232409005956	0.7481629926519706	0.2840348514857971	0.19372077488309952	0.643237493236357	0.8097281831187411	0.19450052910856344	0.2565569861707201	0.73088098434157	0.7235726399095536	0.3246315438246947	0.22046353872244207	0.5903258006582675	0.7266244057052298	0.32923367381678476	0.3011093502377179	0.5691696931231623
2022160100306	0.7552939268929078	0.31719147408853166	0.23154880727454355	0.6466925758870307	0.7939698492462312	0.18068584531999166	-0.35175879396984927	0.9124819985766174	0.926280934123388	0.07524790389643655	0.13245033112582782	0.8514967953705878	0.8027295285359801	0.21095896342534784	0.18858560794044665	0.7127756240277318	0.7346362137979751	0.36865851372831365	0.4742170944195903	0.5733238679878586	0.606245068199752	0.8610770774119576	0.18194115657761245	0.16122793437618174	0.7546875000000001	0.25575193318535283	0.234375	0.6768234028736099	0.657560975609756	0.40200600409362486	0.5014634146341463	0.5551300849376364	0.8153540701522171	0.1900113759694563	0.2925215089344805	0.7796189936702731	0.7061812023708721	0.3103256497663037	0.43014394580863674	0.597354481162779
2022160100309	0.644879024539348	0.4825892237900306	0.30027913108849985	0.5864336662765207	0.607843137254902	0.43525505720904895	0.47058823529411764	0.6544757693475837	0.9011943539630837	0.11093991622522134	0.16757148027506333	0.8514608895867191	0.4938675388389207	0.8076579889993444	0.22730989370400653	0.49480188054404645	0.6178838412880966	0.44161507864857635	0.6302472685451409	0.518972999682276	0.5621664360545563	0.815794380731111	0.11741450879620478	0.24472828081281275	0.5623931623931624	0.6109451871391428	0.2153846153846154	0.5677936642219973	0.7295805739514348	0.289928032756953	0.2869757174392936	0.7068177864376641	0.7672634271099744	0.24304554908001952	0.31202046035805625	0.7580989697892638	0.56171875	0.5881218233208575	0.275	0.4807527560663234
2022160100311	0.7447319639522415	0.3240095185666783	0.1846737276657955	0.6149831011880689	0.8	0.17847749774409788	-0.36	0.9147774572996016	0.9311115626905101	0.06905830491772938	0.11908148750254013	0.8476561073176324	0.6987487969201155	0.35001430034554115	0.3060635226179018	0.6294195014243602	0.7295403587443946	0.34154152191737075	0.4674887892376682	0.5516588492035518	0.6362754607177498	0.7248123079147192	0.12264252613428171	0.15924286993014278	0.7016848364717542	0.33474175331589395	0.25173439048562934	0.6281687480341172	0.7763769077637691	0.23955765526061645	0.1897810218978102	0.6714591835620489	0.7126279863481227	0.3369386066004133	0.33447098976109213	0.6178857033411751	0.7162217659137577	0.3409437190837225	0.23080082135523614	0.51457949057999
2022160100312	0.6612012407085269	0.49033636671865577	0.20647216445856267	0.5319653092421551	0.30845771144278605	1.1341760359572093	-0.30845771144278605	0.42053034661058314	0.9407528641571195	0.060058667025979263	0.07430441898527004	0.7225160831826499	0.6309859154929577	0.4535203922770571	0.20093896713615023	0.5219959295042729	0.6324503311258278	0.5775261032127575	0.6306107431935246	0.45617065985009314	0.5812133072407045	0.65348541771389	0.46966731898238745	0.237442105477042	0.7460484720758693	0.31560250177540394	0.044257112750263436	0.6607510063710113	0.7840260798696006	0.24704832367360763	0.05378973105134474	0.6728702336505098	0.6907946498819826	0.37905240076815594	0.22816679779701024	0.5738620366563755	0.6360818350898947	0.5925574580638405	0.4649721016738996	0.5215493818768585
2022160100318	0.7169078049805027	0.38774804031491084	0.18778156089474562	0.612364316612177	0.4788732394366197	0.8027685483610147	-0.36619718309859156	0.6204706593215873	0.9388971684053652	0.06478606691202891	0.10465308825964564	0.8448330705106555	0.7184145334434352	0.3264030193616154	-0.008257638315441783	0.5955571184157104	0.7116719242902209	0.38186581547432297	0.45993690851735014	0.4948345635384694	0.580441640378549	0.8348485590947328	0.480396575033799	0.23861441091937824	0.7603305785123966	0.24961457136478377	0.19651056014692378	0.6907909456648651	0.7942188575361322	0.21602980022576007	0.1913282863041982	0.7074092196734318	0.8073959938366718	0.21301076627064786	0.07704160246533127	0.7123152111367774	0.6619263089851325	0.40040521576929056	0.5546218487394958	0.606453650328718
2022160100323	0.6627668130689756	11.397722892976308	0.44771668338948817	0.5113503689344938	0.0	100.0	2.0	0.0	0.9275675675675676	0.07828880737295357	0.047207207207207204	0.6104201434538766	0.748051948051948	0.29016371502806804	0.09523809523809523	0.6587782075055759	0.6730618021701525	0.4309739122744059	0.5557477590816166	0.4934762556396409	0.6325522748765368	0.6781041095262982	0.2456656509404224	0.184028135366745	0.7097378277153559	0.3196563777084344	0.18352059925093633	0.6318698261945171	0.7672597864768684	0.2567411819066551	0.21209964412811388	0.6813759000460903	0.7774607703281027	0.22742722839021065	0.3024251069900143	0.7231568544732894	0.7292093404342482	0.2981507045797045	0.3875460876689881	0.6190479977307088
2022160100325	0.6518730609655661	0.46060438580761065	0.277262111585591	0.5571470536437765	0.6091370558375635	0.36635416940133714	-0.6802030456852792	0.8373072926227174	0.9124770819260831	0.09107919258844754	0.16578210942777188	0.8692971734940741	0.7361601884570083	0.3198632888763938	-0.011778563015312132	0.5611021805860614	0.6159539473684211	0.45493641191932366	0.7160087719298246	0.4949928916738546	0.4605641911341393	1.19165728265254	0.538629821531376	0.11987276695187107	0.5970394736842105	0.4637659760506859	0.4605263157894737	0.5115507053476793	0.7347480106100795	0.3082908116447559	0.1909814323607427	0.6172581392461731	0.6319702602230484	0.43508121237744557	0.47137546468401487	0.549688043527115	0.5688073394495413	0.5144111267575662	0.6440366972477064	0.45325428934444195
2022160100326	0.7009677213398038	0.4271740220081138	0.24988291506188023	0.5559431699713735	0.6141732283464567	0.47506174289303105	-0.015748031496062992	0.7187926605996103	0.9278040891763891	0.07614785620558315	0.057525701744253206	0.6695446438277547	0.7282608695652174	0.3158599478949118	0.07763975155279502	0.603540735148853	0.5260876812802133	0.7682593125353355	0.8451408568094683	0.36648850459366444	0.578155818540434	0.7844945779658439	0.4245562130177515	0.18830990866070854	0.7285223367697595	0.32788602632819075	0.05154639175257732	0.6167557032252189	0.7692307692307693	0.23784178387903682	0.3064415259537211	0.6932255504390427	0.7791741472172351	0.253660832728131	0.14961101137043686	0.6497743838512942	0.6573005519317612	0.6053541176429602	0.35223281485198193	0.4970564393962138
2022160100327	0.7367105805481525	0.3529482205590646	0.19864643720101777	0.5895504214813304	0.8020833333333333	0.1971300264861573	-0.1875	0.8885527463824888	0.9376250543714659	0.06427232707684645	0.09830361026533276	0.8157542930856416	0.6051202482544609	0.5217405442527806	0.29014740108611325	0.4925770318203857	0.698391239691767	0.3614442161170276	0.43125591455995677	0.40869274156936036	0.594744762125246	0.8044769387215873	0.3840722305822433	0.19602332922651586	0.7656529516994633	0.24882524699426697	0.13237924865831843	0.6910691599118645	0.7844638949671772	0.26205148483345553	0.2100656455142232	0.6769000935513717	0.7938288920056101	0.2158953616683114	0.1093969144460028	0.6947462634313959	0.6484848484848484	0.5006978388811479	0.3196969696969697	0.44163813435294913
2022160100329	0.0	11.11111111111111	0.2222222222222222	0.0	0.0	100.0	2.0	0.0	0.0	0.0	0.0	0.0	0.0	0.0	0.0	0.0	0.0	0.0	0.0	0.0	0.0	0.0	0.0	0.0	0.0	0.0	0.0	0.0	0.0	0.0	0.0	0.0	0.0	0.0	0.0	0.0	0.0	0.0	0.0	0.0
2022160100331	0.7601399025262094	0.3162018392077844	0.12174139352009689	0.6331316267613624	0.6432748538011697	0.308594272468241	-0.5730994152046783	0.8600515025433576	0.9490214280188752	0.05208094396966548	0.05647095227044171	0.7513483653582634	0.8145106091718002	0.19229968712322926	0.11909650924024641	0.7335729173062995	0.7479452054794521	0.42210105148974075	0.4191780821917808	0.539913707833451	0.6156633782967587	0.7521040324004229	0.17435071471713307	0.1640859943927145	0.7280219780219781	0.29934827869330993	0.16483516483516483	0.6218157969080457	0.7951933124346917	0.22538244990087608	0.25914315569487983	0.7182452769237674	0.7952706907280648	0.25842023569439443	0.20535158680771623	0.7165947390709513	0.7523576667830947	0.33548560113017956	0.27034579112818724	0.5925563405154111
2022160100338	0.79532312651081	0.2534977583167972	0.10806380131038076	0.6868351756449473	0.6932270916334662	0.24359602114820633	-0.6135458167330677	0.8660431146025074	0.9429782315546138	0.05770561744893128	0.07089192833750722	0.7683772997465816	0.8287112561174551	0.18396023571707773	0.07830342577487764	0.7510600235585885	0.7482410523095748	0.47481718861560496	0.43438360354848576	0.5922419739832272	0.6597355923501476	0.5379968069523423	0.30317032473366706	0.2502265737485145	0.8290062667860341	0.1746579846296308	0.1557743957027753	0.7774800013991828	0.866210329807094	0.14512354222243132	0.16054760423148726	0.8119341665852089	0.8139362490733877	0.20844236394693672	0.167531504818384	0.7403067194017844	0.7758620689655172	0.2551800641700133	0.21551724137931033	0.6238467077789305
2022160100339	0.6707169845479253	0.5880240070145787	0.17717172315743357	0.5019046522241092	0.058394160583941604	2.6140080897230975	-0.16058394160583941	0.09466746673153205	0.9141867101508356	0.09463128681218211	0.08560945780676722	0.641906913200728	0.7274074074074075	0.3069103459996938	0.08296296296296296	0.6022848241769795	0.6474530831099196	0.4328947700399101	0.5222520107238606	0.3549833535400188	0.5805742547053167	0.8442968058520383	0.520126390987773	0.24216178782101405	0.7521994134897361	0.2681643757723269	0.19648093841642228	0.65512837747009	0.8614146060954571	0.149380463880037	0.017251293847038527	0.7413357940383668	0.76221928665786	0.263645443281375	0.2192866578599736	0.6626654045493902	0.7326039387308534	0.31828448177054774	0.1111597374179431	0.5220079484888629
2022160100340	0.7645471984451243	0.28753720015694173	0.14392449056228115	0.6370207236114629	0.7008547008547009	0.3131247364734354	-0.4444444444444444	0.8360555813710187	0.9365592390802475	0.06407311608047472	0.10250253947732939	0.8200278290901549	0.7731958762886598	0.25069596656850024	0.09131075110456553	0.6561302877473995	0.765658747300216	0.27465300999158293	0.3331533477321814	0.4821781169979953	0.6563888163051999	0.6156792124786684	0.2863862032923961	0.2376316233452166	0.7443181818181818	0.2735036229122127	0.17424242424242425	0.6657825781395076	0.823448275862069	0.21152589257719318	0.13793103448275862	0.7348033107173647	0.8197767145135566	0.19191388176563734	0.15629984051036683	0.7498489016801156	0.660724233983287	0.39266536256477075	0.45793871866295266	0.550728283414394
2022160100342	0.7494476160793726	0.3666826811058904	0.17375753110211775	0.637766170679953	0.8246445497630333	0.16400903959845337	-0.2938388625592417	0.9132913679961726	0.947171097477846	0.05278091275950827	0.08623040218132243	0.8381374652434095	0.7754237288135593	0.2424161492455274	0.17372881355932204	0.7130325327757896	0.708545788292882	0.3347079296868753	0.4874566591882521	0.5442566115431945	0.5538067349926794	0.955957406616046	0.4816983894582723	0.22531740897023492	0.7374562427071178	0.31030389982634615	0.05367561260210035	0.6634130301317542	0.7606338615512926	0.2532104948711811	0.23185988323603002	0.6784254874966237	0.7691056910569105	0.28196441386541654	0.01951219512195122	0.6444044430316114	0.6682408500590319	0.7047938834836595	0.3234946871310508	0.5196171889307869
2022160100344	0.7152168271358244	0.38733433472084466	0.1666939131056314	0.6212012886448878	0.6161137440758294	0.4500252959310123	-0.6919431279620853	0.8274491431963475	0.939686369119421	0.06152204233662973	0.10052271813429835	0.8451929003211297	0.6527363184079602	0.4114463393628167	0.14527363184079603	0.5507077760261637	0.6718954248366013	0.44305497378744785	0.538188608776844	0.4755127700409467	0.5279970626032678	0.9076104687403445	0.5687534422617955	0.2241861538627711	0.7505668934240363	0.26417188527307095	0.21315192743764172	0.6946717398932104	0.8346456692913385	0.18315853067424986	0.08732999284180387	0.7369025070577834	0.7550854353132628	0.2800872010987893	0.10577705451586655	0.6426987428724126	0.6882245271507016	0.4849322752832402	0.43319097010372176	0.5934898645332244
2022160100348	0.7327340544479733	0.35504661348553573	0.12712760642502793	0.6123460780916168	0.6744186046511628	0.3630659646329301	-0.4496124031007752	0.7950250847446495	0.9323750974110313	0.06948574461613352	0.12451294484370941	0.8687315939015712	0.7021630615640599	0.3555110371495169	-0.0066555740432612314	0.5594517861952458	0.6670663469224621	0.43272171581290975	0.5987210231814548	0.5416149569350813	0.5886297820454199	0.8549508250761244	0.2874561804602957	0.18645818551512414	0.6974459724950884	0.3750981409566849	0.0550098231827112	0.5881388754204296	0.7994310099573257	0.22944889374128713	0.12233285917496443	0.6866115787376282	0.8308457711442786	0.1911545534826385	0.09618573797678276	0.7474657018943665	0.7022308438409313	0.3239826459015963	0.31619786614936957	0.5376169394804532
2022160100350	0.766543278987469	0.2818045065667236	0.1732804464498059	0.6374181935414955	0.8235294117647058	0.17084697143428285	-0.22624434389140272	0.9033308925716165	0.9261211280628756	0.0767077465290533	0.12334720295885344	0.8148964636516516	0.7832369942196532	0.25155371533389326	0.08092485549132948	0.6723152759360432	0.7786972770955687	0.2468682774043854	0.3368926855312333	0.5400990891938283	0.6429458005792305	0.6366061982812491	0.26286029513170595	0.2331127769756843	0.6853448275862069	0.3461696221482031	0.15517241379310345	0.6132082259380043	0.7944111776447107	0.2093637137065179	0.21689953426480374	0.7138422268745278	0.7525370804059329	0.2575926596564718	0.3263075722092115	0.6947906428317635	0.7120658135283364	0.3405316546064555	0.283363802559415	0.5511681479003416
2022160100352	0.7032588716947327	0.4104787180001949	0.24815319873607886	0.5244035141698681	0.6601941747572816	0.34212311452565936	0.17475728155339806	0.730273674663828	0.9079038480561876	0.10033532742872338	0.015233949945593036	0.47814896482669417	0.7252081756245269	0.3307132442624219	0.09235427706283118	0.5921663983659022	0.7153800824985267	0.41414811727014195	0.34708308780200353	0.37504873670965966	0.5245342056606457	0.9164968535387963	0.4559806570900299	0.16366128057663257	0.7433016421780466	0.3265338445184922	-0.07433016421780467	0.617312035230014	0.762079510703364	0.26027598017731424	0.3217125382262997	0.6812965613448203	0.7950760318609704	0.25712314315319257	0.18971759594496743	0.7076354894176768	0.49565217391304345	0.7465588371270121	0.7108695652173913	0.37408848639358433
2022160100354	0.7273330614521785	0.35790950838169516	0.17740446833709045	0.5971761304515939	0.5442176870748299	0.505144558628547	-0.3945578231292517	0.7235955805234892	0.9327992879394749	0.07432978622380582	0.08206497552291944	0.7138117903763579	0.7632450331125827	0.2530096655647659	0.12582781456953643	0.6686997037841811	0.6896330716231374	0.40283684222460825	0.4739625060086525	0.44477643289722857	0.4991939817302525	0.9380548535607183	0.6448146157979581	0.18224786709366483	0.7747747747747747	0.267521782544368	0.0475020475020475	0.6697356268382724	0.8498583569405099	0.16946002655286346	0.08725212464589235	0.7405190040008011	0.7680288461538461	0.2923414490208063	0.23557692307692307	0.6618695147515345	0.724246513720198	0.31848661111477383	0.2941970310391363	0.5693296537988155
2022160100356	0.7489053208937542	0.3330753575637895	0.14546993887612186	0.6207705584899905	0.607843137254902	0.47783093210064154	-0.37254901960784315	0.7487806090040363	0.9221704837023662	0.08098310177061653	0.13627292597168109	0.8289303330917921	0.8296296296296296	0.19531061758318607	-0.002962962962962963	0.7162246379944985	0.7588376273217496	0.3274628918400599	0.3762732174955063	0.5331808702214942	0.619284034491769	0.7809863422917205	0.3313300235171152	0.21003742222268765	0.7973733583489682	0.22469501389098295	0.14634146341463414	0.7306223107962058	0.8	0.20567609737135506	0.24857142857142858	0.735386970458441	0.6929012345679012	0.35541944943719755	0.23765432098765432	0.5804279729369104	0.7121083827265029	0.34931377178834505	0.20829805249788316	0.5033438996838481
2022160100357	0.769488221416002	0.3113944238494663	0.11828530832492273	0.6146947584203494	0.680628272251309	0.3454300645304602	-0.24083769633507854	0.7955629713707553	0.9522144522144522	0.04842231006979919	-0.007326007326007326	0.5883727529041102	0.7803521779425394	0.2569498971181657	0.15755329008341057	0.7111569687888082	0.7746625129802701	0.26968109907821897	0.3539534193739801	0.5638695160013544	0.6138563423331636	0.7477863141561321	0.26642893530310746	0.1910676188136631	0.7891283973758201	0.2542462420511425	0.05060918462980318	0.7078315201972698	0.7787491593813047	0.23439768691787027	0.09011432414256892	0.6531967683103895	0.8168624740843125	0.21661888003165153	0.10919143054595715	0.7187325466821843	0.7389402041808458	0.429017320691756	0.28488089450656295	0.6024621627146094
2022160100375	0.6605109478210144	0.4536451556913213	0.3455566130787054	0.5581306524615047	0.5734265734265734	0.47459556852693163	-0.32167832167832167	0.7395419458277147	0.8989745537409799	0.10503910805673788	0.1697683251044436	0.7639201903224507	0.7886347886347886	0.2294170533059522	0.1483021483021483	0.6915241994139664	0.6289209535759097	0.44489610388082124	0.6260978670012547	0.43225293817279276	0.4948668352923672	0.950875960023658	0.6960273768784407	0.21134326936234585	0.45534838076545625	0.7165051290132264	0.7477919528949951	0.3961226441539294	0.7587392550143267	0.27298485731046135	0.2830945558739255	0.6623430365279934	0.6949924127465857	0.4388741817993096	0.30349013657056145	0.6032818066163004	0.6506947771921419	0.44961843930479317	0.4571154767609008	0.5228458417560486
2022160100376	0.7100492315564518	0.3975251266347166	0.24624206935344928	0.5789759855223462	0.5445026178010471	0.6433487011265949	0.34554973821989526	0.5929387475103246	0.9435240963855421	0.05654781140612835	0.07590361445783132	0.7623537099904186	0.7346938775510204	0.3184520328186949	0.08979591836734693	0.6354612354427701	0.6190779014308426	0.43857285833157034	0.6651828298887122	0.4540303521504777	0.5693430656934306	0.9608248180195524	0.3149113660062565	0.17862936425969445	0.7798165137614679	0.25998772164342604	-0.07339449541284404	0.6924892037961263	0.8122270742358079	0.20525593280580673	0.17342482844666252	0.7279141775665915	0.7358351729212657	0.3116644316817072	0.18984547461368653	0.638060750512506	0.6514227642276422	0.383071831878969	0.4349593495934959	0.5289063284722073
2022160100381	0.7220101871749205	0.4357185262746833	0.3576101445433461	0.6158051946895204	0.7638888888888888	0.2509383292862858	0.16666666666666666	0.8058899833109253	0.8155668358714044	0.3368992824813217	0.321912013536379	0.6490003811370677	0.8073732718894009	0.2089402445895117	0.09032258064516129	0.7360460929060137	0.6888595912986157	0.4708515817849995	0.5451549110085695	0.5345283675928906	0.5271106709581579	1.2054510911609957	0.5902451101757861	0.18522841762358283	0.777674418604651	0.2518856259472725	0.25488372093023254	0.726850943408172	0.7587188612099643	0.2588744102924172	0.2690391459074733	0.6771654504716692	0.7531135531135531	0.2631915441632298	0.3120879120879121	0.6840352292562669	0.6057855927396484	0.6744346267661157	0.6681792399319342	0.5435018864990957
2022160100388	0.723050250316292	0.3585776568643147	0.18239122431199617	0.5967858965721686	0.5434782608695653	0.5808074650190067	-0.5217391304347826	0.7316793726817071	0.9422360248447206	0.059381066431798045	0.05921325051759834	0.7342410864659714	0.7692307692307693	0.25967027292611494	0.06440071556350627	0.675024764862584	0.6871699285492389	0.5007917429546886	0.34109972041006525	0.3333294745982664	0.5517764572006575	0.77883275130549	0.5424200278164116	0.1969512861070977	0.7815750371471025	0.24429198439351693	0.04457652303120357	0.6604683066004	0.7393483709273183	0.2644829764172874	0.39849624060150374	0.6770641019822968	0.7768595041322314	0.23893882486897836	0.2611570247933884	0.715498187144752	0.7157778999450247	0.30000182746195075	0.4518966465090709	0.646816488706442
2022160100393	0.7344966532929208	0.3376786520836472	0.26253498665752273	0.595292305666999	0.7567567567567568	0.25192987943599054	-0.032432432432432434	0.8282312722867269	0.922288181327577	0.07941001697295687	0.13023925166396835	0.8134036673592815	0.7520325203252033	0.2949608453483886	0.23848238482384823	0.6644821387373477	0.7178270667773692	0.35979399593417793	0.402087534100344	0.41514165326563623	0.6056701030927836	0.6571823881814124	0.3431516936671576	0.17022919820604396	0.7144827586206897	0.3522761574527798	0.16551724137931034	0.599320365004933	0.7452054794520548	0.27513183134083147	0.3978082191780822	0.6868594905690396	0.7630057803468209	0.2571838691506	0.19396274887604367	0.6631583474448282	0.6332012329370322	0.5112388849356873	0.5239982386613826	0.5168046181291527
2022160100395	0.7362332453823459	0.3530686995198644	0.16504099847153483	0.5742411254310588	0.7183673469387756	0.29337001741632474	-0.3673469387755102	0.8315021580236422	0.9470752089136489	0.05273810732283872	0.07206397699703478	0.790156170413916	0.6951026856240127	0.34498467186714815	0.26540284360189575	0.5936688738223684	0.7683540060341938	0.34898673090832405	0.15890043580288302	0.3097580457745217	0.6186900292031706	0.8057449793148257	0.15894868585732166	0.14867068070382222	0.688763136620857	0.40163132336083274	0.2085691188358933	0.5784717630989012	0.7717171717171717	0.27063632341843236	0.24646464646464647	0.6829934966275704	0.7573253193087904	0.2551121445730092	0.33208114199849736	0.6976871925574295	0.660704304080492	0.40441399749704393	0.4102850754611515	0.5352617478573578
2022160100405	0.7313095496284492	0.5021764036437397	0.15111184637249522	0.5976127334069548	0.7089947089947091	0.3080273470843874	-0.37037037037037035	0.8410123276717473	0.9489011970698589	0.05353773598437533	0.04359478291942112	0.6948652022721762	0.7281795511221945	0.3226410403393447	-0.051537822111388194	0.5882434254972158	0.6694729136163983	0.6129240481807272	0.5702781844802343	0.5013614534173676	0.5172009382329945	0.9906139603647734	0.5598123534010946	0.21646703099917167	0.7980952380952381	0.2591847477370841	-0.01904761904761905	0.7013143832036415	0.8257477243172952	0.21155604088648253	-0.04161248374512354	0.6722146649849856	0.7843137254901961	0.28812162483137305	0.0944081336238199	0.6617129036673501	0.6008799497171591	1.4729810873851088	0.5744814582023884	0.5013232089489368
2022160100407	0.7641020795236559	0.2982922955751117	0.2870627032541158	0.6318316645671143	0.8453608247422679	0.15513211661200027	0.2268041237113402	0.8593560949132261	0.9218440838939453	0.08012973988880913	0.14325286901464188	0.8639492701466995	0.6633954857703631	0.40612763283253756	0.5240431795878312	0.6280757289113563	0.7763982790411801	0.3042755313892154	0.3188690842040565	0.495273981319516	0.6661117277099519	0.5882745004076999	0.10839807621161672	0.16523474130167543	0.7843137254901961	0.2327727085040833	0.2211764705882353	0.7178399435255137	0.743421052631579	0.2643448285933948	0.3394736842105263	0.6713904069190074	0.8191565403859901	0.18984924164033656	0.21300929235167976	0.7619350480961734	0.6569169960474308	0.4637243603079285	0.48853754940711464	0.5234297659708599
2022160100408	0.7555189534425789	0.3051981658102352	0.19116401328523625	0.628546783823866	0.8186528497409327	0.15966710758377425	-0.32124352331606215	0.9298640203339033	0.9318787475016654	0.06895833085777493	0.11925383077948035	0.8483979424849746	0.7913669064748202	0.22352760601107693	0.20943245403677058	0.7316958388471245	0.7378514966956072	0.38687350312764107	0.4242581313982117	0.5208945791402287	0.6393489164379672	0.6154168112241298	0.18340115453771175	0.1680094872491468	0.7603174603174604	0.2807324451608628	0.12698412698412698	0.6720302009313586	0.7379746835443037	0.2969274543256757	0.3569620253164557	0.6690775558134204	0.6727868852459017	0.39175452459010307	0.29245901639344263	0.5588800474331401	0.70949263502455	0.3229257094110779	0.32896890343698854	0.5580713821814962
2022160100412	0.7554905329903918	0.35909341235977976	0.2159649354146454	0.6251623985343113	0.8260869565217391	0.16102747093760994	-0.2826086956521739	0.9287465328636613	0.9485161501885555	0.05185456857511833	0.07870142646335465	0.8299571699314976	0.771215207060421	0.27362415756454017	0.10454854039375425	0.6585868544434148	0.7117437722419929	0.4709837500492053	0.46120996441281137	0.45990383128751144	0.6425402755078217	0.6307962813671071	0.3651646042493579	0.24532666548342105	0.6772486772486772	0.3677807412382103	0.34618291761148906	0.5913363928560331	0.7819460726846424	0.2489349213978833	0.21805392731535755	0.685259407593987	0.8154457694491766	0.20775003097572428	0.1033503691084611	0.6988109232992633	0.6246719160104987	0.8190887891326197	0.5490813648293963	0.5285338090500115
2022160100413	0.7397088354534123	0.35604546061173037	0.17233153099809817	0.6132939361747068	0.7035175879396984	0.34428226062231493	-0.1507537688442211	0.7948576307693499	0.9417493568540978	0.059071486535194104	0.08599779492833518	0.8005726461993649	0.7782101167315175	0.24769570343500377	0.010894941634241245	0.6580452579689318	0.7000000000000001	0.3690448150795491	0.5133802816901408	0.5368449436110119	0.5112107623318385	0.9687640755838318	0.6229734391169369	0.21916117667660498	0.6697936210131332	0.3723581055667199	0.28142589118198874	0.5850101854032206	0.8340983606557377	0.18838613811706878	-0.08	0.688909985104014	0.7727598566308244	0.3111078375748585	0.06164874551971326	0.6462763755981675	0.746039856923863	0.3436987229910323	0.2054164537557486	0.5899672242416967
2022160100420	0.5001264191016066	0.8051283111575105	0.7246250342964852	0.46019615447616136	0.4109589041095891	0.7852737716644602	-0.2191780821917808	0.5571011497535377	0.847799511002445	0.1637321315713143	0.2986960065199674	0.8230497257490567	0.561631139944393	0.7371644727030129	0.680259499536608	0.5165454451768848	0.452353616532721	0.6515816651961406	1.0283746104641627	0.352195170759324	0.32586666666666664	1.5060410686691335	1.1706666666666667	0.16373551949571244	0.6566037735849056	0.4148612912390393	0.34264150943396227	0.5609832675252441	0.37105751391465674	0.8384024648945785	1.1539888682745825	0.3504291736297228	0.3729096989966555	1.2835862989690179	1.117056856187291	0.34258004095164235	0.5019569471624266	0.8655116355108967	0.949119373776908	0.475145897244327
2022160100428	0.008792057557132074	13.214029042255238	0.6378496489613452	0.006024943642320594	0.0	100.0	2.0	0.0	0.0	0.0	0.0	0.0	0.008403361344537815	8.546141062511014	1.977591036414566	0.008384360901414863	0.0	0.0	0.0	0.0	0.07072515666965085	10.380120317786124	1.763055804237541	0.045840131879470475	0.0	0.0	0.0	0.0	0.0	0.0	0.0	0.0	0.0	0.0	0.0	0.0	0.0	0.0	0.0	0.0
2022160100429	0.7419527578786026	0.3438899707444541	0.19915629569546056	0.616271647844198	0.7666666666666667	0.23107802280124817	-0.3111111111111111	0.8854904136022118	0.9486002340444686	0.052005038743702305	0.06283193806823296	0.7718945600830351	0.6913793103448276	0.3635860954482912	0.1310344827586207	0.5832375848587175	0.6388985709306378	0.5603233982288246	0.6253049843150924	0.47205514684461497	0.643188698284561	0.7238301800874696	0.13239152371342078	0.15870598654285648	0.7274749721913237	0.28224067367427264	0.3448275862068966	0.6877886528734946	0.7702037947997189	0.2656545409005271	0.17287420941672524	0.6669089967922088	0.8202764976958525	0.19288814099424662	0.16589861751152074	0.7518145162475056	0.6708860759493671	0.4234036458215046	0.46835443037974683	0.5685489727531365
2022160100432	0.7240208001185323	0.3781445112734319	0.2540020723412287	0.6158615047977778	0.7659574468085107	0.218719966868322	-0.3404255319148936	0.8903450155742629	0.9232852858663055	0.08102981661416919	0.12285963045370997	0.7945736368268054	0.7333880229696472	0.3062842691839205	0.2247744052502051	0.6487998158369052	0.6654151624548736	0.5253901282540735	0.6137184115523465	0.5370798634836917	0.5020502306509482	0.9324009476717876	0.5381855458739108	0.15821381942314927	0.7383900928792569	0.30850974368832784	0.16718266253869968	0.6374862674564458	0.8118249005116543	0.1990047014395995	0.21489482660602616	0.7275432546663918	0.7020038784744667	0.3665760643239229	0.28054298642533937	0.5862705571800241	0.6738721804511277	0.4653849634167637	0.4642857142857143	0.562441312732324
2022160100433	0.7045320552176879	0.39324916267843074	0.21295949360850788	0.5776306983564664	0.6198347107438016	0.42400614947460336	-0.49586776859504134	0.7758158945214222	0.925766641735228	0.07832723827091408	0.12266267763649963	0.8109410867901611	0.6854256854256855	0.38709817401364693	0.13275613275613277	0.5530141360419558	0.7042775791285922	0.4320668539523912	0.45530393325387364	0.43986538803313363	0.5466736511262441	0.8857015200389382	0.28768988999476164	0.12839666357769816	0.7395091053048298	0.2776514635162162	0.2327790973871734	0.6548516246628528	0.7383720930232558	0.2809156084123895	0.3697674418604651	0.6611509621446073	0.7283866575901974	0.32605075243543025	0.3934649421375085	0.6663565374228164	0.6525423728813559	0.44742470399134676	0.4180790960451977	0.5082839920135496
2022160100434	0.6630776133789129	11.416896851148365	0.4541439183962571	0.5046601073447398	0.0	100.0	2.0	0.0	0.9281279397930386	0.07331591187862818	0.11665098777046096	0.8105730464342191	0.8081440877055598	0.22174535073836904	0.20203602192638997	0.7487334443541033	0.7582534611288605	0.36819281055873937	0.2813868181280322	0.3956049878790424	0.6344021318662426	0.7002080517759254	0.04177770136680134	0.1291949727167609	0.7358184764991896	0.31833921313431385	0.21393841166936792	0.650494669361215	0.7660753880266076	0.23078553063795498	0.376940133037694	0.7142140376988586	0.6798722044728435	0.41817767071559153	0.4230031948881789	0.5926999498679612	0.6570048309178744	0.42130712089575995	0.43156199677938806	0.5004258577904976
2022160100436	0.6141735734266738	11.496102198403644	0.5667543370395068	0.4879806698341228	0.0	100.0	2.0	0.0	0.9370063933809704	0.06357632837777144	0.08424219631440391	0.7532641029720735	0.810477657935285	0.1994114557671605	0.10785824345146379	0.7160479165897548	0.6201402166985341	0.6285375961222094	0.6220522625876355	0.39140507243216	0.5119485294117647	0.8777895212944111	0.4675245098039216	0.16462902211487962	0.7341772151898733	0.29844248848259747	0.25121713729308665	0.6648391920967751	0.7130961392884178	0.3116260480586507	0.31037093111279335	0.6197688714579696	0.6512	0.44117334362812666	0.4608	0.5727891415035762	0.5495160089352197	0.6443630039018521	0.7967237527922562	0.5090827093399161
2022160100437	0.7071225486731203	0.4799826512708031	0.11796826869751333	0.5594446650521437	0.33653846153846156	1.300958579884238	-0.40384615384615385	0.4632022184811557	0.9342908438061042	0.0727398692302375	0.05816876122082585	0.6403296535805789	0.7746358183376177	0.2581548783976653	0.049700085689802914	0.6642471366904601	0.7598602096854717	0.3192753421001351	0.36578465634881013	0.5315573193372648	0.5423504060997846	0.9290836220801204	0.42930548649096634	0.1880378916695611	0.7644276253547777	0.29192604242620723	-0.03595080416272469	0.6558632537197406	0.8048615800135044	0.2296656391100286	0.07967589466576637	0.6773379068438925	0.768589298123697	0.2762499903099409	0.054204308547602505	0.6230690593940693	0.6785486950986633	0.6417898978986549	0.46467218332272436	0.5913575457525716
2022160100438	0.6958580199877599	0.44245343058610187	0.30400708903583146	0.5650243769940752	0.5699481865284974	0.5627787951081933	-0.17616580310880828	0.687839654126053	0.9243314335817624	0.08257724956336493	0.09381850065760632	0.6984482292991495	0.729794933655006	0.31369859846735626	0.3112183353437877	0.6321272850590526	0.6731843575418995	0.4555220290225407	0.5352971051295073	0.43451478834860136	0.5214919263133955	1.2206781716766066	0.4607687059358654	0.1485288868971687	0.7275449101796407	0.294697837499126	0.2634730538922156	0.6411634962296242	0.6779497098646035	0.3689009664551151	0.5647969052224371	0.6267111062504711	0.8036739380022963	0.2153164431296283	0.19747416762342135	0.710343727713459	0.6348027842227377	0.46791078435298583	0.4853828306264501	0.5055422190230967
2022160100439	0.7059179560469455	0.36122387222203883	0.2730915934355216	0.6149549226719402	0.7107438016528926	0.25919106962077026	-0.5785123966942148	0.8753026936615323	0.9247572815533981	0.07734854710634266	0.12224183583406885	0.8155812011356355	0.6743961352657005	0.3766412869042737	0.33043478260869563	0.603729711973553	0.6137171286425018	0.4342278814648764	0.6901208244491827	0.4714412169324675	0.5451524860567224	0.8245706387148736	0.5404058383766465	0.1839886857832837	0.6881918819188192	0.3499453892242774	0.30996309963099633	0.6134563702526562	0.7448591012947449	0.2861933832789778	0.3092155369383092	0.6739296350439979	0.7585062240663901	0.2585212213680048	0.2672199170124481	0.6918249787221814	0.6929375639713408	0.38437543231595295	0.46673490276356194	0.6053398105421544
2022160100441	0.6947578584875099	0.42641991209452823	0.2412295468448378	0.584920561362663	0.5689655172413793	0.5987509720356866	-0.5517241379310345	0.7516768488059128	0.9266169154228856	0.0806484844863683	0.10199004975124377	0.7470165767688143	0.6559999999999999	0.40743072815090275	0.3008	0.5642717476165401	0.6341666666666667	0.5840511705203643	0.6766666666666666	0.5126842575110977	0.5403556771545828	0.8903972487352032	0.5462836297309621	0.1874249671501666	0.6026936026936027	0.4429670035509361	0.47474747474747475	0.52910936897571	0.8042131350681537	0.19880173954711716	0.18339529120198264	0.718738637011053	0.7933374460209747	0.23483842398817278	0.2282541640962369	0.7150205998518921	0.7264717661193432	0.39989343783600195	0.210652783340008	0.5383420485727807
2022160100447	0.7536782913152223	0.3343150804621078	0.13615391177312347	0.5941749770988403	0.7630057803468209	0.22985353102826306	-0.24277456647398843	0.8629895543239917	0.9390737632072677	0.06352932921906579	0.035351041769527004	0.6222518513047378	0.7878275570583263	0.30444313281519997	-0.03550295857988166	0.6585024764084045	0.7420172326406487	0.3644766718946795	0.4091907416793377	0.5213826763609543	0.6001287830006439	0.7065948682877348	0.3309723116548616	0.20774100414996394	0.7682263329706203	0.2707516879268486	0.13710554951033732	0.6951641719580963	0.8323529411764706	0.18525963164623416	0.10588235294117647	0.7338739705951529	0.7440828402366864	0.3184108805266671	0.10059171597633136	0.6012000558606765	0.6063893911995177	0.5655159908142768	0.3845690174804099	0.44446903292758416
2022160100450	0.7271511958565732	0.3521349324425429	0.1043922731534798	0.6076325555991675	0.5205479452054794	0.4896003181302012	-0.6301369863013698	0.75206265292082	0.9372767857142857	0.06532204306	0.08035714285714286	0.761875408593455	0.7681862269641125	0.2552845357475893	-0.029097963142580018	0.6627376296374468	0.6955350269438029	0.5343900679307282	0.4896073903002309	0.49300862184968935	0.600150489089541	0.6869254254041057	0.35545522949586156	0.20838358752692848	0.7723577235772359	0.268802069030429	0.14227642276422764	0.6971999053196342	0.8015748031496063	0.21436601521849735	0.09133858267716535	0.6954688836386861	0.7472727272727273	0.2939212859035337	0.16363636363636364	0.6532056216861624	0.701459034792368	0.36060263155780176	0.2760942760942761	0.5447506892196845
2022160100452	0.7110732976505033	0.42085358230333747	0.17829536237194243	0.5883247769980313	0.49740932642487046	0.6955408549698137	-0.5284974093264249	0.6896282394165668	0.9208164875258851	0.08382156585468956	0.13785622719652893	0.8340726988934292	0.7555555555555554	0.3003174936264298	0.20833333333333334	0.6599316899035947	0.7335817419655333	0.45900430994162345	0.45086166744294365	0.5229867542946278	0.593047820241982	0.7792588944219709	0.2216247359323987	0.14054556724881564	0.7819843342036553	0.2738942711170869	0.06005221932114883	0.6560260961252925	0.78475073313783	0.24490378217527592	0.2099706744868035	0.6852132255991183	0.6468806783767413	0.5244921721666703	0.4300423985463356	0.5398544065900293	0.6856330014224752	0.4264488964564763	0.4144144144144144	0.5666643149108067
2022160100458	0.7453556718219276	0.32496667777678234	0.22454822227216079	0.6345110541647992	0.7772925764192139	0.20991801315560987	-0.28820960698689957	0.8732304714682757	0.9084836339345358	0.09214917644559494	0.17883385819257563	0.887154219635276	0.7751343054489639	0.2831192396267074	0.20414428242517269	0.6924368867334947	0.6309633733456448	0.4309384303033216	0.6451215758694983	0.4531266918158026	0.5379004949205523	0.7603800410881615	0.6058869497264913	0.20829154934364297	0.7703125	0.24713235917008558	0.2375	0.6955782561798101	0.8148148148148148	0.20587221762772898	0.14074074074074075	0.7104613089433289	0.8023255813953488	0.22273880526390463	0.020348837209302327	0.683707047378925	0.6909737661182748	0.47245181730992736	0.2765673632725656	0.5066130559846381
2022160100461	0.691538688250495	0.5700647210512995	0.36132166838344304	0.5980121469640667	0.8160919540229885	0.18891578349985946	-0.13793103448275862	0.8935407209295467	0.8752228163992869	0.15900662716078712	0.2445632798573975	0.8497253866402882	0.7735247208931418	0.22190268185143072	0.36044657097288674	0.7412904398383264	0.6385262547142443	0.43195567296082504	0.6979982593559617	0.5760794718569275	0.557126869467901	1.4311624703695065	0.4637297792247431	0.16227812621160506	0.6952455183164459	0.3542917932409968	0.1730319563522993	0.5857831173539092	0.7246737103791174	0.3033542211318732	0.399005593536358	0.6560432680244883	0.7073529411764705	0.37960510295241445	0.22058823529411764	0.6010924926644521	0.43608340888485947	1.6603881362940016	0.8304623753399819	0.31627629915705674
2022160100462	0.6853682734637311	0.5457344412771089	0.20188037397944728	0.5511432397889515	0.18085106382978725	1.9578186780681128	-0.23404255319148937	0.2646126538649894	0.9436838830118234	0.06328365041892595	0.07996266334785314	0.7796241579802212	0.755174875089222	0.3161437352135549	0.06138472519628837	0.631835172105624	0.6814628699050809	0.42167629511262067	0.480178671133445	0.412470924196107	0.6094264622373651	0.8985640237434248	0.2687109596819989	0.1783949532436691	0.7691131498470948	0.2562160119192247	0.25382262996941896	0.7005663918812954	0.7988505747126436	0.21437976260352648	0.1925287356321839	0.7235646534335395	0.8057228915662651	0.20789580418634243	0.16566265060240964	0.7318491709256477	0.6240286909742976	0.5756320102282476	0.548714883442917	0.5373710804694705
2022160100468	0.6854188161205551	0.46442304780207244	0.2335918871918129	0.5613077429915044	0.5192307692307693	0.5894641594283381	-0.6346153846153846	0.7296179106919253	0.9232184848175033	0.08324595717535335	0.11471219711685922	0.775490399323126	0.7054322876817138	0.38769227537903284	0.25554705432287683	0.6095209766784948	0.7176654257235499	0.5925725848321601	0.44697970457547737	0.45773879649635735	0.5851122663422188	0.7722203671543405	0.3187700475611105	0.16519290628137667	0.7143933685003768	0.34482571211057705	0.32102486812358705	0.6343823148472836	0.7002967359050445	0.33364018890228886	0.3169139465875371	0.5837650382218519	0.7164179104477612	0.3387720214076773	0.38521677327647474	0.648894736038999	0.5870020964360587	0.7373741638288839	0.5777777777777777	0.44716660834412497
2022160100469	0.7090290231138433	0.3720952603843954	0.20762169709903636	0.5874193095087608	0.707182320441989	0.28510835623217223	-0.5193370165745856	0.8848090664254522	0.919950484835981	0.08506044665694962	0.1336909428512482	0.8100952075148872	0.659322033898305	0.4437582274690295	0.17627118644067796	0.5470828979503797	0.694011719308275	0.3498160110711762	0.5067886236958696	0.4778117264488134	0.6078301260783012	0.7328151969129537	0.26277372262773724	0.16665564123024648	0.6421845574387948	0.4348943086690744	0.3389830508474576	0.5609162974977598	0.7627711686494052	0.26091154733038324	0.21133659902029392	0.6651255195555591	0.781021897810219	0.2471035989947444	0.15328467153284672	0.6582068419322992	0.6069868995633187	0.5093896501230744	0.6048034934497817	0.5160705870234492
2022160100470	0.7718390155650072	0.3151729345766811	0.23106634054482697	0.6428019586067364	0.888888888888889	0.11108071135430916	0.011695906432748537	0.9197195621438046	0.9211969594919657	0.08294701819902502	0.11796401424035409	0.751544961435596	0.7876520112254443	0.25091924720438896	0.25631431244153413	0.7393665007081149	0.6539379474940334	0.46963727760190654	0.5993862938970338	0.48228534197889467	0.5634475014037058	0.9277446993679915	0.4576080853453116	0.19762408808894305	0.8132854578096949	0.189372993786331	0.03949730700179533	0.7280183603289557	0.8200950441276307	0.19099505978387227	0.131704005431093	0.7241257778610257	0.8078372268274303	0.18473707804976724	0.3089675960813866	0.7750801040773373	0.6902101028162718	0.4291223258425383	0.15645954403218595	0.46745293083795575
2022160100473	0.7539897328683403	0.37343407286351676	0.18405021403038913	0.6551382721453589	0.7431693989071038	0.2452754395213503	-0.36065573770491804	0.8791133909389464	0.9388757196071791	0.06142498603548671	0.091432441584829	0.7940371826675348	0.8262548262548263	0.18320050451397518	-0.05405405405405406	0.7204709488413009	0.6246803069053709	0.6143360308475669	0.7320971867007673	0.5816874371070451	0.5841315225160829	0.8432145299964614	0.4949249463902788	0.24614394153525493	0.747493163172288	0.2876863903708665	0.17684594348222424	0.67378878306257	0.8414239482200647	0.16380493267141388	0.009061488673139158	0.7274067470330104	0.8209483368719038	0.19390844596956952	0.15711252653927812	0.7466581708708172	0.6589303733602422	0.7680553958449602	0.40968718466195764	0.5269378472517504
2022160100476	0.6821798898913191	0.4232254608356013	0.17102905403383295	0.5678021520977176	0.5591397849462366	0.4414450954295371	-0.7096774193548387	0.7862683720640975	0.951935914552737	0.04810292076675135	0.02860957467098989	0.6784870030292716	0.5931558935361216	0.5422095726002628	-0.03802281368821293	0.459909490210488	0.6051578479324144	0.6940468837384969	0.6918630502445531	0.45909663131315814	0.5035848412427449	0.8697896332858884	0.5879139638101741	0.1878559008899202	0.6734955185659411	0.35313375753697746	0.2791293213828425	0.6140782988671651	0.8198347107438017	0.1862202238407747	0.08264462809917356	0.7250233727812434	0.7430754536771729	0.31164792375269856	0.29608404966571156	0.6784187132645926	0.6902390438247011	0.36243313656902426	0.3207171314741036	0.5210815864595213
2022160100477	0.673650415076049	0.48705701614902325	0.21639140922332917	0.5357325775250426	0.46540880503144655	0.8204167919887447	0.18867924528301888	0.5383193798952832	0.9073093220338984	0.09827108918859283	0.12429378531073447	0.6471774944120797	0.6962025316455696	0.35608453755295283	-0.23417721518987342	0.5314928662456277	0.5286681715575621	0.6527857603146747	0.8695259593679459	0.42557971902299124	0.4121720881427073	1.274283676771077	0.8088142707240293	0.18037487296640814	0.7832310838445808	0.23390063330574523	0.081799591002045	0.7053867810754111	0.8121128699242945	0.2155537554157983	-0.042670337233310394	0.6628418416707835	0.7760199833472107	0.26590751812144264	-0.09825145711906745	0.6418826006586827	0.6817288801571709	0.4663093826821812	0.24950884086444008	0.48853764177811476
2022160100480	0.689030701517473	0.45984175715062314	0.3745174190705202	0.6328434345867568	0.7241379310344828	0.3113999349088359	-0.25862068965517243	0.8182905747032847	0.9158833063209076	0.08402233758821144	0.16564019448946515	0.8993208779022243	0.7813559322033897	0.24521389508052766	0.04745762711864407	0.6765644328179635	0.505232314776057	0.8107807001607967	0.9476768522394308	0.43952651224927913	0.38048986486486486	1.3502853415146485	1.1081081081081081	0.25527872530589923	0.789087093389297	0.22841000424740115	0.2161594963273872	0.7409784697377847	0.7624140565317036	0.25683917868369	0.21543162719633308	0.6705561079117148	0.761012183692596	0.23636422014574718	0.4029990627928772	0.736864389274825	0.5816636308439588	0.6152602020257504	0.5258044930176078	0.45821082137783625
2022160100481	0.6298582134023791	11.477432655192167	0.48070856883083735	0.4778875304719288	0.0	100.0	2.0	0.0	0.9123257882771572	0.09944236479506824	0.07492339626371454	0.5770721105719837	0.762402088772846	0.2705409828820363	-0.04351610095735422	0.6361447009710867	0.5351074718526101	0.6816813458817339	0.8749232343909928	0.4436927395673176	0.5829145728643216	0.7452664578751494	0.4587803884286296	0.20428229199238598	0.7071935157041541	0.3530263571560981	0.2006079027355623	0.6208579536628771	0.8045052292839903	0.20246682716955172	0.21399839098954143	0.7361178534303845	0.7776951672862453	0.24840389684879377	0.016356877323420074	0.6374801722383744	0.5865800865800866	0.6960656641210746	0.5303030303030303	0.4453399518129494
2022160100483	0.7235552493177431	0.3860518433835714	0.049673596632262194	0.5481780937521159	0.6633165829145727	0.307825157192867	-0.6733668341708543	0.8860910720029408	0.9235367852666088	0.08121509965074888	0.06807443833767235	0.6484009322350661	0.6546310832025118	0.5025469672311528	-0.16012558869701726	0.516850842674516	0.6411242603550296	0.6360985872522535	0.43846153846153846	0.31246773197796585	0.6317604355716878	0.7245091872124307	0.25480943738656986	0.1654051096363611	0.7172322022621423	0.3786344987483651	0.1317365269461078	0.5850942728773153	0.8099071207430341	0.1994903363223209	0.06563467492260062	0.6900007883404629	0.7630057803468209	0.25066947611492163	0.24020552344251767	0.6706373107330921	0.707482993197279	0.39347728072708166	0.08163265306122448	0.45865478329132237
2022160100484	0.7153025186298207	0.384413482177109	0.14123193661995773	0.5889866840377381	0.7219512195121952	0.22862402647561705	-0.5560975609756098	0.8720022478224221	0.9321168676007386	0.07208132140628659	0.04800695123275769	0.6117093597261747	0.7602591792656588	0.24930402170314736	-0.1771058315334773	0.6371270086011142	0.691339748334567	0.48867427672684777	0.5324451023932889	0.5474410780925366	0.41200615700359156	1.0580320594050623	0.879425346331452	0.20470876013412723	0.7259953161592506	0.31863495350503335	0.07494145199063232	0.63015622511672	0.8118811881188119	0.19699461833230628	-0.1782178217821782	0.6296269745797676	0.7778785131459656	0.272744785842145	0.09247506799637353	0.6625423811476739	0.6042944785276074	0.5746312761975358	0.5552147239263804	0.5055661211191079
2022160100485	0.7428969114273549	0.3266405517257204	0.13758707781088708	0.6345403798152494	0.7027027027027027	0.3034008502552373	-0.4864864864864865	0.8500948877918862	0.9387621617202191	0.06195633399469774	0.11658899517619165	0.9023813011258235	0.7957244655581948	0.22237076013727392	0.15201900237529692	0.7506498741209093	0.6995371302072853	0.37504365575165943	0.4809820889514993	0.5107855775673069	0.6521575040885645	0.7001648819135322	0.14416907787143038	0.19097279869499753	0.7712895377128953	0.25951318376134436	0.0681265206812652	0.7145178943443032	0.7819790828640386	0.2496471496304642	0.13032984714400644	0.6859289043939142	0.6983289357959542	0.3471373884673258	0.24098504837291118	0.6039550218211678	0.6455906821963394	0.4205307616199486	0.3915696062118691	0.5015771584769347
2022160100486	0.6527213538634353	11.455807504674254	0.39183597232363554	0.4940109532511743	0.0	100.0	2.0	0.0	0.9251364256480218	0.08139361621975362	0.08594815825375171	0.6734020448990193	0.7662538699690402	0.2643595567610394	0.009287925696594427	0.6514476614699333	0.5718866916087654	0.714661759064804	0.7892392659896669	0.46010425840256486	0.5403741999015264	0.9378360906253906	0.2840965041851305	0.14340712168444014	0.7705779334500876	0.2621059635612988	0.07705779334500876	0.6844190175014399	0.8125854993160054	0.2065127823416053	0.05471956224350205	0.7034517158066412	0.7763713080168777	0.252738303184061	0.10689170182841069	0.6668197058011978	0.7113062568605928	0.382659470310335	0.11928283937065495	0.46304705369533133
2022160100490	0.6975862759530624	0.4190615676213853	0.1335813474269973	0.5761199287608478	0.5029940119760479	0.5261204152264406	-0.49101796407185627	0.6835459102734945	0.9487254614708468	0.05288217745948316	0.006055278835823811	0.60944800420679	0.7260273972602741	0.31022927874655826	-0.08610567514677103	0.6064516778633697	0.605833956619297	0.5281493890399275	0.7324856644228372	0.5207382614845308	0.46844202138813174	1.1116284890504047	0.7141958481862025	0.21057222676860946	0.7353951890034365	0.3043026157806217	-0.006872852233676976	0.648821831457639	0.8182572614107884	0.18741660828588158	0.021576763485477178	0.70935435442778	0.8037558685446009	0.23780218907979225	0.06572769953051644	0.7147434217528279	0.6688453159041395	0.5130229459233583	0.24618736383442266	0.4814036706125894
2022160100493	0.6624601274457269	0.5300654115549688	0.3632684887847677	0.46743123774420936	0.0	2.0288885965198307	1.654320987654321	0.0	0.9264330047462577	0.079262852196428	0.01022270901788974	0.5216682187076149	0.7866184448462928	0.23113921250611857	0.19891500904159132	0.7224353846266043	0.7797093928386093	0.2896586242226689	0.23715620134924753	0.413248188380757	0.6032636940027024	0.8055522506501674	0.12327200914665835	0.133925265276939	0.699122106943336	0.39434252435780826	0.055865921787709494	0.5667361941759564	0.7949640287769785	0.2159534496000794	0.26139088729016785	0.7157933326097451	0.6827430293896007	0.3781709911389173	0.37829691032403917	0.594270067323643	0.6892874454677654	0.3476202028026997	0.34997576345128456	0.5388044885966243
2022160100494	0.6784318353688525	0.43580169635168686	0.13277155059527443	0.5538844678717507	0.5492227979274611	0.47978979204841654	-0.6528497409326425	0.7672108029987553	0.9388247458211271	0.061186590330064954	0.10442874375323109	0.8445919917525703	0.6584122359796067	0.451627163825953	-0.10050983248361253	0.4936747651520997	0.618847209515096	0.4771174308722226	0.6832570905763953	0.4818126741904039	0.6405771753388718	0.6339563818367755	0.07170966331438566	0.1573470335984067	0.7468958930276982	0.3101535077311827	0.009551098376313277	0.6514724081997032	0.7715311004784688	0.2640796472572226	0.1674641148325359	0.6430730131571828	0.49760765550239233	0.8349394232667174	0.4989747095010253	0.3677108499431575	0.6839677047289504	0.4093653299966266	0.4129181084198385	0.578066671853476
2022160100497	0.7599679739939369	0.28752821098530745	0.13051084712649733	0.6312879075835273	0.689075630252101	0.3135164870235264	-0.5546218487394958	0.854784548987007	0.9393266412010305	0.061288401178433954	0.09220929199609132	0.8050977509099992	0.7676317743132888	0.2630143016063308	0.17668893838158872	0.6746945954159677	0.7934942007732302	0.25043938459957454	0.24556725769897347	0.47558306559160524	0.5988941945212365	0.6149678195781327	0.3307363659210857	0.1939213969823304	0.7640067911714771	0.2678632327583361	0.044142614601018676	0.6650567063113303	0.7867231638418078	0.240647100004772	0.2598870056497175	0.7212148127493009	0.7890295358649789	0.23204865687072085	0.21659634317862167	0.7111878677288566	0.7115298340062809	0.3439685152479399	0.3633916554508748	0.5800504235753478
2022160100499	0.7378872117473495	0.36120295746838044	0.2038194863440073	0.6040192336146422	0.8387096774193548	0.1514797052286817	-0.21505376344086022	0.921329364688968	0.9472383977413094	0.052731656918106794	0.08787718369507676	0.8589784594791532	0.7324414715719064	0.29314095758768066	0.19732441471571907	0.6433135855766319	0.6639344262295083	0.5336068752562554	0.5438100621820238	0.42635245795930043	0.5980240447565767	0.8085498957290083	0.2702059278657303	0.17250714601831638	0.7371956339210747	0.32135311990472504	0.13266162888329136	0.639672419574024	0.7806451612903226	0.25698175636997933	0.18064516129032257	0.6760242441038304	0.7019230769230769	0.3901768128189983	0.20833333333333334	0.599131245920887	0.6408730158730159	0.4428058374019886	0.42857142857142855	0.49886417921066806
2022160100506	0.7443277383834815	0.33771598031155897	0.17600214006978376	0.6409439681960855	0.691588785046729	0.33563005205793583	-0.5607476635514018	0.8667112850082372	0.9401725790987536	0.06195470503138503	0.08820709491850431	0.8032788060216587	0.7956989247311829	0.21693712430890383	0.09579667644183773	0.728087011613733	0.6942314104701567	0.4578472733990064	0.5221740580193398	0.5231119396701684	0.5582879170543666	0.7642951544427926	0.5011298684035624	0.20147606095837756	0.7910863509749304	0.250430638789839	0.1392757660167131	0.7230553582201844	0.7848797250859108	0.2402845757029456	0.13058419243986255	0.6753044191401817	0.747622531089978	0.3162045263515324	0.24725676664228238	0.6572010061230923	0.6953814218993254	0.3958597727196899	0.4203425012973534	0.5902698270091357
2022160100507	0.4763191684545877	1.5428018010273818	0.8169586409154354	0.40516112807236165	0.42592592592592593	0.9080449460913249	0.6666666666666666	0.4651382852567505	0.5726271630833769	1.2020597829267547	0.8374410068169901	0.5227992259774871	0.6053962900505903	0.5361174504137722	0.43844856661045534	0.5144095353612461	0.3	1.557811359869568	1.338211382113821	0.2394210853233002	0.47186982901268615	2.2454520375054314	0.8869277440706013	0.24834738385618915	0.42917547568710357	1.211781642085525	0.8372093023255814	0.3774772696010409	0.7301369863013699	0.3287319237956845	0.18356164383561643	0.6048238529003311	0.702276707530648	0.32265361055682995	0.3257443082311734	0.6273939005423866	0.04946413849958779	5.5725634560015465	1.838417147568013	0.046639613832522964
2022160100508	0.6526621955312915	0.546076589810723	0.24457546187604354	0.5084224514456117	0.5761316872427983	0.4828450575497564	-0.6995884773662552	0.7909282979086032	0.9000407996736026	0.1053863969487919	0.18849449204406366	0.8402025925942886	0.48882480173035325	0.8768686312644394	0.6243691420331651	0.3932449673518807	0.7543874523103009	0.3308171821515943	0.25146248410343364	0.30430769763289467	0.5563403969054826	0.9583456250125268	0.12647157753111335	0.1019952765128258	0.6563106796116506	0.42677826341930514	0.3533980582524272	0.545266655541299	0.7234726688102894	0.29508506605380097	0.39228295819935693	0.6404430758045517	0.7272727272727273	0.32868693168181423	0.38701298701298703	0.6622910466770573	0.4911785462244178	1.1098761542144788	0.5772759350741002	0.2971224529871047
2022160100514	0.7139524218784978	0.38487026794918244	0.21864719067483437	0.5641794888990875	0.5755395683453237	0.4493631530352226	-0.07194244604316546	0.6877257906042064	0.9119559228650138	0.09583666199571343	0.03988980716253444	0.5476405344355008	0.819000819000819	0.19030638666413274	0.021294021294021293	0.7159365634254431	0.6093113825455833	0.6307636525095752	0.6255974508762613	0.38099067897768774	0.5220025510204082	0.8682681166895114	0.5567602040816326	0.19543473829085634	0.7456700091157703	0.27601008851466813	0.12215132178669097	0.6492396446263674	0.7862440997977074	0.26162587875042054	0.14430209035738367	0.6692560380465393	0.7816901408450705	0.23173226492933857	0.15845070422535212	0.7002395143479578	0.6741573033707865	0.45992620845405935	0.3713215623327983	0.5311518973372288
2022160100515	0.6719044808932212	11.415757628836362	0.3882980503251685	0.504066519841812	0.0	100.0	2.0	0.0	0.9237469046195884	0.08608662811610976	0.07804628127401589	0.6382226575933974	0.8076009501187649	0.21630376254681322	0.011084718923198733	0.7051322921407598	0.6995604707216787	0.49625819767528373	0.490854955338154	0.4771508699839189	0.5696040868454662	0.7846778731512298	0.29559967491001976	0.15315966531402705	0.7267950963222417	0.32496535614042943	0.03502626970227671	0.6206596766557533	0.829325513196481	0.18812849700590142	0.1536656891495601	0.7361216192630934	0.7869565217391304	0.22884798590081373	0.20579710144927535	0.7066334327532495	0.70355078447564	0.4165503589906764	0.22460776218001652	0.4995184648721089
2022160100518	0.6166899403167275	0.5170272060860897	0.38050543591528985	0.5643407454396131	0.5423728813559322	0.47437885750442754	-0.8248587570621468	0.803031586327645	0.9247438464256272	0.07604253024419083	0.1363796961488635	0.8590759183887229	0.5763546798029556	0.5959436437279932	0.3694581280788177	0.4961560710280351	0.48324607329842934	0.7860036936752047	0.9172774869109948	0.3523479184638513	0.40480065093572015	1.1012034373452997	0.9471114727420668	0.19904334703080812	0.615909090909091	0.45318477531492424	0.3409090909090909	0.5298832102630223	0.8055045871559633	0.1987034955003869	0.1761467889908257	0.7314521882586471	0.7537993920972643	0.2512029857679827	0.3708206686930091	0.7133950443146002	0.4434782608695652	0.7165814356943967	0.991304347826087	0.39468142488118546
2022160100520	0.7277967016184755	0.3638702693434431	0.17803559872770952	0.5913392993288421	0.6292134831460674	0.43151907558255087	-0.0449438202247191	0.7203528743868124	0.9374776065926191	0.06476136428077238	0.09100680759584379	0.7812739968648897	0.7060539752005836	0.3464951190615641	-0.05689277899343545	0.5516769377071976	0.5689936536718042	0.6423542089346919	0.7815049864007253	0.4373011709424444	0.5774025974025974	0.7686244241043241	0.4218181818181818	0.1953899235186112	0.7791986359761296	0.26462683564600054	0.06990622335890878	0.6842668580853605	0.8201725282017253	0.2150329235206487	0.0225613802256138	0.6952760434627712	0.7872340425531915	0.23213604657320475	0.02925531914893617	0.649756781779487	0.7444237918215614	0.30928242638723064	0.28810408921933084	0.6067591072120037
2022160100521	0.7409413172958644	0.2934826072898448	0.12423296855544895	0.5877373983661147	0.6571428571428571	0.2894642595062715	-0.6285714285714286	0.8586248127104689	0.9480412747694275	0.05344067864514489	0.0378047666879737	0.6982584557926671	0.7011173184357542	0.39133750669375	0.05307262569832402	0.5554697968557796	0.7755532139093783	0.24787163823049402	0.31138040042149634	0.4924812474633759	0.694360826811158	0.43581586858225113	0.17539634758177805	0.21127013328895905	0.7266932270916335	0.2872344095588658	0.2693227091633466	0.6447352076863758	0.7402777777777778	0.2660536621309305	0.28888888888888886	0.6542612985050398	0.7137315748642359	0.3207064240629151	0.27773467804499613	0.6251926388184181	0.7115537848605578	0.3494190181979808	0.33306772908366533	0.5493429941739487
2022160100522	0.7295435229914269	0.39668715674688876	0.19217536059875134	0.5733611913166075	0.7904761904761904	0.20772727272727273	-0.09523809523809523	0.8593259989142873	0.9425630314784426	0.06096354795255391	0.07727883037445919	0.7578485539961978	0.7514518002322881	0.3441435805266725	-0.053426248548199766	0.578837785795173	0.5378124502467759	0.8542616967617488	0.8161120840630472	0.3757174359685032	0.5941068981269987	0.8338443697491252	0.4193695751484696	0.20493927706610998	0.6328059950041632	0.43768607827967076	0.18817651956702747	0.5263554025308124	0.7821409359870898	0.23181529225067238	0.18396987627756858	0.663604219850922	0.7866161616161617	0.2750091977942598	0.06313131313131314	0.6611672693779539	0.7479182437547313	0.3247333746800226	0.13020439061317185	0.5324547783495084
2022160100524	0.7364973611174392	0.3513999179102563	0.1694099523194023	0.5760092329635724	0.5837320574162679	0.5928624006399417	-0.2966507177033493	0.7170065906793625	0.9279876107717457	0.07527642342779355	0.019444205454701883	0.5503558276227962	0.748091603053435	0.29634865065358096	0.1465648854961832	0.6492635845036498	0.7276099629040805	0.3620166276831457	0.43190249072602016	0.49245926786949307	0.6033407572383073	0.726027100119085	0.3625835189309577	0.19281876688836436	0.8030769230769231	0.2154365816578307	0.12307692307692308	0.7222087442645431	0.7681318681318681	0.24100223941021254	0.3208791208791209	0.6922837711320903	0.7521578298397041	0.3126106512077776	0.19235511713933415	0.6354376812345128	0.7143476376246207	0.3410185863929397	0.2245340268747291	0.5322488624773407
2022160100528	0.7347269634714387	0.37888469903374167	0.1473080124433262	0.5926536802006038	0.47787610619469023	0.7384985009932752	-0.26548672566371684	0.5932810579492558	0.9313497042480732	0.07356308650006724	0.05269761606022585	0.6240277782651115	0.8221709006928406	0.1880996169090467	0.03541185527328714	0.7214213891482227	0.7444123460544322	0.318218565050847	0.4150828645279003	0.5403828957566201	0.5506149479659413	1.0701881395573805	0.5095283146371131	0.19597158830998807	0.7985212569316081	0.219280052288308	0.04066543438077634	0.7149396358267732	0.763271162123386	0.26117612323528533	0.2065997130559541	0.6658085293412056	0.7629969418960244	0.2883767998994351	0.07951070336391437	0.6466981064998495	0.7613293051359517	0.25256140687003076	0.25176233635448136	0.631352140708408
2022160100532	0.7703705830783303	0.284239764433775	0.14562422621731586	0.6532010619530646	0.7596153846153846	0.21779854138176594	-0.4807692307692308	0.9046399034753457	0.9244957940610115	0.07815092137155864	0.11857707509881422	0.7871273753991476	0.765743073047859	0.25973185771089263	0.08900083963056256	0.6632530028073731	0.720113515431004	0.35705940252554824	0.43632493792124866	0.5062591554979877	0.5901771336553946	0.7213508573661837	0.44981213097155126	0.21688539683503827	0.8195876288659794	0.2004254299705077	0.037800687285223365	0.7307284649102469	0.8487614080834419	0.17040147625492783	0.09647979139504563	0.7553796770051711	0.7761904761904762	0.24841423740615465	0.19047619047619047	0.6910347802139577	0.7286508337544215	0.3048251559164352	0.3729156139464376	0.6235018014333141
2022160100536	0.7580758309516972	0.3363917516340871	0.1894877715128963	0.6243956619136609	0.8093023255813954	0.1617742717280199	-0.3813953488372093	0.9321663092172272	0.918771082140578	0.08539569857735406	0.139848664417905	0.8243397215742455	0.8009981285090455	0.21679407239136367	0.17092950717404864	0.7157916553665963	0.7789410106704248	0.30409913907811104	0.30601973021944834	0.46592361737783033	0.5735980384402436	0.9955161713237939	0.14031479870283953	0.11023762952457554	0.7617161716171618	0.27538139808026235	0.2151815181518152	0.6742087559664932	0.7522759942501198	0.25370348293463474	0.3306181121226641	0.6614107059604202	0.786547700754976	0.22439542439312316	0.2539464653397392	0.7261970801328385	0.64053202660133	0.5104661062001208	0.5299264963248163	0.5092854821027213
2022160100537	0.7652034450261714	0.3139906934432689	0.13416434294924606	0.6351509575582442	0.732394366197183	0.22301220277429495	-0.5164319248826291	0.8882420652800619	0.947981983573258	0.05259424879856438	0.06058465071094233	0.7508375232867994	0.8046550290939318	0.20560376444256404	0.038237738985868665	0.7059432158876148	0.6910408432147562	0.5421012278248293	0.5065876152832675	0.4848725262203427	0.6854418449939017	0.5717880793604503	0.26721366005100344	0.23642495712164144	0.8017241379310345	0.22015710870317454	-0.020689655172413793	0.6981687985396575	0.8048090523338048	0.23821614089021814	0.16124469589816123	0.713781811590382	0.8111888111888113	0.21566381268334073	0.19114219114219114	0.7427535772073559	0.6075949367088608	0.556779655511984	0.5195901145268234	0.4953341428903427
2022160100539	0.7600647835929305	0.30477317146871086	0.15517005912325407	0.6428152373197331	0.7551867219917012	0.2082842712474619	-0.4896265560165975	0.9026153304727554	0.9432	0.05700817604645411	0.09728	0.8605143297871911	0.7580213903743315	0.2827617585943618	0.14171122994652408	0.6502452220568921	0.7175848277641594	0.41153990233958676	0.4967101019223326	0.5564255077927944	0.5855103120042305	0.7312557996249567	0.38350079323109465	0.18121707627713554	0.7358778625954199	0.29844723587507516	0.1801526717557252	0.6450862787187509	0.8250790305584826	0.20565112442648184	0.11380400421496312	0.7123920407412789	0.7822966507177034	0.24362641895215442	0.13875598086124402	0.6691789861617521	0.7378262563303467	0.30438385611186514	0.3342423061940008	0.607662363869048
2022160100540	0.7524265181733629	0.3662747802847501	0.20572519533536587	0.6126276106641095	0.7581699346405228	0.2702914974330525	-0.0392156862745098	0.8318882336342532	0.9331195170266955	0.07205563641923532	0.046976700311291385	0.6238784920315926	0.7898609975470154	0.23895310713023046	0.10956663941128372	0.6940680948851492	0.6378454996456414	0.7021065375876596	0.6449326718639263	0.48941510131573474	0.532671629445823	0.8613866263054057	0.48933002481389576	0.19610067923360333	0.8308501314636284	0.187836205895265	0.012269938650306749	0.7419327032553091	0.8196509372979961	0.18358480085296697	0.14091790562378798	0.7183194897356573	0.7912408759124088	0.24035022443346704	0.11094890510948906	0.6809341827190186	0.678429140580535	0.5399083865054675	0.3357996585088219	0.5371115191666678
2022160100543	0.7491906094716566	0.36163308219396156	0.19617466072192413	0.5951368912741957	0.7662337662337663	0.2475604239918225	-0.15584415584415584	0.8591925917983565	0.924786664020639	0.07905054882406257	0.01905139908712046	0.5431711398517939	0.8112927191679048	0.22079636926077817	0.01188707280832095	0.6900281442000299	0.6851111466496081	0.48236082211914116	0.555573324804094	0.5245469147398174	0.5607798165137615	0.8683759564020794	0.4724770642201835	0.198981995629833	0.7675781249999999	0.25464309158138343	0.1875	0.6989230340226525	0.8019457956914524	0.20914179209640787	0.24600416956219598	0.733397255791749	0.8039215686274509	0.20516543399671183	0.1779788838612368	0.722036312025078	0.6210658833403273	0.6876033014732672	0.25094418799832147	0.385954633408451
2022160100544	0.6834253826152716	0.4465558811549515	0.08872624796777234	0.5346578617159676	0.3789473684210526	1.1409553121383293	-0.4	0.5176230831559836	0.9218732021631572	0.08506007081848871	0.08491542975491888	0.6782729022687407	0.638996138996139	0.5112802070491074	-0.07722007722007722	0.508790153819024	0.6568903173965448	0.4287080091949225	0.5520289272800322	0.4497721429290027	0.5286441756842775	0.7658894899990917	0.6575429662635264	0.22832924885910727	0.7860869565217392	0.24106759352618434	-0.059130434782608696	0.6608757547306376	0.7222605099931082	0.3005184079751278	-0.20537560303239144	0.5243986416534218	0.7643207855973814	0.275446463860068	0.009819967266775777	0.6320577323854752	0.752808988764045	0.2700773758332445	0.23595505617977527	0.6118010956423163
2022160100545	0.7177912304156451	0.3603606714113077	0.16160530301357412	0.5923153985536503	0.5758754863813229	0.5024975408421024	-0.6770428015564203	0.7750719312376395	0.9378612716763006	0.06416319927810642	0.10404624277456648	0.8445626103616207	0.6526610644257703	0.438235790663697	0.15126050420168066	0.5157814911981466	0.7203977495747743	0.33985258618314496	0.41057176501373804	0.4417200652685699	0.6518116281247074	0.6536460330082252	0.10130137627562963	0.15811785859427763	0.7760736196319018	0.24891494102038442	0.22392638036809817	0.7054743560117143	0.7554417413572343	0.257859908765478	0.3380281690140845	0.6899504481284582	0.7095046854082999	0.33037653310891224	0.3668005354752343	0.6286757507597157	0.6804938271604939	0.40769950983171843	0.43555555555555553	0.5714840754227105
2022160100547	0.7684253541934317	0.29051933562626847	0.13897968615990663	0.6291423495855977	0.774468085106383	0.20760907555515476	-0.4	0.8886536243252924	0.9340290060134419	0.06770925187868498	0.08984789529536612	0.7424488555612687	0.8211805555555556	0.19246321084087734	0.04861111111111111	0.7363453901012085	0.7719298245614035	0.28560117233940124	0.3266295820852945	0.5033820451314466	0.6051524710830704	0.786196210617472	0.1971608832807571	0.17260158801802644	0.7689530685920578	0.2600808727086368	0.07581227436823104	0.6757761550691661	0.7750167897918065	0.21084550550599007	0.3371390194761585	0.7205867139719446	0.7943262411347518	0.2258096851665367	0.21843971631205675	0.7148703128291481	0.670772145902416	0.37835903602366205	0.3571766935101848	0.5076164612628777
2022160100549	0.7388189210032259	0.3364756475385015	0.12179578662419893	0.6034145528644049	0.6175115207373272	0.46685443907030755	-0.5990783410138248	0.8090249917306765	0.9390454284071306	0.06510320070128345	0.07092198581560284	0.7391617064612778	0.7748691099476439	0.2565889936265693	0.06544502617801047	0.6403218452968447	0.801688951442646	0.237060207833725	0.19507389162561575	0.4574423279338715	0.5986303209346046	0.7765470068210748	0.3810930576070901	0.21314232002398914	0.6895833333333333	0.34973092087866275	0.13333333333333333	0.6104290705284993	0.8020631850419084	0.22762932334604885	0.17150225660863957	0.7069415255509492	0.7936254980079681	0.23650809614775611	0.17051792828685258	0.7176932629492928	0.6323529411764706	0.41225863942108565	0.5073529411764706	0.5365739253042431
2022160100551	0.7315494669372273	0.39149375776278617	0.19808430143890834	0.590571728753919	0.7810650887573964	0.20002340168224453	-0.3668639053254438	0.909296245284181	0.9469944844348882	0.05380032208220059	0.04393755258483687	0.6958554806402579	0.7582037996545768	0.27543146620314995	0.044905008635578586	0.6467404279183989	0.6654018627112798	0.5649369332783505	0.4767161090031045	0.38863076050399625	0.6148666846215998	0.6644743134249491	0.3215728521411258	0.20343831004978247	0.7204301075268817	0.315417801437302	0.13763440860215054	0.6420840251851053	0.7503410641200546	0.28778872132801636	0.3219645293315143	0.6701012718267407	0.7900078064012491	0.24297404507249154	0.21389539422326306	0.7134986993685211	0.5566343042071198	0.9185968153563705	0.5889967637540453	0.4455003380082873
2022160100552	0.7104244164891963	0.4015176309790564	0.2539415750114283	0.583094169468947	0.787037037037037	0.1986947135391487	-0.3333333333333333	0.8930762290570542	0.9180489407127608	0.09392542492623425	0.10839218262440467	0.6716786179817492	0.7236551215917465	0.32362141462579674	0.0397936624907885	0.5827025400446982	0.5516628134447804	0.5713800714914287	0.8269606971367597	0.43251113953769615	0.4386498623786759	1.259741299580281	0.7124438649862379	0.14950675921758552	0.7350835322195705	0.3270549718214286	0.21479713603818615	0.6392605278148336	0.8134715025906736	0.190767282734561	0.11658031088082901	0.7046051012539395	0.7734138972809668	0.23878902510099315	0.256797583081571	0.7006110969901317	0.6527970411465557	0.40968447499163585	0.343042071197411	0.47389551332283575
2022160100556	0.7679484387389803	0.35582828360102464	0.1849915756375019	0.6294127228762229	0.8839779005524863	0.11534701857282502	0.055248618784530384	0.9084050165251549	0.950747655655994	0.05033460894291794	0.028892455858747994	0.6630848956485225	0.8017391304347826	0.2096775356138555	-0.02782608695652174	0.69855575119932	0.6249744533006336	0.6908897762754236	0.6797465767422849	0.5087989887971697	0.544	0.8888305739815461	0.5913333333333334	0.24142379726304183	0.750788643533123	0.2828501554342533	0.07781282860147214	0.673985931989644	0.8096795291039895	0.23821139659077806	-0.04316546762589928	0.6589770635458425	0.8556776556776557	0.17145679187987695	0.01611721611721612	0.7574058409847514	0.6899509803921569	0.5548566951177456	0.2867647058823529	0.554077219932559
2022160100557	0.7053498426668746	0.38093637048643914	0.10010075073637292	0.552305670858044	0.38095238095238093	0.938022925148946	-0.5952380952380952	0.5870807331838879	0.9059076262083781	0.10048844575636492	0.10741138560687433	0.6563325524894201	0.7104183757178015	0.3610322516440409	-0.04101722723543889	0.5857824854476511	0.7689458689458689	0.30634001740705796	0.2792022792022792	0.4547123232207952	0.6675146771037181	0.5173963141814737	0.2273972602739726	0.19542967754528842	0.7231160033869601	0.31572196414647236	0.08975444538526672	0.6188766463609097	0.7744510978043913	0.228062842900294	0.29141716566866266	0.7060976869824495	0.7161383285302594	0.33826214567594415	0.1440922190201729	0.593131899324186	0.7007042253521127	0.3231004275173588	0.397887323943662	0.573307033167809
2022160100560	0.7141480036737847	0.33834761591646306	0.15994399132160725	0.5991647402476116	0.5445544554455446	0.4713464908071604	-0.7524752475247525	0.7936823586373766	0.925189588030334	0.07724313502468606	0.10862881738061078	0.7716057443782577	0.8012668250197941	0.22197665894976368	0.10292953285827396	0.7172829963700301	0.7360043907793633	0.2879813635866473	0.41712403951701427	0.5056764363162967	0.5737445630684065	0.7112248514975946	0.25504151838671413	0.135312209878817	0.6878306878306878	0.3455602089872898	0.26807760141093473	0.6063874873274872	0.7857142857142858	0.21454115318225223	0.2785714285714286	0.7125698263331975	0.7521826729348556	0.2616067789628398	0.22431161853593015	0.6532815086478949	0.6208445642407907	0.45364790224993357	0.5372866127583109	0.4966840943391461
2022160100561	0.4078231930101926	12.018314791164485	0.841350337144299	0.34115669449215247	0.0	100.0	2.0	0.0	0.5766812952200213	1.3172871468175082	0.8371486181947574	0.5479703923683863	0.48843187660668386	0.661854931332303	0.8723221936589546	0.45145696567551497	0.34814501340104387	1.5870249049509344	1.2766257582169558	0.30407559501833714	0.41796393773098894	3.03406402373673	0.6771194982640834	0.11336397186443269	0.5124555160142349	0.7936344173780201	0.8612099644128114	0.4745354695141414	0.5943204868154158	0.4951516743546983	0.6186612576064908	0.5004119244027281	0.7324106113033448	0.27581602191017873	0.4290657439446367	0.6785959315858319	0.0	0.0	0.0	0.0
2022160100569	0.6905535811866275	0.37556444278109247	0.26041012966320287	0.5881328832999448	0.6788990825688073	0.2673510689011282	-0.5871559633027523	0.866876740303346	0.9340820734341253	0.06936325769033833	0.11628509719222462	0.857497774803259	0.7658730158730159	0.26133702086804633	-0.04497354497354497	0.6200405987039397	0.6543753439735829	0.3788664277504713	0.6130985140341222	0.4877390403037151	0.5404565322972317	0.8617802825623557	0.32345798931520153	0.12467503983644666	0.6660666066606661	0.3552379578081407	0.38343834383438347	0.6004375062642241	0.706019871420222	0.30070561290246567	0.42197545295149036	0.6284099335566634	0.6255506607929515	0.4321310968910205	0.5462555066079295	0.5596224292228422	0.6436590436590436	0.4533072596558656	0.5713097713097713	0.5478968867050686
2022160100571	0.7366480094788236	0.3540004042034796	0.18097360538148746	0.5620869108569955	0.7499999999999999	0.2634803390593274	0.2222222222222222	0.7870111246766733	0.9304609218436873	0.07118453203779135	0.09819639278557114	0.7688093724669883	0.6455906821963394	0.5327136659147197	0.27287853577371046	0.5415551727198056	0.7366691938337124	0.3574778891331638	0.36492292140510485	0.4240010553740345	0.5642157538970892	0.8152208313537604	0.5393847427231342	0.2267973445055995	0.7251655629139072	0.31123740145032397	0.0695364238410596	0.6128085378018647	0.7409440175631173	0.29875603523123107	0.1119648737650933	0.5725951013651381	0.7684021543985637	0.2697197436648018	-0.13764213046080193	0.5809465575989549	0.7683837986629964	0.2662131999861965	0.08729846637829336	0.5442579312038999
2022160100574	0.7480158081781159	0.3474091603557707	0.15989529525441734	0.6146421490342886	0.6602870813397129	0.39757041105638374	-0.44976076555023925	0.8251282678336174	0.9212844036697247	0.08223451043580027	0.11706422018348624	0.7649189324815634	0.767277856135402	0.2659737285351178	0.1918194640338505	0.6826960135907902	0.7669851937414681	0.2730501972159596	0.3685813294130001	0.5176831725515824	0.6316078790655062	0.8579511776839215	0.1434722858451672	0.1559819987802894	0.7601809954751131	0.26996568211227756	0.13574660633484162	0.6702398341789575	0.8311540648095509	0.17884123893972187	0.22626492325184763	0.7761387236592775	0.6965761511216058	0.3521272246267102	0.3234946871310508	0.5895494727184302	0.696788648244959	0.4489682725960432	0.38237490664675133	0.5494429255140895
2022160100584	0.669123563982486	0.5467386840851343	0.1091284930975144	0.4926094365865097	0.13414634146341461	2.0804266174981247	-0.04878048780487805	0.18996051425482408	0.9195322650498052	0.08972446710817242	0.01888263317453443	0.4928450377744679	0.6876513317191283	0.36803050866554654	-0.16303470540758677	0.5371568490698455	0.7045692361353332	0.39218625369720417	0.463899546564353	0.4853442190530249	0.5145583155124198	0.9614108056475903	0.4622470801118605	0.17582263726267303	0.7582748244734202	0.2591212865704345	0.026078234704112337	0.6701819954412139	0.8019060585432266	0.21503755648243134	-0.02859087814840027	0.6565581464885537	0.7685325264750378	0.24569735658080072	0.1573373676248109	0.6650078121228624	0.7329411764705882	0.3090133045159033	0.09411764705882353	0.5606077178111222
2022160100586	0.7519351679300864	0.3088989242361655	0.12964706629828424	0.6195647853862088	0.6754966887417219	0.3115973274151643	-0.5165562913907285	0.8773699997580494	0.9432492942665238	0.05770430183447004	0.09208605081281028	0.8536832034007364	0.7065217391304348	0.33413433126363945	0.2204968944099379	0.6116655071455489	0.7763508601889992	0.26661681465674664	0.23746062515144173	0.41442645209882667	0.6449792270910087	0.6650434801428834	0.11303598024613938	0.13645513507543294	0.727524204702628	0.3182953012911782	0.1078838174273859	0.60407793783994	0.8242730720606826	0.19602349981608935	0.15676359039190899	0.7440856726845704	0.7967599410898379	0.21844063099813857	0.19734904270986744	0.7278864131996394	0.6722614840989399	0.41223463070717953	0.558303886925795	0.6064327472731353
2022160100587	0.778768982033938	0.30159306664636	0.16499660598179028	0.6579279772167023	0.8085106382978724	0.18395631249101366	-0.2553191489361702	0.9070017355982051	0.9500724754388791	0.05089945969882098	0.05959091641166049	0.76185954309364	0.809748427672956	0.20430944194540124	-0.0031446540880503146	0.7091192739152946	0.7371544588474153	0.2820813077339067	0.43073559269092615	0.5494631511058757	0.5629791894852135	0.962330695180303	0.29816234635511746	0.15844571078881334	0.7907407407407407	0.22528809937746053	0.16296296296296298	0.7309659616985623	0.8225201072386059	0.18431270157776364	0.14906166219839143	0.71510099739116	0.8660652324774462	0.14035597922184226	0.12907702984038863	0.8099546806621919	0.6611295681063123	0.48080360259072785	0.5138427464008859	0.5794407406965766
2022160100590	0.7260911354143	0.420811982928486	0.1654134901168007	0.6088914139441165	0.7282608695652174	0.28879959940324973	-0.1956521739130435	0.8247242700792464	0.9473325379239816	0.0526999568027428	0.09033577637634226	0.8606458800216122	0.763157894736842	0.260361868613743	-0.07692307692307693	0.6624786081848489	0.6288832913518053	0.4610369376702103	0.6473551637279596	0.47950033498684547	0.4859714134462678	0.8799188978018719	0.6850185283218634	0.20410851873837974	0.7586206896551725	0.2985488802630979	0.03134796238244514	0.6712834223987216	0.7984838913455464	0.21720882480747725	-0.18825015792798483	0.6039230084651476	0.8106396453451551	0.21892863355491154	-0.06966434452184928	0.6399377628755009	0.6134699853587116	1.1098042474390692	0.5651537335285505	0.5334209197467447
2022160100591	0.728418210935589	0.33482937471653484	0.14127936246559825	0.6046105385334773	0.6060606060606061	0.4206715935382512	-0.48484848484848486	0.7732746417020573	0.9256466545766918	0.07991919475054539	0.11205497756991505	0.7633919360276696	0.710349962769918	0.33206143981010317	-0.004467609828741623	0.5580899366581739	0.6496519721577726	0.4942664217522434	0.5793325004461896	0.4495448811343589	0.6315358361774743	0.6337924292532343	0.3503071672354949	0.23276813199579974	0.779835390946502	0.2595533179086965	-0.04526748971193416	0.692969097750747	0.8168210976478975	0.19842669656848572	0.16678545972915182	0.7341792705877552	0.7688399661303981	0.25382137509545266	0.10668924640135478	0.6697921326361669	0.6670224119530416	0.3409519037718011	0.49092849519743864	0.5674848183085675
2022160100871	0.6863409890757871	0.4515285668626108	0.1979579767895477	0.5822037805701749	0.494949494949495	0.7606677809504453	-0.5050505050505051	0.660514215400557	0.9512104283054004	0.052521571522673095	0.04394785847299814	0.7143995038865795	0.7417085427135679	0.32966759255531397	-0.03015075376884422	0.63391453670339	0.6247427395380746	0.4290043629888998	0.643494168762863	0.4692723264633043	0.43339026473099906	1.0657857518394611	0.8112724167378309	0.2016926265439045	0.796092796092796	0.24132116560921982	0.0463980463980464	0.7351004276329205	0.8096723868954758	0.21996246566130317	0.015600624024960999	0.6867828891033037	0.7606142728093948	0.27327307251353933	0.17163504968383017	0.6703416934857279	0.5646879756468798	0.6915533381226411	0.5844748858447488	0.4678158059118867
2022160100874	0.7640823330232983	0.3022946309087796	0.12980534862351037	0.6211426391466403	0.5070422535211268	0.7014600045425272	-0.27230046948356806	0.6309479607967241	0.9321307376317199	0.0719621596744611	0.10358992677263797	0.7833481874793912	0.7679856115107914	0.25275437130008666	0.1510791366906475	0.6898829376757569	0.7627767149494397	0.2940079382908951	0.3153867176824269	0.45952100596115286	0.6271842628439888	0.6220952666427736	0.2948624045202469	0.18088260383766072	0.8265078183172003	0.18333657943214296	0.14445271779597915	0.7523152889313599	0.8615384615384616	0.15640781700877157	0.08774928774928775	0.7622837006114013	0.8036425725668753	0.2151706713661456	0.09675583380762663	0.666796995035164	0.78793256433008	0.22345686992121327	0.2466725820763088	0.6643050719911511
2022160100877	0.7457775986768342	0.37453518212255743	0.15817255477434494	0.6222777371008221	0.7058823529411764	0.30885497829976427	-0.35294117647058826	0.8417531705491839	0.9084289496910856	0.10079830794119952	0.16063548102383055	0.8106056218203982	0.7940935192780968	0.22341939982975587	0.02789171452009844	0.6782825439826137	0.6678545972915182	0.6359887631001834	0.5473984319315752	0.46162284308002066	0.5888872248015575	0.8311095826989183	0.525685187958664	0.25011765413075293	0.7703252032520325	0.25806554429677475	-0.012195121951219513	0.6750262728044434	0.8617482951022938	0.15825630399738544	0.04587724736515809	0.7451779442184971	0.7862969004893964	0.2428093626938013	0.12071778140293637	0.6852508306479855	0.6284813452443511	0.611514396245234	0.3604834471886495	0.45266275267350214
2022160100878	0.7412444792548233	0.36090848859735414	0.14045236919796	0.5937804856426407	0.7177033492822966	0.28429349709121	-0.4688995215311005	0.8684471799241488	0.9285914309717166	0.07658884675919057	0.0853169046952301	0.7020970080569153	0.707182320441989	0.32352598944845845	0.23572744014732966	0.6253694547588644	0.6772161172161173	0.46110251206933867	0.506080586080586	0.42657691351752103	0.5621023513139697	0.9859620342519171	0.46141078838174276	0.19920646109227516	0.7779503105590062	0.2486999723572894	0.009316770186335404	0.6590126129690324	0.8197130380536494	0.2031203807137219	0.13349968808484092	0.7171702178873219	0.7729257641921398	0.2621224344275933	0.11644832605531295	0.6617319189950486	0.707815631262525	0.40276073025746706	0.18517034068136273	0.48441260358263877
2022160100881	0.6910991933148982	0.4917000250771388	0.20506389578835973	0.5491969836894224	0.5164835164835165	0.6669832419587174	-0.06593406593406594	0.616785606522515	0.9326378271427287	0.07143468735563387	0.07428725604820577	0.685537718701165	0.7131367292225201	0.3321599635657947	0.041108132260947276	0.6005795967420617	0.6584149270275264	0.5740783166020901	0.5095141326436357	0.41521798397486537	0.4961038961038961	1.2860496221179423	0.4014167650531287	0.1192080649096307	0.7513812154696133	0.30451690862285824	-0.11049723756906077	0.6385979577920874	0.7595667870036101	0.2640418997426521	0.23826714801444043	0.6676329860024794	0.7538699690402476	0.30116499233404603	0.19814241486068113	0.6574175143298583	0.6382978723404256	0.6248705933945147	0.5592705167173252	0.5417954242301395
2022160100886	0.002683344685945466	11.960096871065975	0.43602287035316944	0.002344154348908143	0.0	100.0	2.0	0.0	0.0	0.0	0.0	0.0	0.0	0.0	0.0	0.0	0.0	0.0	0.0	0.0	0.024150102173509196	7.640871839593774	1.924205833178525	0.021097389140173287	0.0	0.0	0.0	0.0	0.0	0.0	0.0	0.0	0.0	0.0	0.0	0.0	0.0	0.0	0.0	0.0
2022160100888	0.7781625899774345	0.2971812030461589	0.16272732151518096	0.6409581645719485	0.7946428571428571	0.189828664906197	-0.30357142857142855	0.9004898200157923	0.9448664911620911	0.056808160106516084	0.051598345242572397	0.697803365754727	0.8517867603983598	0.16079319744816428	0.07615700058582309	0.7598786622682671	0.7003963627885288	0.4517558981799232	0.5441827931918862	0.5551838953577829	0.6389103554868624	0.7751824852017342	0.16576506955177744	0.1716349631295444	0.7764550264550264	0.2735731000416046	0.0582010582010582	0.660501628671931	0.7737306843267109	0.23364280646780272	0.3333333333333333	0.7138320820117923	0.825531914893617	0.18599013169504233	0.15683890577507598	0.7466448988653067	0.6971428571428571	0.34705638336844585	0.3820408163265306	0.5626541650723931
2022160100891	0.5571698993237608	0.8150337491447144	0.2302763526797823	0.4069941188077841	0.2911392405063291	1.2519058949312334	-0.43037974683544306	0.44486322889053226	0.9079115270097831	0.09688002592352357	0.16290940025521056	0.8202243255486625	0.3550114766641163	1.809537149922741	0.521805661820964	0.2442676374174051	0.5164003364171573	0.5990817787639038	0.894869638351556	0.37705498382269326	0.581189226400482	0.8629901249925243	-0.02702004990964633	0.09783167292955751	0.4665775401069519	0.920116932853472	0.10427807486631016	0.3046200453266723	0.6952141057934509	0.3913890563605277	0.3032745591939547	0.5427671866119721	0.6539408866995073	0.5201539394691003	0.21428571428571427	0.49590179177951105	0.547144754316069	0.8832488390854021	0.3284639220894201	0.33541619694305064
2022160100892	0.6804221324697965	0.5065418459688175	0.3698661339500277	0.5895691379338515	0.7204301075268817	0.27967032249124635	-0.21505376344086022	0.8243182072641221	0.9402363342684689	0.060271565481177874	0.08654254866955709	0.7770691864517504	0.7401448109412712	0.42654250944620364	0.20434432823813356	0.6443189553439294	0.5156100363914959	0.8254262498230686	0.931239226201877	0.450727893660136	0.48248133256748993	1.1953702860273663	0.8035611717403791	0.22401759097293855	0.7237687366167023	0.31330686748607034	0.17987152034261242	0.6541159518964009	0.7749360613810742	0.22547021673354956	0.340153452685422	0.7184571630177847	0.7020689655172414	0.33635234279296783	0.22620689655172413	0.5745266695654785	0.5241228070175439	0.8964662534377058	0.7719298245614035	0.4385706232321228
2022160100895	0.7336704113842077	0.3381010957463834	0.19432492940114443	0.6154203801954791	0.6666666666666666	0.37198334158529656	-0.33879781420765026	0.8054369243077688	0.9322790697674419	0.07017142150734852	0.10716279069767441	0.8019094611074513	0.7549467275494672	0.28220387956667087	0.0182648401826484	0.6257095361708519	0.7312539382482672	0.37656987469188385	0.44045368620037806	0.5334257204963165	0.5621970920840065	0.6823817655764883	0.48303715670436187	0.20000988153559063	0.7581818181818183	0.2845415842222391	0.13090909090909092	0.6732443128714692	0.7864583333333334	0.2290049206784303	0.21354166666666666	0.6928873248556964	0.7618353969410051	0.2969005891376234	0.17916970138383104	0.6588209338883056	0.6492146596858639	0.44915248475146996	0.5151832460732985	0.5473393265258609
2022160100898	0.6574365729091406	11.409228631975331	0.4121254997835619	0.46150803839427834	0.0	100.0	2.0	0.0	0.9170723226703756	0.09404983711126938	0.04415855354659249	0.545297578908774	0.7533380182712579	0.2790969490938178	0.15881939564300773	0.6455330856782584	0.7499999999999999	0.33165577560533765	0.2916666666666667	0.39209067432862393	0.584042811967891	0.7439248419588453	0.43736317197762103	0.20404684166501996	0.7643908969210174	0.2649823645895289	0.02677376171352075	0.6280400927011894	0.7625806451612903	0.2670122920323025	0.18838709677419355	0.6543275779591293	0.6776034236804565	0.3702742710219929	0.34807417974322397	0.582078888456178	0.7079010375099761	0.33206135636487	0.21388667198723066	0.5021576058513325
2022160100903	0.7325699078780654	0.3576924821716042	0.2194670980301254	0.6118000544743247	0.6470588235294118	0.4600277223073046	-0.0392156862745098	0.7301276156448898	0.9454092230992938	0.05615060852790571	0.07893643539675946	0.8004848568600366	0.7403389830508474	0.3104449587448725	-0.014915254237288136	0.5932672464009903	0.6606849110213847	0.44898771942308807	0.6176162703753552	0.528992917110562	0.6040268456375839	0.7912676278988041	0.4268456375838926	0.2375591696279071	0.7440212577502214	0.2860739683771439	0.1966341895482728	0.6692123762366076	0.7662178702570379	0.2630362451691952	0.1003671970624235	0.6302833208227205	0.7688603531300161	0.25714915235265395	0.2247191011235955	0.698219491960592	0.7165109034267912	0.3460943367434696	0.3842159916926272	0.618053495604617
2022160100905	0.7285877506011926	0.35802470902853606	0.327442306294927	0.6060319182828783	0.7086614173228347	0.28751684816034667	0.4566929133858268	0.7247238712127455	0.9166424065987385	0.08482200311098648	0.15157690441533236	0.8506351246950943	0.6339814032121724	0.5902035023265596	0.28233305156382077	0.5388650071070293	0.649992686850958	0.4659231040117683	0.614597045487787	0.4824291844493366	0.6136291600633914	0.7062939310134211	0.37717908082408874	0.20054757228094988	0.7211457455770851	0.27604626760872564	0.44650379106992416	0.6874194878084701	0.8088607594936709	0.20939406142768324	0.20253164556962025	0.7326463405190732	0.7822878228782287	0.2582378414677826	0.18745387453874537	0.7028940713683618	0.7220883534136546	0.3437848221295513	0.2281124497991968	0.5341266051048428
2022160100908	0.7218737404677092	0.3606237683262312	0.2684089291813121	0.6052975092402995	0.7885714285714286	0.20328427124746193	-0.2857142857142857	0.8943993568392059	0.9467417880301904	0.05473105022563804	0.05804188370362496	0.7554813992691918	0.811336032388664	0.19713832115502689	0.09554655870445344	0.7168191599859276	0.7481945113143958	0.334126320345092	0.38484994382924087	0.5101399984011967	0.46158854166666663	0.9375616437227625	0.8626302083333334	0.22973475658174866	0.6765285996055226	0.35226165429147266	0.2564102564102564	0.5882034958463532	0.7610872675250357	0.2768016794707807	0.1659513590844063	0.6427379766385878	0.7634500426985483	0.27321302158192134	0.1964133219470538	0.676673251831949	0.5393654524089307	0.6164959528959254	0.681551116333725	0.433488187768534
2022160100910	0.7150971131364303	0.39480148219340605	0.22467384039914695	0.5937946121403456	0.72	0.2890923145306119	-0.144	0.8262763754573725	0.9339668615984406	0.06815671680946025	0.0847953216374269	0.7608533315896358	0.8057971014492754	0.22370184075188804	-0.07536231884057971	0.6991150693210333	0.6472579553148273	0.4580057546803969	0.5827127059354548	0.46826258460464143	0.5960591133004925	0.7036910987498124	0.4210180623973727	0.23046982472842442	0.7780429594272077	0.24207181294917812	-0.06682577565632458	0.6992266666791764	0.6851211072664359	0.33813640749325413	0.3356401384083045	0.5918997694785256	0.6525285481239804	0.45531607199760626	0.3621533442088091	0.5450259448169232	0.6171003717472119	0.7750413217784461	0.5219330855018587	0.5230219425873768
2022160100918	0.7483399448990037	0.33894276821083885	0.2517080134239016	0.6585146344926491	0.8225108225108225	0.15972045914963032	-0.30303030303030304	0.9166157062579184	0.9166364624864082	0.08106420409013157	0.15875317143892714	0.8775028365211175	0.7487179487179486	0.28333396995270654	0.12991452991452992	0.6626329305722306	0.7181964573268922	0.33293608364072746	0.515590689503733	0.6040119394765331	0.6002912749900702	0.9112478391966987	0.4027538726333907	0.22596974863220262	0.6853020739404869	0.34447055678597627	0.29035166816952207	0.6107225297885194	0.8200734394124847	0.18020777358198267	0.22766217870257038	0.7574570676901555	0.7616279069767442	0.2845842231653818	0.33430232558139533	0.708906090764833	0.6617031177291763	0.4729198043343137	0.5090739879013495	0.562812860730332
2022160100919	0.7173584360794828	0.4150324127438244	0.18704447420542739	0.6062371821497793	0.5573770491803279	0.5863708532950094	-0.3825136612021858	0.7156623475141553	0.9507292077256603	0.050543168218595835	0.06669294442254632	0.785132660485558	0.7747163695299838	0.24774304960015658	-0.06807131280388978	0.6529112037243054	0.6182514803204459	0.6520503632590479	0.7105538140020898	0.515043658458742	0.562019477191184	0.7525393082734301	0.4674525884161968	0.19083700739185472	0.7449856733524356	0.3421419734424072	0.12034383954154727	0.6629224705387462	0.7605095541401274	0.27752100901806387	0.267515923566879	0.6671736117089465	0.8184397163120567	0.20184394498688146	0.09361702127659574	0.7203244783725428	0.6691973969631236	0.6245380446008277	0.4078091106290672	0.5461272011531619
2022160100923	0.6929765062996149	0.4123956324398942	0.27000693661081826	0.5761943801750291	0.49361702127659574	0.7507834611016506	-0.0425531914893617	0.5791107297981276	0.9510379945162555	0.04924066685151546	0.062149105627366495	0.748922917657259	0.6484581497797357	0.4441012493317926	0.1814977973568282	0.5498515372614369	0.6787573467674224	0.3863805924204153	0.4832913518052057	0.44318080840904844	0.5775549986076302	0.758462498228439	0.5162907268170426	0.24434038770270144	0.7282051282051282	0.30820370057415614	0.11692307692307692	0.6593343328936269	0.7730968218773097	0.25184877193184196	0.25277161862527714	0.7048788058131042	0.7580044676098288	0.2729760829640805	0.23678332092330603	0.6789780748970924	0.628056628056628	0.4895636685551559	0.6229086229086229	0.5771518271428662
2022160100925	0.7240225603651245	0.35003898587907367	0.2530154583190178	0.6080933189732424	0.7398373983739838	0.2599649735562815	-0.4065040650406504	0.8655702315271536	0.9174484052532833	0.08716533155610083	0.1324577861163227	0.7826377417136706	0.6909372579395817	0.4487908788730671	0.21843532145623548	0.5889881791474113	0.6652046783625731	0.4081571893641761	0.5935672514619883	0.5088447422428306	0.6538571838256381	0.6229386466427155	0.32635503297963864	0.2125055802246604	0.7216	0.3304434639483188	0.24	0.6372607808473063	0.7330195023537324	0.2791313114337052	0.35911230665770005	0.6647698085460935	0.7087172218284905	0.3331365653250623	0.37278525868178597	0.6355399895148325	0.6855813953488372	0.38062251221223603	0.4409302325581395	0.5767228169952228
2022160100928	0.7180895079653341	0.3539760825403122	0.06174486607502854	0.5693506762753855	0.4458598726114649	0.6054693240667327	-0.6751592356687898	0.6826086744425419	0.9381357691509239	0.06305220204201674	0.04650197218185593	0.6721022323704482	0.6649703138252756	0.40684741460796203	-0.008481764206955046	0.5291547666873229	0.6691555555555556	0.4126936476765101	0.5358222222222222	0.4598580803777944	0.6245158065725354	0.6933941352922877	0.3286267649631388	0.20558053007859795	0.7328646748681897	0.3014458230854796	-0.0773286467486819	0.6081366230029993	0.8040712468193385	0.21564023672267124	0.1475826972010178	0.6932640483002881	0.8226466575716235	0.2136339651135334	0.04365620736698499	0.7020587156811089	0.7605856747130986	0.2736079942556161	0.2144835773644638	0.5713924155373673
2022160100933	0.7182945046520235	0.353647290163404	0.23052294090533465	0.5852959304318944	0.6666666666666666	0.3343095237543097	-0.2598870056497175	0.7844253897470862	0.9164163645779388	0.09114524845198024	0.07560849300880373	0.6055640178698956	0.8418604651162791	0.16790148254874018	0.024806201550387597	0.7351357348275533	0.6420650790765315	0.5315798356459932	0.5937102345028177	0.4351765552048013	0.48176831235882545	0.8442563781454993	0.686027750887383	0.18454273287933007	0.800796812749004	0.20923138413500558	-0.0796812749003984	0.699836640123679	0.7136431784107945	0.3289311206098944	0.23088455772113944	0.591736212927157	0.800327332242226	0.21243971818394725	0.19967266775777415	0.7250572513328308	0.6011063306699447	0.46303091999526613	0.6035648432698217	0.5061888389747174
2022160100934	0.7544618694508098	0.3380010990752204	0.18257103004979244	0.6303667047648495	0.6442953020134228	0.38006388077153586	0.013422818791946308	0.7345699565519332	0.9342847660139396	0.0676549253403422	0.11848655824759376	0.8648497876973082	0.7761194029850745	0.2577951918942687	0.08604038630377524	0.6918511972141307	0.7035573122529645	0.37021882877107515	0.4863123993558776	0.49307556041149453	0.6112873980054397	0.772463711325447	0.28921124206708976	0.182097361643123	0.7775100401606425	0.2603535203620303	0.0819277108433735	0.681032415009914	0.8334430546412113	0.17667636404711298	0.17511520737327188	0.764958166547376	0.8540618260244428	0.16838404606807328	0.0301941049604601	0.7645034505804376	0.6555977229601518	0.5883994230970981	0.36242884250474383	0.4963624472279276
2022160100935	0.7356253794445974	0.3327060043534833	0.17485053030679343	0.5823609788780816	0.626865671641791	0.3913233786313798	0.05970149253731343	0.7130745991646166	0.8951111111111111	0.1262018538760588	0.10044444444444445	0.5822139720331022	0.8450932684509327	0.15790113956133087	-0.0113544201135442	0.7471512836469095	0.6642101890419737	0.4633015927178197	0.5998077539250241	0.5111731295538428	0.553116487742349	0.7152460303117829	0.6297067777599744	0.26152617138347245	0.8052863436123349	0.21482545130820993	0.11101321585903083	0.7258485948978592	0.7582872928176796	0.26373079536081845	0.11878453038674033	0.6270353443322852	0.7744107744107744	0.26461773114366216	-0.12255892255892256	0.6021506431054526	0.6982472761724302	0.3972060662702871	0.08810990052108006	0.4710750717851939
2022160100937	0.7494306231066883	0.30716808440282245	0.25613431693071775	0.6168954698732472	0.738095238095238	0.28644970539171277	0.07142857142857142	0.7993466145078213	0.9461274203622736	0.05500680912213718	0.08182386008744534	0.8172937380359078	0.8163530175210901	0.20277504668136276	0.099935107073329	0.7198140386206087	0.6950933135582746	0.39937945239374095	0.524780620442467	0.5005110989952314	0.6446965959546127	0.5928121506945259	0.26423285643808586	0.19464886558353267	0.7005545286506468	0.33921366145792387	0.3733826247689464	0.6498349944128654	0.7510599636583889	0.2659260905408064	0.30890369473046636	0.670487581091595	0.7651268705270007	0.24932259572228782	0.225113858165257	0.6751886505424038	0.687768659632669	0.37362724762090443	0.35560765924189136	0.5249336470692579
2022160100938	0.7053821531710597	0.3883875557207524	0.21659527295862135	0.5663041157831403	0.7341772151898733	0.22909307353785954	-0.5316455696202531	0.8953357845949681	0.9513540209070706	0.049926069313817246	0.0676598897028562	0.8136055927920274	0.6420824295010846	0.4549893305662286	0.20679681851048445	0.5203298519352372	0.7300371402042711	0.33327727163133913	0.37279480037140206	0.4134316881263106	0.6338028169014084	0.7385893631407237	0.012163892445582587	0.12380607130712991	0.680365296803653	0.3782107342663136	0.289193302891933	0.587875550320244	0.6651135701805475	0.3750450256566666	0.5253348864298194	0.5993673817454044	0.6717850287907869	0.411483615086715	0.40818937939859246	0.5814547840890181	0.6397218600608431	0.5248735182871082	0.5988700564971752	0.5615303371379228
2022160100941	0.7500514242167208	0.297663202847812	0.16633194651285932	0.6053147324102464	0.6969696969696969	0.3023974653515632	-0.48484848484848486	0.8638760444552608	0.9312638580931264	0.07059740791859312	0.09274076930492625	0.7572620011124546	0.7650111193476649	0.2580866159842685	0.19718309859154928	0.6777344799899657	0.7590926371815994	0.30762968296662574	0.31048029400582944	0.4388685064840349	0.708215297450425	0.5133523480229938	0.07365439093484419	0.18435731202036448	0.7227138643067847	0.31855707936334815	0.22713864306784662	0.6235396764843902	0.7404844290657439	0.28768436581911794	0.3391003460207612	0.6535638887463419	0.7276923076923077	0.2950869677801131	0.3415384615384615	0.6616375955225211	0.6990196078431373	0.32557689242368476	0.4	0.5869930868768835
2022160100945	0.7082228826793161	0.3781870152479004	0.07580674521013749	0.5502933241936631	0.48863636363636365	0.5446199772681557	-0.6136363636363636	0.6970762131733387	0.9439784013113489	0.05740477987005396	0.007135281072220615	0.5937805058968667	0.6418219461697722	0.42538485078522403	0.14906832298136646	0.5423087869012221	0.6671933636184081	0.40794317500714267	0.5336756863519653	0.46327345242864426	0.5970494648539196	0.783238233519036	0.3066242406711021	0.19204032072503624	0.7251231527093597	0.32376311646133193	0.0374384236453202	0.6226464402445953	0.81524926686217	0.21046940657017776	0.10850439882697947	0.7137002589651086	0.7825356842989085	0.2693280236720103	0.11586901763224182	0.6849646240674391	0.7124183006535948	0.3815315740779711	0.03758169934640523	0.44284931534071637
2022160100947	0.7290613995257831	0.41381209619554143	0.2584106891636655	0.6106930571640046	0.7814569536423841	0.22977354654801666	-0.11920529801324503	0.8651291711502511	0.9184400243203336	0.0920864976061713	0.0873794840614957	0.6198025431126926	0.7751937984496124	0.24091122522421704	-0.05271317829457364	0.6387920811304958	0.541781090623774	0.8928642800075077	0.8630835621812476	0.4519719320870608	0.4936061381074169	1.0016640236335854	0.6985750822067958	0.2258539738642115	0.7597061909758657	0.25947175016455476	0.12801678908709338	0.6881940835719386	0.8427212874908558	0.17659140248383082	0.03950256035113387	0.7409291543372233	0.8174178762414057	0.22305772012293565	0.12070282658517953	0.7289830097495684	0.6312292358803987	0.6078884199690527	0.5603543743078627	0.5365815654725996
2022160100948	0.7107114281463994	0.37769862504224017	0.21883846971304263	0.6082022097415116	0.6195652173913043	0.34232274534849405	-0.6956521739130435	0.8590508622015711	0.9319470699432892	0.06943229049823449	0.11417769376181475	0.8343859938228098	0.6933115823817292	0.4495120944780332	0.25122349102773245	0.6007293314799441	0.7552026945747624	0.26826229672224444	0.42704198243714664	0.5815350634741294	0.5454134147720846	0.8610205599899053	0.5223391019115484	0.1784747503319531	0.7524163568773234	0.25241665060467544	0.32565055762081785	0.6919059321223856	0.7892271662763466	0.21565304015592085	0.2576112412177986	0.7085213877637677	0.7241597970830691	0.3264202302467052	0.3157894736842105	0.6285718094031026	0.5851595540176855	0.6142477173359491	0.45136485966935797	0.3906447570739414
2022160100951	0.7367322806781277	0.35047404671008814	0.12589442039853604	0.5966982350035817	0.7089947089947091	0.28729042046255865	-0.3492063492063492	0.839050103016738	0.9409099490277516	0.06022666888217662	0.08306588635076459	0.7816935682217916	0.6751592356687898	0.43948729092694994	0.020018198362147407	0.5544680080364689	0.6641088245552842	0.40873618574980564	0.5657481688175794	0.47511875907381557	0.5910413030831879	0.8240661710863697	0.4909831297265852	0.2417048168785259	0.7346570397111913	0.2954528885026275	0.1552346570397112	0.6406374011133157	0.8097560975609756	0.21158360309243363	0.0264808362369338	0.6816497188060212	0.7970909090909091	0.2494363592138166	0.07418181818181818	0.6806591644623398	0.7088724584103513	0.37798683247405457	0.066543438077634	0.4753025754232175
2022160100955	0.7481403770468992	0.3218010763067743	0.12189130751991639	0.6071914351005311	0.6132075471698113	0.3659311131136964	-0.6037735849056604	0.8087698071594803	0.931990470002166	0.07074155109434666	0.05458089668615984	0.6774797316596406	0.8454301075268817	0.17403157545224915	0.08064516129032258	0.7539745997862165	0.7542503863987636	0.33514462142260065	0.36682122617207624	0.48482040867977866	0.5710822930553873	0.8370232082125975	0.39146770088474125	0.17604051682608218	0.7039199332777314	0.33897157174140846	0.12844036697247707	0.5953414307495015	0.8144078144078143	0.19590408632331296	0.18315018315018314	0.7254234482809911	0.8050793650793651	0.22311833799238215	0.12063492063492064	0.6943135155815671	0.693895476504172	0.35534362140837494	0.3750548967940272	0.5485594571815217
2022160100958	0.7191977335264006	0.3811019711454451	0.19952714450355022	0.5822291853246937	0.5609756097560975	0.5806319019734176	-0.17073170731707318	0.6879403386801209	0.9249160730369279	0.07686234162892906	0.11610578891345288	0.7616700794077074	0.7475943745373798	0.28646722849231276	0.18208734270910437	0.6474390992593845	0.6491159135559922	0.5241416638509966	0.6478061558611656	0.5147236360480655	0.6403162055335969	0.6926327770507132	0.1741266958658263	0.1750835574929716	0.6792452830188679	0.40409665573926423	0.18211648892534865	0.5720505987690502	0.7797183098591549	0.2537889823664008	0.12507042253521128	0.6413291018370221	0.7507122507122507	0.3064991157120047	0.21082621082621084	0.653321877225881	0.7401855817273376	0.30479707349496704	0.32833690221270523	0.5865043792020402
2022160100959	0.6543308902126393	0.6489607395328417	0.1729642159355426	0.47377735408999644	0.025974025974025976	2.733769592627629	-0.3116883116883117	0.04406926719930588	0.9194845247273928	0.08791754260296818	0.038109924000440575	0.5825406518148009	0.7408026755852843	0.2802185013309705	0.05016722408026756	0.6250405134905179	0.5585354103099406	0.6977412856238849	0.7030672876184358	0.31656712121554104	0.6329635136680773	0.6526276902797081	0.34564794692897177	0.20815779034815815	0.7874015748031497	0.24140308895555124	0.010021474588403722	0.6543953243794	0.8117302052785924	0.21523535986137923	0.07155425219941348	0.6721407748844088	0.7096418732782368	0.47683946754469	0.1928374655647383	0.5416622585125243	0.7024442082890542	0.4548941269687942	0.4569606801275239	0.6194224849653114
2022160100961	0.7532937631523312	0.3443864988425554	0.19415014630653413	0.6550941564079058	0.7761194029850745	0.20559974742106712	-0.3880597014925373	0.8975714449067193	0.9511096278992157	0.04954952004955957	0.07575504755548139	0.8287732505531317	0.8018867924528301	0.21222968413524312	-0.011320754716981131	0.7082582792346275	0.6384378211716342	0.5173459366976669	0.6737923946557041	0.5481947989830818	0.5844290146254986	0.835368587794602	0.39503619441571874	0.20524377562729623	0.798569725864124	0.24607441293993437	0.13587604290822408	0.7508397100138582	0.8366890380313199	0.18114868398421619	0.07307979120059657	0.7412162188575458	0.7932618683001532	0.22422889964743842	0.2542113323124043	0.7290638601287144	0.5991405770411296	0.6279330169132711	0.5389809699201964	0.48668606936617814
2022160100963	0.002355439714258133	12.009970801861897	0.43927019982623805	0.002305272770203327	0.0	100.0	2.0	0.0	0.0	0.0	0.0	0.0	0.0	0.0	0.0	0.0	0.0	0.0	0.0	0.0	0.021198957428323197	8.08973721675708	1.9534317984361425	0.02074745493182994	0.0	0.0	0.0	0.0	0.0	0.0	0.0	0.0	0.0	0.0	0.0	0.0	0.0	0.0	0.0	0.0
2022160100964	0.749380790245545	0.3183438250996032	0.14728742406844447	0.6293398662228122	0.7448979591836735	0.2207478449682602	-0.4489795918367347	0.8914116502667502	0.9315368421052632	0.07105949674788148	0.10896842105263158	0.7901681531280116	0.77728285077951	0.24803468226062786	0.12026726057906459	0.7202803723252329	0.6541910331384017	0.4782055540915991	0.5801169590643275	0.48134018705040277	0.6053774803334507	0.7335203950512343	0.20922860162028883	0.16214630151941045	0.7495145631067961	0.31122640669989277	0.12427184466019417	0.6695284559364864	0.8334485141672425	0.1912734601255032	0.00414651002073255	0.7152724384879251	0.7162629757785467	0.3151597447104858	0.2837370242214533	0.63763137695973	0.7319148936170213	0.2958668412409441	0.34382978723404256	0.5962798603313619
2022160100968	0.6099223745251827	0.5523943452963801	0.36175125873330655	0.48495547709202985	0.5846153846153846	0.6133538134013172	-0.46153846153846156	0.7566672337083812	0.936587400917814	0.06670358495069026	0.04755944931163955	0.6827555505862618	0.692511013215859	0.38775914663197253	0.3788546255506608	0.6302955492982569	0.7350448969267738	0.3391649182531674	0.4353104843809283	0.5123794946984654	0.62801350048216	0.6905831443505233	0.07377049180327869	0.1685107155889746	0.4294478527607362	0.7233286279444524	0.6608238387379491	0.34609927234456467	0.4307078763708874	0.730397738842575	0.6321036889332003	0.3576745513413138	0.5048169556840076	0.9003227685670324	0.8131021194605009	0.4657928985767888	0.5475564897530215	0.519935364725691	0.675775091960063	0.44442402768526096
2022160100969	0.7033044847436494	0.4523119625099212	0.21804122040708324	0.5631538899727031	0.4973544973544974	0.7026731213108971	-0.07407407407407407	0.5997669485906776	0.933399520145611	0.0715154156212412	0.07429469678166625	0.6826678994604929	0.7381121362668559	0.31158429762863954	0.10645848119233499	0.6105794451022654	0.6005430442421338	0.6830235696377812	0.7177767129851461	0.45022628938195747	0.508868107062238	1.0642560339922438	0.6984843598839084	0.23701532336543674	0.7571761055081458	0.2797618876500292	0.04809930178432894	0.6402584660578715	0.7634989200863931	0.2969869900249781	0.17062634989200864	0.6196693880557679	0.7834920634920635	0.26830764062089096	0.006349206349206349	0.634749736197756	0.7472959685349067	0.3926987061025888	0.2143559488692232	0.5934515135421028
2022160100970	0.6756775725301443	0.4806794114949452	0.24343981766046893	0.5578131806401914	0.32116788321167883	1.1365196400294169	-0.10218978102189781	0.43106205894038124	0.931582291887312	0.07364932687825561	0.06693497140436348	0.6716503221136242	0.7768924302788844	0.23742473910528034	0.0796812749003984	0.6870984847210627	0.6039415130324222	0.5476651961143603	0.715829624920534	0.4760958440807361	0.5223936770794129	0.8700112200403689	0.6721866767030485	0.247181772158809	0.7138193688792165	0.33178520663937106	0.06311207834602829	0.6190413597561816	0.8573631457208943	0.160182273057861	0.06630686198920586	0.7683534221762645	0.7418244406196213	0.315638047740747	0.1342512908777969	0.6287330670224842	0.6121134020618557	0.6532390538488458	0.4948453608247423	0.49110229479217843
2022160100975	0.714491352427841	0.391225571849138	0.2618231394953181	0.5942025375921232	0.7748691099476439	0.21503113315863626	-0.28272251308900526	0.8834226526499984	0.9045697663507553	0.09819919497598278	0.18222764380219575	0.8619530038651342	0.6935123042505593	0.4873318769705433	0.40119313944817303	0.6198802020133455	0.6793440815764089	0.47698567402701464	0.5443020531900234	0.4737878916769682	0.5659741718135878	0.7892081039751035	0.27871982032565973	0.14449422878708013	0.74481658692185	0.3053620180527792	0.13078149920255183	0.6418742722286648	0.7695364238410596	0.23338477052643777	0.38145695364238413	0.731411390416896	0.679399727148704	0.41126101863555464	0.34924965893587995	0.5756282065889815	0.6184	0.5042663563201899	0.3712	0.4153709901020395
2022160100979	0.7543680542632275	0.34146658992966933	0.16519676580786471	0.6196084199222809	0.8629441624365483	0.12053571428571429	-0.27411167512690354	0.9445186079565907	0.923899023401511	0.08175583355173545	0.10945273631840796	0.7319797865113887	0.7598736176935228	0.2695973634686981	0.02843601895734597	0.6314688566962694	0.6655567887532372	0.5460187452534084	0.5734369219385868	0.49569649155853834	0.573142593447162	0.8626583314808955	0.46915859098600216	0.21944548108239006	0.711395101171459	0.3187778789822417	0.07454739084132056	0.6234360528091861	0.7468259895444361	0.2744042266075961	0.10604929051530994	0.6183660092407741	0.8404494382022472	0.17780068510192382	0.03146067415730337	0.7367327205101533	0.7052257737189244	0.42165053063481	0.3683409436834094	0.5748317729352362
2022160100982	0.7379866351831333	0.35699594806378365	0.08196724039382232	0.5806491011827668	0.6349206349206349	0.3199090782729229	-0.6243386243386243	0.8449601595607178	0.9207086343309254	0.08459793049470477	0.06226350189198487	0.5822892345836228	0.6600496277915633	0.4241527444579418	0.06782464846980976	0.5326717711035636	0.683476713141501	0.42037312745510247	0.5315929991100563	0.4795860647711789	0.5744385916273912	1.011073409916882	0.4385916273911838	0.2061896470042277	0.776271186440678	0.24333947006691176	0.10847457627118644	0.6861209953034253	0.8015925680159257	0.21575520873336573	0.1154611811546118	0.691212179141166	0.8174247277386292	0.2345166746101227	-0.014093529788597053	0.6774243455129767	0.7729970326409494	0.2592458885660983	0.05192878338278932	0.5253875136640225
2022160100984	0.7186074208710631	0.39224128372819433	0.14235028795034452	0.5866749891140581	0.5052631578947369	0.6419748893548003	-0.5894736842105263	0.7006639701613486	0.9354379041981804	0.06860114435479196	0.0633563520771676	0.70357217929214	0.7454110135674381	0.28374419032226916	0.1005586592178771	0.6247839705895086	0.6657663740715732	0.49421262959373113	0.5064145847400405	0.40870262713481426	0.5952072538860104	0.8678907806378336	0.39831606217616583	0.22962599972437248	0.7366375121477162	0.3048699491741279	0.08357628765792031	0.6406201565864023	0.8228956228956229	0.22323390960155953	0.1063973063973064	0.7149733586435888	0.8205128205128205	0.18927160476379648	0.16556776556776556	0.7401070672142622	0.6403351286654698	0.45637245575083873	0.4464392579293836	0.5170255726800869
2022160100986	0.7340583594310222	0.34504111758848954	0.23551652675254336	0.5912897196243709	0.826530612244898	0.17769605675890915	0.0	0.8738798245776928	0.9463884963843404	0.054036784884213505	0.09625135067741668	0.8885430265806228	0.6455505279034691	0.4661473374269598	0.20211161387631976	0.5255377734528418	0.6096835271842034	0.4649766935762851	0.6410603191777117	0.3741152819434973	0.6205855719891337	0.7361155065264824	0.32337257269342995	0.18516742272412556	0.7556952081696781	0.2574000050347612	0.13668499607227022	0.6619337719054961	0.7183725365543547	0.30577583828455585	0.34710743801652894	0.6314938821518729	0.7654320987654321	0.24757984325902171	0.1572449642625081	0.6538975188430748	0.7182866556836903	0.39564199254521726	0.2158154859967051	0.5270389744401137
2022160100988	0.698999653549644	0.41235133805483126	0.17376136308178627	0.5742122961490868	0.5435897435897437	0.5792779443467099	-0.5230769230769231	0.7295351520165942	0.926405325443787	0.07726762674376945	0.128698224852071	0.8383349636903458	0.7157258064516129	0.3349382225661198	0.14919354838709678	0.6386836430238311	0.6680174563591023	0.43440014558521556	0.5130922693266833	0.4215831967215031	0.5931696905016008	0.8723122730194512	0.15709711846318036	0.13974576399397234	0.7757671125098348	0.24297060088910416	0.06451612903225806	0.6698005422562681	0.7493297587131368	0.2761023615970329	0.26273458445040215	0.6551554495477316	0.6490984743411928	0.41528508263689795	0.507628294036061	0.5750408744914546	0.6698935140367861	0.4786077851091797	0.30396902226524686	0.5000310796000791
2022160100991	0.7003087413301528	0.3931906999203873	0.1942212978795443	0.6048148521051994	0.5789473684210525	0.401627536652059	-0.7157894736842105	0.8166624552297583	0.9068058778035576	0.10040074825604836	0.1716937354988399	0.8367040181796538	0.6744604316546763	0.4131955346637406	0.14028776978417265	0.5678855277799765	0.6613793103448276	0.385228541682016	0.6089655172413793	0.5271869115401767	0.514214463840399	0.9983677627582078	0.5750623441396508	0.16770153474829422	0.7298245614035088	0.31878444037594944	0.19649122807017544	0.6416450385921247	0.8521485797523671	0.15829308862237707	0.08594319009468318	0.7722353755990835	0.7250996015936254	0.32135877870115725	0.3362549800796813	0.6537545688061667	0.6598984771573604	0.44145986757193	0.3490823896915268	0.45955823847155947
2022160100992	0.7117186142697984	0.43977331361172123	0.24276737529932527	0.5613190798781993	0.8449197860962567	0.15704277160974398	0.03208556149732621	0.8813559120138073	0.9425203192502013	0.060251799357212754	0.0323643552756828	0.5857503729529939	0.7364016736401674	0.2996881669814881	0.16736401673640167	0.6638929594997115	0.579552854352073	0.7483822391501331	0.7245495984371608	0.42443683061145676	0.47751458976999656	0.9615613187375143	0.663920357020254	0.19042235641470504	0.6416382252559727	0.5169176491162892	0.11604095563139932	0.5588044630663012	0.7859007832898172	0.24662312799738487	-0.05221932114882506	0.6221316751911464	0.8342857142857142	0.1960007438447528	0.0	0.7159739134561395	0.5627335824879872	0.7714920057109725	0.5008008542445275	0.40910323569753265
2022160100996	0.7155992524444357	0.37384561950878303	0.27123158521812224	0.5781355064603831	0.8021978021978022	0.18799657743552134	-0.21978021978021978	0.8980136339818325	0.9209442491210447	0.0858934985109081	0.0958312405826218	0.709620638121916	0.7891682785299807	0.23884082545771815	0.15602836879432624	0.689683686877292	0.7226952980377638	0.38234400338405317	0.3892385536221153	0.4178315409592305	0.528338975647046	0.9269937947620528	0.26274980888937427	0.1248997904260665	0.7223198594024605	0.3111043503251282	0.17926186291739896	0.6409292051633925	0.7269718698290127	0.26508814855043317	0.49751792608935463	0.6989811486728633	0.6449612403100775	0.39588708430569186	0.42790697674418604	0.5662534705565692	0.5827956989247312	0.5704622928475404	0.6523297491039427	0.4570064433842868
2022160100999	0.7640986048272672	0.29488942766957027	0.13630419133286553	0.6112816479396718	0.7452830188679245	0.23213672476431607	-0.37735849056603776	0.8704318921902127	0.9550142247510669	0.046003828182125464	0.010668563300142247	0.6590995204488284	0.8111111111111111	0.1998432461170106	-0.002777777777777778	0.6843964962533949	0.7025145067698259	0.40974771775063734	0.47375886524822697	0.4459494301939486	0.5989170129706587	0.752992197750663	0.33471854930109557	0.19081194893203554	0.742320819112628	0.273372832712457	0.15699658703071673	0.6498302860810576	0.8249134948096886	0.1803318185655427	0.22560553633217992	0.7698775553426245	0.7808823529411765	0.22511419989481013	0.18823529411764706	0.692239750144224	0.7159309021113245	0.33446228328857003	0.21689059500959693	0.5388979518707194
2022160101002	0.7132467956719218	0.3970559688611222	0.2042269765221358	0.606436756372228	0.6666666666666666	0.2907673674873508	-0.6666666666666666	0.8691916967515165	0.9194173739914073	0.0819309185525928	0.15068636697055432	0.8748162142441462	0.7671641791044777	0.25710107040150165	0.050746268656716415	0.6526281780946519	0.674126720096779	0.46553642654878236	0.5749281717828519	0.5163029689277352	0.5992792792792793	0.7637102442604953	0.23927927927927928	0.1375376169895352	0.7540716612377849	0.2684235631384438	0.26384364820846906	0.6866222585382545	0.7746933505487411	0.2630000741590283	0.23369916074887023	0.6857526748831263	0.6404565630944832	0.5068502289441394	0.41471147748890297	0.5301582719280742	0.6233453670276775	0.6761838262577652	0.5768150822302447	0.5049209269930132
2022160101008	0.7347406366841446	0.3320883552054304	0.05982989089881289	0.5772371518337125	0.5960264900662252	0.44890152735363925	-0.33112582781456956	0.7536440668533421	0.9340277777777778	0.06755635976701746	0.06396198830409357	0.6684298027223186	0.6263736263736264	0.4859264501402053	0.0695970695970696	0.5072078080568893	0.7278936017253773	0.34014061081139335	0.42343637670740475	0.518091789060417	0.615511098931214	0.5794737422766411	0.46642915867360923	0.2579078166624233	0.7425044091710759	0.29087351864502725	-0.21869488536155202	0.6147678425691736	0.8375451263537906	0.19699567938877394	0.06738868832731648	0.7161361898387083	0.762063227953411	0.2761660091779131	-0.036605657237936774	0.6397214150123323	0.7707203718048025	0.30276129928826284	0.03408210689388071	0.519227635727807
2022160101013	0.7481669069912761	0.33356934372832164	0.16171040126079061	0.6214909485660353	0.7488151658767772	0.23577970428403303	-0.35071090047393366	0.8739656096191742	0.937799834574028	0.06319377706135508	0.11215880893300248	0.8743868163277898	0.7752639517345399	0.2400606483713946	-0.006033182503770739	0.6620470553765321	0.6268320180383314	0.6491798296773255	0.677564825253664	0.4833850497031637	0.6250392218387198	0.6605469371609847	0.37715720112958895	0.2118963837102365	0.7328671328671329	0.31402735687016253	0.15384615384615385	0.6199339054479006	0.8065241844769403	0.21965456222881405	0.08098987626546682	0.6768626287959195	0.7474747474747475	0.3048133649075001	0.22697563874034463	0.6349197675605146	0.7328859060402685	0.31486791299332534	0.18344519015659955	0.5560213205530866
2022160101016	0.7318267240250486	0.33325227834158	0.12569638626774965	0.5881494957839976	0.6017699115044248	0.44502643277670684	-0.5663716814159292	0.7832328020934949	0.9372209567198178	0.06423959704682139	0.058132118451025054	0.6852784308327752	0.7400749063670411	0.2975597341380051	-0.01647940074906367	0.6079232801003639	0.6977958236658932	0.3936679844969918	0.48259860788863107	0.4673355954079826	0.5881156800723	0.6498465648745315	0.3226389516493448	0.16945725119952507	0.7645722937168812	0.2721736806568413	0.21953065859197576	0.6829094918598121	0.8068315665488811	0.23047375239128187	0.06595995288574794	0.673326999831747	0.7350835322195705	0.2990190055181567	0.21479713603818615	0.6457612956284786	0.714975845410628	0.34726375317488384	0.35046113306982873	0.5781203151017995
2022160101020	0.698860355910798	0.5536094533472777	0.17853191556260592	0.5982917320682902	0.5393258426966292	0.5868981162111103	-0.5168539325842697	0.7269511668250017	0.9320522807928676	0.0704551816075989	0.11754522634813469	0.8332671614222471	0.7755834829443448	0.24694731780469026	-0.02154398563734291	0.6686121029594024	0.6019184652278178	0.7289956176821698	0.7242206235011991	0.48235903341988934	0.5081045319219318	0.9223054621065564	0.6503473370823685	0.2144990640488095	0.7457264957264957	0.3543581193109222	0.13247863247863248	0.6736928145631665	0.8315068493150685	0.1800859749498223	-0.06575342465753424	0.6905943890990754	0.8390723822909346	0.1838617958349551	-0.012649332396345749	0.7172576959482457	0.5164528722810932	1.7085774946176748	0.5989960959286112	0.37739216032877443
2022160101028	0.7042139191169093	0.4104227499840947	0.2097881609332014	0.5811461706023152	0.6206896551724138	0.4269123749906446	0.1793103448275862	0.6864841478728795	0.9576522466357485	0.04264910658166444	0.05124306241921995	0.7721455102342617	0.6868008948545861	0.41716775116419674	-0.026845637583892617	0.5995571260405769	0.6038480513073508	0.7162174272315629	0.6748889985199803	0.45911742751998874	0.5971023929676054	0.7438634683019065	0.3408757935861957	0.22114100242947454	0.7209302325581396	0.3833182695845021	0.15348837209302327	0.6555695414899415	0.7736298649722002	0.25510624262638903	-0.1318506751389992	0.6327865204001107	0.7791164658634538	0.2352545852957174	0.08835341365461848	0.7027159270698013	0.5981554677206851	0.4733155240802695	0.5586297760210803	0.5007983323638009
2022160101029	0.7484096748760808	0.33467688274089286	0.1044801004974202	0.6142502030332899	0.6086956521739131	0.40504023227351327	-0.5	0.7906549960503954	0.9225295739571288	0.08436355158100495	0.07097749710931246	0.6187549067909706	0.8303425774877651	0.1785237790196322	-0.03915171288743882	0.7293125325621048	0.6860222531293463	0.3975656804961878	0.53894297635605	0.5216589453000589	0.5112374763065258	0.9823977756642059	0.48199295965339833	0.15766351830989805	0.7858508604206501	0.2676098558666297	0.022944550669216062	0.7026631674677104	0.8462549277266755	0.16470563830686819	0.10512483574244415	0.7585024021634819	0.774294670846395	0.26910927426971676	0.08463949843260188	0.6684330508385136	0.7704590818363274	0.2627761571902769	0.17485029940119762	0.5806083078164757
2022160101035	0.7720749507179918	0.2888593004137128	0.13763323124512009	0.6379177578467933	0.7751196172248804	0.21160533560311975	-0.41148325358851673	0.9000757266239123	0.9333872435055091	0.06832631125253025	0.09198423127463863	0.7631413118101659	0.774721189591078	0.25959687166737855	0.11449814126394052	0.6608424141232841	0.7381024552894817	0.3958341487402132	0.4019399818126705	0.4937734725800865	0.5372045520863729	0.7234436025316892	0.6180332652465713	0.22128251645795843	0.7799530148786218	0.2753921517700368	0.03288958496476116	0.6600572836017261	0.8559166155732679	0.16670611000206625	0.023298589822194973	0.7326001622658812	0.8206997084548104	0.2121948465408089	0.008746355685131196	0.7007845731851023	0.7335701598579041	0.2866343256155725	0.35879218472468916	0.6087023599730225
2022160101036	0.7638541163447948	0.30965338856167635	0.20059537373269595	0.6333569416432944	0.7553648068669528	0.25196024815578977	-0.1630901287553648	0.8386165526866606	0.9238603696098563	0.08201207029980812	0.11121149897330596	0.7470248421900597	0.7872185911401598	0.2504054847545847	0.10312273057371096	0.6946231934068146	0.6599011884096675	0.4769005408423059	0.5739083989851783	0.4551243624809104	0.6146166134185304	0.710702930861002	0.38698083067092653	0.20169158253143096	0.8242591316333564	0.20210080990337997	0.042729152308752585	0.7278438037903595	0.8170454545454545	0.20707378664707404	0.16363636363636364	0.7255979729309079	0.8082556591211718	0.21806774658802894	0.08255659121171771	0.7087159815010392	0.6841652323580034	0.3876568790031141	0.504302925989673	0.600974183271466
2022160101042	0.6702568185682627	0.4897161587084569	0.2871319487562585	0.5631284506008112	0.6885245901639345	0.31514356654111825	-0.40437158469945356	0.8349394286738107	0.9227849365697732	0.077338481773289	0.14004594945559884	0.8527982159591212	0.6946736684171043	0.3628593747311024	0.15753938484621155	0.5594801817932965	0.5212100139082058	0.7090520327115327	0.9040333796940194	0.4223921113033292	0.5560271646859083	0.926425908561592	0.4391624221844935	0.18359525843075952	0.6084089035449298	0.503181719807603	0.20610057708161583	0.47672482603948524	0.7677224736048265	0.2645398557648143	0.21417797888386123	0.6748446664878704	0.7766423357664233	0.24162376148641135	0.21021897810218979	0.6836976373382572	0.49631728045325785	1.0072807269986492	0.7172804532577903	0.3796837293813702
2022160101048	0.7358251317978233	0.34478895824559275	0.13605863895457043	0.6057579364051278	0.761904761904762	0.2335220158769246	-0.2619047619047619	0.8655895536100499	0.8997984110043875	0.10846480544811551	0.16814893869322897	0.7670925901997806	0.7468719923002888	0.2828326968389897	-0.12512030798845045	0.616060938851666	0.5770551866269751	0.5449986967787237	0.7671170139683994	0.4542501450462621	0.5493499359091741	0.8923657094146265	0.43764878227430876	0.19849663273880233	0.7680157946692991	0.2417089631320867	-0.15597235932872655	0.6434836237382328	0.8596165739022883	0.15236682654597083	-0.12244897959183673	0.6778639719820585	0.8467614533965244	0.1659515175074173	0.009478672985781991	0.7341936536660244	0.6130520764667106	0.4808893926674799	0.5075807514831905	0.4947903178132727
2022160101049	0.7256529676142658	0.3498622151082482	0.09161517625801266	0.5573622537148205	0.28169014084507044	0.9961764487365606	-0.22535211267605634	0.40737584152027434	0.9274038900557027	0.07624791556916174	0.02027212126746416	0.548503415033335	0.7376664056382145	0.3006879934689338	-0.014095536413469069	0.6070897417886335	0.792310021192855	0.2360924903510868	0.2997275204359673	0.5553082447254879	0.6446720766263137	0.5650344734103588	0.31209259012904084	0.238670542947056	0.7715996578272027	0.2714525458065847	0.07014542343883662	0.6751534401585829	0.8419654714475432	0.17413156340079886	0.06905710491367861	0.7415540930990763	0.758273381294964	0.2756881068549307	0.13237410071942446	0.6432897816381026	0.7752956636005256	0.25324839837581725	0.16031537450722733	0.5993151825228357
2022160101050	0.7838381000528828	0.33334648283972496	0.11903916295635068	0.6207082116996845	0.8166666666666667	0.16855203619909503	-0.26666666666666666	0.9014964230962094	0.9550473747951842	0.04660362270712909	0.03177317090546413	0.6816507020579868	0.8218181818181818	0.1840605133257707	0.004363636363636364	0.7152092813306434	0.7499028623235331	0.4513897912472388	0.2986659759098562	0.40829939393172743	0.6165703275529866	1.0147836486160349	0.3378291586384072	0.21786235192483902	0.7887323943661972	0.24405512472967855	0.050078247261345854	0.6886611193114301	0.80622009569378	0.22149562425042993	0.145933014354067	0.7000757806216911	0.8215488215488216	0.18892714788994355	0.09831649831649832	0.7255450800443695	0.6780361757105944	0.48025083659220397	0.3710594315245478	0.5475737729782628
2022160101052	0.6672888187719513	0.55860994273291	0.15411946882526703	0.5430833515838679	0.168141592920354	1.8269995551188662	-0.6902654867256637	0.2784527665468627	0.9259977544146166	0.08498729621601618	0.09288557721751557	0.7094056755073368	0.7718446601941749	0.2619974817142105	-0.03559870550161812	0.6392141184621852	0.6742836416394631	0.543879644180307	0.5716358360536815	0.5197744806851214	0.5315541601255888	0.9841640396524969	0.5230769230769231	0.19224287472585777	0.7848101265822784	0.23778533026184687	-0.016877637130801686	0.7002867194267762	0.7945017182130584	0.19149863339742235	0.3147766323024055	0.7455172536318251	0.7310243183492999	0.33040808177171466	0.19602063375092116	0.6109051268978839	0.6234413965087282	0.5657694222833088	0.4314214463840399	0.4919511483709618
2022160101056	0.668519829299616	0.4450113502416459	0.3350267120448524	0.5815750358140934	0.5697674418604651	0.503663607243343	-0.3488372093023256	0.7281660272658242	0.9135140502432728	0.09501632822853531	0.13404825737265416	0.7604803753434535	0.7103734439834024	0.38121936986726435	-0.054771784232365145	0.5874887805659128	0.5624173748819641	0.6811519207584634	0.7558073654390934	0.39991478265051295	0.5211009174311927	0.9453190366411606	0.5882044560943643	0.18983701483858717	0.7039827771797631	0.30305195591137485	0.333692142088267	0.6555043270907323	0.8067632850241546	0.18256157504980136	0.322061191626409	0.7833566664448933	0.6821829855537721	0.3915040146306581	0.536115569823435	0.6478560236257861	0.5465761875385564	0.5216143438442123	0.7489204194941395	0.4815713245011385
2022160101058	0.6833605756755348	0.4481492763659454	0.28415171405180545	0.5826135411840278	0.7142857142857143	0.2509236401494176	-0.46938775510204084	0.8603167298113188	0.9023468803663424	0.10541458928800003	0.16874642243846594	0.789901270888122	0.7882037533512064	0.22516735883242733	-0.005361930294906166	0.673236238919885	0.5185343904006856	0.9211960045160643	0.8369402185558175	0.35536679814989364	0.5171222117499215	0.8890922569452409	0.7131636820609488	0.23228805703324823	0.6971428571428571	0.34765439012064225	-0.05333333333333334	0.5684896763566917	0.7963224893917964	0.2200322518999719	0.21216407355021216	0.7055379906450067	0.6816999132697311	0.38601078672175404	0.4492627927146574	0.6158703994088427	0.5345869711215581	0.6878522088199902	0.7051712558764271	0.44251470944324023
2022160101059	0.7531280695746626	0.3470136126803942	0.14450496008548486	0.6037273389541785	0.7222222222222222	0.27350768077451326	-0.19444444444444445	0.8319482917820867	0.916052126477422	0.09539459008098969	0.04869178704919689	0.5466584867265641	0.8163265306122449	0.2093741460169519	-0.14471243042671614	0.7009371100022703	0.7124808575803981	0.5932225660654645	0.4892802450229709	0.547520848591079	0.5100525827404887	0.8144636037767935	0.6254253015774822	0.19169002833473364	0.823076923076923	0.19298438368585777	-0.04230769230769231	0.7274571194433147	0.8293010752688171	0.1829227020507459	0.013440860215053764	0.6916074814632942	0.8075253256150506	0.212489593924864	0.017366136034732273	0.6722622102091631	0.6411149825783972	0.5487632477473667	0.4878048780487805	0.5234644740351012
2022160101070	0.7319080272623468	0.3308613679102229	0.10134377957578734	0.6000088373889738	0.6203208556149733	0.30456438046346507	-0.7379679144385026	0.8696898330356531	0.9617522608479216	0.03823652648622982	0.024724135070107026	0.7353115402746198	0.745154343144293	0.28454254516839106	-0.015793251974156496	0.6060201832641026	0.6852671981104222	0.41336140882106825	0.5379391792146442	0.4987883949586952	0.5852250360845034	0.6833124839639686	0.3608450334601758	0.19437469173914962	0.7212837837837837	0.3120360542887202	0.14527027027027026	0.623369125816058	0.8058007566204288	0.22325841368212096	0.1235813366960908	0.6973106811409283	0.7442472057856673	0.30967841041223737	0.1932938856015779	0.6283679710778806	0.7181208053691275	0.40876208790580487	0.2802013422818792	0.5468471151936771
2022160101079	0.7228199407169269	0.3555014670588023	0.2073634019868726	0.6128590947307448	0.6122448979591837	0.48059204967686076	-0.32653061224489793	0.7563499915438348	0.9072677683298572	0.09577586396118357	0.18129311727899888	0.8840040211135756	0.7172195892575041	0.330817135342114	0.13902053712480253	0.6153552086563804	0.6430068882899072	0.49154509801484525	0.6217430368373764	0.4718022887311419	0.6619590802100307	0.606732823914057	0.15426398696360674	0.1717217775355789	0.6617210682492581	0.4297213785427402	0.13056379821958458	0.5366524791224154	0.7800121876904326	0.21160369368236048	0.33028641072516757	0.7279503409212027	0.8033099936346276	0.22053886773825418	0.2431572246976448	0.7388247149418219	0.7186379928315413	0.3321862926568056	0.3924731182795699	0.6130710300107506
2022160101081	0.7578900484217678	0.35180574778604473	0.16910224168694	0.6020934791871134	0.8571428571428571	0.14606186445999583	-0.13664596273291926	0.9248323755676506	0.9417330284632973	0.06106236213673811	0.02885752582196641	0.5996850111280582	0.7911921032649962	0.23953868780339632	-0.05315110098709187	0.663938863797742	0.7259786476868327	0.47949230390884234	0.4533498375367476	0.5312852982869473	0.5595947556615019	0.9004973942775613	0.4833134684147795	0.21329123076297835	0.7341772151898733	0.30365203697973814	0.1460564751703992	0.6547386200200107	0.7573435504469986	0.26256167972295785	0.19923371647509577	0.6411528955124359	0.7771739130434783	0.2530756027473486	0.07065217391304347	0.6480030286604469	0.6766743648960739	0.5203097980378245	0.3302540415704388	0.5419139889477517
2022160101083	0.7488272081623374	0.34632154553132943	0.09772365299878044	0.6161563547458323	0.5742574257425743	0.42962279847562146	-0.6732673267326733	0.8063026021116391	0.938273698490758	0.06398471843015119	0.06206545701204002	0.7035832621394954	0.8110289172831204	0.20097975211570682	0.10356422326832548	0.7189422784947213	0.7469849246231156	0.2910858576904576	0.4100502512562814	0.5319387332406116	0.6095554777738887	0.9166645157181358	0.20336016800840043	0.1431895816012113	0.778443113772455	0.24553175228075103	0.06287425149700598	0.6798581869167877	0.8619201725997843	0.14442236618070056	0.07119741100323625	0.7632733251922834	0.7373271889400921	0.33321545479030323	0.1619486504279131	0.6234413253231195	0.6816539542352469	0.49138669410013713	0.47771979124849456	0.5748778976926214
2022160101084	0.674221520933521	0.47520760315293586	0.16709024575066025	0.5345404254379472	0.27710843373493976	1.0034634081764215	-0.43373493975903615	0.4194206177304569	0.9445611766607401	0.058173198531798365	0.0006465168902537578	0.5487750304292532	0.6689536878216124	0.43162120715055347	-0.030874785591766724	0.5339615489510466	0.5725921400936672	0.8006646296929157	0.7717369171248218	0.4453283747398132	0.5201578315319951	0.9375379342700298	0.6598044261451363	0.23774073994424502	0.7449306296691569	0.3263779217386085	0.22411953041622198	0.6846324860537035	0.8148148148148148	0.19960448463389008	0.07127882599580712	0.7007427467025147	0.740432612312812	0.2900685739246125	0.09650582362728785	0.6276953475344124	0.7844423617619493	0.2293570702575921	0.14432989690721648	0.6125669368560791
2022160101085	0.7476752830830858	0.3478182505021689	0.19579159618572892	0.6112338485109883	0.7349397590361446	0.2287351648627422	-0.5060240963855421	0.9064947218374703	0.9337678721614802	0.07048236296273773	0.038267451640033645	0.6296612049172062	0.7390476190476191	0.2826094941904654	0.2742857142857143	0.672438191966259	0.6621790857858485	0.5425298832843528	0.519724483406387	0.4002215076552891	0.5512061245124946	0.9100182949871586	0.543406037844865	0.2089717416985281	0.8097233864207879	0.2067765234539739	0.14585079631181894	0.7328417591435112	0.8181283107710419	0.19486187411008676	0.13066509711595056	0.6982319805443487	0.8282950423216445	0.19293845276089203	0.14993954050785974	0.7271193267659475	0.651790347690711	0.5014122039071106	0.46600934094447327	0.5251242020703334
2022160101087	0.6243468609119517	11.4606529993492	0.5319958805303572	0.4947999376516272	0.0	100.0	2.0	0.0	0.9391759319816874	0.06419729469585192	0.04316546762589928	0.6693465190756124	0.6631016042780749	0.4282517752521607	0.0784313725490196	0.5335775776112516	0.6407122905027933	0.47989145447783765	0.6089385474860335	0.44451547813804315	0.47463577321397227	0.8719020555998348	0.6582411795681938	0.18234806605104747	0.7649484536082474	0.24861124252490285	0.15257731958762888	0.6906606485113669	0.837431693989071	0.15750786079037682	0.23770491803278687	0.7907661316149518	0.7906626506024096	0.23473187020943406	0.12349397590361445	0.6809538632808275	0.5084533500313088	0.6607834405924005	0.8854101440200376	0.46103115458154387
2022160101089	0.7063870057199944	0.3754357121257324	0.22179675513741573	0.6079085367798974	0.6190476190476191	0.44927538187274285	-0.47619047619047616	0.8147934894041315	0.9415546464056107	0.057718351321554645	0.1005260081823495	0.8548768257534598	0.7554179566563467	0.28885472810838797	0.21362229102167182	0.6843972813344908	0.5752112676056338	0.5444611073116389	0.8332394366197183	0.5380690949529182	0.6116898148148149	0.6894642450421713	0.21682098765432098	0.1640067966439752	0.666194188518781	0.3921970291034217	0.222537207654146	0.5576685345483143	0.7851291745431633	0.22191890442468948	0.3037177063642092	0.7341014229861286	0.7650531286894924	0.25871720358841865	0.20306965761511217	0.6643210527248605	0.6381852551984877	0.47631445835856634	0.37882797731568996	0.4589423326707981
2022160101090	0.004716824447766151	26.972471041976327	0.005497690222638278	0.0010858451945060929	0.0	25.64309862206661	0.175	0.0	0.0	19.38414605476413	0.09880609304240429	0.0	0.0	32.99640543720254	0.08836789900811542	0.0	0.0	22.35903758904466	1.1215215215215215	0.0	0.04245142002989536	13.053619661783618	-0.14887892376681613	0.009772606750554835	0.0	37.58445396855184	-1.1604938271604939	0.0	0.0	29.578469506918438	0.543046357615894	0.0	0.0	33.69846767332409	-1.1743119266055047	0.0	0.0	28.454540864131026	0.5064220183486239	0.0
2022160101092	0.6882948893337857	0.46618654414722027	0.17974598275060738	0.5775127503622415	0.48809523809523814	0.5767624024703792	-0.6190476190476191	0.7026178747980578	0.9498296099962136	0.05114127875595574	0.02764104505868989	0.6675866924393444	0.7676419965576592	0.2776713445904156	-0.06540447504302926	0.640906593845728	0.5765004226542688	0.756376725287511	0.7836010143702451	0.47315142846307323	0.46181102362204723	1.1922259105657862	0.7708661417322835	0.2166810904370402	0.7125256673511293	0.3834670617852596	0.2053388090349076	0.6318941560404093	0.7785657998423956	0.26452373975843835	0.02364066193853428	0.6522483987722852	0.7784615384615384	0.29233217791237576	0.10461538461538461	0.6641220247411157	0.6812227074235807	0.40117825619886094	0.3864628820960699	0.5484064937231194
2022160101093	0.7404198020731516	0.3594905942949151	0.17465282134640323	0.6232515907720357	0.7404255319148937	0.23885292777290648	-0.451063829787234	0.8766207132842695	0.9457933876892751	0.05596494315056088	0.08081713108144431	0.8188787668527895	0.6455379482902419	0.5373725365728095	0.17514595496246874	0.5330589278392991	0.6326332794830372	0.4749020101767355	0.664297253634895	0.49663971551141495	0.5871444681117655	0.7870275618330774	0.42726475379025186	0.2065581824870236	0.8315529991783074	0.2103485706282899	0.011503697617091208	0.7453087711918411	0.7974440894568691	0.21500387126008388	0.15207667731629393	0.694777565056013	0.8178294573643411	0.220288595877762	0.13695090439276486	0.7241253543234559	0.6654170571696345	0.49565433138201076	0.37488284910965325	0.5132963204022142
2022160101094	0.6939090430767982	0.42785286169765674	0.1967530823295638	0.5500847607883531	0.5729166666666666	0.5619328672332607	-0.25	0.6997698181071703	0.9487179487179488	0.05343655522940325	0.04442266862649028	0.6940619338615542	0.6088303640588691	0.516818170608622	0.07900852052672347	0.4656421690069875	0.6338864362916731	0.5222693273592035	0.6408890242045974	0.4563407174903311	0.5523107456762121	0.777726591617391	0.5971080238162745	0.23529456300040516	0.6974716652136007	0.3615654488450759	0.1970357454228422	0.6006392526203456	0.7903225806451613	0.2301016575799179	0.0913978494623656	0.670081814079149	0.7244094488188977	0.3432864425527929	0.06420351302241066	0.5557406783963634	0.7163155316021558	0.4835386942532436	0.3067123958843704	0.5731919005328721
2022160101095	0.7357291233653172	0.35776637005641815	0.22323492716445928	0.6003137916352185	0.846153846153846	0.15512879554453773	-0.06593406593406594	0.8993947024149811	0.9434364994663821	0.057093428571857625	0.08253290643898968	0.797301552313818	0.7488	0.28460645981924015	-0.016	0.62112035291579	0.6901502504173623	0.5658737915304026	0.5202003338898163	0.5030500715593962	0.5754268122026308	0.8262680333422079	0.28155611530926394	0.1740587392080518	0.6318036286019211	0.38662641609201065	0.4503735325506937	0.574542625948223	0.7036516853932585	0.3410435407479099	0.25842696629213485	0.5878937502857404	0.775	0.24483434119861253	0.23666666666666666	0.707135211545257	0.7071393880524527	0.3584225236609845	0.26129188926663427	0.5383271185257092
2022160101097	0.7605998072882005	0.33774494076545175	0.10253155770478908	0.5954450384846122	0.717391304347826	0.3087768874538335	-0.34782608695652173	0.8524659778781093	0.924636640947425	0.08130269102846875	0.06423829176386148	0.6203260212391207	0.8118195956454122	0.19499153373680947	0.05287713841368585	0.7156249593675642	0.7770798615562108	0.25194301471005265	0.32688116908088705	0.5101334612239291	0.563189747241011	1.0180321886763872	0.3139907440370239	0.15392665247068454	0.8150375939849624	0.22376108698511685	0.0	0.7053007170569294	0.8002569043031471	0.2246688541053002	0.13230571612074501	0.6916775256545361	0.7945392491467577	0.2373664767421421	0.110580204778157	0.6854592466743544	0.6414473684210525	0.49886173345095475	0.26973684210526316	0.4240907847962811
2022160101099	0.7184879095920126	0.37468848201785854	0.2540609759380007	0.6108548452903093	0.730964467005076	0.2729887228626349	-0.19289340101522842	0.8271890703176146	0.9351765365215766	0.06825174760994954	0.09527367831122735	0.7840587667417874	0.7160731472569778	0.3437093182159906	0.12512030798845045	0.6285311690290482	0.6288603937150081	0.4344652537008573	0.6577569080729637	0.48334982289464995	0.5490762124711316	0.8393733709052447	0.5889145496535797	0.23066011859202498	0.6847720659553831	0.33813154552853214	0.2347235693501455	0.6037323289157079	0.7706146926536731	0.25374603456347405	0.014992503748125937	0.6452832500124533	0.8079561042524005	0.1850903719668779	0.27709190672153633	0.7592238666738289	0.6428975664968875	0.6364399728071655	0.4855687606112054	0.5356652144356688
2022160101108	0.7474217632592652	0.35227522284554436	0.1445019579355192	0.6134679384253955	0.7263681592039801	0.2343642591032327	-0.48756218905472637	0.8840415624963773	0.9352344612912943	0.06563064017528172	0.09579275027613214	0.7957463922001944	0.7843416370106762	0.23522920794786548	0.22633451957295372	0.7047101137394619	0.7710166177908113	0.3314738390149281	0.3587487781036168	0.5230446608185723	0.585631947303417	0.9496618061366049	0.07575133799917662	0.12274781623422448	0.8103855232100707	0.22505400307389156	0.014162077104642014	0.7059157570300828	0.800763844684914	0.23944218952900664	0.21514958625079567	0.7164724908520206	0.6567607726597325	0.4697450151974489	0.3655274888558692	0.5558480946635447	0.6562929061784897	0.4198760454316395	0.43661327231121283	0.5126845577940808
2022160101110	0.05486644091492183	12.191512395949642	0.7756499017745542	0.05232650472335482	0.0	100.0	2.0	0.0	0.0	0.0	0.0	0.0	0.0	0.0	0.0	0.0	0.0	0.0	0.0	0.0	0.25889192886456913	5.264963428654736	1.463064295485636	0.2362134750969034	0.0372093023255814	2.998699287722791	1.9131782945736433	0.03702833036914412	0.0	0.0	0.0	0.0	0.1976967370441459	1.459948847169262	1.6046065259117082	0.19769673704414586	0.0	0.0	0.0	0.0
2022160101122	0.7710102605526326	0.3186617977613978	0.14468235619154018	0.624378352237489	0.797979797979798	0.1818194151212875	-0.36363636363636365	0.9196091075693353	0.9357690041249264	0.06735980159133378	0.08401380587591548	0.743174933486073	0.7887931034482759	0.22981118130519657	0.06896551724137931	0.6821171862485208	0.713670613562971	0.4125509538068664	0.42734122712594186	0.44511854925022004	0.6029329452591514	0.9421081839804248	0.35934176648382404	0.19239032734113234	0.8351107465135357	0.18757393969782635	0.10336341263330599	0.7711542287361411	0.8040201005025126	0.20493347610809393	0.12841987716359576	0.6837594386172148	0.819941348973607	0.1955008218534981	0.18651026392961878	0.7371319804164812	0.6408746846089151	0.44629840638805285	0.30782169890664424	0.44494941847228264
2022160101124	0.6999377110420945	0.45216494298103754	0.21682654439491525	0.541832748499532	0.23529411764705882	1.3946894204063578	0.05042016806722689	0.33012937002619064	0.879746835443038	0.1463282166708244	0.11434599156118143	0.5649919696442176	0.7960479887085392	0.23314522077340788	0.10021171489061398	0.7026694368955178	0.7140626876426084	0.3621318971406264	0.4820463552299748	0.5064414153620532	0.6117541498429789	0.8159849836706339	0.35047106325706595	0.17447412412574836	0.742393509127789	0.31492105019130034	0.14198782961460446	0.6303962507885962	0.8306674020959736	0.19068619041111143	0.12906784335355764	0.7330738335459828	0.8065458796025716	0.20504389112212906	0.23027469316189364	0.7346243628246766	0.6829268292682926	0.4065536164429461	0.3526132404181185	0.49969397328280485
2022160101126	0.7297542843723819	0.3982506802393238	0.1892152197210938	0.5708735295025948	0.7590361445783133	0.24345911784562108	0.0	0.8286240864467932	0.8931983186855178	0.11349631670026607	0.20290408865112725	0.8467895602809385	0.7585751978891822	0.26232916142319873	0.23746701846965698	0.6718565795364496	0.7049504950495049	0.40952111532689467	0.4683689421573736	0.42942026633931235	0.5800739276197026	0.8770840565404623	0.14046247743488352	0.11864127703850291	0.7791327913279134	0.2533625966042206	-0.06233062330623306	0.6473179563161372	0.7736556898707795	0.24356450504668004	0.31429762401000416	0.6777357978113485	0.7279373368146215	0.32297035685140274	0.20156657963446475	0.5846819182932663	0.5912286575159023	0.8584688958151678	0.20020087043856713	0.33279432346060445
2022160101128	0.7297751602359435	0.34868591169874	0.15895455254351243	0.617092912796739	0.6101694915254238	0.4605622162646116	-0.327683615819209	0.7540863355455262	0.9537354639002761	0.04665689554189195	0.0510332134192253	0.7548538933923075	0.7473903966597077	0.2726164221564533	0.12108559498956159	0.6738653581601711	0.6500574932924492	0.3802469733856644	0.653123802223074	0.560110648118817	0.5497502362629945	0.927846161999927	0.2432833805859322	0.14658252376812422	0.7306889352818372	0.3254495694422635	0.12943632567849686	0.6541018568973863	0.7833333333333334	0.2373253995957897	0.12121212121212122	0.6800713599846792	0.7635542168674699	0.2661245233032489	0.16566265060240964	0.6607311907921473	0.779296875	0.22134504359881077	0.2734375	0.6694330485114923
2022160101131	0.6845859780196047	0.4046742440820896	0.12882548800344357	0.5397120771565498	0.2528735632183908	0.8990369957620759	-0.45977011494252873	0.3894009792790945	0.9248925075473424	0.08526842477186435	0.06495288628670753	0.6175562838435025	0.6802120141342756	0.3979915406586344	-0.045936395759717315	0.5535877093305785	0.6326416152551879	0.45415496873279665	0.6330155169190503	0.46609449891019555	0.5284090909090909	0.8327925139282624	0.6715909090909091	0.22934430112117413	0.7398739873987399	0.30765014439928323	0.081008100810081	0.6388245238311824	0.838107928047968	0.1788379600354665	0.02798134576948701	0.720117832607008	0.803560076287349	0.2190144589818943	-0.02161474888747616	0.6495718045593594	0.7607030193780983	0.2673211894685283	0.2082018927444795	0.5929107609268526
2022160101135	0.7021461784654114	0.4068412078289201	0.23911973990715824	0.537469490802406	0.3684210526315789	0.8331400871274595	0.3508771929824561	0.4421320672765832	0.9256904430757004	0.08147100623849916	0.01986886548778065	0.5650552689635913	0.715502555366269	0.3218852232839655	0.17035775127768313	0.6190463939624256	0.6752232142857142	0.5340944111054372	0.5106026785714286	0.4209262720159881	0.5467665078284547	0.842146919108684	0.5394145677331518	0.20566113262886254	0.7647498132935026	0.28443807287151907	-0.0014936519790888724	0.637438467075937	0.8126520681265208	0.19597911695707504	0.17274939172749393	0.7184403614362889	0.8091706001348618	0.2051302246513737	0.14430209035738367	0.7156838022503212	0.7011393514461	0.3632858091162681	0.24539877300613497	0.5128416516116561
2022160101140	0.7328790120434839	0.3678381620794728	0.16988365336381478	0.6094062427096433	0.5263157894736842	0.5462469372557753	-0.2894736842105263	0.6686871310848451	0.9361880772460118	0.06579618826310714	0.06633081444164568	0.6910870113852304	0.8209099709583737	0.19779429427231837	0.07938044530493708	0.7395320511581959	0.6800612323000383	0.5835723307154772	0.5464982778415615	0.5020009309184218	0.5404149377593361	0.8757875393176882	0.41394190871369296	0.17363001447862855	0.7964250248262165	0.2173571947837501	0.05759682224428997	0.7048182027090845	0.844984802431611	0.17649535390647564	0.1398176291793313	0.7671754813092108	0.7497565725413827	0.2876337608837955	0.12658227848101267	0.651040909439829	0.7008547008547009	0.3598598593168671	0.3882783882783883	0.5866844519033427
2022160101141	0.7584569896085251	0.30442057527023103	0.08467964619368372	0.6216393315629971	0.5731707317073171	0.4519423614223484	-0.5609756097560976	0.7848921875086133	0.9336577149808178	0.06881237565660514	0.07429587349115747	0.7083481545873294	0.7561728395061728	0.29616282097865493	0.19135802469135801	0.6644844379231181	0.8110862540392741	0.2235448570239792	0.3057419835943326	0.6124072901638158	0.6503661412436391	0.6596513026012973	0.1710314012659799	0.20126480184028916	0.7168831168831169	0.3127797142164938	0.14372294372294372	0.6191191264950832	0.8417266187050361	0.1878806345706667	0.1342925659472422	0.7528435886299458	0.7962085308056872	0.22988448417701937	0.12051455653351388	0.6894309907392135	0.7468409586056646	0.30912662678501446	0.18213507625272332	0.5619634061795643
2022160101142	0.704594859497774	0.3880270671445019	0.3498856494071423	0.6009326900652837	0.7606837606837606	0.21138659315329336	-0.4444444444444444	0.8920080100029644	0.9342268041237114	0.06699198224443298	0.08329896907216496	0.7563040257842217	0.7494217424826524	0.3565287484062668	0.3808789514263685	0.7053153829258638	0.6780243000528262	0.41423603119769864	0.5335446381405177	0.44928934472291476	0.6230150097889928	0.7573250981313414	0.4511638024798782	0.23426990013797144	0.6213753106876554	0.4465832168004455	0.4291632145816073	0.5366959122124554	0.7493403693931399	0.250216512733468	0.41424802110817943	0.7084401970192973	0.6037735849056604	0.43383713697666904	0.6415094339622641	0.5599954382469451	0.621492853361567	0.5551382846569014	0.6596082583377448	0.566075999534919
2022160101149	0.5349505977472191	11.597257227256215	0.609851571016376	0.46409420361473497	0.0	100.0	2.0	0.0	0.9273567285953013	0.07540975609856014	0.11697630983977195	0.8013481341144904	0.5292171995589857	1.15576513800227	0.7298787210584344	0.4875347248593578	0.6472542505374244	0.5941348502020616	0.6281024037521985	0.5142151508818956	0.5449257615184447	1.6020701480422863	0.7736108985152303	0.33426415139049265	0.7664921465968587	0.24184122587626813	0.2157068062827225	0.7113264737938619	0.0	0.0	0.0	0.0	0.745019920318725	0.2971462435385661	0.4302788844621514	0.72232287537147	0.6542893725992318	0.4089476835458969	0.5941101152368758	0.6058363221210464
2022160101151	0.7038685944372312	0.38977030251040673	0.1910417337279419	0.6017949870875964	0.49760765550239233	0.6145728416372094	-0.7751196172248804	0.7352645176468539	0.9428936714255274	0.06043018317994652	0.055827828681014276	0.729406880228903	0.7372549019607844	0.31901600960351884	0.2196078431372549	0.6648126949924809	0.6402864141699641	0.5193802573367982	0.6108912756736385	0.46376418194567237	0.6220971147079521	0.7011290833672807	0.4309641097818438	0.25435951440600546	0.7290260366441659	0.31091572414816976	0.1407907425265188	0.6405252945252189	0.7764887857695282	0.24294743724924167	0.23665893271461716	0.6992724945626527	0.7057808455565143	0.34293528403681206	0.3157894736842105	0.6257594191647907	0.6833819241982508	0.39660590203468316	0.4839650145772595	0.6029898863157898
2022160101156	0.776076454542359	0.2665994866040003	0.14195145355439423	0.6388777881388501	0.6886792452830188	0.3474478336428972	-0.33962264150943394	0.8224631143098233	0.9371369114714299	0.06712631512060355	0.07508887540102314	0.7365988696574733	0.8168701442841289	0.20011586145277488	0.0022197558268590455	0.6739917572717764	0.7832093517534537	0.25593072598699795	0.3596174282678002	0.5729455532079221	0.6712465153325368	0.5563314855770041	0.28872958980485863	0.2315364314457967	0.7899778924097274	0.22559039774683515	0.14591009579955785	0.7081819645879435	0.768235294117647	0.23360721557755543	0.26823529411764707	0.6829142570349575	0.7931034482758621	0.22013025626069094	0.09852216748768473	0.6784475352752655	0.7362292879534259	0.2931152880706435	0.37886251679355126	0.6428206104586932
2022160101161	0.5104380842683375	1.1929115625401687	0.22487634592780534	0.4039146305996007	0.5844748858447488	0.45861404497889713	-0.7031963470319634	0.792514950948041	0.8991800223630264	0.11164662133018094	0.18598583674990682	0.8168301018941451	0.3627450980392157	2.062579609523215	-0.049019607843137254	0.23413977962011914	0.4763726803137555	0.9958072944857119	0.7266118232255596	0.2156037948523417	0.313915857605178	1.589357470311201	0.870190578928443	0.09996055599027466	0.3299595141700405	1.8295637146486785	0.06477732793522267	0.23478262578307382	0.6916426512968299	0.4858989149619255	0.23054755043227665	0.5592826042387312	0.6094182825484764	0.6711714621268844	0.44136657433056325	0.5229658075317325	0.32623376623376626	2.5315649304948256	0.25662337662337664	0.15915145453794738
2022160101163	0.7072702231043142	0.3838028328645963	0.26501746232201284	0.574511467994079	0.8188976377952756	0.15576861617130075	-0.3464566929133858	0.9178131039414165	0.9258793969849246	0.07466328399514206	0.12132089016511127	0.8086784127024719	0.6157237325495959	0.5535986225613222	0.16605437178545188	0.48694734378957494	0.6889199136946312	0.38474688965075593	0.4886406904429496	0.43379191704649306	0.5956420955030135	0.7380041335280612	0.24422809457579972	0.144692121490119	0.6939417781274587	0.31863222638275723	0.32572777340676634	0.6161566682906262	0.7035175879396984	0.31213461785698227	0.46789503070910105	0.6406684038642363	0.6440025657472739	0.4204085729411506	0.4708146247594612	0.5566152617542596	0.6789072995969548	0.49626853269389387	0.44693237796686075	0.565239979067514
2022160101164	0.7480891252286808	0.32824047430440795	0.17945259853369766	0.6202571681187435	0.7572815533980582	0.22747383173248906	-0.3106796116504854	0.8687626534098972	0.9335238095238095	0.06755719879611055	0.09333333333333334	0.7668373182928139	0.7874818049490538	0.24330205438256175	0.06695778748180495	0.6726681719574614	0.7414459161147904	0.35974016921293583	0.413355408388521	0.5129340747330373	0.5638131075572279	0.8648593717930224	0.5443712762621511	0.24525537506218392	0.6559849198868992	0.4001206674203027	0.22054665409990576	0.5631735962973298	0.758273381294964	0.27438657468780725	0.2158273381294964	0.662794791869567	0.7826771653543306	0.24209584473698026	0.1984251968503937	0.7053123084937503	0.7523204689789937	0.27462855597746116	0.17293600390815828	0.5845762229526523
2022160101166	0.6000818261890885	0.5993174630788016	0.28094971010333003	0.4893233882284358	0.5421686746987953	0.560513040995544	-0.5783132530120482	0.7421078642753723	0.9490502793296088	0.05171566059677961	0.05988826815642458	0.7759107449069907	0.518918918918919	0.6817411637838842	0.11891891891891893	0.40602634141106736	0.5307656176608737	0.6582328820853899	0.7853452325035227	0.3526113562935237	0.4601337029186369	1.211273341299174	0.5873145279634763	0.14260026614393972	0.5266457680250783	0.6048979871742827	0.290491118077325	0.4174686395762561	0.7336099585062241	0.3013414346339518	0.14107883817427386	0.6107273583011821	0.6179245283018868	0.5484435840974548	0.4858490566037736	0.5597255633853998	0.5215189873417722	0.775698073042754	0.6379746835443038	0.3967323597621906
2022160101167	0.7601704131657462	0.31528608543933256	0.17139159940985566	0.6253671855404532	0.77720207253886	0.23487944295645313	-0.27979274611398963	0.8878030738775511	0.9341664402789098	0.06528089071791385	0.11102055600833106	0.8409777080993854	0.7592440427280197	0.26115852036135007	0.1922760887428102	0.6840062934574829	0.6973962875295877	0.4987245059940816	0.5065404260620406	0.4802372477811025	0.6410403518837254	0.6754539985539612	0.1920061197169631	0.16993267664696385	0.8100929614873837	0.20371827887259422	0.06640106241699867	0.7031070713467353	0.748898678414097	0.30161527564791696	0.22026431718061673	0.6249059963782285	0.7829313543599258	0.2361342081165082	0.06307977736549165	0.6525221765929843	0.6905615292712067	0.36060964773321363	0.47072879330943845	0.5848124256836448
2022160101175	0.7334575707271754	0.3578754598939183	0.10088921526151462	0.5670042627436042	0.3878787878787879	0.8957992327197147	-0.32727272727272727	0.5414931009771247	0.9270346117867165	0.07739097311642591	0.06623012160898036	0.6538936773456696	0.7635135135135135	0.28026964578995966	-0.0990990990990991	0.5747942267726833	0.765253614310218	0.3394599295447718	0.2783631462876746	0.417546806759994	0.6414489896500739	0.6144959224382872	0.2247412518482011	0.20838901787385652	0.7597864768683273	0.2826721866245526	0.10320284697508897	0.6764992661699931	0.7887479316050745	0.2449541423805786	0.22393822393822393	0.6883356673538822	0.8201617921593031	0.19751963644664297	0.17797137523335407	0.7390161539601434	0.7472924187725632	0.28831746998433055	0.259927797833935	0.6030704474790907
2022160101183	0.7186383414159522	0.3713733594225313	0.1962400763520776	0.5562800238353464	0.6011560693641619	0.5028349973052253	0.03468208092485549	0.6869849758280469	0.9368127072787573	0.06627990062825093	0.06737650549834177	0.7013390903038393	0.7405731523378583	0.36311113853711685	0.09653092006033183	0.6261120866280808	0.6626004990296646	0.450391524667184	0.5289714444136402	0.4072151963680645	0.5830804709309383	0.7053551160807229	0.47942711494113366	0.21427233205852517	0.7284287011807448	0.30320135965974093	0.16893732970027248	0.6469937021060679	0.7640594699418228	0.24000275104352975	0.259857789269554	0.6766393055226997	0.7701375245579567	0.2655711928037357	0.12966601178781925	0.6519607149050987	0.6808964781216649	0.4456122540772752	0.000711490572749911	0.39500281079769367
2022160101184	0.7014748710426023	0.43193999920408443	0.2897493934007646	0.5366079672249465	0.7821782178217822	0.22249487708676444	0.1188118811881188	0.8176844457620853	0.9333333333333333	0.0708222839911841	0.017745217745217746	0.5341921313857445	0.6547155105222136	0.43155335949772045	0.2073265783320343	0.5274609349245071	0.5654761904761905	0.6740441764828323	0.8047619047619048	0.43165329485896525	0.5175151798225128	1.1520352575210873	0.48232912969017594	0.17579192693580276	0.7359597652975692	0.2938136072782573	0.24308466051969824	0.6510104514350217	0.6971153846153846	0.3401362755468086	0.07692307692307693	0.5157502746128175	0.7818831942789034	0.2753185168942674	0.2097735399284863	0.6707121121818209	0.6450970632155301	0.4272416385378386	0.44698855151816824	0.5052161329277544
2022160101191	0.6247362414592277	0.8029406616816054	0.18382084112547145	0.48224701095884526	0.046783625730994156	2.43808647926184	-0.5497076023391813	0.08722900977588788	0.8799003322259137	0.17766717254399828	0.179734219269103	0.6344192010675441	0.7220863895680522	0.422957921285165	0.07660961695191525	0.6107440430273138	0.7618205921343351	0.3161423243225848	0.40860215053763443	0.6041440945313173	0.48609003540718254	1.4507075513739647	0.3024785027819929	0.11747466534781385	0.7167630057803467	0.30433046645944356	0.22736030828516376	0.6462211181035233	0.7132101300479124	0.41975988808249765	0.3490759753593429	0.6285578612274322	0.7475728155339806	0.283448959175457	0.3656957928802589	0.7013386713374202	0.5483992467043315	1.413365192629497	0.29453860640301316	0.31009443421135563
2022160101192	0.7573978292349755	0.3051648775929135	0.12554364981699462	0.6109835670263257	0.631578947368421	0.3934175966744593	-0.3684210526315789	0.8017097929087037	0.9198721054161418	0.08569215483975251	0.08623195426799729	0.6754625772618189	0.7832797427652733	0.27485929463222103	-0.06559485530546624	0.6382569209411656	0.7393461391680448	0.292574163101187	0.41190688207607173	0.5041878543148215	0.5629456458211571	0.8076173248952696	0.4037405026300409	0.1765577934688709	0.7691197691197691	0.24191265636772102	0.19047619047619047	0.6834765578781746	0.8278074866310161	0.17336728007099017	0.20320855614973263	0.7517101016212917	0.8241320432555492	0.18719783508123433	0.07854297097324986	0.7069343457317934	0.7584985835694051	0.2898455926733866	0.18980169971671387	0.5605561591102908
2022160101194	0.7661630690810982	0.29792587088679756	0.12076779373373456	0.6244926956149178	0.6330935251798561	0.39904105984110383	-0.2446043165467626	0.7791351111030527	0.927700907174929	0.07644872796846786	0.10537890589205534	0.7662093031145697	0.7736156351791531	0.28241090383432427	0.05863192182410423	0.6782726754140024	0.7762995473871896	0.2694356636822358	0.32012069674941707	0.5202741378683925	0.6428089128966914	0.6023506297570131	0.3691199639882962	0.23900601889016032	0.766355140186916	0.25694371893916784	0.11526479750778816	0.6713749555885308	0.8244620611551529	0.2175573338939544	0.09513023782559456	0.7085918572904875	0.780281690140845	0.2440395776702155	0.15774647887323945	0.6863827621636367	0.7708502024291497	0.33310522239469537	0.11012145748987855	0.5711874391014271
2022160101196	0.7279424585113498	0.36603842697274813	0.23223691827155812	0.5797877403441261	0.6923076923076924	0.3267947629343003	0.18461538461538463	0.7492707928865419	0.9363081617086194	0.06650758910128977	0.07589626239511824	0.7292647776081123	0.6865671641791045	0.4083977515367341	0.208955223880597	0.5796659065396793	0.5744241461477363	0.6657744488836356	0.8028594122319301	0.47374086262108633	0.574996938900453	0.7417128454963513	0.43418635974041875	0.18667474858662494	0.7668944570994686	0.27646542253790185	0.06226271829916477	0.6478661821787621	0.8040654997176736	0.22492809961780064	0.14568040654997177	0.6805468182932412	0.7577213452299245	0.3054528389274136	-0.0013726835964310226	0.6082201295207389	0.7581967213114754	0.2783120837193063	0.17704918032786884	0.5628394448623476
2022160101197	0.7384481463966159	0.3317171497406377	0.12963133664516138	0.5897427839510335	0.6666666666666666	0.30228063837605446	-0.5333333333333333	0.8579986355737813	0.9459437942838946	0.05486269969886218	0.0679882174986068	0.7568724087222167	0.8219584569732938	0.19270610575427138	0.011869436201780416	0.7201390419205245	0.6823560696715862	0.4581204873287693	0.527855338385853	0.46141797681826496	0.6280392156862745	0.6418525381389482	0.2235294117647059	0.16515969083493512	0.7638347622759157	0.27134842990128694	0.10756040530007795	0.6647131358979033	0.7251908396946565	0.3269179867283354	0.24936386768447838	0.6125856333255436	0.6555924695459578	0.46269084916877734	0.28349944629014395	0.5017981825295137	0.7564510427712973	0.2746746125704342	0.22834924001413928	0.5670003499366192
2022160101201	0.7594443729709435	0.3042898257883435	0.23400197026495168	0.6372478940493305	0.7398843930635839	0.2720766153774091	-0.011560693641618497	0.8139440369184578	0.9498992425821694	0.050373970502568505	0.06240011118059899	0.7568854165135966	0.7645901639344262	0.2514280660808425	0.04852459016393443	0.6383332430292913	0.7420982735723771	0.3527971516678475	0.4053120849933599	0.5157031420047745	0.5892986261749819	0.7972733301847708	0.2882622318630995	0.18249643034666208	0.770999115826702	0.24630038285728129	0.22811671087533156	0.7167625637986733	0.8061284619917501	0.19127609752700864	0.29817324690630526	0.7619414512714963	0.7813455657492354	0.22250216227139308	0.2996941896024465	0.7365806115806594	0.6907555138432662	0.35458065562597063	0.48709526044110746	0.6125841509803633
2022160101202	0.7127933594659653	0.3883502776830696	0.22968420056120842	0.6043557417335419	0.6965174129353234	0.2533720970078715	-0.5870646766169154	0.8837884404877088	0.9104724792985874	0.0911933122902525	0.16970287384315635	0.8653972876178997	0.7501779359430606	0.27638783565033587	0.11530249110320284	0.6269938717822428	0.7203229468903747	0.4823671083694572	0.431184559101804	0.44703274272132865	0.4969460053750306	0.920199094385908	0.5580258978744197	0.14895589075880122	0.7019027484143764	0.40070663325248	0.1959126145172657	0.5756009423558454	0.7834036568213784	0.2418352464057941	0.2812939521800281	0.719865024640714	0.6578947368421052	0.4338488657733707	0.45321637426900585	0.5766576190813743	0.6975023126734504	0.3952423060121572	0.4495837187789084	0.5949098561559626
2022160101205	0.7370743144863108	0.3395155152945822	0.21021441055131726	0.5909558623627555	0.7483870967741935	0.25031882692716323	-0.21935483870967742	0.8621468192533344	0.9446569178852643	0.05627574379997761	0.017547806524184476	0.6787408532423334	0.8050565535595476	0.22344367231692186	0.08649367930805056	0.6957425265166732	0.6440633590784134	0.4112315217032814	0.640659772221495	0.48067562245808015	0.661979859395782	0.582733372917311	0.18240547216416492	0.17851389526080252	0.6322869955156951	0.4567507856809153	0.17040358744394618	0.501647784822469	0.819672131147541	0.18377291249269612	0.24893746205221615	0.7635868859717362	0.7767503302509907	0.24239646632652562	0.18758256274768825	0.6782189175151699	0.6008155867693702	0.6487163354864475	0.577254191209787	0.4793294562242014
2022160101206	0.0	11.11111111111111	0.2222222222222222	0.0	0.0	100.0	2.0	0.0	0.0	0.0	0.0	0.0	0.0	0.0	0.0	0.0	0.0	0.0	0.0	0.0	0.0	0.0	0.0	0.0	0.0	0.0	0.0	0.0	0.0	0.0	0.0	0.0	0.0	0.0	0.0	0.0	0.0	0.0	0.0	0.0
2022160101209	0.7234941006040825	0.3585178928491166	0.1725308773564653	0.5939735112654714	0.6637931034482758	0.3924792623396031	-0.5	0.8259713893893355	0.9097877358490566	0.10001724453621617	0.15605345911949686	0.8098788617861072	0.72	0.32875774193272933	-0.009180327868852459	0.5675787524949275	0.6215171310491935	0.5091044061598073	0.6471137181709106	0.4144653025556239	0.5590062111801242	0.7870886383831412	0.38088867654085046	0.14310438779914086	0.7143900657414171	0.3282008326094167	0.2205989773557341	0.612809664252908	0.8484199250133905	0.1656600046149025	0.12319228709159079	0.7543066442609944	0.7520759193357058	0.29454019993378217	0.1494661921708185	0.6205155148623377	0.7224568138195777	0.32081270513245114	0.38464491362763914	0.5971310839878671
2022160101213	0.7029115566809268	0.3935080793683019	0.1400232549788332	0.5747299589010734	0.6796116504854368	0.27105853699028626	-0.6407766990291263	0.8720746590093325	0.9106777286930289	0.10415257496635369	0.1316668462450167	0.7272662044014143	0.6925315227934046	0.3565928289415189	0.08341416100872939	0.5844276385838865	0.6762013729977117	0.38986225959605963	0.4881769641495042	0.43728122749978177	0.47514025923776354	1.1318332666235054	0.5498162120332752	0.17390536373972615	0.7192224622030238	0.3032797313937773	0.17278617710583152	0.6418524908793454	0.8696227663798808	0.14087235563153838	-0.02514890800794176	0.7456505987601488	0.7386448250186151	0.29602945488006344	0.06701414743112435	0.5964004789014464	0.5645514223194749	0.5478917052916145	0.43326039387308535	0.39371096833457914
2022160101214	0.7352142792176748	0.3111892444572828	0.25553130742639546	0.6373430543386756	0.7063829787234043	0.2652993114409519	-0.4340425531914894	0.8501103971322721	0.9272219484146542	0.07486332953899456	0.1294562181698702	0.8475037204347419	0.7909162098668754	0.2177701696275835	0.2427564604541895	0.7379987545688699	0.7548043528594582	0.3200093647675417	0.4070386663579532	0.5451840651154564	0.6336594525150707	0.6424957976843444	0.09546397865401719	0.15833495209339526	0.6890894175553732	0.35871457815384267	0.39868744872846595	0.6297081397693892	0.7681704260651628	0.22793501728867796	0.3433583959899749	0.7155756179014452	0.7254150702426564	0.2702981695303066	0.4342273307790549	0.6766059754539979	0.621268656716418	0.42331746208330157	0.6828358208955224	0.5750658665785111
2022160101217	0.7150218990284108	0.3886673538806005	0.19918610094352487	0.5552102004202911	0.542713567839196	0.6525173521162461	-0.31155778894472363	0.6873152982502412	0.9287272727272727	0.07804454353759856	0.03381818181818182	0.5982415616103903	0.7895765472312702	0.23608004811376374	0.20195439739413681	0.7059658772675164	0.771905742393045	0.295781536396062	0.33035918554106614	0.4891074690225126	0.581519284617469	0.7933336639317552	0.2769397525065486	0.13737865555475504	0.735632183908046	0.29995288180442814	0.16091954022988506	0.6217707964413919	0.7669724770642202	0.24109993975719518	0.25321100917431194	0.6785219051475384	0.6917677089980855	0.37876042252574293	0.3178047223994895	0.5866077025042756	0.6263823064770931	0.5224357967426131	0.5292259083728278	0.49198253798399827
2022160101218	0.7424624068364308	0.36875499885546953	0.17672417293476253	0.6217419873618221	0.6790123456790123	0.30789361287159045	-0.4691358024691358	0.858988798123146	0.93227408142999	0.06917586082312045	0.09851042701092354	0.7845942398372423	0.7478873239436619	0.3034368255558855	0.27887323943661974	0.6648861892950741	0.788058929956061	0.3375884851006365	0.35099508917032823	0.598748576706118	0.5540730337078652	1.1242028770010113	0.36750936329588013	0.1561078003489335	0.7536704730831975	0.291852939222051	0.10766721044045677	0.6549408501799642	0.750788643533123	0.27050448612938294	0.2914826498422713	0.6614478408214132	0.7159640635798203	0.3282195858651703	0.33586731167933653	0.6297144483413788	0.7604327666151468	0.28592031713037763	0.2287480680061824	0.5862491426031292
2022160101224	0.7509689845445311	0.318125634263948	0.0983411567635051	0.6280016513783205	0.6464646464646464	0.38589696247717886	-0.5454545454545454	0.825623114402496	0.9375598340602064	0.0634309621494299	0.10913732581640251	0.8672886782825027	0.832116788321168	0.18392732672553444	0.02335766423357664	0.7215103689407862	0.7158238172920065	0.39227181267169475	0.4893964110929853	0.5478648236386939	0.6254836557705137	0.6606957121893936	0.37011340893929284	0.2288471428086544	0.7267657992565055	0.32353997829284276	0.0	0.617257924745636	0.7945026178010471	0.2280977143720195	0.14921465968586387	0.682330773578033	0.7352297592997812	0.32673566709423363	0.20277169948942378	0.6219854933963358	0.7447739426349052	0.298534572403205	0.08653378706854643	0.5393065426117469
2022160101227	0.7539117732947695	0.29099612039652306	0.1778973644815419	0.6185704839549131	0.7675675675675676	0.21479805328967239	-0.3783783783783784	0.8986805281632855	0.9445114595898673	0.05674793171959167	0.072778447929232	0.7891433029275521	0.8303078137332282	0.17669097476652512	0.11207576953433307	0.7550682039142237	0.7309671460614856	0.3464606552551227	0.39398337511545056	0.44372283611321983	0.6237357572653949	0.5827515400675591	0.3177570093457944	0.21152459409004543	0.6634980988593157	0.36613152836802526	0.34220532319391633	0.5887673150183063	0.7760210803689064	0.2613181503097681	0.16073781291172595	0.6628767948723153	0.7794520547945205	0.2252731463864398	0.2410958904109589	0.6969093312284864	0.6691449814126395	0.3887931034060028	0.33882103027084437	0.5204414492667836
2022160101236	0.7131132025714826	0.3874696136292821	0.20967960430488836	0.5964126249555791	0.7362637362637362	0.22257692280745953	-0.5054945054945055	0.9025672981028509	0.9285594217515549	0.07461033280785123	0.10085728693898134	0.729138827285952	0.7456747404844292	0.2785957175091397	-0.020761245674740483	0.6280474665165401	0.520714865962632	0.6961095366308393	0.8692120227457352	0.3959735232671866	0.5700996677740864	0.882762231612287	0.4680398671096346	0.1996393139578865	0.6245551601423487	0.49643494596623206	0.19217081850533807	0.5103929747315352	0.8212491026561378	0.1961361762043924	0.10193826274228285	0.7243934434890468	0.7867158671586717	0.2373141087584434	0.22287822878228783	0.7080518757450217	0.6841862609497464	0.40268655036689344	0.4582757030889811	0.5695089015041924
2022160101238	0.7305698409210094	0.3525003882198867	0.0972242956598307	0.5901851654735008	0.5465116279069768	0.5303747381708914	-0.46511627906976744	0.7248108881429565	0.9315943086464793	0.06984669257121989	0.07150674936154688	0.6698402914261574	0.6279271465741544	0.4705738208872638	0.019080659150043366	0.4937006331902653	0.626882115313992	0.541295511971236	0.6272493573264781	0.43738365397109835	0.6111600587371513	0.6564503600302565	0.42290748898678415	0.24377141486643575	0.7635009310986964	0.2809157455316285	-0.0297951582867784	0.6582742943786279	0.8484848484848484	0.16494930201295505	0.025129342202512936	0.7475423034882323	0.7984063745019919	0.26558929198484743	0.11314741035856574	0.7040271224610941	0.8206611570247934	0.19250803081868248	0.09090909090909091	0.63231588733664
2022160101239	0.7291529686594733	0.3713251731082153	0.18272590491282273	0.5975869299465536	0.7076923076923077	0.3348260835333673	-0.19487179487179487	0.8086482117599515	0.946284144666565	0.05429272268481046	0.08240500534106517	0.8067218230232346	0.773391812865497	0.24364548652391047	-0.023391812865497075	0.6388753638944336	0.6585571887143098	0.5260608287467545	0.5565129244804866	0.44985355192976295	0.5484424121177479	0.814897312729759	0.4864246927693627	0.1973474263722635	0.7425641025641025	0.295761289797544	0.08	0.664933229130982	0.814760147601476	0.2053508855927345	0.16678966789667896	0.739272657608574	0.7783572359843547	0.2549456885127035	0.05997392438070404	0.6410463842546633	0.5923273657289003	0.6121462598523539	0.43069053708439897	0.43158372154511776
2022160101245	0.7833337233893426	0.26753785631378096	0.12815050128059327	0.6763857364215013	0.8075117370892019	0.1831065090081347	-0.29107981220657275	0.9034143721421383	0.9564136706613404	0.04407340884280591	0.06551264980026632	0.8490829112709929	0.8056872037914692	0.2025644767289062	0.02085308056872038	0.7266933668063893	0.6113393590797042	0.45658862975047826	0.7600657354149548	0.579078979450205	0.6188907193849533	0.6131290358431727	0.47611202635914335	0.2725394419614507	0.7774594078319007	0.2528069060119363	0.06685768863419293	0.6973379554834332	0.8750000000000001	0.13907235973188786	-0.04941860465116279	0.7737129437177974	0.8508208422555318	0.20909410161090147	-0.004282655246252677	0.7456650304748369	0.7468805704099822	0.30740527929580547	0.10873440285204991	0.539946626486269
2022160101247	0.7509675297732803	0.3258700394598601	0.14282246867372383	0.6257509325937984	0.6369426751592356	0.3640404882196758	-0.4968152866242038	0.8281174184825089	0.8978276438290762	0.11833750626996631	0.13129625208880402	0.6768644998527465	0.808702175543886	0.21918284975887145	0.09452363090772693	0.7111309379384434	0.7313536874390074	0.32755397630388483	0.4631256099261118	0.5508442215426	0.5331125827814569	0.9475582530513975	0.5262353540499236	0.17542254394299098	0.7893939393939393	0.2512767238315744	-0.13333333333333333	0.6488060065943746	0.8162618796198522	0.18525249816176145	0.28511087645195354	0.7612334198778702	0.8008534850640113	0.2190250510294015	0.13655761024182078	0.7030326419499308	0.7442596991290578	0.30060300851220734	0.278701504354711	0.5763067031627205
2022160101248	0.7113211624929741	0.39834779386965014	0.2123468774311149	0.5992661270841577	0.44295302013422816	0.8447956507334196	-0.174496644295302	0.5761696732290554	0.9049429657794676	0.10076229164261805	0.15684410646387834	0.7859945400316902	0.7641509433962265	0.28885893383514394	-0.012578616352201259	0.638222722500342	0.5914353979047968	0.5560672478088513	0.736261716596214	0.4560142123446456	0.5833333333333334	0.7928766609061632	0.5350574712643679	0.2518752661596537	0.7974797479747975	0.2148189880769656	0.14581458145814583	0.7277034297178825	0.814860681114551	0.1991174880769202	0.13746130030959752	0.7079563599499511	0.8008270158511371	0.22057937979340164	0.05651274982770503	0.678702789710816	0.7019073569482289	0.36725350395336825	0.3302452316076294	0.5707561501133822
2022160101251	0.6941006358460959	0.4017479533221302	0.2257532422185082	0.565498826603286	0.6633663366336634	0.321214536361125	-0.49504950495049505	0.8294825668753293	0.8995173321632295	0.10379090233408146	0.19218955682316805	0.8518466504066724	0.6261355695317959	0.5074835729036382	0.03773584905660377	0.46068011517279517	0.6696250956388675	0.43059557730511666	0.4269319051262433	0.34951354332385504	0.6062584421431788	0.6613839309554636	0.4115263394867177	0.1997748478475243	0.6945540647198105	0.37656746298463134	0.20047355958958168	0.5817248882895193	0.7930142302716687	0.20604875142929	0.31047865459249674	0.7411237252501373	0.7226386806596701	0.35601769453115195	0.3328335832083958	0.643172408434161	0.5717959708529791	0.6526291510946742	0.6146592370338619	0.43217069382957984
2022160101257	0.7573571563274782	0.3406860580729476	0.19671437680997553	0.6475742647774243	0.7567567567567568	0.23070870352165518	-0.4	0.8962352579194612	0.9302902979373567	0.07286209983051736	0.12070282658517953	0.8440158222794306	0.7784810126582279	0.24356731342059085	0.1360759493670886	0.6875760418500011	0.6566079910589551	0.6249289292476845	0.5934618608549874	0.4622216226628811	0.5913109371053297	0.8202641139950723	0.41323566557211416	0.2054113730733302	0.7667924528301887	0.28913859633423156	0.16150943396226414	0.6702916477243885	0.8298755186721991	0.17383015707423466	0.21221102548903378	0.7623429104415128	0.8408796895213454	0.18124863807055783	0.06985769728331177	0.7386557093804872	0.6652197504069453	0.4296259711619845	0.46337493217580034	0.5614179976653259
2022160101273	0.705047645579861	0.3804027386057959	0.10226991462669699	0.5605005754499043	0.7364016736401674	0.25517763194184306	-0.4769874476987448	0.8665734354452105	0.9310036731857441	0.07234378998735715	0.11297528045269532	0.8137397874164153	0.630377524143986	0.46668814524321023	-0.08604038630377524	0.48829584566913337	0.6890591239442152	0.3746517820606863	0.45059909644470636	0.443223161254864	0.5705555555555555	0.7433923349579176	0.3438888888888889	0.1722021135045309	0.732905982905983	0.31686138426472144	0.0811965811965812	0.6482442706026289	0.7440519105984139	0.28785036182509627	-0.03604902667627974	0.5831890818247575	0.7074148296593186	0.38664729122810226	0.2605210420841683	0.6308880649094447	0.6036585365853658	0.5200119259432284	0.2703252032520325	0.3981494184221526
2022160101275	0.7326263857114669	0.36126109578575716	0.21475996545847187	0.5876710961954811	0.7428571428571429	0.2582282796467386	0.08	0.7968319116495653	0.9392433472266751	0.0668126043327668	0.06861173453029817	0.6962605854711071	0.7101910828025478	0.34020319518260583	-0.03503184713375796	0.5731751275980989	0.6674774148714384	0.4852753492384839	0.39958304378040305	0.3523927725968493	0.5	0.9897206027340661	0.6770904146838885	0.22178415581073815	0.7712177121771218	0.2550927594764565	0.04428044280442804	0.6802605681497169	0.8376534788540246	0.17865378642193092	0.05184174624829468	0.731972310888806	0.7967078189300412	0.21879049879810475	0.10041152263374485	0.7077121418421837	0.6282894736842105	0.4585727862406607	0.5460526315789473	0.5286502917522637
2022160101276	0.5892371967726049	0.8075614375855884	0.31227776036081323	0.4522804967319124	0.4311377245508982	0.8546510458396981	-0.2754491017964072	0.5804848413069178	0.8960289998352281	0.11395305466762265	0.1707035755478662	0.7296679174547333	0.5574755822689708	1.0129647656986704	0.40721262208865516	0.4485960289329307	0.6927985414767548	0.41801484319959226	0.5077484047402006	0.45025734290699	0.49110047846889954	1.2094308647372733	0.21129186602870814	0.09280392194706492	0.5541635961680177	0.826186031232958	0.1400147383935151	0.4171956503960936	0.6862745098039216	0.4363631862249159	0.3806228373702422	0.5818168622903627	0.6081460674157303	0.46175837652211205	0.5814606741573034	0.5403868631751325	0.3860092709650232	1.9347307701474539	0.6868942267172355	0.22931504217698673
2022160101279	0.6793645748342343	0.46563418466869383	0.26954137116805166	0.548313076051373	0.6187845303867404	0.4229820126982682	-0.36464088397790057	0.7728357438290175	0.9379018347185197	0.06625930288796553	0.07150697820291674	0.6999637401519132	0.7366906474820144	0.29340509087123123	0.13237410071942446	0.6185747214368212	0.7052889465340828	0.377711501652186	0.44415621847528464	0.4456325533546027	0.5177207263619286	1.0385997306598462	0.6619912335629305	0.20325107844709084	0.6929982046678637	0.3244493274928151	0.21543985637342908	0.6057979123407441	0.7400275103163686	0.276140461045246	0.2530949105914718	0.6435354725470367	0.7255689424364123	0.3483935961741447	0.2677376171352075	0.62238360944352	0.4392998306041785	1.0427666385365422	0.7442123094297007	0.32284285291160997
2022160101281	0.7017725310775267	0.3622032231228612	0.187983740029511	0.5672953904566391	0.6666666666666666	0.3598500454493624	-0.5405405405405406	0.8420132434465706	0.9164275798241556	0.0862240472696885	0.13456732993984266	0.7795567693033497	0.696763202725724	0.37772570076956025	0.19080068143100512	0.6046442128936255	0.6892721426483484	0.3633807241528567	0.4928383513592517	0.4591787145045805	0.6741324921135647	0.5313513254755391	0.045110410094637225	0.14326133083310172	0.7171453437771975	0.3268459172497751	-0.0017406440382941688	0.6127575662892301	0.6980781153130812	0.31120093070073573	0.3955362678239306	0.6117584799321889	0.6607669616519174	0.36282968238314656	0.39233038348082594	0.5740263268689645	0.5967002749770853	0.5404206346550862	0.5829514207149404	0.4784618700381405
2022160101283	0.6778584116451465	0.5004731450734126	0.09679252816089917	0.4919017519944121	0.1807909604519774	1.6877600888787987	-0.4632768361581921	0.2956001313584177	0.9292929292929293	0.07760063252963993	0.02246766732748041	0.5830803743256949	0.6965779467680608	0.4018724868881221	-0.0045627376425855515	0.5651356961463165	0.7560112290980104	0.3353237804386073	0.3263761747833516	0.4417295961130919	0.6012744176329259	0.7516139239650077	0.2626136007521153	0.16244621873562107	0.7994100294985251	0.23487050467112702	-0.0058997050147492625	0.6875453511544699	0.7269718698290127	0.32374874633346895	0.19525648097076667	0.5824311168580902	0.7113594040968343	0.3393439499977158	0.23960273122284295	0.5885998175530803	0.6990369181380418	0.3521241919582253	0.2985553772070626	0.5205474657049262
2022160101284	0.7611325221388654	0.312491379488683	0.16903569833474685	0.6392926271577845	0.7649402390438247	0.2208404872110959	-0.3745019920318725	0.8790907815956002	0.9382771874293466	0.06589220019709394	0.09661617303489337	0.7991626970079492	0.7802433786685754	0.24279887859202792	0.0329277022190408	0.6660683471502048	0.6739335217332795	0.5874448919170875	0.584847261472211	0.5209668725909105	0.5477432524381947	0.7656467658455205	0.4499886595599909	0.1685110576817999	0.6752503576537912	0.35881153752135375	0.16022889842632332	0.5502535309753466	0.8625498007968128	0.14878078800898697	0.12749003984063745	0.775486634776773	0.8483585200625327	0.1607125319590269	0.11985409067222512	0.7502246374237744	0.7588964414234307	0.2614943341459539	0.32387045181927226	0.6438690852177016
2022160101287	0.6963087363091012	0.3897746858395861	0.299257545518897	0.5797013835970489	0.6629834254143646	0.38122725918733075	-0.4088397790055249	0.8217226444753627	0.9233920524375255	0.08272060191640175	0.09668168783285538	0.7216685664390151	0.6768488745980707	0.3786519741685306	0.3215434083601286	0.5872332365212394	0.6959405677898648	0.4525001411458454	0.46325285221544177	0.42307369443579174	0.5102663706992231	0.829839954248468	0.6514983351831298	0.20360003692406944	0.6346992153443767	0.37752782895418613	0.5492589363557105	0.583982480677004	0.7796852646638054	0.2662812507574375	0.24606580829756797	0.7064368221093288	0.7175989085948159	0.34165684087584103	0.35470668485675305	0.6359635510529895	0.6653639472398633	0.397566321302234	0.41914997557401074	0.5336314197386404
2022160101289	0.7077144103939508	0.3909542612626706	0.1441860009400876	0.5384324078048661	0.48514851485148514	0.7447871817981143	-0.43564356435643564	0.6421374214457435	0.9437282229965156	0.059163105365075644	0.00975609756097561	0.5848109528414354	0.7385358004827031	0.3145942687133185	0.12067578439259855	0.6263218360191694	0.6960922125386562	0.43321978936018624	0.43969637334832723	0.400078318738061	0.6022698612862547	0.6419958495660287	0.4373266078184111	0.21747865815128783	0.7816482582837723	0.24502368096913282	0.13763806287170774	0.6955953710513404	0.7558359621451104	0.2916839834032428	0.07949526813880126	0.6029680576509402	0.7761194029850745	0.27091553281809033	0.06619078520441272	0.6334118460383161	0.5900514579759862	0.5172049593708453	0.4425385934819897	0.4430892083075007
2022160101290	0.7153031333180646	0.37517701402700027	0.2077475059163825	0.6031203497982742	0.6020408163265306	0.45091823014745824	-0.3877551020408163	0.7561970076035112	0.9367976265396025	0.06278424081890066	0.10446821900566394	0.833566826792085	0.750952018278751	0.30351943630515343	-0.0594059405940594	0.6200982853407931	0.6187717265353418	0.4749050369810304	0.643933123655024	0.42863072490677706	0.5901341672551195	0.8667034573557069	0.4073438918591748	0.17477019611398012	0.7448680351906158	0.29790868001937754	0.11143695014662756	0.6694188124959799	0.8065326633165829	0.19119957360619486	0.2562814070351759	0.7445700191193447	0.7681263460157933	0.2659710951396389	0.24264178033022255	0.6887772009648303	0.6195048004042446	0.4626833758695421	0.5507832238504295	0.5120540748471664
2022160101295	0.7421512970097686	0.3761688257759899	0.17202403766683577	0.5934495451091211	0.8555555555555555	0.1435076047294705	-0.15555555555555556	0.9273141422633988	0.9519238460923126	0.04817637323895141	0.06479481641468683	0.8056306162532018	0.6194331983805668	0.6883372820041856	0.25371120107962214	0.4909883781373924	0.7132867132867133	0.3474309418705347	0.49267713418656817	0.5344824793143995	0.6048072758770031	0.7722796364854119	0.31225638804677347	0.1855097899170815	0.7524271844660193	0.3245340293348357	0.05177993527508091	0.6561761307573052	0.7662213740458016	0.27913710994361485	0.13358778625954199	0.6085038968883674	0.7096774193548387	0.37525606449792404	0.026565464895635674	0.5595341041954256	0.7060291060291061	0.40686038987898115	0.3683991683991684	0.5729063682555177
2022160101298	0.7022161534840078	0.464285789382426	0.3400891501180962	0.6017599823583025	0.7384615384615384	0.26947523152584046	-0.11282051282051282	0.8232966368400599	0.9401207115628971	0.059843627368393854	0.09498094027954257	0.8146484876066364	0.716358839050132	0.32380565451943144	0.1662269129287599	0.5893962644895252	0.5665322580645161	0.5784214931289636	0.793778801843318	0.4268567618408284	0.4473684210526315	1.561578022964008	0.7807921866521975	0.17613364138682291	0.7453124999999999	0.2941705599886749	0.18125	0.6552529269426409	0.8009232544720138	0.20262021583116907	0.29659549913444894	0.7474406452130267	0.801875732708089	0.21767246080980102	0.08440797186400938	0.6750408176263072	0.562992125984252	0.6709848383055523	0.7755905511811023	0.507773659278875
2022160101299	0.7197836328847489	0.39643389204890717	0.1841541530504109	0.6153276310163677	0.6834170854271356	0.28342182739977706	-0.6331658291457286	0.8826277421267883	0.9286190793862575	0.0730734868526145	0.10540360240160107	0.7862546741150089	0.791044776119403	0.23062047946051475	-0.04477611940298507	0.6934719551294036	0.5870280735721201	0.7578147748090303	0.7725072604065828	0.4926452554278363	0.5635281764088204	0.9617562616697372	0.29098121572745306	0.14329645714322384	0.7549947423764459	0.2566079506190845	0.22923238696109358	0.698448188314924	0.7609873570138471	0.25265628021880576	0.24443106562311862	0.6491877987552412	0.7281399046104928	0.2862472436206161	0.37201907790143085	0.6663990972195013	0.680293501048218	0.46570672378998423	0.32075471698113206	0.5256175109153814
2022160101300	0.6984811637757453	0.41503726126113966	0.09721801632792006	0.5592404584517969	0.39160839160839167	0.6762764120032232	-0.6293706293706294	0.6067052342033179	0.9124552327894946	0.09541106352081198	-0.005173099880620772	0.44518821811401654	0.7672327672327673	0.24362024453768272	-0.1018981018981019	0.6515165886928239	0.6137616878446416	0.6547633841108323	0.719731479261568	0.5263267127016866	0.5106559073039519	0.9935200571840519	0.6931512518104697	0.24975582027284626	0.8212765957446808	0.20859353519816026	0.00851063829787234	0.741240420392054	0.782608695652174	0.22334027254110572	-0.08695652173913043	0.6156250401046303	0.7422867513611615	0.3295145552311337	0.11252268602540835	0.6304718193697332	0.7444444444444445	0.3102958270232555	0.16444444444444445	0.566334272215064
2022160101303	0.7501714001391355	0.31570120139838026	0.26929148932389047	0.645384644571537	0.7916666666666666	0.18079908019545846	-0.36666666666666664	0.8995039636027433	0.9353295535081502	0.06656360786320994	0.0995747696669029	0.7986319449763523	0.8144726712856042	0.24052260901416678	0.18937644341801385	0.7522695665279446	0.7410932475884243	0.38402452570004086	0.44887459807073954	0.5642025241017238	0.6311770481073415	0.6630467441249437	0.27119013854041674	0.18925879383938637	0.7016393442622951	0.29798661214223343	0.4098360655737705	0.6439903971983224	0.7309184993531694	0.27757865445926516	0.4294954721862872	0.6804804452212571	0.7148541114058354	0.3157595582079838	0.4244031830238727	0.6523130184487733	0.6903914590747331	0.4150294208781204	0.5175394001016776	0.62781114722733
2022160101307	0.3514507862463576	12.102958018256764	0.95302066434205	0.30146801657915984	0.0	100.0	2.0	0.0	0.4845644983461962	1.505773273154047	1.0088202866593163	0.43321968215160017	0.530789245446661	0.6364382294134895	0.8586296617519514	0.5071853474892121	0.21627447458236032	1.5002124957684246	1.5624214118915034	0.21112535753770673	0.26294090700870365	3.667357075228167	1.3018781493357765	0.13721088447892557	0.5693664795509222	0.5513175093504254	0.4025661587810746	0.4619062289449548	0.6083743842364532	0.4524313177229147	0.6354679802955665	0.5416835177126641	0.49074708704592185	0.6130922636734062	0.8074023303632625	0.4208811308973747	0.0	0.0	0.0	0.0
2022160101309	0.6849493189097852	0.5407063161011193	0.16780656653071468	0.5201439143714477	0.1780821917808219	1.7727105811004684	0.1095890410958904	0.24228045602169113	0.9215022838775164	0.08285431484186198	0.11233293858907123	0.7222731480988193	0.7833876221498371	0.2500050546923508	0.11400651465798045	0.6941013225960834	0.682620400837571	0.6272602796053565	0.487586000598265	0.4299359621025658	0.5345328719723182	0.9731683048936302	0.40110726643598615	0.16629678707524892	0.7966867469879518	0.237190206169262	-0.045180722891566265	0.673978567355955	0.8030993618960802	0.2245416485349424	0.19690063810391978	0.6748575924553604	0.7889908256880734	0.2506817036816942	0.03547400611620795	0.6429323357460197	0.6756415649978965	0.4479447513905077	0.09844341607067733	0.43463905789128615
2022160101311	0.7662730837745353	0.29504125249338914	0.1061005188289188	0.624022295514685	0.6237623762376238	0.47805858146255253	-0.43564356435643564	0.7989537780310212	0.9050552636347164	0.10686740985601774	0.16597209639427432	0.8118506507980398	0.7897142857142858	0.23703388375096598	-0.029714285714285714	0.652763410610235	0.7228531579996015	0.321010154113944	0.4829647340107591	0.5322866268882366	0.6713645099295323	0.5707073235680401	0.1886255249483949	0.17020934409156982	0.7655755015839493	0.2845998164818106	0.059134107708553325	0.622684549078927	0.8106951871657754	0.20381356243931742	0.2516934046345811	0.7141992571714064	0.8054511278195489	0.21387324505037578	0.06578947368421052	0.6631893168920071	0.8019863438857852	0.23940729571747735	0.20608317815021726	0.6500637260707222
2022160101314	0.752452162929761	0.328300462662924	0.1567751458865201	0.6155387496152812	0.7692307692307693	0.24639035720008853	-0.2358974358974359	0.8656022841493438	0.9428989751098097	0.057606924340939086	0.06865137465430292	0.7246527892196238	0.7971428571428572	0.23528930590965064	-0.025714285714285714	0.660874903612062	0.6660365469439193	0.4590736318840833	0.5822306238185255	0.4919309764115692	0.5536108751062022	0.8043706738613607	0.604587935429057	0.2627557533820577	0.7635379061371841	0.3138327809032684	0.09025270758122744	0.6711650376639073	0.7827278958190542	0.24570800585223018	-0.11651816312542837	0.6206996875994721	0.8305555555555556	0.2041054304122	0.08888888888888889	0.7313810987592915	0.6663280853224988	0.38832705360249525	0.35449466734382934	0.5107862157402028
2022160101318	0.7471092429708498	0.33579069004136763	0.16029324916790685	0.6029022897772678	0.5679012345679012	0.5263484170268236	-0.2222222222222222	0.7034960558989647	0.9137406980400377	0.09557812520090127	0.10418195157740279	0.68406937095905	0.8046744574290484	0.23438681878433112	0.14357262103505844	0.7325089325943986	0.7133899958199804	0.3434588550288566	0.46732618085551064	0.4904365308716973	0.6117076550051956	0.7960635461264977	0.3364507562637109	0.19230665858661436	0.772081531809759	0.2725330898587869	0.035824583075972825	0.6201585966821789	0.8209042865531415	0.2014743354248334	0.1444509688784498	0.7175906738800434	0.7383177570093458	0.31301105592831957	0.18691588785046728	0.6180829641830541	0.7812655705032386	0.23926196699295865	0.24613851519681115	0.6674708243394091
2022160101323	0.7230441208858479	0.37075302643236896	0.182769404178181	0.57084069078627	0.7848101265822784	0.18139805794138641	-0.43037974683544306	0.9134054996660226	0.9386731090875303	0.061937487687121255	0.09403456606578703	0.8191823163040638	0.7420109119251753	0.27832848474539595	0.16679657053780203	0.6515890079401606	0.6814884156330446	0.5396650296388737	0.34589281535221156	0.29518128777618835	0.6301754385964913	0.7088630096911752	0.10350877192982456	0.1411310161265669	0.7259684361549497	0.320516130669615	0.0028694404591104736	0.5959363909927441	0.681142857142857	0.33920093209397345	0.528	0.6273295689905497	0.7007211538461539	0.38599217125855356	0.3076923076923077	0.5900039174719248	0.6224066390041494	0.5208759341652256	0.5265099124020286	0.5038072118082099
2022160101324	0.6691183810033959	0.4995743854519728	0.46954714861247177	0.591864881873849	0.8082901554404144	0.1974429048637099	0.11398963730569948	0.8442888671436202	0.738430583501006	0.38221790117691057	0.5231388329979879	0.738430583501006	0.7130761994355598	0.3618185370158173	0.3443085606773283	0.6655018933553835	0.5831763967357187	0.503865667033209	0.7884494664155681	0.49752420826716864	0.4554042448779291	1.2789638229444853	0.7981842718684824	0.18584047966274617	0.6567685589519651	0.37497749916806605	0.525764192139738	0.6169350825060161	0.8242766407904023	0.17843263473955556	0.21594918842625266	0.7761286649851539	0.7119831814996496	0.32667409841908823	0.4078486334968465	0.6542406558687588	0.5306594677979175	0.891776403706914	0.5082915541843425	0.3478935015747878
2022160101331	0.7329582126476111	0.3473640418878046	0.14659282151934533	0.5940916942754306	0.5495495495495496	0.5963532543229101	-0.3963963963963964	0.6879456583457924	0.9527059970745978	0.05013811545074598	0.02242808386153096	0.6464587781909868	0.7144203581526861	0.31341713609812805	0.1112158341187559	0.6157229005287871	0.763157894736842	0.2711445785232302	0.3236842105263158	0.4968384576152522	0.5668639053254437	0.8287873759140642	0.5136094674556213	0.22329394612982478	0.7576656775469832	0.274348775183745	0.13649851632047477	0.6802030780889465	0.8179840464104423	0.21463652709609715	0.05656272661348803	0.7074344005327328	0.8119304059652029	0.2049010901052028	0.14084507042253522	0.7356513058984813	0.662346079066753	0.3725495242961184	0.41088788075178223	0.5532767231480711
2022160101334	0.7249832972515001	0.3630606539436484	0.23452724179047182	0.5916541775768389	0.5962732919254659	0.4454464593745836	0.037267080745341616	0.6805592753037789	0.9540108564535585	0.046783797143512836	0.03739445114595899	0.6816803139395314	0.7243460764587525	0.32460077341629656	0.11267605633802817	0.6346564285603009	0.6738072054527751	0.44446422850521705	0.5074975657254138	0.4558492491281099	0.5939048190962318	0.7892112516506364	0.34499324425761896	0.2047002767857608	0.7856315179606026	0.24396248445945726	0.220162224797219	0.7434617732956795	0.7331288343558282	0.2987107483660811	0.18404907975460122	0.6191146641449848	0.815133276010318	0.2077461627448136	0.18056749785038692	0.7523284558544904	0.6486137975499677	0.46661997983223746	0.48613797549967763	0.5525371611789132
2022160101335	0.782106178423583	0.25987308172886886	0.16680100136397497	0.6450733337422232	0.7777777777777778	0.21412308446284564	-0.26262626262626265	0.8831286634767112	0.9430879038317055	0.057079498495768	0.08039068369646882	0.8058279091448255	0.8269096005606166	0.18003155800244075	0.16398037841625787	0.7602057558134355	0.8256035934868051	0.21444605780301168	0.19067939359910163	0.4848559603702922	0.6801923076923077	0.5770792539271028	0.07653846153846154	0.1793943328176481	0.7445034116755117	0.3015741517045791	0.1865049279757392	0.6527626182423901	0.7904191616766467	0.21082810652171385	0.28502994011976046	0.7266129967751664	0.7750188111361925	0.2396065175860444	0.27539503386004516	0.7166716549541086	0.6754430379746835	0.3440895070563134	0.5053164556962025	0.5962001120854313
2022160101337	0.7291040475889302	0.37368227598025083	0.27486533010583486	0.6225173976652014	0.7885714285714286	0.21597815688310454	-0.14857142857142858	0.8719342211030943	0.909796154163572	0.08938499843211604	0.17512585623504168	0.8788791271567572	0.7680543755310111	0.2641177654613571	0.09685641461342395	0.6737737187100281	0.6178809021580399	0.5326855734685206	0.6500081129320137	0.42451962499954055	0.5946165291491952	0.797862365939555	0.4185039902610578	0.21824054296244458	0.7727272727272727	0.2709154402735975	0.10984848484848485	0.696021760075137	0.7513966480446927	0.2456173264668281	0.3463687150837989	0.6880684183047341	0.7310861423220973	0.33042451244455817	0.45393258426966293	0.6966834879723848	0.6278069756330625	0.6161543444526205	0.3717152412804587	0.454535677702692
2022160101341	0.6284377320163848	0.7765756017073708	0.4640376675806484	0.4826176309077755	0.0	3.774742121075351	1.9272727272727272	0.0	0.91033726350425	0.09404521914824926	0.11278676537793621	0.6664141677492824	0.7236268526591108	0.35056900307591476	-0.0017436791630340018	0.6178875133453218	0.6209081309398099	0.4364596922536697	0.6307638155579022	0.4317336071937853	0.5720396217919855	0.726118526941806	0.28275551553354344	0.15293607816371335	0.7107887579329102	0.36074376860641677	0.016319129646418858	0.6105678229679442	0.7977873386601105	0.21027053449731284	0.2421634910878918	0.7227012429221911	0.7229254571026723	0.31240141599970317	0.36849507735583686	0.6535532782055096	0.5975261655566128	0.7238301337679145	0.5975261655566128	0.48776496762223254
2022160101347	0.7534531889074265	0.32895944342912015	0.16631954301955912	0.6112202482693223	0.7607361963190183	0.2464494521759203	-0.2331288343558282	0.8714657775082816	0.9283602851677969	0.07569352315699324	0.09146235437315249	0.7120405173869856	0.7660910518053375	0.26411737133756386	0.15070643642072212	0.6738826327211129	0.7397916079977471	0.29876857162843495	0.4015770205575894	0.4992788191298384	0.5198701097881553	0.9684471825838818	0.5984227617133138	0.21277208052664082	0.7883435582822087	0.24612395641758533	-0.012269938650306749	0.6727194015618353	0.8187134502923976	0.1854617023570399	0.15204678362573099	0.7180174277504165	0.7823867262284621	0.2496416650174118	0.15698787492022973	0.6718662713881861	0.6767857142857143	0.42593156618725014	0.19107142857142856	0.46893930645060433
2022160101348	0.7596727492582857	0.2958317040629665	0.13345691700130213	0.6253065393077283	0.7136563876651982	0.2715251411740154	-0.5198237885462555	0.8738591825627453	0.9270361990950226	0.07985393079938789	0.0784313725490196	0.6841167753238158	0.7973684210526316	0.21917608204624472	0.11842105263157894	0.690435258789424	0.7767802238347066	0.24728475946771475	0.35346205878735704	0.5469622434806506	0.5671641791044776	0.7882358691826666	0.38436137894597805	0.18640125271543703	0.7349298100743188	0.3136741237300703	0.12386457473162675	0.6365141902716258	0.7966607036374478	0.23524348217497745	0.1252236135957066	0.6775451011953627	0.8032236400268637	0.21487974063753623	0.13834788448623236	0.7073527892464763	0.720235178833905	0.2926122073540852	0.3988241058304753	0.624572060184017
2022160101354	0.7391087504334105	0.36702791868137297	0.1566607329673656	0.6152663334200978	0.5416666666666666	0.5411289682363251	-0.2222222222222222	0.675950641627379	0.9131832797427653	0.09265462482297952	0.11553387293491518	0.6917294495005373	0.8171206225680934	0.1927526840541849	-0.023346303501945526	0.7189128385434422	0.6237858838765379	0.7535104937628885	0.6712713144830563	0.4871414198481915	0.5656934306569343	0.8286093193811734	0.5715328467153284	0.25924826623244573	0.7347876004592423	0.2961668398352505	0.11251435132032148	0.654347328548517	0.8548026805658973	0.1571124652018896	-0.016381236038719285	0.7335884361331158	0.8471391972672929	0.16112344848679996	0.12809564474807855	0.7796226966759917	0.7537993920972643	0.2801924243508652	0.0729483282674772	0.5368559236712602
2022160101356	0.7175996296704953	0.3627199806604494	0.13405175194344707	0.5564523433506262	0.6995073891625615	0.3086699915264254	-0.4827586206896552	0.8561764403025309	0.9373471307619944	0.06485810410459542	0.03461900282220132	0.6224044765637322	0.6089193825042882	0.5305375679809582	0.16123499142367068	0.48403191215509356	0.6969517608759989	0.43009703823468765	0.5149452500739864	0.5004255197005901	0.6440892947742263	0.5652023384380678	0.31709791983764585	0.22695622068814036	0.7361376673040154	0.31760656172791646	0.17208413001912046	0.6546757864201846	0.7220405493786789	0.3244048312733212	0.2053629823413996	0.5895033379316825	0.6688102893890675	0.4344858206355622	0.11704180064308682	0.49979129955042756	0.7445932028836252	0.2886175720225105	0.16683831101956745	0.5741060968432538
2022160101366	0.6402127114215436	11.46437395802014	0.4667092801612379	0.49429231001323676	0.0	100.0	2.0	0.0	0.9174841315637623	0.08796893262814226	0.11848432390844393	0.7258581336680922	0.7533632286995516	0.2805224427073367	0.008968609865470852	0.6166296350558594	0.5559775727979743	0.8317302307561836	0.8229336227165853	0.4429959932534735	0.5675008812125485	0.8113671308719144	0.35506990952884504	0.15701553713394742	0.7357032457496137	0.30273294639753945	0.021638330757341576	0.6018143323450972	0.7794117647058824	0.23689654713493183	0.23796791443850268	0.6906713535324477	0.7401448109412712	0.2904726198422021	0.34593724859211583	0.6790136624376254	0.7123287671232876	0.3376747718429921	0.2893835616438356	0.5346321426925874
2022160101368	0.7184575910504081	0.3739647447973095	0.14248828939628877	0.5801717770576835	0.4331797235023042	0.8858130171695153	-0.45161290322580644	0.5854668492610621	0.9286361348766986	0.07728113100736296	0.07468545546049321	0.6882773293638993	0.7613727055067837	0.2728624045152674	0.017557861133280128	0.6436467078949368	0.7353336318853559	0.30242190032721844	0.4009553664726079	0.48874072228530396	0.599927369567849	0.7247105063909216	0.2636484687083888	0.17237252733075614	0.712171052631579	0.35992808356411343	0.07894736842105263	0.5946494286246384	0.816114359974009	0.1830171240976425	0.25601039636127354	0.7615832291125614	0.7643051771117167	0.2564991971237464	0.23978201634877383	0.6719663299049001	0.7150781643973778	0.3031493389799977	0.40242057488653554	0.6148428697410939
2022160101373	0.7472152603047646	0.33638381259288835	0.15624288403880193	0.5874527314729808	0.782608695652174	0.19364023508120498	-0.37681159420289856	0.9095720753307359	0.9381715694909283	0.06323149754733559	0.10216663730843756	0.8403698800011018	0.7704815509693558	0.25314826389322787	0.14133833646028768	0.6563653452290727	0.7478350515463917	0.3312408427431904	0.21443298969072164	0.31130554003825406	0.6160014255167499	0.8178741106348256	0.20349251603706345	0.14752603099835596	0.7110834371108344	0.35721542798207206	0.039850560398505604	0.5573559729166968	0.7957198443579767	0.21925077764961523	0.2509727626459144	0.7037974819187134	0.7821229050279329	0.2627416822565214	0.16759776536312848	0.6941647091305027	0.5809128630705394	0.5291114755480024	0.6631459826480574	0.4666175476933944
2022160101377	0.7538855153973922	0.29767725412666274	0.1190324722511754	0.6024905700199943	0.6111111111111112	0.3946418550329597	0.0	0.7076137126630981	0.941590298991021	0.06043147792866485	0.08164398778117189	0.7839414049147064	0.7981790591805766	0.21735711137337776	-0.006069802731411229	0.6779353492433439	0.7679460884852036	0.2824581300426215	0.3258130676823909	0.4973945422041243	0.5887511339582703	0.6633304667432143	0.5068037496220139	0.2558380156812306	0.7551020408163265	0.2795009458552813	0.05194805194805195	0.6611481543195571	0.7762803234501348	0.25767312533483105	0.04851752021563342	0.6386295370607414	0.8070652173913043	0.2185277256384967	0.059782608695652176	0.6865676115262568	0.738944365192582	0.30517444919051717	0.0028530670470756064	0.5133468025668902
2022160101378	0.7059647520961223	0.38493806695767774	0.2603773882839799	0.5790579109854145	0.6705202312138728	0.3797738257175095	-0.21965317919075145	0.7913862934018677	0.9220561195938924	0.08228679677672386	0.12231193540650731	0.7570651095142398	0.6454316848281644	0.4446693654441388	0.36043587594300086	0.5581982747407088	0.650941902801963	0.3832788636539614	0.5467785341142948	0.41359499156550045	0.5880308460953622	0.8609786034061591	0.22352557836428805	0.14880368725767015	0.7722772277227723	0.27923545475930184	0.132013201320132	0.6856758016748753	0.7603092783505154	0.23673427806242076	0.28865979381443296	0.6786049846016782	0.7561349693251533	0.26563681658804417	0.25153374233128833	0.6794254785089431	0.5879805089334056	0.5318485982108401	0.6377910124526259	0.4987665776032466
2022160101382	0.5671544006305884	1.0127532172087976	0.2208530784512831	0.4170182506490274	0.44859813084112143	0.8580331557381521	-0.3925233644859813	0.5887577299589882	0.9046992481203008	0.10870646586591988	0.1650375939849624	0.7847409919596181	0.4803991446899501	2.0562514891742505	0.07840342124019957	0.3199865348235483	0.6249447798556913	0.7061179284703929	0.5551465174495656	0.33589496346219433	0.34967012252591895	1.9021056533459586	0.8319195727301288	0.11080388211309704	0.545897644191714	0.8891749356489662	0.05686433793663688	0.4021510946178065	0.6132017273288094	0.6394074454157073	0.1418877236273905	0.4309508793375989	0.6705624543462381	0.6265639669615073	0.08619430241051863	0.5199436697939188	0.4664163537755528	1.3284179142583243	0.4647476011681268	0.2599345097744773
2022160101384	0.7798355080360497	0.2796078395770988	0.18684433089279218	0.6567421767555517	0.870967741935484	0.1286292654713707	-0.043010752688172046	0.9166382651436576	0.9505200126063663	0.04932913808630439	0.08162622124172707	0.8604837092422338	0.7538337368845844	0.2756216649015302	0.12106537530266344	0.6646413170042381	0.6864508393285372	0.4015081368654904	0.5017985611510791	0.46960434962827935	0.6322611052197479	0.6014309727497086	0.3292093790503122	0.22602162358077788	0.7648624667258207	0.25309391117620617	0.18278615794143743	0.7000061768857666	0.8367626886145405	0.1839908025240936	0.06858710562414266	0.7494105626704161	0.8315629742033384	0.18404092801220456	0.051593323216995446	0.750390665194616	0.6912980068060283	0.4388257364069805	0.3879436071949441	0.5734829214499795
2022160101385	0.7034893235949587	0.438872998671075	0.20050435644273237	0.5767342332781372	0.5952380952380952	0.5273956050084933	-0.35714285714285715	0.7477404995149907	0.9332150776053215	0.07129871552689493	0.06971175166297118	0.66636751725843	0.7580772261623324	0.2793595471557742	-0.08037825059101655	0.6142054209223384	0.5588709677419355	0.8295748211143708	0.7790322580645161	0.40865366176115586	0.483409238776838	0.9650006566980498	0.6551724137931034	0.18476280868183811	0.8060021436227225	0.2146790238150696	0.07502679528403002	0.7414159926212315	0.7742413027387122	0.26448060598533535	0.14655810510732792	0.66437651521251	0.8345120226308346	0.2060949505386645	0.04809052333804809	0.7237208443593226	0.5878378378378378	0.5919730621970225	0.46846846846846846	0.43936483917141805
2022160101390	0.7160976225762952	0.3805243943012021	0.24355434372031862	0.5865971621206464	0.6060606060606061	0.4942139612755081	-0.06060606060606061	0.6997631888629352	0.9253321903129019	0.08076747196516398	0.10510072867552507	0.7367870072878028	0.7876506024096386	0.24424857529392197	0.07530120481927711	0.6883013897722627	0.565141358204605	0.6341986269107541	0.8015155931215389	0.4335582368597576	0.57855234702964	0.8246734572918404	0.3671288640122122	0.1900511479323481	0.7366515837104072	0.2948912754472041	0.28054298642533937	0.6772703038919495	0.7282463186077643	0.3066614600650325	0.2838018741633199	0.6341327279383597	0.7696551724137932	0.26025221565566714	0.22344827586206897	0.6842571002721545	0.747588424437299	0.2848125048057274	0.1157556270096463	0.5352533562682468
2022160101391	0.7621242313175066	0.3211057214889319	0.1848419404347409	0.6131485363068079	0.6785714285714285	0.3445064872786847	-0.21428571428571427	0.7998249593215325	0.9303093691511615	0.0719693016259635	0.03545084223274249	0.6411976082944321	0.8229342327150085	0.18923203661811683	0.1045531197301855	0.7551294834755957	0.7766134793998571	0.37249412363164347	0.24148606811145512	0.40701745207927964	0.6368573079145003	0.7559307600225535	0.3126516464471404	0.2155550253883531	0.819672131147541	0.1872811708379521	0.15144418423106948	0.7529641746691551	0.7023285084959093	0.3302277741939094	0.44933920704845814	0.6370256220480865	0.8288543140028288	0.1830550758249369	0.16124469589816123	0.7604314532081663	0.6629773104593248	0.45525476336662685	0.4216934144991699	0.5491910482766691
2022160101396	0.7313047039097328	0.3556817318524186	0.1968018110210265	0.6285922179220734	0.72	0.334857358766945	-0.26	0.8264301824892353	0.9344881599557725	0.06736837902961146	0.11370128075186585	0.8461251675722605	0.6630265210608425	0.42118979657798467	-0.0499219968798752	0.5086532295071515	0.6087304765718863	0.5952847640831964	0.7320784941930316	0.518542971472822	0.5693527080581241	0.7774480872642859	0.5521796565389696	0.25649397648496935	0.7855750487329435	0.2321401631580024	0.04678362573099415	0.7019183515880086	0.7851534618129908	0.24899083718445394	0.18986438258386867	0.6904633692111972	0.7632263660017345	0.2581849334400055	0.14050303555941024	0.6713968894421969	0.7521895929933023	0.26567126716728223	0.30602782071097373	0.6373058235308201
2022160101397	0.7813080217382203	0.2651479569140352	0.15663146481396817	0.6249724321808273	0.8169014084507042	0.18581299100854332	0.028169014084507043	0.8687403679962458	0.9359510156477793	0.06713821470251136	0.08533385168626689	0.7618284104497938	0.807351940095303	0.20496388257761483	0.02042205582028591	0.6808432255639316	0.7028940886699507	0.3892326250704219	0.47598522167487683	0.4802803803562322	0.6426214049976426	0.5591383760880979	0.371994342291372	0.23709479890846086	0.72	0.34218559689464534	0.11918367346938775	0.6089181631903461	0.826555023923445	0.1796592780331988	0.10526315789473684	0.7142153846013043	0.8132322536181943	0.1983272143000089	0.004135079255685734	0.6877634625382641	0.7662650602409639	0.2598734335512749	0.19919678714859437	0.5850676960228671
2022160101403	0.7568341565964619	0.28668957954390323	0.06291205147017659	0.6237781168229694	0.5531914893617021	0.38013286206469366	-0.851063829787234	0.8478276841121105	0.931994695965145	0.06980538644284805	0.07956052282629286	0.7261092836875486	0.7315914489311163	0.2929071696280645	0.28028503562945367	0.659029653952522	0.7858075234365729	0.2565622438475252	0.3040227839088644	0.5078275397411758	0.6778210116731517	0.599462160969564	0.14591439688715954	0.19276149137913767	0.7554006968641115	0.28283041410438664	-0.0013937282229965157	0.6247261586437421	0.7857589006870705	0.24428247158221267	0.22361024359775142	0.7010092549631285	0.8456273764258554	0.17477195586514715	0.09581749049429658	0.7792752001887164	0.7443142660234321	0.27945155139068684	0.2894555478980014	0.5754367847386432
2022160101412	0.748532820676941	0.35444499352502007	0.22097661768882582	0.5943613347558867	0.6829268292682926	0.3238376155644751	-0.07317073170731707	0.7757683116149867	0.9019071083128022	0.11335173008418353	0.0538370289259969	0.5003022089981012	0.8157319737800437	0.20308417094425976	-0.03641660597232338	0.6921155137245577	0.6988919667590028	0.5511350150241265	0.49473684210526314	0.4730933747310725	0.5434343434343434	0.8816973239762718	0.6285714285714286	0.23844826454957022	0.7681818181818182	0.24286419986345464	0.23636363636363636	0.6888295716960583	0.8406988694758479	0.17620415195406652	0.12332990750256938	0.7257990725334044	0.8196509372979961	0.19872510141206004	0.12540400775694893	0.719242443545938	0.6653715395823215	0.49910563290228205	0.4361340456532297	0.5356532514092903
2022160101413	0.6151778634156696	11.50770782412716	0.5032345182271512	0.4788049351390053	0.0	100.0	2.0	0.0	0.9369906579208905	0.0662940552493041	0.09381832637646591	0.799799132702315	0.6865417376490631	0.399074182334846	0.1260647359454855	0.5724392211570779	0.6823529411764707	0.4184744120767	0.4777777777777778	0.4294273382964915	0.5596212896622312	0.8351754970855263	0.2896622313203685	0.1536124607911796	0.7153762268266086	0.32381979144781214	0.35986913849509267	0.6715629133752663	0.6893995552260934	0.4080953052999396	0.34840622683469236	0.596205028910487	0.7056603773584905	0.3035195411195011	0.39622641509433965	0.6541186500754175	0.5606579849211789	0.8149176325307932	0.43728581220013707	0.43207967094281247
2022160101414	0.7190638370069284	0.39559296819279743	0.20107722157093888	0.6016739721038507	0.6048780487804878	0.4666555901372056	-0.2634146341463415	0.7342230633364022	0.931730084645202	0.07081821514238823	0.10616248714500436	0.7861093927931354	0.7850931677018633	0.23930114807162828	0.017391304347826087	0.6492050518123224	0.6083052749719416	0.6516530527676115	0.725669392336059	0.4996756828386415	0.5770392749244713	0.8560258242950615	0.5575391375995605	0.26243589537200307	0.6832191780821918	0.377194488853998	0.18493150684931506	0.5916891003914222	0.8009563658099224	0.256056828363328	0.07531380753138076	0.6783552244602737	0.7613143211407315	0.30764876258960194	0.11035337879727217	0.6346048835459742	0.7190388170055454	0.33498280351435383	0.2957486136783734	0.5787674543844813
2022160101418	0.6149493124545654	0.5569810285784285	0.25306395122846276	0.4937328806079742	0.2937853107344633	1.031706944078597	-0.711864406779661	0.48401089918256135	0.9379721246941164	0.06438604759277294	0.0334078093414193	0.6328967471752149	0.6137339055793991	0.49565126276122023	0.27467811158798283	0.5214261875584937	0.5272439520687316	0.7744747819262335	0.8424146506895772	0.3908544541056804	0.5270609054711695	0.8082210355814251	0.4580445362040997	0.16267059535443576	0.6590673575129534	0.4141835883041612	0.18031088082901556	0.5604089131888448	0.7848101265822784	0.23984369716787762	0.1940928270042194	0.7029107910985366	0.5883644346871569	0.70317045276385	0.49396267837541163	0.5200172389881701	0.60250569476082	0.4811914470297186	0.5125284738041003	0.4684000988198296
2022160101419	0.7887852333606863	0.2697101925016021	0.17803809644697818	0.6428518365038611	0.8160919540229885	0.17064983888292157	-0.25287356321839083	0.913895004995478	0.9333198216457236	0.07156203170015348	0.03486015403323875	0.626157142677491	0.8520114942528736	0.15175922279709475	0.07758620689655173	0.769648476614766	0.7574602339950046	0.43048243222201704	0.363612462205863	0.49273775406566295	0.6322494770868986	0.6307146924042246	0.20346073397984407	0.15461742592567862	0.8224719101123595	0.18832123212329674	0.14831460674157304	0.7476798497807082	0.7602783048703353	0.24068012714967818	0.3757115749525617	0.7079921902523328	0.8383152173913043	0.18161344953862238	0.1331521739130435	0.7584378085658904	0.686868686868687	0.36160870569640996	0.5185185185185185	0.6145008756567426
2022160101425	0.7185549060022889	0.37698694533042937	0.2652847006944991	0.6337789245768184	0.7716535433070866	0.20662637383855667	-0.3779527559055118	0.8807926905955231	0.9124807674902706	0.09097774369818731	0.16779799076839533	0.8757446181466901	0.7427325581395349	0.31587391299650386	-0.02616279069767442	0.6050351277765988	0.6089665916565691	0.6210063370567475	0.7072875194737753	0.478014510320109	0.46446229913473425	0.9532817870157614	0.7447466007416563	0.19580917603279574	0.7532228360957642	0.29526914513906843	0.10681399631675875	0.6714396834252144	0.8340530536705738	0.167951305571292	0.19123997532387416	0.766345326652828	0.7075393537696769	0.3170264823567782	0.376139188069594	0.645718149770288	0.6718831507563902	0.4248694203009683	0.49765258215962443	0.585111038471318
2022160101427	0.7220703027272368	0.4293655703446317	0.23700878161706423	0.5863546615679094	0.7079646017699115	0.34856361760060284	-0.26548672566371684	0.8182181816876426	0.9532597186507336	0.04943967332056033	0.035093026773559216	0.7004215543722705	0.7548387096774194	0.29326674166423516	0.02064516129032258	0.6154852557454149	0.6525618149375477	0.5715934276707916	0.586795819525873	0.4367670218926184	0.5477801008486041	1.1072725489013975	0.46119788463903577	0.18285316706080212	0.7208904109589042	0.3026017259971182	0.24315068493150685	0.6470699374208582	0.7763524818739542	0.22923853976884384	0.26882320133853876	0.6899511490686733	0.7835862844294548	0.24965375737708273	0.2417088251826869	0.6931252283320005	0.6013986013986015	0.7126601008010535	0.541151156535772	0.49330045853090293
2022160101436	0.7061915501315728	0.42349173046494654	0.25331282085540824	0.5681540013139459	0.7135135135135136	0.3015963656314675	0.0972972972972973	0.7679804682023073	0.9189442156495694	0.09292232937783243	0.1396480718831898	0.8124147801406025	0.764359351988218	0.2675106403215426	0.047128129602356406	0.6362387033135445	0.645942790426153	0.5668960598261764	0.6415645067133684	0.4959252227953324	0.5237406286991977	0.939408205589287	0.47060370906221227	0.15969634433912308	0.6032210834553441	0.5278957573455165	0.2020497803806735	0.4583412423738798	0.7864583333333334	0.2364902251229799	0.1171875	0.6634595204368552	0.7474892395982783	0.26471599160722376	0.18077474892395984	0.6356262968494616	0.6520547945205479	0.6139899993624929	0.3835616438356164	0.48370343337440586
2022160101447	0.7553702869544104	0.30280806087625056	0.19141818530265142	0.6261584504190081	0.7863247863247863	0.1975466408111832	-0.41025641025641024	0.902609991524838	0.9515467759970183	0.04856818898755346	0.06932538203503541	0.823742263962191	0.7000911577028259	0.3270470281456972	0.34092980856882404	0.6320924685928231	0.7032507241712264	0.39386843845026265	0.43772127454135823	0.4448983281653304	0.6334628758437308	0.6412431532747385	0.231131110656576	0.16801341422331698	0.7598944591029023	0.2629098752016116	0.1565523306948109	0.6756198216956504	0.7937853107344632	0.21027434777310025	0.268361581920904	0.7322805348124092	0.8166431593794077	0.19300446349332867	0.18899858956276447	0.7433399294514024	0.6533333333333333	0.45081041174877917	0.44	0.5128293013431111
2022160101448	0.7352967950339248	0.368419962710273	0.11136458352695379	0.5834215277826672	0.7810650887573964	0.22369461060179371	-0.10650887573964497	0.8533790989895589	0.9336004006009013	0.06914940269845664	0.032648973460190286	0.5876582911680689	0.7368421052631579	0.3305077858508871	-0.24192059095106186	0.5942401067850774	0.685551059271602	0.41887497840162324	0.532730302308974	0.5350289585321378	0.46555275806820784	1.071972498164718	0.7054245822842756	0.21227785539989927	0.7725225225225224	0.2599072071726785	0.13063063063063063	0.7021929964728056	0.8382687927107061	0.20119579725517261	-0.02885345482156416	0.7090248396929912	0.7024308466051971	0.3781180702543616	-0.1961441743503772	0.5381451180308089	0.7018375815056312	0.3623593139927652	0.17427385892116182	0.5188464849726565
2022160101453	0.7439651161468469	0.3677279579270814	0.15855764962697194	0.6258761430123206	0.7420814479638009	0.25369234857821	-0.4253393665158371	0.8692891440829098	0.9484144128575133	0.0534937797166465	0.05443705175840318	0.7235637974593511	0.8074766355140187	0.2000200343540222	0.048598130841121495	0.7231577592524655	0.6405678640567863	0.6656308088539867	0.6362658636265863	0.5092313986728665	0.5484196368527235	0.8198063852912251	0.4781439139206456	0.20913359959827307	0.7831207065750736	0.2570331806787146	0.045142296368989206	0.6972049070913926	0.749809885931559	0.3203077593169604	0.01977186311787072	0.6108810706578536	0.7846277021617294	0.3047379075851169	0.10408326661329063	0.6810541052134059	0.6911677534084173	0.4348294169688504	0.46591582691167754	0.6093695050823675
2022160101461	0.7175138961221071	0.3745458875740892	0.2521652253591195	0.5944172406500423	0.8316831683168318	0.16306599585676235	-0.15841584158415842	0.9043865635107421	0.9226130653266331	0.08283043144487177	0.12160804020100502	0.7724810631299216	0.7608861726508785	0.26758055463415936	0.004583651642475172	0.647604745171445	0.6214082728133881	0.6229913125012034	0.6795074202715503	0.4794793383813828	0.5491952075517367	0.7393190846405243	0.47609826939368266	0.18406976293427277	0.6814516129032259	0.36977013148437565	0.2862903225806452	0.6194907260848379	0.6921985815602838	0.35639897650857155	0.23829787234042554	0.5832179361777557	0.7609213661636219	0.2491468787796055	0.255758538522637	0.6958563658128656	0.6372676178123649	0.5198096223167284	0.3657587548638132	0.46316866464715756
2022160101462	0.651599172259663	0.4695680550785854	0.3385026061172792	0.5565540734558995	0.5572139303482587	0.5667211405807877	-0.2885572139303483	0.6951349351426289	0.9	0.11032460541241419	0.18838475499092558	0.845404666556128	0.7507739938080495	0.35973945520571365	0.17647058823529413	0.662503777423433	0.5604005167958657	0.6375729386223691	0.813953488372093	0.4462461971326089	0.5324615737554486	0.8722227470248551	0.4542326221610461	0.1588563186837042	0.6348547717842323	0.4410086490090849	0.3817427385892116	0.5762591868854031	0.6025215660252157	0.4406566473165902	0.5693430656934306	0.5239222358468447	0.6702997275204359	0.42047707729610617	0.28065395095367845	0.5563571808539921	0.65586647029946	0.377389235239348	0.47029945999018163	0.5443021625783525
2022160101463	0.721911575768805	0.35162233366303575	0.06772655534880688	0.5607751546326847	0.6235294117647059	0.3265198829822843	-0.6352941176470588	0.8422011491632716	0.9130572911151117	0.09808157965892685	0.0917081435984327	0.6386981077172256	0.7229437229437229	0.3342322117678791	-0.03751803751803752	0.5603990506029635	0.6947240012198842	0.34372507499492877	0.47453491918267765	0.4409011442881828	0.5042881646655231	0.9526188153095387	0.6234211757367847	0.1925294235217559	0.7250996015936254	0.30394694950637513	0.01195219123505976	0.6245501539318765	0.8061029879211697	0.2010527830170445	0.08010171646535283	0.6733023204825248	0.797427652733119	0.22349288466925715	-0.12475884244372991	0.6190509227208232	0.7100313479623824	0.38093082106108744	0.12539184952978055	0.4553441192655391
2022160101468	0.6707069849014283	0.4434187656839087	0.20656415479605958	0.5473842464617678	0.5887850467289719	0.5150465443178398	-0.48598130841121495	0.7554735511047811	0.9420009666505558	0.05791917464664401	0.10536491058482358	0.8812037196793396	0.579624134520277	0.5431281725373385	0.3778437190900099	0.49781878845617816	0.6281509315797714	0.4690970160859792	0.6535149522467513	0.4592358294676291	0.6550560574725155	0.6942288486854272	0.07292913900076195	0.17001091514613245	0.701188455008489	0.3525475916913592	0.21052631578947367	0.6060664426096916	0.7515060240963856	0.27915690717841857	0.1566265060240964	0.6476602126960608	0.6703296703296704	0.42424515045303945	0.260596546310832	0.5635606935313603	0.5197215777262181	0.6553994855591321	0.5076566125290023	0.3454280654647372
2022160101472	0.7414962547894586	0.34495114642509656	0.10375570610530621	0.6136458072900506	0.4114285714285714	0.7187138380222848	-0.6514285714285715	0.6304182320979024	0.9375945873764799	0.06484964224298831	0.05003115819460518	0.6557780458623053	0.8160642570281125	0.2013078013960936	0.12369477911646587	0.7394695774569223	0.7050970873786407	0.4453590179842618	0.5236650485436893	0.5560241047289003	0.5929757036324271	0.7989577748768124	0.3213856146259322	0.1773592082804554	0.8033057851239669	0.2181427570496212	-0.019834710743801654	0.69907683225269	0.7949790794979079	0.22245282350276713	0.26359832635983266	0.7064694761697321	0.8276779773785763	0.1997935572280342	0.07052561543579508	0.7202846713219292	0.7843432442604441	0.23498310552300547	0.2521640948438088	0.6379321174396179
2022160101475	0.7565669669093215	0.2969947491294539	0.3044667044154615	0.6318764284743248	0.8901098901098902	0.10892166344294005	0.06593406593406594	0.9122211743289464	0.9163475448897966	0.09279979861939047	0.14279635775678665	0.7972379623748291	0.8594594594594595	0.1467185514521501	0.11351351351351352	0.7904304730527897	0.7101918764016945	0.3654827534129796	0.46997258908547224	0.46802098125018116	0.6251057146309049	0.6006469482099434	0.35737586081913736	0.22162127745243557	0.694488188976378	0.316148312354532	0.3716535433070866	0.6212512811271667	0.7326984126984126	0.2690443612038184	0.4	0.6710503075729639	0.7507288629737608	0.257203513533552	0.37317784256559766	0.7020719369661651	0.6299727520435967	0.515986839935779	0.44577656675749316	0.5029824621434457
2022160101480	0.7152055863740839	0.3662264328974297	0.20856239654652362	0.5753703882069273	0.6732673267326732	0.34294392276063246	-0.31683168316831684	0.8103461533879407	0.8915832015463012	0.11766178951556022	0.19785626427692848	0.8081244138752696	0.7696514012303485	0.2765425108689812	0.22009569377990432	0.6907634149736734	0.7438321921530269	0.33048095501234964	0.3932181284642974	0.4751672214083597	0.6177570946254219	0.6919403177248714	0.1655260516470481	0.15138239376924106	0.657393850658858	0.38826079378327	0.32503660322108346	0.5642095744984519	0.7322929171668667	0.28342274356224245	0.31932773109243695	0.64669148583853	0.708433734939759	0.33898617067744763	0.43614457831325304	0.6463999298453168	0.6426385583134988	0.5257986921715122	0.13668820129207754	0.38524890626556324
2022160101483	0.7131561350953048	0.3595971254388608	0.10802010637478429	0.5629865266821894	0.5146198830409356	0.4801571806740392	-0.8304093567251462	0.7978779977771241	0.9295927209705372	0.07297363900081318	-0.009532062391681109	0.5444243225086465	0.7019143117593437	0.3613416582867325	0.1440291704649043	0.6005040671232836	0.7535200829998518	0.2797040167184842	0.3299244108492663	0.45711290641598706	0.5406200220561206	0.8758364879206653	0.38304129395907366	0.14694616351788714	0.6936936936936936	0.34616892703581315	0.2918918918918919	0.6105612738127248	0.8112044817927171	0.19378607101889805	0.18487394957983194	0.7045423271559632	0.7781983345950038	0.25281987844077225	0.13171839515518546	0.6737842025978847	0.6950416849495393	0.37358626985352933	0.3466432645897323	0.5311254792302029
2022160101484	0.7353875238466503	0.34483546705711415	0.11720254598028881	0.5457930932909141	0.5989847715736041	0.4667259498019706	-0.27411167512690354	0.7240071243401802	0.9475772173420233	0.05324226557796286	-0.0035893076414470577	0.5959699189390048	0.6792179580014482	0.4001256998227951	0.166545981173063	0.5405318157331558	0.7426193263103135	0.3110590387892311	0.20834959032383926	0.32036925803302324	0.654047148995471	0.6496385239332572	0.20926721635117873	0.1954782893997461	0.7328646748681897	0.3454247493359037	0.13708260105448156	0.6341605678829186	0.7744788376500316	0.25927748313816334	0.2337334175615919	0.6742152625751004	0.8042488619119879	0.23659252419570564	0.018209408194233688	0.6880934340277333	0.6844489179667841	0.3814329689190378	0.35933568193256166	0.5393121686873643
2022160101486	0.7501177048284359	0.3265932586456083	0.23779875267201453	0.6207547714175583	0.8050314465408805	0.18297751496004377	0.2641509433962264	0.82152948633511	0.949928469241774	0.05104676152491511	0.06231123827690351	0.7639730049553118	0.7547169811320755	0.2919076403561881	0.15586546349466776	0.6634431946442135	0.6196641007697691	0.4454525722960524	0.7179846046186145	0.5349576010806311	0.6093908629441624	0.7911548030145945	0.20456852791878172	0.17851771749619422	0.7525676937441643	0.2963743044745151	0.04668534080298786	0.66307870113167	0.7573479152426521	0.2558682522970879	0.20915926179084074	0.655373097639169	0.7959183673469388	0.22261426185461114	0.06907378335949764	0.69813476741963	0.7064935064935065	0.40194321703246727	0.4103896103896104	0.6077853720560947
2022160101491	0.0027975250131648238	28.40084974207506	0.18567054782630119	0.00043638967168559796	0.0	100.0	2.0	0.0	0.0	18.046689215599017	0.13066059225512527	0.0	0.0	28.435466799189633	-1.4764705882352942	0.0	0.0	18.79942063967671	0.34273473759371653	0.0	0.025177725118483416	13.075102925136896	0.8501184834123223	0.0039275070451703815	0.0	23.65338508250327	0.5070631970260223	0.0	0.0	0.0	0.0	0.0	0.0	27.4891979675633	-0.24	0.0	0.0	26.108385049006728	-0.44307149161518095	0.0
2022160101498	0.6470759698370824	0.48382945924693677	0.23964550132360443	0.5451935779371461	0.5714285714285715	0.4726043932057603	-0.7012987012987013	0.7892758901243655	0.9249259415996613	0.07670072508138069	0.12611087600507828	0.8082639116896498	0.6182572614107884	0.5059938423325142	0.23236514522821577	0.53975481367832	0.5723969120692902	0.4667552638847203	0.7881754848427791	0.4661685427137281	0.5572207084468666	0.9060493375641541	0.13468275593616194	0.11370642028410624	0.6447488584474886	0.4272103707483213	0.3415525114155251	0.566500187701347	0.7657841140529531	0.24087852926289866	0.30821452817379497	0.7008137770278153	0.6408839779005524	0.421376685002617	0.345698500394633	0.5446967935817074	0.5280373831775701	0.8368959861400641	0.5813084112149532	0.37756186463327535
2022160101499	0.6417020163315974	0.5320358378338378	0.2072094495748514	0.5185141662943181	0.4088397790055248	0.8913082295272383	-0.4530386740331492	0.5613421787855885	0.9369424168694243	0.0652793274274595	0.0535279805352798	0.6537850987475087	0.6684684684684685	0.40684597995454475	-0.19099099099099098	0.5137054802609529	0.5185714285714286	0.6653588900045054	0.8942857142857142	0.4195024165991668	0.48302469135802467	1.1952960109430197	0.6535493827160493	0.19335301418943315	0.6183908045977011	0.4940374535260531	0.271264367816092	0.529081677841413	0.7609841827768015	0.2845321848722924	-0.0210896309314587	0.6275013713454851	0.7576335877862596	0.27109447986964036	0.2595419847328244	0.6863616482849256	0.6224627875507442	0.5145699843797858	0.39783491204330174	0.48199461059438947
2022160101500	0.7006669322471348	0.4283235693846432	0.20828788891206332	0.5871064400706056	0.7384615384615384	0.21741984298470962	-0.5230769230769231	0.9069368564680611	0.9328761251607373	0.07292132000010451	0.0869267038148307	0.7259239063808681	0.6974358974358975	0.36192959761442	-0.013675213675213675	0.5774784616807189	0.5689905591866377	0.7481615970446289	0.7777777777777778	0.43498387880698747	0.48264104153750775	1.0474375936555171	0.7055176689398636	0.20207851659029713	0.6377952755905512	0.433211062915671	0.2047244094488189	0.548204028874453	0.8322981366459626	0.18240329726775134	0.05714285714285714	0.7156928056090681	0.8230668414154653	0.19312366497452585	0.028833551769331587	0.7019485851177033	0.592436974789916	0.5983041480044605	0.5504201680672269	0.47071092110729396
2022160101506	0.7103120471413749	11.344667726927902	0.3174648313029059	0.5238292973025179	0.0	100.0	2.0	0.0	0.9376558603491272	0.06700168480759282	0.05601381162478419	0.6892083333068532	0.8333333333333333	0.17931444859571183	-0.021212121212121213	0.7281645335962985	0.7791354618315596	0.25684265633265707	0.2809092103534358	0.46570597126520247	0.6419933277731443	0.6582000008008905	0.24395329441201	0.1840152066087918	0.7503649635036497	0.29499378088552636	0.043795620437956206	0.6215971530486742	0.8226779252110977	0.21316856461413952	0.08443908323281062	0.7045483438216003	0.8347826086956522	0.2056792701719212	0.004013377926421404	0.7167887975924949	0.7928649435748089	0.2268091361426947	0.16527120495085548	0.6044353364827455
2022160101510	0.7500855608364604	0.2983485122259559	0.10688636942944606	0.6039633396230132	0.6326530612244898	0.3132120656341997	-0.6530612244897959	0.8568865158753657	0.944892221180881	0.05568333273571466	0.06110590440487348	0.7594133698221766	0.7856093979441997	0.22682500093246857	0.11160058737151249	0.6930845776800603	0.7032941718498041	0.3521135822232306	0.4459801888965676	0.41219384938507664	0.6165413533834586	0.7061537839436947	0.2471563524195103	0.16434420450104095	0.7657058388765705	0.24095570352299023	0.19660014781966	0.6833095920617914	0.8058823529411764	0.1911566220966893	0.26588235294117646	0.7465651825770934	0.7435475013728721	0.3036574916273541	0.2273476112026359	0.6200942622385139	0.7526441487546912	0.29537902731726084	0.0593654042988741	0.4997785024660003
2022160101512	0.7591642287451248	0.3289384700653259	0.1431233208650034	0.6370075742115758	0.748663101604278	0.2593670196912822	-0.39572192513368987	0.8845533524795097	0.946693657219973	0.054657109277413345	0.04757085020242915	0.6897770867769206	0.7808896210873147	0.2924277821009257	-0.0757825370675453	0.6571120205900502	0.6439749608763693	0.5230134513384387	0.6549295774647887	0.5399018177841455	0.5646413887619918	0.8280946244207649	0.49489873610476626	0.22095447141925184	0.7992087042532146	0.23647739227060122	0.1444114737883284	0.7380826750010012	0.8044280442804429	0.21094101040087784	-0.004428044280442804	0.6797081089518459	0.823447313328681	0.22325624474035197	0.09351011863224006	0.7218369017360962	0.7205312672938572	0.3322115963472767	0.32872163807415605	0.6011417331653612
2022160101514	0.7101346301987799	0.44395678138307676	0.2969615942859001	0.5727805400198851	0.8095238095238095	0.19225186622492882	-0.11904761904761904	0.8868660912635127	0.9367334333362746	0.06556409557416482	0.06053119209388511	0.6885371804179419	0.7803571428571429	0.2568445727072575	0.175	0.7170883217521642	0.5031425736023818	1.029902458535771	0.8236850810453192	0.3025303713792412	0.5619573796369377	0.8322725881892596	0.5504566467470966	0.2066910387854885	0.7158243579121789	0.32573374288040835	0.19055509527754763	0.6251704851045351	0.7464059804485337	0.26539744921710623	0.3737780333525014	0.6792584669205688	0.7644970414201183	0.25858962823297627	0.15384615384615385	0.6382917095765328	0.5727699530516432	0.7690546308858178	0.463849765258216	0.41059119497898167
2022160101834	0.7525190421517253	0.3322058704814997	0.1582274298616804	0.6703951222221024	0.7053571428571428	0.27494713996822995	-0.5714285714285714	0.8684260828985857	0.9444444444444444	0.05504422892564645	0.09415439535921463	0.8701794706664184	0.7819672131147541	0.23469723122947592	0.08196721311475409	0.6740788873056061	0.6722027972027972	0.4025914438005544	0.6013986013986014	0.5761954957240609	0.515121565526784	1.1130549854316543	0.7135797588456216	0.26827736579585254	0.7871235721703012	0.23287208558652317	0.03946002076843198	0.7072243150782956	0.8284518828451882	0.18689922299890832	0.0697350069735007	0.7166527472075371	0.7971311475409836	0.22094243464605015	0.09836065573770492	0.7266175598783895	0.7408716136631331	0.26880406174645505	0.2968197879858657	0.6259041754441766
2022160101853	0.6718164321661669	0.4277724545886455	0.3073286120576676	0.551959354311101	0.6775956284153004	0.3617868389754595	-0.16393442622950818	0.7795971031937268	0.9174625515230722	0.08737693090766173	0.12244897959183673	0.7453586070111213	0.6296296296296297	0.47467235094266236	0.17037037037037037	0.5207091032468606	0.5961858915015738	0.533198760376682	0.699500092575449	0.4279297439417659	0.5284170375079467	0.8046461246552576	0.4462809917355372	0.15375475615322462	0.5828819068255688	0.5363835583352231	0.4962080173347779	0.520243532631401	0.7535505430242273	0.2779032539794271	0.2556390977443609	0.6793030173419895	0.7759472817133443	0.2529760119565672	0.2273476112026359	0.7041707317448253	0.5846774193548387	0.5210082611688684	0.5120967741935484	0.4365675935349946
2022160101859	0.7634044887626231	0.29617098490505855	0.09320720248661107	0.6178820303613944	0.7264150943396227	0.24199071504500064	-0.5283018867924528	0.8849730673888063	0.9466603505447655	0.05478250080560674	0.0403600189483657	0.6889279582685572	0.7595356550580431	0.31151585131870196	-0.01990049751243781	0.6354761725848778	0.7489648826867046	0.32208518855642304	0.39288452691305015	0.5216587635399315	0.6113744075829384	0.6753112686807246	0.38921800947867297	0.23467297650227262	0.761344537815126	0.26600499950407536	-0.03697478991596639	0.6380239275966777	0.8442521631644004	0.16378971487887597	0.054388133498145856	0.7247255136855211	0.8271872740419378	0.18494632204146083	0.16341287057122197	0.7515732579475266	0.6449060336300693	0.44511230331465795	0.3837784371909001	0.4809066357383787
2022160101864	0.7229891151954821	0.36316044333070696	0.25122368964937647	0.6129410587678991	0.7096774193548387	0.3075272192136373	-0.2709677419354839	0.8393718898610811	0.9138971152791489	0.09331017884532233	0.1436876165405287	0.8028374828079006	0.7314662273476111	0.32293546599533424	0.0032948929159802307	0.6098594102010211	0.700107708878289	0.38467179195810886	0.5080781658716725	0.5125679930337252	0.5668436293436294	0.7930222273457295	0.5082046332046332	0.1984829085440104	0.728424386381631	0.28845252013767114	0.2676167854315123	0.6426096982911529	0.8114143920595533	0.20319051025767812	0.25806451612903225	0.7502508844585138	0.7492753623188406	0.2783880442415284	0.27246376811594203	0.6648354334506055	0.5957957957957958	0.5969460319813529	0.5705705705705706	0.4956538282630816
2022160101868	0.7380346067486884	0.3380794359518425	0.15397966142277297	0.6104980635653486	0.66	0.33042494895547486	-0.5	0.8312530460480322	0.9405323450134772	0.061282067907204044	0.0673854447439353	0.716268821827547	0.7610619469026549	0.27181694794742284	0.014749262536873156	0.6326171127713288	0.6969598965071151	0.39067919879027	0.5206985769728332	0.5286298174022159	0.60060286360211	0.8471781367755369	0.2562170308967596	0.17882073676910576	0.712871287128713	0.321806970244524	0.22178217821782178	0.6415982982224389	0.7680115273775217	0.25756010599910534	0.23631123919308358	0.6849801684542539	0.7824817518248175	0.23845797800979157	0.27445255474452557	0.7205253793941659	0.7197898423817863	0.32350856893725266	0.29422066549912435	0.5597891911990488
2022160101870	0.7521926113530141	0.3288750345028826	0.2064115051936476	0.631765195551449	0.7105263157894737	0.3165442300433233	-0.3684210526315789	0.8613154257112652	0.9239551083591332	0.07913236360521857	0.09945820433436532	0.7139919840854172	0.835680751173709	0.16817129950418636	0.14397496087636932	0.7686408868657261	0.7057813394390383	0.4582263007065709	0.5186033199771036	0.5380616476917258	0.6047660204963575	0.7977913881428362	0.3597975058649216	0.19506593256510954	0.7782426778242677	0.23742040648810173	0.12552301255230125	0.6866561172023717	0.761968085106383	0.2533640214578839	0.300531914893617	0.6825565551242712	0.7996987951807228	0.20160724900004393	0.2560240963855422	0.7417847816121097	0.6491144088080422	0.4476180515777788	0.4222115844901867	0.49781342910504567
2022160101872	0.7712874793074493	0.2825617007725662	0.09098760463052294	0.6361695126993491	0.6781609195402298	0.30024419485875786	-0.5287356321839081	0.8695503599104908	0.9427456673623084	0.0574435455137332	0.08801379185191906	0.8233348339178204	0.814868804664723	0.20089543828163098	-0.0029154518950437317	0.7048973205043657	0.7262316910785619	0.36419647494310525	0.45272969374167776	0.515530918764173	0.636742040724491	0.6221154805824803	0.3044211947350658	0.2094732970324658	0.6960705693664796	0.3722420061949028	0.17161186848436247	0.590408345559614	0.8105882352941177	0.19650644423528357	0.14352941176470588	0.7046062503285002	0.8437884378843787	0.17175606107057106	0.08856088560885608	0.7470380107582655	0.7923909478517547	0.25765566127263084	0.10167267956707117	0.5606862775184482
2022160101877	0.7736220590902533	0.29344553835553033	0.16710666579309008	0.6294211285688536	0.8235294117647058	0.17661339999154704	-0.13903743315508021	0.8937279169871161	0.9451639012545527	0.05540960924211937	0.04815864022662889	0.7188939534131769	0.8068669527896996	0.19997120735084378	0.03261802575107296	0.7143828504298956	0.711884935654807	0.3734569009256908	0.48357305071915213	0.516554819753105	0.6485201473909427	0.6803345866105757	0.3197432544871033	0.22476542215807999	0.7171171171171171	0.3243008521834041	0.209009009009009	0.6299261626370033	0.7834441980783444	0.22055181993585163	0.24685883222468588	0.7116736413715057	0.8014492753623188	0.22480085106468023	0.13333333333333333	0.7053732128713616	0.7246225923997918	0.3855706178950605	0.16970327954190526	0.5494921774984385
2022160101878	0.7435422591026793	0.32639183780039105	0.14944944089405382	0.6220352064204154	0.6415094339622641	0.4130875179827129	-0.2389937106918239	0.7713857780265715	0.9304576538663861	0.07378349894847426	0.10078905839032089	0.7776648478725433	0.7508417508417509	0.28613199306947434	0.013468013468013467	0.633366791296195	0.7079234483992131	0.37833801857357685	0.46539080665355037	0.5026108182655672	0.5547394193774047	0.7923628624570964	0.4980762504372158	0.23083626556597617	0.8288119738072967	0.1821231238763463	-0.005612722170252572	0.7472551741054573	0.8264248704663213	0.17973161194301213	0.15284974093264247	0.7363113880208644	0.716323296354992	0.33217298550243934	0.05388272583201268	0.5853952436940946	0.7348484848484849	0.29979492785038697	0.3051948051948052	0.6134905509364694
2022160101887	0.721285542947362	0.35722186098790765	0.2329212102479668	0.62320624819672	0.644808743169399	0.4369254051630172	-0.4918032786885246	0.813457910318753	0.9217270838143616	0.0853130001031593	0.09328099746017086	0.7019569790174652	0.7532210109018831	0.2858412761091237	0.10505450941526263	0.663515017926657	0.6545662972869698	0.5204490943670887	0.6213221245701185	0.5216460590644255	0.5240954080804803	0.7928701496960346	0.7369787441181243	0.2641902288611549	0.7116564417177914	0.30903431451611774	0.23721881390593047	0.6329965466067496	0.8141072740631887	0.2011112664632475	0.11903012490815577	0.7127431752272261	0.726605504587156	0.2903059700871629	0.326605504587156	0.6592100855090723	0.740782122905028	0.29314627238621693	0.3486033519553073	0.6391402312389755
2022160101890	0.7260679374212748	0.3411316090376608	0.11464776832526269	0.5750224548784973	0.5747126436781609	0.42049211125989927	-0.7586206896551724	0.8457228901136294	0.9392193308550186	0.06444713050309551	0.06431226765799257	0.7272458949375261	0.6797101449275362	0.39357893079301765	0.2318840579710145	0.5687707267900081	0.7582442067736185	0.2874420698811725	0.3622994652406417	0.4777391244494088	0.6182601205857019	0.6961045825692533	0.23428079242032732	0.14788666072438322	0.7121212121212122	0.33207350474350106	0.1928374655647383	0.5973262835739147	0.7036850075719334	0.36768516446681687	0.3382130237253912	0.5791342231130523	0.7837992013690817	0.23747381647809893	0.15630347974900172	0.6656092047364374	0.7648595689092097	0.27088717064409185	0.21032005225342912	0.5657670854681164
2022160101893	0.7005583683160895	0.3776735947145017	0.17643875853849003	0.555533807808021	0.4891304347826087	0.5985193470405619	-0.10869565217391304	0.5960056261892492	0.9276069627460549	0.07623784045797075	0.08329266308768506	0.6581402327675434	0.7010309278350516	0.3773347640118998	0.16494845360824742	0.5946490686258574	0.6472138554216867	0.4074496832874865	0.588855421686747	0.462864250177683	0.5247434731783348	0.7984944992716547	0.44759059618132224	0.1537965700759382	0.7811634349030471	0.2491509084153904	-0.07202216066481995	0.6777883672698303	0.7931972789115646	0.22662916593510135	0.1523809523809524	0.6883304988682881	0.7115689381933439	0.35395283663154087	-0.012678288431061807	0.5730537963261975	0.7293700088731144	0.3112933073789089	0.3442768411712511	0.5951758599716014
2022160101894	0.7450956496274693	0.3249191713391084	0.11389449968366826	0.6092842810223126	0.5454545454545454	0.5775368629908841	-0.23030303030303031	0.6766591193858904	0.9362632991945908	0.06557465226943503	0.08332504723078453	0.7504089446954368	0.8552074513124471	0.15020687012718184	-0.03217612193056731	0.7605717044520753	0.6942056074766355	0.46674440807933626	0.503177570093458	0.5046758876490189	0.5994721214120752	0.6197095960936236	0.46585285384361597	0.25971024552439786	0.7917448405253283	0.22158530441566687	-0.04878048780487805	0.6892193924325025	0.8138461538461539	0.1949733824082166	0.018461538461538463	0.6979804943591169	0.7922192749778957	0.22765953927285792	0.13262599469496023	0.7097133941728146	0.6774475524475525	0.4002819263947729	0.13286713286713286	0.4346193465295598
2022160101897	0.7679696405276351	0.3180251678598805	0.1985111827703742	0.6457846937450179	0.797979797979798	0.20088198922876305	-0.24242424242424243	0.8890739713031731	0.948741080948085	0.05211979544660686	0.08709915525301402	0.860831091809367	0.765191297824456	0.25850275446948123	0.20555138784696175	0.6719943510570172	0.6864419042106786	0.4556532981817045	0.5385617132108234	0.49245483414775454	0.5527519937246699	0.8756188426383777	0.5268662570270624	0.196386040832851	0.836448598130841	0.19387982789085667	0.059190031152647975	0.7470030391556796	0.8223234624145787	0.1997941746556742	0.1845102505694761	0.7275577477450328	0.8014336917562724	0.22997330014016498	0.05878136200716846	0.6840408866884041	0.700414937759336	0.3958025280872955	0.36846473029045645	0.5427202809658829
2022160101898	0.7160546118206922	0.3828313773054247	0.21931973902427854	0.5837141148535513	0.5921787709497206	0.5365025744849036	-0.3240223463687151	0.7420031589333763	0.9013386217154189	0.11722868536187692	0.1671789786812097	0.7798272317291639	0.7840088839533593	0.253342698651975	0.05441421432537479	0.6292913418735115	0.6271604938271604	0.5154310413341062	0.6227709190672154	0.40452176866954354	0.5417289220917823	0.851937958250353	0.5297758804695838	0.17031969668647	0.7403921568627451	0.2796627779936877	0.33725490196078434	0.6814562804048521	0.8042922841083291	0.2026553136759643	0.26469085334695963	0.727728206273032	0.7511139401654997	0.29407395999222685	0.10566518141311267	0.6167945414014888	0.7022774327122153	0.3946473860037286	0.21614906832298136	0.5014848077105235
2022160101901	0.7309690189451118	0.38620150414614823	0.1583551594402326	0.6005172558819575	0.7715736040609137	0.2223049370315385	-0.3147208121827411	0.8820818690605586	0.9386745796241345	0.06361654077018225	0.056577645895153315	0.6932100545301088	0.6981317600786627	0.34912652627047375	0.1160275319567355	0.604114810443344	0.6333333333333334	0.558781835626164	0.6040650406504066	0.44896128612578623	0.5270927092709271	0.989847004248695	0.5972997299729973	0.23321200654304822	0.7394209354120267	0.2876109349387087	-0.008908685968819599	0.6613646720834655	0.8085714285714286	0.21053454325694843	0.1	0.7034804948643409	0.792198049512378	0.24405668839048344	0.13953488372093023	0.6953053824353845	0.6697247706422019	0.5499345267821406	0.1353211009174312	0.4829247268515792
2022160101902	0.7595167837879395	0.30470653353977817	0.1743827152505103	0.6095296952855482	0.7262569832402235	0.2734907306977066	-0.3687150837988827	0.871241099815988	0.8986762936221421	0.11235483276506089	0.15403128760529483	0.7520178114140802	0.7518796992481204	0.2878617650066725	0.12280701754385964	0.6246225947295622	0.7575333519917904	0.30617361603337845	0.28864632894859593	0.3599425137666518	0.5923360034639533	0.7803148464198382	0.38926174496644295	0.1885669594123917	0.7373935821872953	0.2949764751057056	0.3104125736738703	0.6558844250293178	0.791256830601093	0.2277960425454614	0.20546448087431693	0.6892136654554356	0.8428405122235156	0.16492841940316863	0.1769499417927823	0.7758541075717941	0.7374777975133214	0.2944620738810111	0.2905861456483126	0.5684240803747137
2022160101910	0.7313767402066933	0.3414255671238753	0.16457310733508634	0.5981351440527916	0.6905829596412556	0.3089734591194933	-0.5650224215246636	0.8591505484074841	0.930885767997346	0.07224954811666241	0.09089903792989053	0.757716193314788	0.6953586497890295	0.34878405265810053	0.16033755274261605	0.583778310299161	0.7570685047123366	0.33621727584992694	0.34294556196370796	0.4725427605318518	0.6032566554665288	0.7186583722291917	0.25226156629620056	0.17772876223209047	0.6956521739130436	0.3486439254860173	0.27861579414374443	0.6095647143737792	0.7943737441393168	0.20606098165011455	0.27193569993302075	0.7287705384432636	0.7781021897810219	0.26093680846028533	0.18394160583941604	0.682332683099514	0.6371100164203612	0.4723056805450857	0.4652435686918446	0.5116317857731919
2022160101914	0.7580830814367068	0.33693195169969115	0.1283287485018843	0.5998322018281403	0.7477477477477478	0.23326029265646195	-0.45045045045045046	0.886077484461589	0.9358832224685883	0.06993949048430158	0.058388765705838876	0.6768155214364794	0.7371069182389938	0.2999247270882169	0.13584905660377358	0.5960724605313716	0.7533730399902759	0.4357525840815112	0.3469065272881974	0.4463237302199275	0.565902246930739	0.9887018038492841	0.17790132036136205	0.1362301608755553	0.7994227994227994	0.21556648477869014	0.05772005772005772	0.6884937653502721	0.788421052631579	0.23210877837001057	0.27789473684210525	0.7024115841397935	0.8124174372523119	0.20164205034963323	0.16116248348745046	0.7233475812749489	0.6824732682473268	0.35549135363911016	0.3895862389586239	0.5427175281633253
2022160101915	0.7168976043755841	0.4218803637148398	0.2723181703326032	0.6114994443746533	0.7674418604651162	0.22440598137695783	-0.3488372093023256	0.8986591830371063	0.9065619027394352	0.09980448725702518	0.15926948396687196	0.7983641191729963	0.7152682255845942	0.3575159018751227	0.23658872077028886	0.6027259205392921	0.6547535948624879	0.632615286087702	0.6324165852296524	0.5184607248978258	0.5244468000530011	1.0285140182982593	0.4937061083874387	0.17104383564021103	0.8119349005424955	0.21265607696778177	0.1518987341772152	0.753951695455711	0.682659355723098	0.34019025802537817	0.45099383139136395	0.6106451978655727	0.7640117994100294	0.2719204941687165	0.13864306784660768	0.6599759875485748	0.625	0.6293007693766145	0.5361842105263158	0.48966833521459036
2022160101919	0.7537038943958313	0.3066858761991378	0.12933324488521183	0.5859694253314186	0.8214285714285715	0.16903225806451613	-0.21428571428571427	0.9109446308890935	0.9358802271553949	0.0678758342539646	0.06794011357769747	0.716797828222533	0.7532467532467533	0.2619661529203386	-0.0932009167303285	0.6098653668990789	0.6926896551724139	0.3886566839258348	0.4689655172413793	0.4186932903244246	0.5518221762729387	0.7669568763822098	0.5980873610752132	0.21915232929061682	0.6094420600858369	0.4544810868650276	0.2729613733905579	0.49798414975963723	0.8452508004268944	0.16744458226052789	-0.010672358591248666	0.6863403098833798	0.802439024390244	0.2159503880913881	-0.08292682926829269	0.6305573426751507	0.771135781383433	0.26780902302843207	0.15713065755764305	0.583389580038853
2022160101925	0.6925602823987533	0.4338318355411824	0.2755403696244805	0.5845737086020513	0.7567567567567568	0.21839035871989532	-0.44324324324324327	0.9040443104056726	0.9114285714285714	0.09833348089488902	0.11868131868131868	0.7098987695084126	0.662883087400681	0.3824023247844772	0.2565266742338252	0.5963704028633883	0.5679650238473768	0.8207458767123436	0.7472178060413355	0.4068156335935677	0.4835197174808711	0.9876218012005775	0.7139493819894055	0.19519682419308662	0.6648148148148149	0.4186201520046605	0.27037037037037037	0.5755015317699337	0.7217630853994491	0.3056877527260772	0.24793388429752067	0.6090235576587112	0.7620553359683795	0.2956632787265521	0.2134387351778656	0.6769861660232949	0.7018561484918794	0.3770214941011685	0.35498839907192575	0.5873261814023942
2022160101927	0.7651216264368663	0.32626035208795895	0.11995865133338171	0.6426989700046982	0.6968325791855203	0.3102199797058455	-0.37104072398190047	0.821563300749739	0.9526084036122099	0.047632594862832445	0.066721397119188	0.7916109753346721	0.783303730017762	0.2489929725044284	0.152753108348135	0.7062444767010544	0.6695402298850575	0.5358172998861418	0.5998563218390804	0.5484969075926797	0.5904313725490196	0.8448802757567851	0.5110588235294118	0.2634051609780834	0.7657657657657658	0.2792979470529402	0.0945945945945946	0.7027422116989785	0.8634739099356684	0.1584011606634254	-0.01858470335954253	0.7572932071803402	0.8285714285714285	0.19078364117214813	-0.11156462585034013	0.6797398045210036	0.7355672184093661	0.3203172971870835	0.15583366976180865	0.5131946852857322
2022160101932	0.7394069988593616	0.35015527351646814	0.1537175939851653	0.6229887051796017	0.8070175438596492	0.18025535216678984	-0.3684210526315789	0.9162818242923954	0.9351897894911321	0.06721267737689797	0.10972981932703464	0.8325109597903931	0.7780097425191371	0.23986383916120638	-0.09603340292275574	0.6320331347187909	0.5863394982603919	0.5377659335921529	0.7870353415125435	0.5126656067711888	0.5011065812463599	0.9821029367699166	0.40885264997087944	0.12769750671932473	0.7357859531772576	0.28337484769139903	0.09698996655518395	0.6342437117478812	0.795525170913611	0.2402668399486826	-0.023617153511497825	0.6453354644545779	0.8057142857142856	0.20913924215449314	0.09142857142857143	0.7059864380546955	0.7099744245524297	0.4114157927866746	0.3774936061381074	0.6001437000671679
2022160101935	0.6937689470563255	0.4331535155977224	0.28111841914092844	0.5876186899056957	0.7004219409282701	0.31259542307753957	-0.4641350210970464	0.85143711708387	0.9244124868467205	0.08037231685085895	0.12592072956857242	0.8132091717907005	0.7380560131795717	0.401933504109232	0.2833607907742998	0.6755112063253825	0.5713487071977638	0.6185341790551732	0.8209643605870021	0.49184551534255183	0.555035799522673	0.895986907268856	0.28276849642004775	0.1309207456901591	0.67425320056899	0.378306983881277	0.352773826458037	0.5854031553326554	0.7911877394636015	0.21694520601641937	0.32375478927203066	0.7318652567270264	0.5915966386554622	0.5780509311668911	0.39551820728291315	0.4523342831407341	0.6976079971438771	0.4156561889532551	0.4091395930024991	0.5560417577181815
2022160101936	0.7402031821796038	0.34726170857194316	0.2346813883378197	0.5785764366399021	0.7046632124352332	0.31510505915695286	-0.07253886010362694	0.7911856845842146	0.9422883907661426	0.059974706197409716	0.017397122783539644	0.6164936400442486	0.7018544935805991	0.33758262155777313	0.23680456490727533	0.6005399710127168	0.7228049728049728	0.46496028620803015	0.4195804195804196	0.4124846356467914	0.6282141776747	0.7333071977369934	0.3228799031965312	0.19886361382198225	0.7694610778443114	0.24042362308196763	0.2844311377245509	0.7128027383071316	0.7588805166846071	0.25349237430173277	0.2884822389666308	0.665264541586555	0.7544910179640718	0.27777542650237746	0.20838323353293414	0.6456668627797159	0.6791707798617966	0.4427340824042505	0.4067127344521224	0.563886241975763
2022160101939	0.7676449039793516	0.30835733649408936	0.19893673440831938	0.6414014269457236	0.7614213197969544	0.23153978257308455	-0.3147208121827411	0.8888342192050183	0.9155109489051094	0.08900394606559328	0.1470802919708029	0.8294987975640223	0.7774869109947645	0.25924831516182645	0.2643979057591623	0.7165598788025408	0.7904180540140584	0.2916198564130289	0.30780614132445433	0.5061861217512758	0.6021838331160365	0.7819093948481662	0.1981747066492829	0.14086072597688462	0.8275084554678692	0.20652613397147535	0.09244644870349493	0.7309022699416706	0.7401960784313725	0.2756357416023732	0.380718954248366	0.6526027496292361	0.7811447811447811	0.2373599511507507	0.30303030303030304	0.7096135543827826	0.7129337539432177	0.40237290666050535	0.411496670171749	0.59755452525808
2022160101943	0.6930311962676646	0.4296966550460037	0.27078933672517563	0.5841471104538364	0.5086705202312138	0.6712167073712823	0.10404624277456648	0.5908905431297985	0.9234767025089605	0.0767806044775273	0.13799283154121864	0.8481233986492134	0.5600649350649352	0.8921666236554792	0.19155844155844157	0.4318646831929835	0.5999629423753937	0.46663554073826174	0.7066889012414305	0.4527819216038293	0.6097112860892389	0.675485689789164	0.273490813648294	0.19522732877279655	0.7401415571284126	0.2786569381966817	0.2082912032355915	0.6767480325540626	0.7798742138364779	0.23959871851180906	0.2194269741439553	0.6951716226688018	0.7959969207082371	0.22518664528128962	0.17705927636643573	0.7190042512053393	0.7193816884661118	0.3415424273925379	0.41854934601664684	0.6475122123077027
2022160101945	0.7295111146935652	0.34383445508518995	0.19032431868374905	0.6115952917700886	0.6666666666666666	0.2999443028140229	-0.6352941176470588	0.8544472558210475	0.9299785100286533	0.07212838009749178	0.1070916905444126	0.7903267779237293	0.7840342124019957	0.23486224139828424	0.21525302922309336	0.7105778127933254	0.7472905101771081	0.36006558536444255	0.4007401533174729	0.5244116417713931	0.6191402794976119	0.763791341498417	0.08738722802052008	0.1338019533059595	0.7841483979763912	0.22573191041470697	0.20236087689713322	0.7242256098744265	0.700280112044818	0.32970201246694364	0.31092436974789917	0.6085964808848432	0.7508486082824168	0.26885944980532095	0.3978275627970129	0.7097302542294123	0.5832127351664255	0.53942487190708	0.6266280752532561	0.4482398393266602
2022160101948	0.5984669922512764	0.9244245275196642	0.6325486962302325	0.5155584187594536	0.3559322033898305	0.8165436529495537	1.152542372881356	0.3639533590622318	0.6251624079688176	1.0639160749524288	0.7397141619748809	0.5907815209553963	0.7510668563300142	0.29078066683217585	0.1763869132290185	0.6522477633067052	0.5892514395393473	0.5411569380471539	0.7735124760076776	0.49650130471225135	0.46664929650859827	2.0725993548665302	0.8144867118290776	0.20793771385777615	0.7305605786618445	0.30799367369610237	0.35443037974683544	0.6846531509225993	0.784037558685446	0.24764848534243522	0.1431924882629108	0.6664143980593967	0.7989487516425755	0.26050964022119194	0.19973718791064388	0.7203247180331178	0.284593837535014	2.718672260769405	1.3389355742296918	0.25721183992560787
2022160101949	0.7170526282539235	0.35219305798522205	0.20141025999565326	0.6036579252001357	0.6101694915254238	0.34811899322490336	-0.6892655367231638	0.8597019814894498	0.9196653563148875	0.08475965611137248	0.11672210462654975	0.7654540197880381	0.6697819314641745	0.397748178955032	0.37383177570093457	0.594741848293106	0.738095238095238	0.299948970124021	0.422680412371134	0.5148066591106578	0.620964707652946	0.7689377028799996	0.08473173301226579	0.12051525413646018	0.7840670859538783	0.2413073988965429	0.18588399720475193	0.7046159296043455	0.7582590456213949	0.25977726061152884	0.3471421080230729	0.6866488067826813	0.7472384665367121	0.27314712324449375	0.3391812865497076	0.6829770685886407	0.605232331120656	0.49599223781910445	0.6317844591956268	0.5034597590078417
2022160101954	0.7211169776537034	0.3843129261840525	0.29101186652273214	0.6049393529771279	0.7672955974842767	0.2371734915747805	-0.16352201257861634	0.8638673363441901	0.928659286592866	0.07486353134924328	0.09207520646635038	0.7184193234457189	0.7054202670856244	0.3610819691978638	0.199528672427337	0.6012692028239567	0.6533416614615866	0.4134630074328549	0.5527795128044972	0.4235436533775844	0.5379409647228222	1.0809284499798795	0.5301655867530598	0.20343462558012476	0.8044901777362021	0.20336796561404608	0.08419083255378859	0.7361902962250347	0.770668583752696	0.2457582904977067	0.3120057512580877	0.7133297468098725	0.7052384675527756	0.3035212718166601	0.3893666927286943	0.640117377703747	0.6169977924944813	0.5386583581934375	0.6225165562913907	0.5442826144839218
2022160101956	0.703917993926784	0.43251853048647	0.24136428623515238	0.5759688339182045	0.6359447004608295	0.47922755236092085	-0.2304147465437788	0.7457182094951772	0.9199432339928207	0.09037911394943343	0.07796978044911929	0.6109000446231457	0.6588061901252763	0.46254483534054824	0.0014738393515106854	0.5086314778611326	0.5985639686684072	0.6027344434221293	0.685378590078329	0.40882404334474287	0.42761168962042323	1.1835148115132312	0.824319785018475	0.1862591542206987	0.7901960784313725	0.21490178526528703	0.19215686274509805	0.7377535312033314	0.8429752066115702	0.16805705606638477	0.04195804195804196	0.7317107290842603	0.8328220858895705	0.18405295157870796	0.09202453987730061	0.753131892017064	0.6283987915407855	0.5072542248815869	0.4874118831822759	0.5007904234142878
2022160101958	0.7431090168135915	0.32781133928533834	0.0678255822785822	0.578411462589526	0.6193548387096773	0.4108453064105525	-0.34838709677419355	0.7718850580035659	0.9350948935724023	0.06740153462028742	0.04592639194715319	0.6453135144846752	0.7603305785123966	0.26553583724241925	-0.0628099173553719	0.622031043233191	0.7139580024704429	0.34395371198757346	0.43797423680959946	0.47753198042305667	0.6371169275286072	0.7112228421993465	0.2417466789425227	0.19655894891329018	0.7586206896551725	0.29152999944052627	-0.10727969348659004	0.6425226214911394	0.7688022284122563	0.2673145406547808	0.025069637883008356	0.6155165969762602	0.7411242603550297	0.308761602987666	0.05917159763313609	0.5952495863975333	0.7535787321063395	0.2837366780248924	0.31901840490797545	0.639093813383022
2022160101960	0.7443554168033854	0.32236757621705514	0.17077443060110675	0.5918162092064434	0.45882352941176474	0.8199010356032861	-0.047058823529411764	0.5680930258866012	0.928478784509913	0.07576762340281037	0.10079673892903465	0.7582884206517077	0.7586206896551725	0.2713114699015019	0.13527851458885942	0.6415608280752669	0.8043633397899888	0.23133722515285837	0.27056784585584664	0.49376166699428736	0.6696680975814051	0.518819937330731	0.18448330017799183	0.20208316590587985	0.7833910034602075	0.22216074080950293	0.19238754325259516	0.6973170826581335	0.8026229508196722	0.2057814551809254	0.20852459016393443	0.7267207538875624	0.771505376344086	0.2410357990838719	0.1827956989247312	0.6733144011305884	0.7217249796582588	0.31519289948800844	0.30919446704637915	0.5652065376679628
2022160101961	0.7534549878776703	0.3270765285793927	0.15576566726436017	0.613869906979883	0.7058823529411764	0.29890929554926976	-0.35294117647058826	0.8450673587339761	0.9321353469699866	0.07061336625759784	0.09596635442554005	0.7723005070291737	0.7774647887323943	0.24727784213459347	0.056338028169014086	0.6589028542803377	0.7559752827328903	0.37631591213025395	0.391045820216859	0.514295934089829	0.6267417181876903	0.7358880716624288	0.11091630525053059	0.14047779537064756	0.7488584474885845	0.2837843423298283	0.2648401826484018	0.6727293725434338	0.8052256532066508	0.22783006190377617	0.12589073634204276	0.6913732675143416	0.6805970149253733	0.4400998583860827	0.3044776119402985	0.5525355623140836	0.7482142857142857	0.26297000686070315	0.40535714285714286	0.6771465109431237
2022160101962	0.7281193973753299	0.3609585842241574	0.32463419282638983	0.6205352509072409	0.6216216216216216	0.433716138129234	0.32432432432432434	0.6694058176058288	0.9156071337144808	0.08685621902253422	0.15342606024404812	0.8367294359891599	0.7991329479768786	0.21316022315687672	0.23121387283236994	0.734684654655758	0.6677824267782426	0.49265972223736243	0.6270571827057183	0.5718743386353458	0.6126582278481013	0.7661851558966226	0.1901772151898734	0.15157546284177267	0.7436570428696414	0.2934247519174511	0.3447069116360455	0.695393946503479	0.7377938517179023	0.2744668187187288	0.37251356238698013	0.6645866846228303	0.7434119278779474	0.2787607774109131	0.24965325936199723	0.6488282574140904	0.7114093959731543	0.4093974515276936	0.4286353467561521	0.6117386598969038
2022160101963	0.7141994016242725	0.3469813389626479	0.17856289051077975	0.5975206865763995	0.7325581395348838	0.2586792832581253	-0.3023255813953488	0.8544623257811097	0.9237569060773481	0.07821990210142292	0.12516323455549974	0.800205265898995	0.7888138862102217	0.2748775199495758	0.052073288331726135	0.7026399714894045	0.6813063063063063	0.45802482097962444	0.44144144144144143	0.41153042742446816	0.5293342122610415	0.6836751928914083	0.7303889255108768	0.2761109230519339	0.769825918762089	0.2420263063271118	0.02321083172147002	0.6750063997573733	0.5993150684931506	0.4564883516383338	0.0273972602739726	0.45847085716680486	0.7062043795620438	0.3422931951889806	0.058394160583941604	0.5915520117636707	0.6966797974113675	0.32854747832924786	0.45132245357343836	0.6077079968538346
2022160101969	0.6825844688125051	0.4242180746238166	0.196416193223857	0.5594875448899201	0.4777777777777778	0.7483480844984237	-0.4444444444444444	0.6492905494315907	0.9271591025509682	0.07637763194508122	0.11248847454154287	0.7904480135232144	0.6976744186046512	0.38423395687516715	-0.03986710963455149	0.5653665385424488	0.7477633024642913	0.3067182334463564	0.33432742112698166	0.46058796547759595	0.566222104846164	0.8383489575091501	0.2807341872441569	0.16050000357747352	0.71259418729817	0.3017301401679763	0.2303552206673843	0.6482588822454948	0.7261815453863466	0.28927032211852033	0.32558139534883723	0.6463833551564293	0.7235772357723577	0.3193897524859971	0.3382113821138211	0.6537617884918232	0.5643105446118193	0.5535455925676768	0.6303592120509849	0.46079080756321034
2022160101970	0.48126144604220833	12.383866717136812	0.9016512541468629	0.4003563258090234	0.0	100.0	2.0	0.0	0.42385371179039305	1.9227158536789846	1.1353711790393013	0.3904923877161249	0.6923076923076924	0.3594426468021536	0.497737556561086	0.6538307358833202	0.5208562019758507	0.9958798987769266	0.9077936333699231	0.4221709462928742	0.5147392290249433	2.3457266218910258	0.6625850340136055	0.19861889278447747	0.6187175043327556	0.6654453818288794	0.5095320623916811	0.5611113533874575	0.7701333333333334	0.23435067576181154	0.34453333333333336	0.7091313056752089	0.71	0.3825222668324607	0.29333333333333333	0.5933583813708284	0.08074534161490683	4.548717108659067	1.763975155279503	0.07449292917091888
2022160101971	0.6272985369791686	0.5016401767964171	0.32369763497892434	0.5155750220238475	0.663716814159292	0.35192032290759906	-0.5486725663716814	0.8364057282890567	0.8978557504873295	0.11780142871728103	0.1769980506822612	0.7828295469825302	0.6326034063260341	0.46284958172391	0.09245742092457421	0.5063795894794372	0.4563279857397504	0.740371126701282	1.011764705882353	0.3506276150627615	0.5789859051803038	0.7682182243157913	0.304594545121728	0.13499268010365875	0.5330151153540175	0.6860499338265288	0.4089101034208433	0.4223221960190386	0.6887914840325611	0.35550011921938085	0.3944896681277395	0.5943804985618777	0.6138775510204081	0.4555669474739219	0.4163265306122449	0.5239357518461077	0.5805128205128205	0.5764839062820598	0.6564102564102564	0.48830159187016015
2022160101975	0.7493309592811929	0.3276580950187509	0.21291427624021042	0.6256642075940961	0.6134969325153374	0.4770932771410459	-0.012269938650306749	0.7123492055602768	0.9301574485264432	0.0755969759459228	0.11546225272507064	0.8152563706572525	0.7516129032258065	0.268312433271788	0.24516129032258063	0.6858438522973931	0.7751196172248804	0.28918915198439743	0.3507177033492823	0.5445780793322185	0.6067705748039313	0.8212385335112753	0.17015784771170456	0.1534626929223332	0.8089887640449438	0.19765103885029423	0.20224719101123595	0.7582738994383315	0.7734741784037559	0.24998301294591785	0.27230046948356806	0.6945544575465956	0.7420814479638009	0.30185951572306613	0.27537168713639304	0.6556091961044169	0.7422767668218366	0.2679989157950498	0.29707998307236566	0.6110501144880475
2022160101977	0.7667503501806228	0.2817466678681066	0.17285657562088547	0.6630346891270394	0.7534883720930232	0.22153819476547434	-0.4	0.8745504765320017	0.9501051424201873	0.049560847751306925	0.08105524756260753	0.8554261572987684	0.7521551724137931	0.25333036574528706	0.15517241379310345	0.6817497678291222	0.7286498769172506	0.42718956443915596	0.42075364514296537	0.5182437673774876	0.649030512550729	0.6357099225427025	0.31775139035021793	0.25278288817679195	0.7482185273159145	0.269377962363285	0.10926365795724466	0.683241640224048	0.8459016393442622	0.16092509186688636	0.16393442622950818	0.7910295467058176	0.7692307692307693	0.2049956120025289	0.4	0.7489123679303916	0.7039731393396754	0.31309244933633246	0.30777839955232233	0.5613755900689261
2022160101990	0.7067737018591594	0.4026398582912156	0.15418396494118278	0.5706760342533006	0.7226890756302521	0.25257152959435675	-0.42016806722689076	0.8550085016645921	0.9319928069315023	0.0669809783909441	0.12685957168546674	0.8817409870969488	0.7005494505494505	0.3529058161583494	-0.07967032967032966	0.5422902750642037	0.605426610003269	0.5135062903774744	0.585812356979405	0.3476207417661416	0.6322498406628425	0.7568686523076598	0.2022519651582749	0.17545532817661189	0.7421150278293136	0.30389870822022164	0.16697588126159554	0.668034804109698	0.7470511140235911	0.3011665737529824	0.09174311926605505	0.6132762030133949	0.7388235294117647	0.30989201919256326	0.11450980392156863	0.6339351424366417	0.54006586169045	0.7659681566263893	0.5993413830954994	0.41872232495147327
2022160101993	0.7483626984037808	0.3461713432169914	0.16977336647626895	0.6301213298913041	0.7254901960784313	0.2637803766119548	-0.39215686274509803	0.8589288640440998	0.9409807355516637	0.059732681998011634	0.09842381786339754	0.8402567843724192	0.7753378378378379	0.24528432828855865	-0.010135135135135136	0.6649349428466537	0.6691405670179605	0.4192082607671392	0.5388154965118005	0.43928218515648654	0.6284512227189062	0.7180101641914034	0.21351564554299238	0.19537632688948162	0.7821122740247384	0.24459209185741504	0.1313035204567079	0.7104678800807308	0.8080536912751678	0.20216108642214814	0.20671140939597316	0.7299319473622964	0.8068605518269948	0.2101587064733449	0.08799403430275914	0.7063727213378196	0.5988372093023255	0.752614392342947	0.6534883720930232	0.5255403169317485
2022160101995	0.6676740100586289	0.42332579090330413	0.43295135876061847	0.5274199662677552	0.23333333333333334	0.7608628913456243	1.5333333333333334	0.23333333333333334	0.9420224719101123	0.06076706731788602	0.07820224719101124	0.7730672836808175	0.761904761904762	0.2643486806765746	0.02857142857142857	0.6453267344189174	0.6023140495867769	0.5892345629960309	0.7021487603305785	0.43901353284712064	0.5895806861499365	0.7502869215480368	0.30156713257094453	0.15457957033121955	0.6684491978609626	0.38433619264465524	0.32798573975044565	0.5863295267498693	0.786683107274969	0.21621199377202366	0.2934648581997534	0.719396767391756	0.7931034482758621	0.22359516016867403	0.16300940438871472	0.7117313673979556	0.6316750342309447	0.5602886476602316	0.46827932450935644	0.4840015802588076
2022160102003	0.7413978220345145	0.33306935325087517	0.1152779478989803	0.6219894981596719	0.5628140703517588	0.39785863690423573	-0.8542713567839196	0.8355078778289967	0.938885675727781	0.06476698761751161	0.0678619625988047	0.718501205749543	0.8027734976887518	0.20878919264428553	0.10785824345146379	0.7045771081965372	0.7420132610006028	0.40284948153095934	0.3960216998191682	0.4977753381599835	0.5358105233300241	0.8788482383367562	0.41781307615941	0.16479157509201894	0.7551342812006319	0.28260600802099733	0.1358609794628752	0.645950144560938	0.810403832991102	0.19961820668234456	0.21218343600273784	0.7343371882617311	0.7852494577006508	0.26355184878914845	0.3109182935647144	0.7322381488678802	0.7394957983193278	0.29873557873163803	0.24325519681556834	0.5642268967194172
2022160102004	0.7438325908475466	0.3413263806760352	0.17570991157021917	0.6082601506556597	0.7682926829268292	0.2460433415133248	-0.04878048780487805	0.8383511669100622	0.9383996423781852	0.06338427969391323	0.09244523915958873	0.7867954995106781	0.8006814310051108	0.216121176919927	-0.0817717206132879	0.6819364256785178	0.5016933845111763	0.6517475900181384	0.9379092345902009	0.41964185763498557	0.5612783121315544	0.8172999687761856	0.47719515978901644	0.21065435410255495	0.765143464399575	0.28112545401000866	0.08289054197662062	0.6896766486906787	0.871345029239766	0.1590949950010585	-0.042105263157894736	0.7272730032165815	0.7681053401609363	0.2648577642026638	0.016093635698610095	0.6276285708665507	0.7195540308747856	0.3722628559490967	0.14751286449399656	0.49238382929032776
2022160102015	0.7117145851635363	0.38428153824747296	0.20772555735141546	0.5804703039564474	0.6909090909090909	0.26348869989050766	-0.5636363636363636	0.8789383757935706	0.9224586720248424	0.08478976802674731	0.12074162023929126	0.7890690971153156	0.716841455891425	0.38309437686729264	0.19617520049352252	0.5993940629308566	0.6854301132155328	0.3629496374868571	0.5626917786477621	0.5106695904324792	0.610731272294887	0.6890623973066285	0.18400713436385255	0.12816891739160924	0.6409214092140921	0.4823893200278445	0.43360433604336046	0.5560490530609304	0.7723076923076924	0.2321957297582551	0.32	0.7018716276721951	0.8009650180940894	0.20670833577683828	0.1640530759951749	0.7117654989098233	0.5648665425201738	0.7538555790862858	0.45189323401613907	0.348306512301247
2022160102020	0.06321320962757808	11.989579193544488	0.5382717855932508	0.06077241978043549	0.0	100.0	2.0	0.0	0.0	0.0	0.0	0.0	0.0	0.0	0.0	0.0	0.0	0.0	0.0	0.0	0.2892355093394955	5.933791421941002	1.4038128249566724	0.26726840071521224	0.0	0.0	0.0	0.0	0.0	0.0	0.0	0.0	0.2796833773087071	1.9724213199593774	1.4406332453825859	0.2796833773087071	0.0	0.0	0.0	0.0
2022160102024	0.1016642842353352	12.802911036853837	0.8649914119113716	0.075503540418849	0.0	100.0	2.0	0.0	0.0	0.0	0.0	0.0	0.0	0.0	0.0	0.0	0.005411255411255411	5.805511939159879	1.9891774891774892	0.005411255411255411	0.41693121693121693	4.811773427231522	0.9661375661375662	0.19657172287097122	0.03781979977753059	3.9412958502485314	1.7908787541713014	0.03491832267806074	0.0	0.0	0.0	0.0	0.45481628599801394	0.6676181150445987	1.038728897715988	0.4426305628093536	0.0	0.0	0.0	0.0
2022160102025	0.7144619389465512	0.4084674578678673	0.26658820234026037	0.6205312824236281	0.7403846153846154	0.22544634483093462	-0.5	0.9071844105511923	0.9040455120101138	0.10126772418770855	0.18280657395701644	0.8448567939665261	0.7678812415654521	0.2695385708883426	0.15654520917678813	0.6717968864857946	0.5950613952233167	0.661494994982578	0.7380920253676967	0.4532334062813782	0.5433002600905501	0.9737819425503349	0.30921876505153645	0.13092175898063302	0.7175324675324676	0.30345692536620195	0.275974025974026	0.6470550998199062	0.7255965292841648	0.2904314063306098	0.351409978308026	0.6352152665921978	0.7995469988674971	0.20213946817524592	0.2627406568516421	0.7341795158577289	0.6368084305607828	0.6486497434988495	0.6225065863756116	0.560338403277296
2022160102027	0.7423188591899863	0.3424635335950021	0.11988712602290479	0.6114369527008883	0.6349206349206349	0.4204414040587422	-0.6031746031746031	0.8361972215922638	0.9418934538194809	0.06075358469687396	0.07670484396343386	0.7849692482966819	0.7049312853678253	0.3487857006745806	0.16006467259498788	0.5895797167832391	0.7706581617860249	0.27841692395509915	0.33169034502754424	0.50873160019949	0.5840999588081834	0.7972064130142733	0.3715501853631745	0.19373132232929108	0.782051282051282	0.24175474304633832	-0.047619047619047616	0.6794977620261434	0.7969515514425695	0.21408056579359017	0.24714207947740882	0.7030042861939783	0.7405441274054414	0.32646740439428784	0.24286662242866622	0.6290059091230737	0.7248192771084337	0.39426506272123285	0.29975903614457833	0.5782155077638326
2022160102028	0.7449659595452942	0.3422364844651302	0.1269675689094787	0.5999819327082679	0.7461139896373057	0.24152365488364655	-0.32124352331606215	0.8629665341081204	0.9346062052505967	0.0678338782641342	0.05441527446300716	0.6532356936911894	0.7058823529411764	0.33753452373336873	-0.06417112299465241	0.5801713573821399	0.5259073270942708	0.7087738567551486	0.8632732252910295	0.41493169160300103	0.5908898603864053	0.7554870165652883	0.5017627979128473	0.2410753502845978	0.7906066536203522	0.2428327419937898	-0.050880626223091974	0.6976263033521486	0.804749340369393	0.24378055165442847	0.013192612137203167	0.6625669940778438	0.8376193975018369	0.17530747424785265	0.045554739162380606	0.7356158199937498	0.7683185091063109	0.3070546620885146	0.10080474375264718	0.5516476498816203
2022160102034	0.676304736782548	0.5185826066168051	0.24385389363788987	0.5683434009134859	0.5972850678733032	0.5037434191298891	-0.6063348416289592	0.7840532662259292	0.9177448295400888	0.08721075949569572	0.1327792992728303	0.7740041971709336	0.6919354838709678	0.40334555838012687	-0.0032258064516129032	0.5532271676408055	0.6717850287907869	0.5576366217245676	0.4630954458209737	0.3992944297867703	0.47160292921074043	1.240837307968629	0.6148087876322214	0.16872363824815534	0.6973684210526315	0.31772790225250486	0.35526315789473684	0.646029190751997	0.8045801526717558	0.20555610476998454	0.11297709923664122	0.7095036294937683	0.6807473598700244	0.3716515422177674	0.4760357432981316	0.6242940613264595	0.5536933581626319	0.9795342436120806	0.6492861576660459	0.45596102757655466
2022160102036	0.646412939414513	11.431657223332628	0.4762065531109714	0.4965959072807743	0.0	100.0	2.0	0.0	0.9297544260422616	0.07512054826070698	0.09284490495227217	0.731711553861125	0.6889632107023411	0.37045909612038697	0.13779264214046824	0.5603723355941811	0.6791230692575984	0.3833819501181486	0.4803188839063279	0.3997474120989673	0.5469433330231692	0.8458136595000538	0.38019912533730343	0.13747399522137818	0.7664856477889838	0.2514219170318366	0.16291698991466252	0.6868587563389688	0.7816826411075611	0.22650156510137567	0.3152289669861555	0.7175820989799611	0.7952559300873907	0.226815302292024	0.149812734082397	0.6990173891428452	0.6295081967213115	0.5054009715691262	0.5667447306791569	0.536599624289542
2022160102039	0.7449841122767156	0.3224139318236568	0.15331300265928896	0.6078636401469073	0.6818181818181819	0.3561431556514211	-0.2727272727272727	0.7932976685600815	0.9455210237659963	0.05516865752055961	0.05594149908592322	0.7312694627547643	0.7834618079887877	0.24417702603251631	-0.001401541695865452	0.6510887814988703	0.6575984990619137	0.41318397950198926	0.6435272045028143	0.563066500808509	0.5616724738675959	0.7441417908466399	0.49198606271777	0.21100836885886415	0.7030201342281879	0.3266486616779113	0.2516778523489933	0.6136412744047397	0.8401615695326023	0.17550946972164927	0.04962492787074437	0.715563612050426	0.8457142857142858	0.17731115555092403	-0.02666666666666667	0.7175927924417005	0.6858890345128877	0.40944148990930024	0.18785495849716033	0.4742442999442105
2022160102040	0.740260949014255	0.34612760601946363	0.13174408328699694	0.5922586088369601	0.40229885057471265	0.8956973979515609	-0.2988505747126437	0.5440830588188311	0.91120987654321	0.09590314943829682	0.11871604938271604	0.692964546353378	0.7943615257048093	0.22720183931270593	0.14925373134328357	0.7166921771904408	0.745334642907254	0.3650167585552829	0.35274308965904305	0.45364794590852364	0.6736791776237151	0.5692665143022813	0.2543628974420273	0.23587153747585005	0.7595712098009189	0.2702053388756656	0.018376722817764167	0.6348252324261877	0.8072625698324022	0.21408033132022514	0.16201117318435754	0.719902692775881	0.797153024911032	0.21165505244849994	0.22633451957295372	0.7254270713726139	0.7714776632302406	0.26612207197065363	0.2027491408934708	0.6069132172109353
2022160102042	0.6785519805657483	11.402285146629541	0.4347843498228862	0.5323102154436462	0.0	100.0	2.0	0.0	0.9373040752351096	0.06719275110222853	-0.0011755485893416929	0.5521912630215319	0.7663384064458372	0.25367038791833774	0.023276633840644583	0.656894269913397	0.7076045627376426	0.34361083510596957	0.4737642585551331	0.5139803083127655	0.5740230257823901	0.9923534945145778	0.4245175936435868	0.21368054259936226	0.7806451612903226	0.2237437258761887	0.21935483870967742	0.7293144621943662	0.8340283569641367	0.1811707765384707	0.11175979983319433	0.7587398792452461	0.8055813953488372	0.20878597509729246	0.20651162790697675	0.7500245262823826	0.7014428412874584	0.35003837351282385	0.4550499445061043	0.6159666874237638
2022160102046	0.7738286200689453	0.308899219871332	0.19009007665666966	0.6630069064071326	0.8601036269430052	0.12272727272727273	-0.27979274611398963	0.944519064436706	0.9375709421112373	0.06408269957210472	0.0771850170261067	0.7326796699041227	0.7944936086529008	0.21679820416194698	0.05309734513274336	0.7130993138636532	0.6945919370698133	0.5127586202729032	0.49911504424778763	0.5094664202493226	0.5932054215807077	0.6566789962462043	0.5016722408026756	0.2764189964533929	0.773972602739726	0.253166502850586	0.0867579908675799	0.7096980656405664	0.8394495412844037	0.1736351168317282	0.1437308868501529	0.769239083315754	0.8105646630236794	0.20205023138418554	0.12750455373406194	0.7387636713829177	0.6605052372150338	0.578195334795056	0.5015403573629081	0.5731778724177576
2022160102049	0.7037461024723414	0.3775139341799533	0.22425923664870595	0.592459422672531	0.6436781609195402	0.3824769956121048	-0.3218390804597701	0.7736840149488258	0.9206389133442335	0.08175003444115993	0.12501572129291913	0.7896831935899262	0.7171109200343938	0.3239907459635771	0.07738607050730868	0.5817601663343906	0.6200394650295987	0.5211797302571776	0.6581889936417452	0.4593649323404193	0.5213145539906103	0.8573067986386134	0.6629107981220658	0.2369857488791787	0.7232037691401649	0.3108467990124042	-0.002355712603062426	0.6320340082495308	0.7539882451721243	0.24989027064425484	0.2837951301427372	0.6742340436614374	0.7423255813953489	0.2769000805423473	0.2846511627906977	0.6671504258459773	0.691415313225058	0.3932839525079411	0.2505800464037123	0.5172382702030925
2022160102051	0.7833573004984893	0.277179682255005	0.1568712132394411	0.6427152869210975	0.7593582887700534	0.25295646382075665	-0.18181818181818182	0.8594414660818169	0.9470372312532774	0.05396801903791115	0.08315229605213874	0.8334626078378153	0.8610129564193167	0.14129640135484187	0.14605418138987045	0.8028135384813647	0.8218505726231594	0.2025173492634716	0.25995273586620615	0.5437290532308805	0.6430856736580164	0.7548843571975156	0.10309278350515463	0.15780816438974898	0.7586206896551725	0.2457280521604861	0.22941590429275158	0.6817913094886195	0.7760314341846758	0.2341719194878976	0.3575638506876228	0.7234496554789953	0.760427807486631	0.30445031884159723	0.1497326203208556	0.629339771549371	0.7227910504361017	0.30464425913056753	0.2646947288585514	0.5526020157512649
2022160102052	0.7481378659507737	0.31675345490134243	0.16500810539666896	0.5897361089482867	0.7935222672064777	0.18349066558385485	-0.3643724696356275	0.8972656853771733	0.9427974947807933	0.06100226388955317	0.07064718162839248	0.7436304488425701	0.7800149142431022	0.23736268896476137	0.14168530947054436	0.683817904438397	0.7525847559509499	0.3473330859794602	0.3140177927386391	0.4081485540214173	0.6346394094264622	0.600592261396169	0.24917660420215787	0.19131336478324945	0.7840136054421768	0.2536837448298348	0.05782312925170068	0.6914552715540458	0.7648514851485149	0.27907030030727153	0.2524752475247525	0.6680421017247178	0.7582491582491583	0.3091940133983081	0.1898989898989899	0.6499690606701501	0.522567703109328	0.5790520697628694	0.5737211634904714	0.3739825891228577
2022160102055	0.7278092196671656	0.38163863741401133	0.18316043395704576	0.6061369216446636	0.6183574879227053	0.4723031998245899	-0.43478260869565216	0.777697271825584	0.9305555555555556	0.07398131859316266	0.12108262108262108	0.8448895007985785	0.7664497469269703	0.27066173439929303	0.23571945046999276	0.686145298886701	0.6592250449063383	0.5390694406481804	0.588144726712856	0.45619461426894875	0.5318886298175833	0.9984829689853113	0.5499931422301467	0.19803895238295757	0.7524454477050414	0.27757864678527044	0.09179834462001504	0.6413836022809665	0.7281823235130629	0.3026729002437288	0.13229571984435798	0.5674943359606416	0.8315854410857495	0.17663223314190252	0.11721159777914868	0.736306765730909	0.7315932995714841	0.3233652941046632	0.246980911569926	0.5470819526666862
2022160102062	0.765172282403627	0.3051125401857782	0.18670152312532248	0.6548807246250469	0.7649769585253456	0.232471103911412	-0.2304147465437788	0.861233151189104	0.9526907573721802	0.046867920415877555	0.08386959903825755	0.8870348098562949	0.7665271966527196	0.25669308917828976	0.12552301255230125	0.6848228727238329	0.6755742381023869	0.44115199266163035	0.5779912925987089	0.5304947983157825	0.5784313725490197	0.7694216020938778	0.49673202614379086	0.22556702012769622	0.7426356589147286	0.28749834537301966	0.25116279069767444	0.6661577844171099	0.842781998831093	0.1775148216335496	0.012857977790765635	0.7203674496370616	0.8455598455598455	0.17995742987253394	0.05662805662805663	0.7500631455814499	0.7173725151253242	0.3544365565318133	0.3059636992221262	0.5681854897770898
2022160102063	0.7653603898201278	0.298130048358023	0.10728864911061768	0.6286370300331731	0.7411167512690355	0.23521291006489037	-0.4365482233502538	0.8898377269968113	0.9331181277110865	0.06803835548391521	0.080500353071724	0.7411073847772678	0.8305425318151373	0.18292319756032227	0.04688546550569324	0.7256800721534209	0.7497096399535423	0.3847015504862669	0.3885017421602787	0.5252488596356161	0.5762620837808807	0.7110546002147111	0.46186895810955964	0.21721706892266765	0.72782874617737	0.32837255495038775	-0.07033639143730887	0.5945051371677913	0.7764705882352941	0.2801470914422503	0.0773109243697479	0.6252139804724756	0.797324414715719	0.2348885107922526	0.07625418060200669	0.6833980004584432	0.7558706247230839	0.25783166422721	0.34116083296411165	0.6555250397140632
2022160102064	0.7624640464304977	0.31232286190549924	0.162057016116768	0.6132878261907208	0.788888888888889	0.21789254526968532	0.022222222222222223	0.8412304712215639	0.9443393899531365	0.058443244464873714	0.04587683959549453	0.6663197036775906	0.7852650494159928	0.22374142704747027	0.06289308176100629	0.6966597635854503	0.7529249827942189	0.3023310131136785	0.3420509291121817	0.49972285449977594	0.6021011162179908	0.7338691107295781	0.36966513460275774	0.2395605568526261	0.7896907216494845	0.24726028782562207	0.0	0.7134092910137921	0.7563805104408352	0.2790445095418683	0.2552204176334107	0.6765388665011903	0.780185758513932	0.2533825543132213	-0.06501547987616099	0.6491135965476701	0.6624	0.4949410648434959	0.4256	0.5370353318168274
2022160102065	0.7180504335482303	0.38654230806509104	0.1574738765926613	0.5871203104726884	0.5756097560975609	0.5447689230102966	-0.36097560975609755	0.7155370139880487	0.9250846782227535	0.07746048598498648	0.1390715281928671	0.8731831535578692	0.667302192564347	0.38628596072880933	0.38322211630123926	0.5982765793971121	0.749587891503072	0.3619722962533393	0.3090064438783156	0.4303689441970832	0.6240154760259776	0.6807918803536765	0.286030122979135	0.21184275721349213	0.6917562724014337	0.37603240022688766	-0.03942652329749104	0.5697552086316153	0.7636603028308097	0.29742002284150393	0.1250822909809085	0.6316236401265464	0.8329411764705882	0.18104549412224016	0.08627450980392157	0.749170690381787	0.6324961558175295	0.5731033090640791	0.48898001025115323	0.5043248067606417
2022160102066	0.7442039286633193	0.3440607584193338	0.1857641905299552	0.621949217737158	0.6711409395973155	0.3826485507919254	-0.22818791946308725	0.7997062779790473	0.9379208560095932	0.06437547652478492	0.10091319988930911	0.8264261412800018	0.764406779661017	0.24611572531204157	0.17288135593220338	0.6798099841491808	0.6645357199936072	0.4564188337012644	0.6012466038037398	0.5183726881966673	0.5972419126176054	0.8177018942257843	0.3621600721742493	0.19653613421514818	0.7919930374238467	0.22522687983794953	0.07136640557006092	0.7025996081463494	0.8217481073640742	0.2233069649822227	0.07570543702684102	0.7143972137733173	0.7591623036649215	0.28985959182028953	0.20680628272251309	0.6473858312606496	0.6896857016378929	0.39089290857774195	0.30898627711376714	0.5123090806340607
2022160102067	0.7387659270644638	0.3545662170588104	0.1913247687996889	0.5957695838099633	0.797752808988764	0.20825027682422254	-0.06741573033707865	0.8579203249279831	0.9462203836028582	0.05545335516063474	0.0383602858217375	0.6587968328141969	0.7468460891505467	0.31567156542103014	-0.11269974768713205	0.5948289092719912	0.6370430216117956	0.5311261875955214	0.6241163401333064	0.4649086532367548	0.5489660554038237	0.9337789272825157	0.49005072181037845	0.22225022228629027	0.7623421354764638	0.28500732051988364	0.10332950631458095	0.6879044065087807	0.7965023847376789	0.23371853411866894	0.06677265500794913	0.6770948626744334	0.7904191616766467	0.24663658049349954	0.02566295979469632	0.6716029905736701	0.6228013029315961	0.38145320611331723	0.5537459283387622	0.5266190519955689
2022160102069	0.6568510942701469	0.5223030759003787	0.39295602930140283	0.4893653189587624	0.02631578947368421	1.9110353977081496	1.894736842105263	0.02656599783910493	0.9271491015055853	0.07561271857702835	0.12044681884409908	0.8016549463037705	0.7249666221628838	0.36423835525442977	0.1068090787716956	0.5913729861830072	0.7946647087616251	0.22902158409298304	0.2633382280959373	0.4878452168520898	0.6511510245383254	0.6058359984166899	-0.09461168732608145	0.1253796059581962	0.7053140096618358	0.3681316527595788	0.25442834138486314	0.6176540068465662	0.7552083333333333	0.2622345692274344	0.3307291666666667	0.6882879524196458	0.7579972183588317	0.272757026164591	0.2114047287899861	0.6646129147384903	0.5688930406352172	0.6118603809025227	0.44932274638019615	0.4009142434879908
2022160102072	0.7231546188148682	0.36987836615396846	0.23068291318824688	0.5849708516522769	0.700507614213198	0.3543827534900425	-0.2131979695431472	0.8133715907950468	0.9115347447948695	0.09655664884885494	0.1551436352455416	0.8157564237071439	0.7753796962430055	0.24429844651478178	0.19984012789768185	0.7098484682329362	0.6652462121212122	0.4862217722453694	0.5582386363636364	0.43666587261650897	0.6368611602256462	0.6820204425472111	0.29620274480087566	0.17713303970040734	0.7655942219304005	0.2668318705486915	0.13000656598818122	0.6582447038996007	0.7678571428571428	0.2730833141638216	0.16596638655462184	0.6382842315315148	0.6859366314619233	0.4029423464960419	0.254585881045025	0.5494363458537901	0.5994741454864154	0.5225677005309008	0.5293602103418055	0.4659969885335434
2022160102084	0.7400944070813631	0.34098338757346175	0.24762642420933137	0.6006295884505888	0.6891891891891893	0.31903948676050303	0.21621621621621623	0.7366330425285874	0.9264879779266851	0.07659992760120508	0.09657075285770596	0.7166817386030262	0.7750809061488674	0.28554784331472227	0.1423948220064725	0.6740329618053362	0.758516731986735	0.28451072000821814	0.36056677720832075	0.5019313531839611	0.6198277318020604	0.7362971883814767	0.26988684343860836	0.22655044694638904	0.7751295336787565	0.2490284011047027	0.15958549222797927	0.7073676965457683	0.7866473149492017	0.22554925095802905	0.2351233671988389	0.7045321581425451	0.7082658022690438	0.3481222926689554	0.10696920583468396	0.5777230629413108	0.621704475781729	0.5441553773633432	0.6413243408951563	0.5602138353583752
2022160102087	0.7367685435285505	0.3494745968581047	0.25061373189164027	0.5948539850834259	0.7314285714285714	0.283553289575858	0.14857142857142858	0.780790438862265	0.9313691265796272	0.07252432601375838	0.10737973888151923	0.771054013699459	0.8348909657320872	0.17649029495529	0.12585669781931463	0.7512984179438383	0.6133405639913232	0.5130588975379164	0.6670281995661606	0.41787050386613667	0.525328330206379	0.8852104027562188	0.6389707853122487	0.2218991391835357	0.7080851063829786	0.34153882048675777	0.17872340425531916	0.6211256534948455	0.8547922665569725	0.16094551951164773	0.0748663101604278	0.7125356782873744	0.8384146341463414	0.18049338476988822	0.04878048780487805	0.705052985197413	0.5932673267326732	0.5314564361156071	0.26534653465346536	0.3720590352159654
2022160102089	0.7882112670350117	0.2603193162633088	0.12146820322530444	0.6501566258979232	0.8412017167381975	0.13703703703703704	-0.31759656652360513	0.9309359696113034	0.9461276521435432	0.05625908836048556	0.05954771675543526	0.7393468899294428	0.7851099830795263	0.22747734475572526	0.08798646362098139	0.6969990972723717	0.7811568276684556	0.24091846490505192	0.3035181872391175	0.5228493993103479	0.5917998968540484	0.6972352336978054	0.3991748323878288	0.2056443264570128	0.7834843907351461	0.2409616101888044	0.030211480362537766	0.7102160057483846	0.8325963360707517	0.17680347588952133	0.16045483259633608	0.7525838992298044	0.8133748055987559	0.209678332610293	0.05287713841368585	0.7182949840157486	0.7190497944266788	0.35650325892505536	0.3170397441754226	0.5745390615068918
2022160102092	0.7450214962768674	0.3545963678492694	0.1396191318439621	0.6043365952810714	0.6666666666666666	0.3766526687148413	-0.3963963963963964	0.8094868592781769	0.9316692107389782	0.07318062972045365	0.11116099488192512	0.818460353519929	0.7279521674140509	0.3182891558748211	0.14349775784753363	0.621280812891648	0.760943579766537	0.2936417584995039	0.32782101167315175	0.46010115431544646	0.6479491116472911	0.7528859638440706	0.21890765518754113	0.19997043100271292	0.7809778968519759	0.252610220892607	0.014735432016075016	0.6532690260991499	0.8171394085697042	0.19883602240952714	0.1991550995775498	0.7414527397512991	0.7111111111111111	0.3685904902760334	0.1925925925925926	0.5923156826921705	0.6607843137254902	0.5566804004115666	0.44509803921568625	0.5426922979791108
2022160102093	0.7220891421654807	0.3909264769201805	0.21903475217299945	0.5900797048756474	0.7792207792207793	0.20609334438769766	-0.354978354978355	0.8945041390368336	0.9341068490778421	0.06553182947657508	0.11065893150922158	0.8362796135204236	0.611965811965812	0.5169905229183733	0.3145299145299145	0.5206711471978827	0.6924731182795698	0.3611603821856726	0.4978494623655914	0.46632648594999054	0.6269784172661871	0.8486298532049661	0.2093525179856115	0.15687755005798268	0.7140625	0.32702400489526195	0.31875	0.6424232446071555	0.7946666666666666	0.23185810014397648	0.13973333333333332	0.670369403402582	0.7214554579673776	0.3186004197852278	0.22082810539523212	0.6047210895404748	0.6238726790450928	0.6424498352838734	0.5145888594164456	0.5185446705675023
2022160102095	0.7256265095072817	0.36401215980231016	0.21928751757578768	0.6036622658694579	0.7602339181286549	0.21847989082231986	-0.38596491228070173	0.9009306978903974	0.9442799930349992	0.05587448752476544	0.06930175866271983	0.7566217521811094	0.7070707070707071	0.3452749174873625	0.023310023310023312	0.575117913566621	0.6686548422539632	0.3747190568350542	0.5584680583895778	0.47450965933292855	0.5495775900400177	1.0505045813716751	0.6577738254038832	0.26707960875044295	0.7304015296367113	0.28995195036186044	0.27915869980879543	0.6691297052859502	0.7560627674750356	0.2500755265168209	0.1369472182596291	0.6418275754291831	0.689745264532985	0.3559030739076472	0.3853690398432397	0.5954356124587916	0.7246119733924612	0.3353259533932852	0.2492239467849224	0.5523078679296964
2022160102096	0.6905223505912008	0.40948043595138883	0.22855348192984662	0.5623790237623854	0.33333333333333337	0.8621341390805533	-0.27450980392156865	0.49652990482247916	0.8862354892205638	0.13845509535339257	0.09928137092316197	0.5500647744922453	0.842395044735031	0.17022711925970285	-0.034411562284927734	0.7188205577196094	0.6723705561292226	0.4284580398005382	0.5997934798642868	0.540508927823395	0.49647728976165495	0.9002620417226255	0.6268925198620896	0.1865160848878645	0.7243066884176182	0.3125078693800785	0.24469820554649266	0.6339691882802545	0.8191925102399065	0.19705640421473464	0.10649502633118783	0.6972301822628757	0.7853553481694185	0.22985341639043694	0.208183776022972	0.7003389015030439	0.6550348953140579	0.4463697983604369	0.48055832502492524	0.5374326920697005
2022160102098	0.6956202832017924	0.4447000210680944	0.23836820804817682	0.5809277630268139	0.7461139896373057	0.24241274944353347	-0.34196891191709844	0.865030948222997	0.9352667993555113	0.06611370231264559	0.10027485546393707	0.7956703196423327	0.6842525979216627	0.42013494482583635	-0.007993605115907274	0.5343555391866335	0.42992819087329165	0.8031082716230347	1.0196895992587445	0.3051423440809639	0.4478398314014752	1.137172933681632	0.8977871443624869	0.23509449270496735	0.7502548419979612	0.27651838951538454	0.08766564729867482	0.6639382614896439	0.8261758691206544	0.1996935357902992	0.05589638718473074	0.7059104284863886	0.7704654895666132	0.26391210594043557	0.012841091492776886	0.6432758372081465	0.6702849389416554	0.5932335564800484	0.3211216644052465	0.47993169621925225
2022160102100	0.7207382566761551	0.38967657360786556	0.18179028583714493	0.5826682701586544	0.5084745762711864	0.6679106046300466	-0.14689265536723164	0.6259401099718487	0.9382297887512256	0.06428141191756703	0.03476245654692932	0.6219417171393226	0.6872322193658955	0.4125230629703457	0.011996572407883462	0.5651796500200169	0.6758993950971028	0.5806209778903784	0.5418656478828399	0.47769661963630244	0.5438429882874327	0.7808393063822288	0.5102880658436214	0.21267130945915727	0.7986289631533847	0.21821016972919563	0.14224507283633248	0.7247959230338638	0.8024193548387096	0.2041437490664167	0.22580645161290322	0.7284072754150062	0.7733333333333333	0.2559829436367801	0.04350877192982456	0.6424702816024651	0.7585836909871245	0.322576936247831	0.27253218884120173	0.6449115451499071
2022160102106	0.7128716361698411	0.35944657545514086	0.20406817782100523	0.5598222872303862	0.48520710059171596	0.6523469707984058	-0.15384615384615385	0.600757402251995	0.9341507240249445	0.06940250483618307	-0.0044392770320262126	0.5488852127665581	0.732919254658385	0.2999378547015875	0.12732919254658384	0.6048848925256896	0.7138810198300284	0.3788861607869048	0.46358940176637226	0.49900703143575736	0.6043350006412723	0.6504523117964867	0.2752340643837373	0.17321010630864309	0.7576923076923078	0.281944975858879	0.038461538461538464	0.6564785730641546	0.7607547169811321	0.2525093926389826	0.3154716981132075	0.6916584413294431	0.7950963222416811	0.2511079635998521	0.19964973730297722	0.7255636089307261	0.6318082788671024	0.39843104407898683	0.5751633986928104	0.537955316460509
2022160102110	0.6719435419195646	0.47948357194372665	0.0384219826716749	0.4960732487325651	0.3060109289617486	1.085064039654227	-0.9508196721311475	0.5695938267642077	0.9100580270793036	0.09759138463802325	0.09429400386847195	0.6552350263088678	0.6661073825503355	0.4588332261899971	0.14093959731543623	0.5396455587063053	0.7234102818297691	0.3890684676182463	0.18099419345701742	0.29057182019763195	0.5571942863778888	0.8796478486608194	0.30681686215306003	0.13772469612755572	0.7531882970742686	0.301971925883107	-0.05251312828207052	0.6027995203843698	0.8155568650559811	0.21519253561217092	0.09546258102533883	0.6815337704302846	0.6676899462778204	0.4170729427488349	0.23177283192632386	0.5408069369789392	0.6482758620689655	0.4709097764881133	0.2988505747126437	0.4467480826949243
2022160102111	0.6890698037774707	0.3825852308703813	0.37096105389989265	0.5625924643327205	0.6666666666666666	0.28470897639533704	0.5833333333333334	0.6768481796275705	0.9428247656330484	0.058023063900283216	0.08838982177809827	0.8238877273067324	0.6574468085106383	0.4467391700729658	0.28085106382978725	0.5755416689929063	0.6857356515236493	0.3648723320536889	0.4999065245840344	0.47065802126933076	0.5537731901241456	0.7360874697059984	0.6118008090389175	0.2275681539846189	0.6426364572605562	0.4490444276209158	0.2368692070030896	0.5483310998291198	0.6621226874391432	0.3615405408911242	0.3524829600778968	0.5815446681899963	0.7551525144270405	0.2726060361337332	0.21929101401483925	0.6642060936831918	0.6352694924123495	0.4696450610593853	0.46572475143903713	0.4947465661110176
2022160102114	0.6531698211547546	0.5144177859879201	0.20511677522180508	0.5502352317449098	0.3636363636363636	0.8667542165684405	-0.8545454545454545	0.5928751463211912	0.9425348610000888	0.057929598198852524	0.08224531485922373	0.7823965130659428	0.6296670030272452	0.4665740686034038	0.35317860746720486	0.5483132702702933	0.5571834681828122	0.7101404605373779	0.7010715066695823	0.3527855864058793	0.5300537546831732	1.1659576248194985	0.6343052614432318	0.23193741799595954	0.7098831030818279	0.3329238767650363	0.16790648246546228	0.6309324123410504	0.7492307692307691	0.3111200376610577	0.13230769230769232	0.6319394505244287	0.7640878701050621	0.2631731428234705	0.18147086914995225	0.689992404599755	0.6322511974454497	0.45518704791414316	0.4481106971793507	0.4909448841796893
2022160102115	0.728087984644016	0.3358931426702555	0.09033101975239259	0.5874058737050131	0.48484848484848486	0.5284879468621235	-0.6363636363636364	0.7276354568125141	0.9442982957794807	0.056285874907108666	0.04780967631247855	0.7233662930137501	0.7749338040600176	0.26314544476167817	0.05119152691968226	0.6695546743936278	0.7827164317794642	0.2513681849361169	0.2710236952144959	0.47918163061942043	0.6365968939905469	0.6512464454705281	0.2773801485482782	0.21051174645102674	0.7217068645640073	0.3138686619406944	0.17810760667903525	0.6265686809716287	0.7634408602150538	0.28210889456197497	0.03686635944700461	0.6299502542217139	0.8033195020746887	0.22570965881551547	0.13112033195020747	0.7164480202256385	0.6409307244843997	0.45081717177655967	0.4558434690639873	0.5034361066357979
2022160102117	0.7437472297855943	0.36044538544315036	0.2578823858130683	0.6367738914536574	0.8306010928961748	0.16239830428124813	-0.20765027322404372	0.9161950260573769	0.9356632247815727	0.06681405450957725	0.09478422028064601	0.7863805449236775	0.7390438247011952	0.28762306364070883	0.17928286852589642	0.6747349088701846	0.6866797405340173	0.4381363471300717	0.5578518630260975	0.5413584499497848	0.5615374824996818	0.8907915955557617	0.4945908107420135	0.2046170246512673	0.7514078841512469	0.26169360918999446	0.26548672566371684	0.6833019464117748	0.7872204472843449	0.22361398600990326	0.2108626198083067	0.699212813966122	0.7924528301886793	0.21839339189227505	0.2722371967654987	0.7332757984185805	0.6091185410334347	0.6945441167788127	0.4534954407294833	0.4918885098341479
2022160102121	0.7487443445223533	0.29947781521359174	0.1305946982484842	0.6256921673851928	0.6407766990291262	0.2887289587847743	-0.6990291262135923	0.8649538193722536	0.9288965965748971	0.0727526358436017	0.10578799046173856	0.7927997135458308	0.8360413589364845	0.17525853104282418	0.09748892171344166	0.7553679444347936	0.745230078563412	0.33286457313505297	0.356341189674523	0.4607741402128848	0.638624641833811	0.6485463487417609	0.12584527220630373	0.17368722145967452	0.710091743119266	0.3160744124027009	0.30458715596330277	0.6427170771045306	0.7919463087248323	0.2212492445833732	0.23794996949359365	0.7072402753068666	0.7638888888888888	0.27041997282264063	0.16944444444444445	0.6573893763163187	0.6832027850304613	0.3694056595655966	0.47693646649260224	0.5762999387135833
2022160102123	0.7682846044213174	0.283662001185873	0.14828896638614583	0.6554765940261129	0.7783251231527093	0.19526965451668954	-0.3842364532019704	0.9023501347827231	0.9377365632096897	0.06341990692023818	0.09689629068887207	0.8130679335612218	0.8316041500399042	0.18132617338215995	0.007980845969672785	0.7359758717056467	0.6538194444444445	0.5410938388302525	0.6479166666666667	0.5612119624114884	0.6129968454258675	0.5809866328930079	0.36971608832807573	0.21292676692569926	0.7382146439317955	0.2918310521084822	0.1464393179538616	0.6635116486151597	0.8100303951367781	0.2040967215492077	0.17933130699088146	0.7381135181368735	0.8218298555377206	0.18784551053595555	0.11235955056179775	0.7446207899724355	0.7300044189129474	0.3070885199368631	0.1581970835174547	0.5275107201237692
2022160102125	0.7282216121709387	0.36766940754785143	0.19680806103966678	0.6135385370180821	0.65	0.3970048947977505	-0.125	0.7550734779566131	0.9436543654365437	0.05766948895581202	0.07884788478847884	0.7806491350068518	0.8097014925373135	0.20609502614471326	0.06716417910447761	0.7292502676537739	0.6835722160970231	0.413315935229353	0.5255420801176038	0.4957304173357521	0.5240428234440211	0.8574699380985921	0.6644892034113591	0.2506883940457764	0.7830279652844745	0.24102217236194548	-0.10221793635486982	0.6794065686634118	0.774145616641902	0.26179353229213964	0.05052005943536404	0.6447597733472049	0.7948275862068964	0.24477939678380806	0.0034482758620689655	0.6880521497473511	0.5910224438902744	0.6298742832665489	0.6084788029925187	0.4982366494060041
2022160102130	0.651868775589791	0.4632775394552322	0.35607304667212303	0.4876329375648702	0.09523809523809523	1.2710222326502798	1.4285714285714286	0.10346770475849	0.9062855697483243	0.10326859184410588	0.08473504489692678	0.6173384294679963	0.7383177570093458	0.2988698668458192	-0.014953271028037384	0.6186660969431088	0.6901303538175046	0.4414333970986476	0.4007448789571695	0.39095256693427777	0.5373603351955307	0.7576966139266075	0.5418994413407822	0.21251595974168133	0.743801652892562	0.28993650507455837	0.11983471074380166	0.6565409113179813	0.7566666666666666	0.2894943496928838	0.09666666666666666	0.6390243282632507	0.7683397683397684	0.25266941352350425	0.15057915057915058	0.6849699953891616	0.6306787814003206	0.46510688444068293	0.3965793693212186	0.46522044526788353
2022160102131	0.7475601059543553	0.31429793142704654	0.14877174999486717	0.6359687363219253	0.5769230769230769	0.4165124664312694	-0.6730769230769231	0.8085392608339093	0.9474993779547151	0.053485086686656386	0.06054574106328274	0.7639514064567525	0.7651757188498403	0.278710400201342	0.21725239616613418	0.6999241799634477	0.7153302763663404	0.39307562024069714	0.5039038294708142	0.5574245240800451	0.6722526587173702	0.653188805970742	-0.0012890750886239124	0.14793942292577686	0.7946228528752801	0.22831603483447954	0.1896938013442868	0.7294356624811694	0.822303282959875	0.19027005872689695	0.2720166753517457	0.7754813088413025	0.7551546391752577	0.26263471159227725	0.29896907216494845	0.6838586728799866	0.6787790697674418	0.3524881981590575	0.47093023255813954	0.557164188434938
2022160102135	0.6758487551623257	0.5176866495018926	0.2175638902868283	0.5440636035309774	0.4210526315789474	0.8294122294689501	-0.10526315789473684	0.5376493646077005	0.9357933579335793	0.06698991095442099	0.08081180811808118	0.72692778244796	0.6448598130841121	0.46533786262771504	0.1233644859813084	0.5300209799250388	0.630106323447118	0.6758988062372613	0.6121992165640738	0.431183947901562	0.5747930082796688	0.7837281022844745	0.4500459981600736	0.24247614776997523	0.7613168724279835	0.26137030130162164	0.12757201646090535	0.6860927937475044	0.8096590909090909	0.211261984411092	-0.06534090909090909	0.6637857537377359	0.7048054919908467	0.3983779071123304	0.15713196033562166	0.5749790801681135	0.6002522068095838	0.9668027411191663	0.5775535939470365	0.5034565814732052
2022160102138	0.7505748992994945	0.3087601485858024	0.14156379313319312	0.6618174318691958	0.6436781609195402	0.27499785990089687	-0.7126436781609196	0.8758797313112205	0.933099067441546	0.0700248074786647	0.07919989187728071	0.7582623198820055	0.7702407002188184	0.26000861215944815	0.0	0.6843220106075443	0.6888351471180976	0.35800734855401445	0.5634824667472793	0.5729551242699246	0.5386306532663316	0.949250471631129	0.5728643216080402	0.20868003823313747	0.7562862669245648	0.2667430263384792	0.22823984526112184	0.6836649893841185	0.8556149732620321	0.15329378898390006	0.05653170359052712	0.763216703687608	0.7895683453237411	0.2245217880861411	0.16906474820143885	0.7106795141432916	0.7792207792207793	0.2219936341395485	0.31733483907396953	0.6986964553039123
2022160102142	0.6557251185239584	0.4898398602893683	0.20451991228816283	0.5669638962790393	0.5302325581395348	0.5550509247203033	-0.7162790697674418	0.7287079816790059	0.938037430450177	0.06592597851046629	0.08801213960546282	0.7959469931545379	0.6384522370012092	0.4622481686167718	-0.045949214026602174	0.5349807009787728	0.3822222222222222	0.9127071803420865	1.1851851851851851	0.34035352170759803	0.5130816505706761	1.0561542445624705	0.437225636523266	0.15968847312755519	0.7364975450081833	0.29184412409865257	0.2193126022913257	0.6997501341882254	0.8164026095060578	0.21149138858974242	-0.016775396085740912	0.7051708217809696	0.7300884955752214	0.328188805423243	0.22123893805309736	0.6524617627235586	0.6165113182423435	0.5249479277405793	0.46870838881491345	0.4856146771711295
2022160102144	0.7192012764121807	0.3884669413405268	0.2079788351764602	0.622959328757773	0.7465437788018433	0.22217397075237078	-0.4700460829493088	0.8829472469537902	0.9334763948497854	0.06781958160117219	0.09406294706723892	0.7470608694175994	0.675547098001903	0.38035674546908743	-0.0780209324452902	0.5513058569553262	0.5766257389722602	0.6256572492404469	0.7803547066848567	0.47613376434518845	0.5153512902618196	0.8501836029883582	0.6588811452250894	0.23928337353240264	0.7624847746650426	0.2762271790833588	0.17783191230207065	0.7106217107720229	0.8247078464106844	0.18118939987414684	0.11018363939899833	0.7439990013769607	0.8021015761821367	0.21996219697077043	0.03502626970227671	0.7021638196175451	0.6359729895641498	0.6726325460850293	0.56353591160221	0.5531183158491224
2022160102150	0.7317032782323274	0.3425786608537062	0.20246718399590538	0.6128714885853737	0.8173076923076924	0.16367783603367148	-0.3269230769230769	0.9227925034879807	0.9302740826711899	0.07414033758378552	0.11695384340683868	0.8250475836369734	0.7774647887323943	0.2470965076019568	0.05352112676056338	0.6581361461084562	0.6375908618899273	0.5509061902964368	0.6625129802699896	0.5052378839724929	0.5801104972375691	0.742342079877687	0.31933701657458563	0.19105306745009848	0.6513849092645654	0.3933310816245006	0.3037249283667622	0.5746129664137726	0.7906976744186047	0.21577126100080657	0.2454780361757106	0.7162391364337691	0.7609531129900077	0.2432038711138107	0.1921598770176787	0.674652443084838	0.6395458845789972	0.4527387825507003	0.2554399243140965	0.44807166667998205
2022160102151	0.78338140645224	0.278687215666139	0.15957490508256283	0.6599133954277341	0.8063241106719368	0.17333803868603348	-0.3241106719367589	0.9003739070981522	0.9500397657436194	0.05140710784575166	0.045549851782228326	0.6928573348374129	0.7915993537964459	0.22028301215932172	0.1777059773828756	0.7213155253996304	0.7438878950506858	0.396067704739983	0.419200954084675	0.551090307218595	0.5735486687036229	0.7338958070790074	0.6003200931179979	0.27918376067953177	0.8303985171455052	0.19132212268792032	0.005560704355885079	0.7600292434715654	0.8505025125628141	0.1674898893208635	0.005025125628140704	0.7360638841437432	0.7836853605243991	0.24308614521183777	0.17916970138383104	0.6986938603429818	0.7204464738711314	0.33129511326453237	0.32775240994419075	0.5996127356579952
2022160102152	0.7485444648219715	0.31934079539813864	0.1649939133642523	0.64098768274962	0.7227722772277227	0.2462582972214879	-0.4752475247524752	0.8751989428899118	0.9185846091452904	0.08589675996715417	0.14782520531278515	0.8493018767675511	0.718942731277533	0.3254063759918334	0.06872246696035242	0.6085249787135176	0.6613247863247863	0.5783854443293186	0.5648148148148148	0.4710858548821773	0.5656762010552624	0.7048629733000844	0.48930852540960845	0.20763911300363877	0.7636363636363637	0.2718716658302598	0.11764705882352941	0.6966630941074967	0.8198529411764706	0.18312260254879195	0.17892156862745098	0.7290410461501984	0.8238133547868061	0.18631793675431013	0.20434432823813356	0.7700983731956815	0.7422969187675069	0.29194510264000734	0.18860877684407096	0.561335865036407
2022160102156	0.7353115200344402	0.34671108346927537	0.2011150619311746	0.5990300596264767	0.6242038216560509	0.44186691915387527	-0.03821656050955414	0.7243537823169331	0.9154734411085451	0.09229446611259776	0.13136258660508082	0.7584892581256647	0.7430420711974111	0.30888250911436144	0.12297734627831715	0.6114668382806059	0.6596638655462185	0.524936551024375	0.6392156862745098	0.5575168252052586	0.5853048225659692	0.7274335262855073	0.27070063694267515	0.1613625267999207	0.7475800446760983	0.27077260087178356	0.1533879374534624	0.6444239896867818	0.7339955849889624	0.2921277172875008	0.32891832229580575	0.6335393468452863	0.8439509059029806	0.16609875721856543	0.019871420222092345	0.7192108061643293	0.7645891226677254	0.2959867041549121	0.18181818181818182	0.5809071632135098
2022160102157	0.7418756187455	0.31895064667247924	0.13350650012411308	0.619479481897517	0.5714285714285715	0.511399068788029	-0.4935064935064935	0.7253152512627603	0.9363912574732921	0.06507051114142624	0.1060472410075468	0.8368286872816872	0.7165217391304347	0.35206674551193085	0.12173913043478261	0.6075325711708274	0.7261823166552432	0.3074421655079747	0.40986977381768336	0.4871811057432046	0.6545690213869085	0.5815508609302381	0.3035644847699287	0.23580972376427764	0.7884806355511421	0.2344092001030142	0.005958291956305859	0.7033216306856592	0.7884344146685472	0.24733366579817434	0.2143864598025388	0.7018628702019096	0.7892234548335975	0.25351177134778785	0.1648177496038035	0.7024254515630031	0.705649157581764	0.31777183092373823	0.3686818632309217	0.5750380454043236
2022160102158	0.7657731382690438	0.3042618642718115	0.16872196902464726	0.6368887797257643	0.8022598870056497	0.19556903158630257	-0.14689265536723164	0.884561083937643	0.9332099907493061	0.06723539589956086	0.11729879740980574	0.858494660229938	0.8153618906942393	0.21393498451244208	0.06794682422451995	0.7235082357083662	0.7205902826117221	0.3420687209886778	0.43853543087846303	0.48612654665133004	0.6133020677893839	0.7226258037453952	0.11554039650394372	0.15263270245917465	0.8084388185654009	0.21268255136244313	0.0016877637130801688	0.7208707375698542	0.7517198248905566	0.2745986878186516	0.316447779862414	0.6741510007749888	0.8406827880512091	0.1750377906301767	0.09103840682788052	0.7617973993872603	0.6063926940639269	0.5346038119026535	0.5168949771689497	0.4698566508133224
2022160102159	0.7222353360778893	0.36867531789111385	0.19174554589720327	0.5837459676346896	0.6842105263157895	0.3286414944893496	-0.23684210526315788	0.8055297829371141	0.9294292576918678	0.07389412107093093	0.10911586411986732	0.7982677742533665	0.6851098454027665	0.43363938001680696	0.05044751830756713	0.5380288695045712	0.6074624345770724	0.5585841834576235	0.6635151105858518	0.3977002448969905	0.5420181193377069	0.8028502706044908	0.5666979069040925	0.20981169590190218	0.7892857142857143	0.222855587954511	0.075	0.6899548566329311	0.7638979725310661	0.2981479436660833	0.06932635709614127	0.6040160733500178	0.778816199376947	0.24834363551854707	0.20249221183800623	0.6865308898868988	0.7198879551820728	0.3511212442416822	0.22595704948646125	0.5238735213484131
2022160102160	0.6810422214902121	0.5170133863775699	0.2658837756058459	0.5482352175402372	0.17567567567567569	1.934161498714709	0.24324324324324326	0.23098133936811935	0.9045090602612728	0.11162472451860253	0.16266329540665825	0.7720585738056303	0.7602339181286549	0.27379566526611276	0.11403508771929824	0.6538082352621272	0.6082811223099973	0.6178979947053322	0.6815581585399074	0.41528306271830323	0.575183160832655	0.7437906455029731	0.42586347249680195	0.18815585087294914	0.8076923076923077	0.22316574204871106	0.08262108262108261	0.7104797678407061	0.7992448080553808	0.20262540865283096	0.22278162366268092	0.72186401949587	0.7745740498034076	0.2414189148200632	0.20445609436435125	0.680771313698373	0.7239858906525574	0.304639883168793	0.25573192239858905	0.5607147948000579
2022160102161	0.7078204143069567	0.38814502262769845	0.24860188084219642	0.5507535723027089	0.6068965517241379	0.4385332028834874	0.2620689655172414	0.6648438213641249	0.9154501812481629	0.0904419870316063	0.08797883805231704	0.6399021090109799	0.7748618784530387	0.26497012479246174	0.0	0.6345593076693744	0.6843501326259948	0.46328076612955016	0.45030425963488846	0.40452633053409404	0.519665907365224	0.8945264927626639	0.6721336370539104	0.23128503058747138	0.7853962600178095	0.22987712664192755	0.08726625111308994	0.7015651118188204	0.7027797576621525	0.343243160200966	0.3178902352102637	0.6052849457251074	0.7542503863987636	0.2743960194253369	0.13601236476043277	0.6488085253735235	0.6267326732673267	0.49403632378128604	0.22376237623762377	0.42600696864088394
2022160102162	0.7318664304192198	0.34223338283022803	0.13718970941328534	0.5967769219976846	0.5355648535564854	0.4646218719338575	-0.7949790794979079	0.7842453489069263	0.9303728529534981	0.0730394628812378	0.06250523669878509	0.653341282895911	0.7875354107648725	0.2443346325162279	0.07932011331444759	0.6866689335989838	0.7628716461203772	0.28777267523211036	0.311336717428088	0.45235554243489784	0.5910490659002258	0.7604128648468127	0.385547115582016	0.18208182576031645	0.7645348837209303	0.2591269544324799	0.1569767441860465	0.6731517283083969	0.813667912439936	0.18799162612534728	0.2359850507207688	0.7413242088170786	0.7626076260762606	0.26074946909881225	0.2779827798277983	0.6818041113963434	0.6385936222403925	0.5420508884051664	0.5200327064595257	0.516019315860308
2022160102168	0.7551464539346084	0.3314719816091791	0.10668282678180496	0.5855068611419139	0.6700507614213198	0.3729981966825273	-0.3756345177664975	0.8203723670770877	0.9427934621099554	0.05956974911825561	0.030832095096582468	0.6711522861454365	0.7382550335570469	0.300501996793146	0.23550945698596706	0.6311909667156378	0.7629566694987256	0.3066823208785434	0.364910790144435	0.4957283776432274	0.6328088193724678	0.721457069695524	0.1814755488551776	0.16452263491172117	0.7510204081632652	0.31888264846213643	-0.005442176870748299	0.6197045670368045	0.7866868381240545	0.272412700088029	0.2249117498739284	0.6819992383886886	0.739400791407575	0.36574744923338265	0.17524024872809496	0.6068624087700892	0.7723453017570665	0.26499570353106766	0.12834224598930483	0.5780289035885314
2022160102169	0.720406998942364	0.37046012574397735	0.1241432047110565	0.5795219745458049	0.6024096385542169	0.439562697684767	-0.7228915662650602	0.850445889204749	0.9121748963437618	0.09509659012384268	0.096243246639025	0.6764500965428233	0.7964601769911505	0.22499401172796862	-0.014749262536873156	0.6607392972282693	0.6667761537198227	0.43843153483857933	0.4772540647068484	0.38217302707829	0.5597004576341701	0.8159391119379503	0.44959090278740815	0.185872900962199	0.7209302325581396	0.3211062505892495	0.29457364341085274	0.6524821089925268	0.7896213183730716	0.25360950141436855	0.16549789621318373	0.6853977521484185	0.8145896656534954	0.2045505706762022	0.16717325227963525	0.7351143069995502	0.6210004506534476	0.5408508627028679	0.20459666516448852	0.3870223917554181
2022160102170	0.7748747327792488	0.2807060136703182	0.1300725160307371	0.6382400674709044	0.761467889908257	0.19934203440292644	-0.45871559633027525	0.9061305186294052	0.9414427157001415	0.0587190310692919	0.09599245638849599	0.8496723811013442	0.7045840407470289	0.32787732077948406	0.25806451612903225	0.6255030874035018	0.7463617463617462	0.448314126179038	0.316008316008316	0.42136322278667454	0.6584692150049006	0.5714488612386583	0.24146841308028155	0.18405061264713002	0.7536454336147352	0.2858166133606791	0.1273983115886416	0.6561959727247644	0.8414918414918415	0.16782131041636236	0.1585081585081585	0.765306860131515	0.8325292901447278	0.17255741556934184	0.1419710544452102	0.7611013674239421	0.7338804220398594	0.2944574100170816	0.289957014458773	0.574836584389862
2022160102177	0.7164023966425144	0.368731750775538	0.15733936963975403	0.5918866408293253	0.6946107784431138	0.3062968257349893	-0.32335329341317365	0.834955091439696	0.9457451058729525	0.05463567533268124	0.06887734718337994	0.7544106568383757	0.7846410684474124	0.22723758421636897	-0.07345575959933222	0.6730990892251367	0.5569676700111483	0.5307180593238842	0.8084726867335563	0.4534792464448527	0.5323012801428997	0.9207282170896669	0.4876451324799047	0.19066865010300124	0.6874391431353457	0.3810183913299505	0.2667964946445959	0.6140168495301829	0.7956254272043746	0.24319410712402828	-0.07792207792207792	0.6512793901556548	0.738362760834671	0.3077589355080648	0.0449438202247191	0.6225250726565211	0.7119283356907119	0.3469979613202073	0.21404997642621404	0.5325457210705066
2022160102191	0.7265808853927685	0.3795802728359393	0.14415471196746177	0.587684732759882	0.39593908629441626	0.9845741315624743	-0.39593908629441626	0.5577579437923011	0.9201952951620062	0.08758968604286416	0.1130936529072348	0.7446774728110934	0.755421686746988	0.308237371291767	0.06987951807228916	0.6236896705632061	0.7614605846888863	0.28377544729240056	0.3669662154476169	0.5134985821407947	0.5935022239412107	0.7342850720377254	0.2962676464900406	0.1643289546366166	0.7874519846350833	0.24350839312704914	0.14596670934699105	0.6935123839274341	0.8075117370892019	0.21305676728382938	0.15336463223787167	0.7009872295961871	0.7733507511430439	0.2699723465395157	0.2573481384715872	0.7033186328754493	0.7443946188340806	0.291223240345828	0.2904449810279407	0.5873917244958553
2022160102197	0.6842550402795423	0.4634148523451671	0.29472097257088126	0.5988777131440026	0.696078431372549	0.35815326907325096	-0.27450980392156865	0.8030291560475177	0.9338006230529595	0.06872271727655477	0.10007788161993769	0.7827752367437917	0.7350096711798839	0.2904852453711364	-0.09284332688588008	0.6173635041670663	0.4588744588744589	0.8382264656875069	1.0541125541125542	0.4235246769655425	0.47632120796156485	0.9129922548205464	0.7728208647906658	0.2533186341332089	0.6318407960199004	0.38975123713131266	0.4228855721393035	0.5776703500142971	0.8710691823899371	0.13479873827436548	-0.0440251572327044	0.7665114192189179	0.7529843893480256	0.3042782623347981	0.11937557392102846	0.654646963386451	0.6023166023166023	0.8733254811370321	0.5945945945945946	0.5110594776192299
2022160102198	0.7389766742887866	0.3562734173338023	0.20506296149305805	0.6072942458602125	0.7946428571428571	0.18339168765085356	-0.3392857142857143	0.9045125415664717	0.9299756295694557	0.07471558328535209	0.1140536149471974	0.803366340339813	0.7980702963473466	0.22105865100939232	0.03445899379738112	0.6842362266329199	0.6975817167153866	0.49551825196961663	0.4703693861280893	0.4447549635212491	0.5341349365397462	1.0022065594294693	0.5298597194388778	0.1954521024700711	0.6987522281639929	0.3205749387911828	0.27807486631016043	0.626371729809708	0.7483660130718954	0.2799944719919543	0.25054466230936817	0.6316131133999464	0.7723183391003461	0.24626213321083568	0.2477508650519031	0.69695818153873	0.676948051948052	0.38273847866556404	0.2597402597402597	0.4783830134630035
[truncated: 697 more rows]
