# Supplementary material for: A-eye: Automated 3D MRI segmentation and morphometric feature extraction for eye and orbit atlas construction
Source: PLoS One. 2026 Jul 2;21(7):e0352257. doi: 10.1371/journal.pone.0352257 (PMC13327317; doi:10.1371/journal.pone.0352257)
Supplement: S12 File — The zip file contains results from the study. (ZIP) [file pone.0352257.s012.zip › S12_file/results_output/volumetry/atlas/vol_atlas.csv]

Subject	vol_lens	vol_globe	vol_nerve	vol_int_fat	vol_ext_fat	vol_lat_mus	vol_med_mus	vol_inf_mus	vol_sup_mus	vol_total
2022160100001.0	96.0	5907.0	687.0	3691.0	5092.0	603.0	782.0	697.0	1155.0	18710.0
2022160100002.0	75.0	6147.0	556.0	3771.0	4069.0	494.0	749.0	771.0	1282.0	17914.0
2022160100003.0	59.0	6350.0	732.0	4567.0	5210.0	668.0	896.0	918.0	1420.0	20820.0
2022160100011.0	88.0	6514.0	756.0	4389.0	5192.0	687.0	893.0	754.0	1278.0	20551.0
2022160100012.0	76.0	5708.0	644.0	3433.0	3645.0	523.0	789.0	633.0	947.0	16398.0
2022160100014.0	49.0	5227.0	648.0	4148.0	6903.0	617.0	785.0	788.0	1333.0	20498.0
2022160100015.0	78.0	5402.0	706.0	4426.0	4508.0	634.0	831.0	724.0	1081.0	18390.0
2022160100017.0	90.0	6026.0	770.0	4738.0	5620.0	718.0	1020.0	822.0	1325.0	21129.0
2022160100020.0	97.0	6740.0	617.0	4676.0	5379.0	842.0	881.0	989.0	1263.0	21484.0
2022160100026.0	69.0	5054.0	527.0	3182.0	3725.0	476.0	604.0	619.0	1058.0	15314.0
2022160100030.0	80.0	5918.0	618.0	3275.0	4203.0	569.0	622.0	624.0	1173.0	17082.0
2022160100031.0	66.0	5870.0	643.0	3701.0	4561.0	546.0	774.0	634.0	1262.0	18057.0
2022160100032.0	86.0	6242.0	564.0	4026.0	4433.0	625.0	837.0	717.0	1170.0	18700.0
2022160100033.0	76.0	5078.0	719.0	4580.0	5942.0	693.0	1102.0	986.0	1099.0	20275.0
2022160100036.0	88.0	6542.0	871.0	5535.0	5145.0	724.0	982.0	954.0	1435.0	22276.0
2022160100039.0	94.0	6935.0	717.0	4422.0	4530.0	575.0	972.0	848.0	1157.0	20250.0
2022160100043.0	86.0	6080.0	706.0	4710.0	6276.0	725.0	1017.0	939.0	1473.0	22012.0
2022160100044.0	76.0	5378.0	648.0	4339.0	4171.0	615.0	732.0	714.0	1118.0	17791.0
2022160100046.0	63.0	5147.0	610.0	3807.0	5167.0	560.0	714.0	735.0	1089.0	17892.0
2022160100047.0	98.0	7692.0	711.0	4368.0	5074.0	640.0	793.0	697.0	1306.0	21379.0
2022160100052.0	85.0	5462.0	650.0	3584.0	3985.0	536.0	720.0	683.0	1040.0	16745.0
2022160100059.0	73.0	5655.0	668.0	3252.0	3410.0	467.0	699.0	682.0	1062.0	15968.0
2022160100064.0	89.0	6201.0	606.0	3723.0	5041.0	586.0	891.0	793.0	1141.0	19071.0
2022160100071.0	77.0	5776.0	794.0	4161.0	4523.0	631.0	876.0	714.0	1449.0	19001.0
2022160100072.0	81.0	5420.0	535.0	3416.0	3957.0	591.0	799.0	672.0	1111.0	16582.0
2022160100081.0	83.0	5791.0	733.0	4191.0	4062.0	554.0	789.0	743.0	966.0	17912.0
2022160100083.0	85.0	6359.0	677.0	4365.0	4710.0	709.0	982.0	813.0	1453.0	20153.0
2022160100085.0	81.0	5428.0	586.0	3217.0	3605.0	514.0	680.0	684.0	1042.0	15837.0
2022160100091.0	78.0	6166.0	572.0	3990.0	4675.0	559.0	853.0	801.0	1118.0	18812.0
2022160100105.0	80.0	5812.0	735.0	4876.0	5252.0	752.0	927.0	903.0	1324.0	20661.0
2022160100106.0	60.0	5619.0	626.0	3974.0	4367.0	576.0	877.0	687.0	1397.0	18183.0
2022160100109.0	54.0	4663.0	591.0	3913.0	3903.0	645.0	833.0	670.0	1074.0	16346.0
2022160100112.0	53.0	5552.0	789.0	5001.0	6681.0	824.0	1065.0	952.0	1735.0	22652.0
2022160100116.0	66.0	5179.0	711.0	3991.0	4727.0	670.0	813.0	723.0	1189.0	18069.0
2022160100117.0	81.0	5891.0	600.0	4002.0	4853.0	574.0	783.0	730.0	1207.0	18721.0
2022160100120.0	97.0	5692.0	847.0	5928.0	6576.0	866.0	1145.0	968.0	1346.0	23465.0
2022160100126.0	58.0	5074.0	563.0	3546.0	4827.0	625.0	649.0	709.0	1120.0	17171.0
2022160100127.0	116.0	6518.0	694.0	4156.0	4787.0	642.0	881.0	610.0	1309.0	19713.0
2022160100132.0	83.0	6326.0	647.0	3974.0	4766.0	588.0	795.0	803.0	1205.0	19187.0
2022160100133.0	91.0	5352.0	505.0	3124.0	3314.0	447.0	614.0	574.0	999.0	15020.0
2022160100135.0	84.0	5472.0	650.0	3974.0	3676.0	604.0	877.0	827.0	989.0	17153.0
2022160100136.0	89.0	6461.0	602.0	4120.0	4103.0	553.0	794.0	849.0	1011.0	18582.0
2022160100138.0	94.0	5697.0	720.0	4947.0	5443.0	664.0	905.0	795.0	1337.0	20602.0
2022160100139.0	85.0	6397.0	734.0	4519.0	4751.0	712.0	1043.0	783.0	1295.0	20319.0
2022160100140.0	94.0	6353.0	780.0	5288.0	6531.0	767.0	1088.0	1027.0	1690.0	23618.0
2022160100142.0	83.0	6044.0	817.0	5746.0	5422.0	857.0	1137.0	955.0	1419.0	22480.0
2022160100145.0	76.0	7120.0	759.0	4983.0	4718.0	654.0	982.0	844.0	1576.0	21712.0
2022160100153.0	56.0	4070.0	674.0	3832.0	4730.0	615.0	833.0	664.0	1289.0	16763.0
2022160100158.0	64.0	6031.0	663.0	3720.0	3755.0	483.0	696.0	664.0	1071.0	17147.0
2022160100159.0	64.0	6498.0	691.0	4827.0	5278.0	727.0	1091.0	836.0	1589.0	21601.0
2022160100160.0	80.0	6586.0	645.0	4447.0	5229.0	562.0	912.0	890.0	1578.0	20929.0
2022160100166.0	92.0	5715.0	767.0	5096.0	5207.0	756.0	967.0	783.0	1719.0	21102.0
2022160100169.0	88.0	5860.0	741.0	4771.0	4564.0	688.0	1019.0	793.0	1152.0	19676.0
2022160100173.0	74.0	5166.0	726.0	4815.0	5145.0	682.0	916.0	965.0	1263.0	19752.0
2022160100175.0	65.0	5417.0	670.0	3891.0	3812.0	557.0	771.0	712.0	1027.0	16922.0
2022160100177.0	76.0	6901.0	770.0	4311.0	4574.0	551.0	880.0	757.0	1302.0	20122.0
2022160100186.0	52.0	6164.0	663.0	4395.0	5356.0	664.0	836.0	796.0	1491.0	20417.0
2022160100187.0	58.0	4361.0	773.0	4833.0	4938.0	665.0	988.0	847.0	1346.0	18809.0
2022160100193.0	51.0	4867.0	663.0	4097.0	4233.0	501.0	782.0	675.0	1365.0	17234.0
2022160100197.0	54.0	4784.0	714.0	4385.0	4592.0	805.0	977.0	751.0	1350.0	18412.0
2022160100200.0	78.0	5664.0	676.0	3658.0	4051.0	516.0	703.0	604.0	1004.0	16954.0
2022160100201.0	88.0	5837.0	641.0	4340.0	4604.0	668.0	874.0	757.0	1274.0	19083.0
2022160100204.0	77.0	5359.0	637.0	4285.0	4772.0	606.0	799.0	739.0	988.0	18262.0
2022160100205.0	44.0	4730.0	736.0	4097.0	5099.0	748.0	954.0	788.0	1420.0	18616.0
2022160100208.0	72.0	4294.0	608.0	4152.0	5214.0	568.0	875.0	748.0	1389.0	17920.0
2022160100209.0	83.0	5968.0	735.0	4818.0	5735.0	691.0	959.0	801.0	1570.0	21360.0
2022160100214.0	77.0	6171.0	1010.0	6174.0	5889.0	896.0	1129.0	1088.0	1356.0	23790.0
2022160100219.0	60.0	5137.0	614.0	3340.0	3841.0	470.0	738.0	743.0	1072.0	16015.0
2022160100223.0	108.0	7784.0	584.0	3600.0	3894.0	473.0	672.0	653.0	1184.0	18952.0
2022160100225.0	82.0	7144.0	635.0	4420.0	5161.0	701.0	872.0	807.0	1552.0	21374.0
2022160100228.0	78.0	5166.0	670.0	4956.0	6434.0	748.0	1176.0	910.0	1510.0	21648.0
2022160100230.0	97.0	6727.0	747.0	3848.0	4863.0	536.0	801.0	650.0	1150.0	19419.0
2022160100235.0	75.0	5964.0	506.0	3108.0	3339.0	454.0	668.0	639.0	983.0	15736.0
2022160100236.0	80.0	5534.0	494.0	3384.0	3737.0	526.0	704.0	652.0	962.0	16073.0
2022160100238.0	60.0	6122.0	639.0	3639.0	4094.0	549.0	745.0	653.0	1242.0	17743.0
2022160100247.0	101.0	6579.0	596.0	3544.0	4023.0	509.0	699.0	645.0	1049.0	17745.0
2022160100251.0	61.0	5943.0	738.0	4195.0	3930.0	663.0	842.0	693.0	1137.0	18202.0
2022160100259.0	88.0	6205.0	751.0	4448.0	4633.0	660.0	1000.0	811.0	1291.0	19887.0
2022160100261.0	67.0	6223.0	629.0	3342.0	3761.0	443.0	759.0	574.0	1198.0	16996.0
2022160100262.0	73.0	5391.0	567.0	3410.0	3631.0	494.0	672.0	630.0	886.0	15754.0
2022160100265.0	65.0	5342.0	758.0	4928.0	4569.0	776.0	959.0	821.0	1310.0	19528.0
2022160100266.0	76.0	5585.0	659.0	4405.0	5026.0	599.0	994.0	861.0	1377.0	19582.0
2022160100270.0	83.0	6033.0	795.0	5391.0	4873.0	767.0	998.0	888.0	1265.0	21093.0
2022160100272.0	69.0	6310.0	773.0	5127.0	5001.0	701.0	946.0	808.0	1522.0	21257.0
2022160100273.0	73.0	5107.0	545.0	3305.0	3869.0	515.0	696.0	624.0	1047.0	15781.0
2022160100274.0	71.0	4562.0	621.0	4614.0	5417.0	676.0	899.0	837.0	1214.0	18911.0
2022160100281.0	104.0	8154.0	807.0	5217.0	4841.0	680.0	1038.0	1061.0	1510.0	23412.0
2022160100284.0	56.0	4738.0	612.0	3530.0	4295.0	554.0	769.0	656.0	1277.0	16487.0
2022160100287.0	83.0	5871.0	768.0	5710.0	5994.0	788.0	1116.0	913.0	1504.0	22747.0
2022160100289.0	58.0	5029.0	613.0	3399.0	3968.0	561.0	836.0	679.0	1377.0	16520.0
2022160100291.0	90.0	6351.0	755.0	4450.0	5166.0	730.0	914.0	736.0	1494.0	20686.0
2022160100302.0	97.0	5388.0	556.0	3354.0	3466.0	507.0	672.0	671.0	910.0	15621.0
2022160100305.0	84.0	5615.0	771.0	5301.0	5249.0	821.0	1183.0	982.0	1452.0	21458.0
2022160100306.0	82.0	6118.0	882.0	5254.0	4839.0	715.0	1282.0	866.0	1435.0	21473.0
2022160100309.0	63.0	5989.0	681.0	4574.0	5356.0	648.0	1036.0	904.0	1456.0	20707.0
2022160100311.0	82.0	5214.0	599.0	4402.0	4924.0	568.0	825.0	855.0	1358.0	18827.0
2022160100312.0	85.0	6337.0	586.0	3575.0	3786.0	485.0	630.0	708.0	994.0	17186.0
2022160100318.0	87.0	6355.0	603.0	3899.0	4128.0	598.0	796.0	674.0	988.0	18128.0
2022160100325.0	65.0	5611.0	844.0	4954.0	5512.0	748.0	826.0	831.0	1441.0	20832.0
2022160100326.0	63.0	4453.0	669.0	4267.0	4917.0	597.0	922.0	898.0	1172.0	17958.0
2022160100327.0	87.0	6030.0	738.0	4496.0	5149.0	596.0	1010.0	752.0	1531.0	20389.0
2022160100329.0	60.0	6583.0	747.0	5242.0	5550.0	635.0	991.0	781.0	1216.0	21805.0
2022160100331.0	61.0	6646.0	774.0	5298.0	5400.0	788.0	1081.0	886.0	1625.0	22559.0
2022160100338.0	87.0	5375.0	637.0	3979.0	4486.0	602.0	868.0	731.0	1285.0	18050.0
2022160100339.0	63.0	5116.0	703.0	4704.0	4586.0	749.0	877.0	840.0	1206.0	18844.0
2022160100340.0	91.0	5692.0	710.0	4321.0	4375.0	574.0	775.0	676.0	1103.0	18317.0
2022160100342.0	90.0	6121.0	513.0	3049.0	3390.0	440.0	669.0	621.0	984.0	15877.0
2022160100344.0	69.0	5224.0	539.0	3398.0	3498.0	488.0	729.0	647.0	997.0	15589.0
2022160100348.0	100.0	6134.0	599.0	3251.0	3752.0	523.0	746.0	632.0	1194.0	16931.0
2022160100350.0	98.0	5741.0	720.0	4377.0	4102.0	500.0	833.0	745.0	1249.0	18365.0
2022160100352.0	56.0	5093.0	691.0	3983.0	4317.0	557.0	949.0	756.0	1247.0	17649.0
2022160100354.0	59.0	5848.0	642.0	3860.0	4922.0	625.0	921.0	930.0	1275.0	19082.0
2022160100356.0	83.0	5620.0	674.0	3966.0	4461.0	572.0	787.0	725.0	1304.0	18192.0
2022160100357.0	84.0	5984.0	582.0	3967.0	4449.0	547.0	777.0	763.0	1175.0	18328.0
2022160100375.0	60.0	5713.0	775.0	4186.0	4530.0	700.0	996.0	759.0	1282.0	19001.0
2022160100376.0	112.0	6892.0	640.0	4191.0	4440.0	525.0	871.0	744.0	1198.0	19613.0
2022160100381.0	78.0	5489.0	567.0	3861.0	5231.0	606.0	797.0	789.0	1176.0	18594.0
2022160100388.0	68.0	4973.0	577.0	3768.0	5027.0	688.0	957.0	684.0	1115.0	17857.0
2022160100393.0	91.0	5921.0	826.0	5063.0	6364.0	785.0	1094.0	854.0	1433.0	22431.0
2022160100395.0	100.0	5765.0	717.0	4830.0	5175.0	683.0	834.0	776.0	1078.0	19958.0
2022160100405.0	77.0	5719.0	586.0	3511.0	3274.0	520.0	753.0	721.0	1024.0	16185.0
2022160100407.0	54.0	5416.0	643.0	4716.0	5699.0	708.0	889.0	774.0	1574.0	20473.0
2022160100408.0	81.0	6362.0	691.0	4677.0	5768.0	670.0	931.0	874.0	1423.0	21477.0
2022160100412.0	79.0	6339.0	775.0	5187.0	5065.0	776.0	946.0	926.0	1214.0	21307.0
2022160100413.0	92.0	5676.0	646.0	3569.0	3802.0	608.0	732.0	719.0	1079.0	16923.0
2022160100428.0	76.0	5915.0	710.0	5905.0	6305.0	1065.0	1197.0	931.0	1683.0	23787.0
2022160100429.0	76.0	5729.0	618.0	3766.0	5283.0	527.0	773.0	705.0	1170.0	18647.0
2022160100432.0	78.0	5486.0	678.0	4525.0	4952.0	700.0	974.0	882.0	1311.0	19586.0
2022160100433.0	91.0	5676.0	739.0	4635.0	5459.0	705.0	1019.0	879.0	1284.0	20487.0
2022160100437.0	83.0	5732.0	598.0	3554.0	3664.0	519.0	770.0	739.0	968.0	16627.0
2022160100438.0	88.0	5970.0	958.0	4992.0	5410.0	756.0	1326.0	957.0	1339.0	21796.0
2022160100439.0	86.0	4809.0	603.0	3785.0	5352.0	626.0	758.0	683.0	1205.0	17907.0
2022160100441.0	84.0	5915.0	719.0	4818.0	5584.0	735.0	881.0	903.0	1380.0	21019.0
2022160100447.0	76.0	5153.0	581.0	3565.0	3620.0	491.0	716.0	710.0	989.0	15901.0
2022160100450.0	50.0	4660.0	508.0	3234.0	3913.0	527.0	664.0	595.0	1014.0	15165.0
2022160100452.0	71.0	5420.0	795.0	5262.0	5784.0	789.0	942.0	1003.0	1273.0	21339.0
2022160100458.0	98.0	5708.0	718.0	4297.0	5002.0	716.0	867.0	695.0	1280.0	19381.0
2022160100461.0	81.0	6296.0	740.0	4650.0	6054.0	697.0	965.0	755.0	1561.0	21799.0
2022160100462.0	83.0	6685.0	722.0	4442.0	4994.0	737.0	763.0	719.0	1066.0	20211.0
2022160100468.0	71.0	5171.0	737.0	5094.0	5241.0	770.0	976.0	839.0	1537.0	20436.0
2022160100469.0	67.0	5171.0	642.0	4385.0	5115.0	621.0	790.0	885.0	1193.0	18869.0
2022160100470.0	86.0	5503.0	603.0	3812.0	4377.0	568.0	785.0	766.0	1206.0	17706.0
2022160100473.0	75.0	6176.0	630.0	4273.0	4363.0	597.0	776.0	762.0	1194.0	18846.0
2022160100476.0	60.0	5318.0	516.0	3027.0	3790.0	445.0	630.0	601.0	1165.0	15552.0
2022160100477.0	87.0	6016.0	558.0	3178.0	3346.0	509.0	711.0	571.0	1145.0	16121.0
2022160100480.0	101.0	6681.0	604.0	3521.0	3680.0	528.0	725.0	641.0	1040.0	17521.0
2022160100483.0	66.0	5362.0	586.0	4121.0	6212.0	801.0	834.0	872.0	1377.0	20231.0
2022160100484.0	74.0	4714.0	422.0	2566.0	2806.0	443.0	598.0	577.0	833.0	13033.0
2022160100485.0	84.0	6472.0	453.0	3082.0	4261.0	425.0	662.0	637.0	1078.0	17154.0
2022160100490.0	63.0	5135.0	489.0	2740.0	3236.0	435.0	609.0	550.0	1031.0	14288.0
2022160100493.0	74.0	5506.0	608.0	4311.0	5107.0	644.0	943.0	789.0	1212.0	19194.0
2022160100494.0	65.0	6106.0	652.0	3666.0	4738.0	526.0	906.0	914.0	1046.0	18619.0
2022160100497.0	86.0	5888.0	733.0	4211.0	4637.0	602.0	800.0	788.0	1317.0	19062.0
2022160100499.0	83.0	5916.0	657.0	4500.0	4768.0	635.0	845.0	689.0	1224.0	19317.0
2022160100506.0	77.0	5445.0	536.0	3782.0	4704.0	576.0	775.0	768.0	1166.0	17829.0
2022160100508.0	79.0	6705.0	910.0	6639.0	6322.0	909.0	1116.0	919.0	1826.0	25425.0
2022160100514.0	67.0	4628.0	617.0	3708.0	4009.0	582.0	795.0	613.0	1108.0	16127.0
2022160100518.0	52.0	4535.0	481.0	2786.0	3622.0	515.0	593.0	585.0	1032.0	14201.0
2022160100520.0	87.0	5836.0	666.0	3835.0	4662.0	607.0	762.0	763.0	1231.0	18449.0
2022160100521.0	72.0	5579.0	735.0	4387.0	5420.0	712.0	824.0	734.0	1464.0	19927.0
2022160100522.0	100.0	6962.0	838.0	4422.0	5296.0	657.0	1015.0	817.0	1407.0	21514.0
2022160100524.0	89.0	5868.0	703.0	4589.0	5304.0	690.0	1056.0	889.0	1283.0	20471.0
2022160100528.0	98.0	5726.0	661.0	3971.0	4642.0	552.0	769.0	680.0	1118.0	18217.0
2022160100532.0	79.0	5226.0	622.0	3434.0	4564.0	593.0	804.0	690.0	1174.0	17186.0
2022160100536.0	87.0	5868.0	870.0	5727.0	6765.0	839.0	1216.0	821.0	1807.0	24000.0
2022160100537.0	79.0	5833.0	613.0	3805.0	5112.0	574.0	764.0	705.0	1045.0	18530.0
2022160100539.0	91.0	6554.0	801.0	4838.0	5634.0	714.0	1003.0	894.0	1498.0	22027.0
2022160100540.0	75.0	5425.0	645.0	3732.0	3762.0	574.0	828.0	723.0	1026.0	16790.0
2022160100543.0	71.0	5087.0	677.0	3995.0	4312.0	560.0	808.0	722.0	1341.0	17573.0
2022160100544.0	76.0	4530.0	498.0	3176.0	4175.0	558.0	651.0	614.0	995.0	15273.0
2022160100545.0	85.0	5824.0	768.0	4606.0	5611.0	725.0	913.0	884.0	1233.0	20649.0
2022160100547.0	94.0	5908.0	590.0	4078.0	4179.0	575.0	870.0	782.0	1244.0	18320.0
2022160100549.0	76.0	5402.0	789.0	3899.0	4433.0	512.0	842.0	681.0	1023.0	17657.0
2022160100551.0	69.0	5466.0	592.0	3590.0	4310.0	497.0	851.0	709.0	1000.0	17084.0
2022160100552.0	90.0	6419.0	692.0	3974.0	4681.0	696.0	817.0	747.0	1267.0	19383.0
2022160100556.0	93.0	6004.0	567.0	3278.0	3887.0	494.0	748.0	688.0	933.0	16692.0
2022160100557.0	59.0	4905.0	597.0	4000.0	5691.0	617.0	861.0	744.0	1362.0	18836.0
2022160100560.0	63.0	5144.0	664.0	4404.0	5703.0	643.0	957.0	828.0	1412.0	19818.0
2022160100561.0	90.0	5980.0	838.0	5807.0	5976.0	1005.0	1291.0	1053.0	1402.0	23442.0
2022160100569.0	77.0	6124.0	739.0	4748.0	5980.0	662.0	1036.0	867.0	1546.0	21779.0
2022160100571.0	80.0	5235.0	683.0	4679.0	4602.0	625.0	962.0	778.0	1327.0	18971.0
2022160100574.0	81.0	5769.0	777.0	5639.0	5849.0	708.0	979.0	984.0	1595.0	22381.0
2022160100584.0	80.0	5827.0	569.0	3532.0	3742.0	505.0	724.0	713.0	890.0	16582.0
2022160100586.0	56.0	5373.0	715.0	4617.0	6739.0	762.0	853.0	746.0	1448.0	21309.0
2022160100587.0	82.0	6394.0	635.0	3891.0	4721.0	584.0	1002.0	767.0	1135.0	19211.0
2022160100590.0	83.0	6132.0	475.0	3153.0	3804.0	486.0	717.0	762.0	876.0	16488.0
2022160100591.0	75.0	5532.0	670.0	3613.0	4304.0	475.0	760.0	622.0	1167.0	17218.0
2022160100871.0	74.0	5488.0	490.0	2890.0	3292.0	419.0	646.0	601.0	849.0	14749.0
2022160100874.0	92.0	5889.0	598.0	4236.0	5483.0	720.0	916.0	921.0	1266.0	20121.0
2022160100877.0	70.0	4896.0	618.0	3574.0	4216.0	489.0	825.0	650.0	1123.0	16461.0
2022160100878.0	80.0	5585.0	607.0	4276.0	4449.0	647.0	855.0	727.0	1363.0	18589.0
2022160100881.0	88.0	5766.0	571.0	3396.0	5085.0	513.0	775.0	710.0	1263.0	18167.0
2022160100886.0	50.0	4629.0	651.0	4479.0	5281.0	667.0	789.0	786.0	1487.0	18819.0
2022160100888.0	95.0	6819.0	886.0	5456.0	5605.0	778.0	1057.0	887.0	1459.0	23042.0
2022160100891.0	62.0	5085.0	824.0	5163.0	5732.0	787.0	1143.0	899.0	1315.0	21010.0
2022160100892.0	83.0	6136.0	685.0	3826.0	4881.0	509.0	915.0	807.0	1264.0	19106.0
2022160100895.0	76.0	5663.0	663.0	3873.0	4611.0	586.0	850.0	748.0	1201.0	18271.0
2022160100903.0	100.0	6255.0	732.0	4376.0	4520.0	620.0	858.0	693.0	1148.0	19302.0
2022160100905.0	78.0	5543.0	675.0	4469.0	5625.0	726.0	870.0	741.0	1387.0	20114.0
2022160100908.0	75.0	4840.0	647.0	3715.0	4397.0	572.0	757.0	643.0	1141.0	16787.0
2022160100910.0	58.0	4278.0	498.0	2861.0	3686.0	405.0	675.0	724.0	848.0	14033.0
2022160100918.0	98.0	5956.0	623.0	4296.0	4537.0	635.0	910.0	803.0	1348.0	19206.0
2022160100919.0	74.0	6554.0	596.0	3891.0	4814.0	555.0	890.0	738.0	1110.0	19222.0
2022160100923.0	115.0	7897.0	619.0	3697.0	4518.0	516.0	762.0	751.0	1019.0	19894.0
2022160100925.0	98.0	5683.0	716.0	4435.0	6084.0	700.0	877.0	837.0	1312.0	20742.0
2022160100928.0	52.0	4929.0	587.0	3566.0	4659.0	547.0	844.0	749.0	1399.0	17332.0
2022160100933.0	77.0	5010.0	653.0	3567.0	4162.0	482.0	744.0	672.0	1059.0	16426.0
2022160100934.0	75.0	6383.0	594.0	4246.0	5050.0	648.0	826.0	706.0	1245.0	19773.0
2022160100935.0	69.0	4726.0	613.0	4057.0	4103.0	599.0	767.0	697.0	1102.0	16733.0
2022160100937.0	87.0	6666.0	809.0	5107.0	5737.0	642.0	953.0	855.0	1507.0	22363.0
2022160100938.0	87.0	6280.0	763.0	5111.0	6286.0	752.0	1084.0	941.0	1495.0	22799.0
2022160100941.0	75.0	5427.0	741.0	4558.0	5856.0	755.0	1014.0	761.0	1224.0	20411.0
2022160100945.0	61.0	5204.0	519.0	3207.0	3987.0	517.0	719.0	630.0	1247.0	16091.0
2022160100947.0	71.0	6008.0	628.0	3649.0	3693.0	507.0	697.0	694.0	1156.0	17103.0
2022160100948.0	60.0	5592.0	690.0	5044.0	5575.0	782.0	964.0	913.0	1594.0	21214.0
2022160100951.0	78.0	5517.0	555.0	3678.0	4282.0	597.0	727.0	713.0	1118.0	17265.0
2022160100955.0	74.0	4743.0	774.0	4594.0	4933.0	638.0	894.0	835.0	1352.0	18837.0
2022160100958.0	75.0	6461.0	737.0	5054.0	5088.0	665.0	943.0	776.0	1631.0	21430.0
2022160100959.0	65.0	4626.0	613.0	4208.0	5127.0	702.0	883.0	995.0	1156.0	18375.0
2022160100961.0	81.0	6220.0	527.0	3252.0	4053.0	448.0	695.0	736.0	1034.0	17046.0
2022160100964.0	76.0	6261.0	476.0	3309.0	4704.0	547.0	725.0	660.0	1377.0	18135.0
2022160100969.0	91.0	6268.0	742.0	4254.0	4184.0	660.0	1005.0	790.0	1126.0	19120.0
2022160100970.0	65.0	4879.0	522.0	3204.0	3550.0	474.0	670.0	620.0	968.0	14952.0
2022160100975.0	82.0	5814.0	805.0	4616.0	5073.0	668.0	899.0	861.0	1482.0	20300.0
2022160100979.0	85.0	5724.0	642.0	3478.0	4013.0	487.0	705.0	678.0	1167.0	16979.0
2022160100982.0	65.0	5995.0	625.0	4267.0	4398.0	622.0	797.0	775.0	1383.0	18927.0
2022160100984.0	67.0	4706.0	658.0	3712.0	3703.0	536.0	782.0	739.0	1022.0	15925.0
2022160100986.0	98.0	6305.0	730.0	4882.0	5773.0	680.0	923.0	830.0	1345.0	21566.0
2022160100988.0	72.0	5756.0	533.0	4031.0	5053.0	656.0	844.0	904.0	1190.0	19039.0
2022160100991.0	61.0	5616.0	595.0	3783.0	5163.0	626.0	716.0	733.0	1504.0	18797.0
2022160100992.0	95.0	6939.0	518.0	3138.0	3880.0	465.0	746.0	700.0	1171.0	17652.0
2022160100996.0	81.0	5216.0	836.0	4840.0	5180.0	620.0	1132.0	783.0	1850.0	20538.0
2022160100999.0	86.0	5654.0	719.0	4796.0	4635.0	632.0	804.0	744.0	1155.0	19225.0
2022160101002.0	77.0	5131.0	687.0	4257.0	6214.0	695.0	865.0	952.0	1606.0	20484.0
2022160101008.0	63.0	5647.0	565.0	3371.0	4500.0	505.0	859.0	590.0	1313.0	17413.0
2022160101013.0	87.0	6384.0	661.0	4750.0	5682.0	770.0	925.0	937.0	1220.0	21416.0
2022160101016.0	81.0	5647.0	662.0	4280.0	5140.0	733.0	877.0	696.0	1338.0	19454.0
2022160101020.0	66.0	6116.0	551.0	3408.0	4006.0	499.0	706.0	707.0	1165.0	17224.0
2022160101028.0	79.0	6745.0	441.0	2711.0	3595.0	463.0	588.0	520.0	971.0	16113.0
2022160101029.0	69.0	5821.0	601.0	3651.0	4583.0	529.0	801.0	665.0	1362.0	18082.0
2022160101035.0	83.0	5174.0	711.0	3962.0	4486.0	649.0	825.0	689.0	1328.0	17907.0
2022160101036.0	107.0	6426.0	724.0	4819.0	5977.0	741.0	952.0	782.0	1455.0	21983.0
2022160101042.0	73.0	5356.0	719.0	4176.0	4310.0	669.0	734.0	757.0	1199.0	17993.0
2022160101048.0	73.0	4571.0	487.0	3021.0	3328.0	467.0	759.0	636.0	951.0	14293.0
2022160101049.0	63.0	5531.0	634.0	3798.0	4345.0	605.0	779.0	741.0	1233.0	17729.0
2022160101050.0	104.0	7130.0	689.0	4437.0	4550.0	655.0	897.0	779.0	1147.0	20388.0
2022160101052.0	74.0	5126.0	607.0	3545.0	4018.0	470.0	842.0	745.0	975.0	16402.0
2022160101056.0	71.0	5373.0	586.0	3648.0	4937.0	542.0	721.0	790.0	1114.0	17782.0
2022160101058.0	75.0	4736.0	558.0	3310.0	4318.0	511.0	782.0	706.0	1007.0	16003.0
2022160101059.0	65.0	5070.0	500.0	3251.0	4244.0	509.0	749.0	697.0	1071.0	16156.0
2022160101070.0	59.0	6101.0	691.0	4298.0	4498.0	635.0	842.0	834.0	1359.0	19317.0
2022160101079.0	82.0	6798.0	677.0	4377.0	5949.0	718.0	956.0	881.0	1335.0	21773.0
2022160101081.0	75.0	6433.0	641.0	3964.0	4167.0	551.0	861.0	762.0	1009.0	18463.0
2022160101083.0	67.0	6080.0	782.0	4796.0	6295.0	689.0	960.0	821.0	1543.0	22033.0
2022160101084.0	65.0	6189.0	574.0	3403.0	3876.0	521.0	741.0	630.0	1144.0	17143.0
2022160101085.0	62.0	4847.0	597.0	4024.0	4402.0	640.0	905.0	889.0	1188.0	17554.0
2022160101087.0	51.0	4686.0	583.0	3736.0	3786.0	522.0	819.0	705.0	1152.0	16040.0
2022160101089.0	64.0	7188.0	715.0	5029.0	5746.0	784.0	914.0	933.0	1573.0	22946.0
2022160101092.0	58.0	5355.0	562.0	3293.0	3519.0	537.0	642.0	684.0	1093.0	15743.0
2022160101093.0	91.0	5806.0	652.0	4123.0	4843.0	612.0	842.0	827.0	1267.0	19063.0
2022160101094.0	84.0	6259.0	671.0	4337.0	4580.0	630.0	778.0	852.0	1177.0	19368.0
2022160101095.0	88.0	5854.0	620.0	3774.0	4076.0	574.0	804.0	671.0	1164.0	17625.0
2022160101097.0	76.0	5752.0	660.0	4538.0	4875.0	665.0	830.0	773.0	1380.0	19549.0
2022160101099.0	89.0	5608.0	552.0	3679.0	4484.0	576.0	672.0	830.0	1098.0	17588.0
2022160101108.0	76.0	5218.0	782.0	4826.0	5042.0	640.0	870.0	796.0	1331.0	19581.0
2022160101110.0	62.0	4987.0	619.0	4243.0	5063.0	631.0	865.0	939.0	1215.0	18624.0
2022160101122.0	81.0	6189.0	720.0	4510.0	5269.0	641.0	953.0	932.0	1372.0	20667.0
2022160101124.0	61.0	5011.0	744.0	5167.0	6549.0	792.0	965.0	954.0	1688.0	21931.0
2022160101126.0	83.0	5765.0	848.0	5921.0	6225.0	715.0	1388.0	1054.0	1643.0	23642.0
2022160101128.0	74.0	6129.0	508.0	3461.0	4154.0	510.0	700.0	719.0	1164.0	17419.0
2022160101131.0	67.0	5643.0	553.0	3521.0	4702.0	578.0	761.0	778.0	1225.0	17828.0
2022160101135.0	67.0	5083.0	637.0	4499.0	4663.0	669.0	893.0	795.0	1281.0	18587.0
2022160101140.0	65.0	4922.0	537.0	3327.0	3636.0	518.0	704.0	546.0	978.0	15233.0
2022160101141.0	59.0	5542.0	710.0	4638.0	4373.0	619.0	890.0	783.0	1252.0	18866.0
2022160101142.0	91.0	5052.0	772.0	4796.0	5634.0	733.0	915.0	770.0	1256.0	20019.0
2022160101149.0	77.0	5384.0	619.0	3362.0	4530.0	529.0	746.0	610.0	1013.0	16870.0
2022160101151.0	64.0	4824.0	566.0	3464.0	4318.0	555.0	723.0	671.0	1065.0	16250.0
2022160101156.0	88.0	5983.0	902.0	5551.0	5747.0	728.0	964.0	852.0	1328.0	22143.0
2022160101161.0	71.0	5865.0	597.0	3563.0	3991.0	510.0	774.0	661.0	1086.0	17118.0
2022160101163.0	105.0	5910.0	737.0	4902.0	6051.0	739.0	1105.0	963.0	1366.0	21878.0
2022160101164.0	87.0	5495.0	710.0	4373.0	4057.0	589.0	770.0	698.0	1112.0	17891.0
2022160101166.0	59.0	4609.0	490.0	2965.0	3967.0	548.0	645.0	527.0	1042.0	14852.0
2022160101167.0	83.0	5828.0	667.0	5030.0	5731.0	778.0	1008.0	834.0	1551.0	21510.0
2022160101175.0	69.0	5522.0	844.0	4649.0	4514.0	591.0	1008.0	875.0	1252.0	19324.0
2022160101183.0	88.0	5922.0	695.0	4561.0	5107.0	597.0	874.0	813.0	1406.0	20063.0
2022160101184.0	107.0	6197.0	708.0	4712.0	3986.0	669.0	864.0	927.0	1229.0	19399.0
2022160101191.0	62.0	6561.0	637.0	4088.0	4552.0	578.0	858.0	731.0	1523.0	19590.0
2022160101192.0	62.0	5383.0	752.0	4740.0	5141.0	759.0	1030.0	913.0	1546.0	20326.0
2022160101194.0	61.0	5744.0	632.0	4229.0	5263.0	679.0	925.0	766.0	1303.0	19602.0
2022160101196.0	71.0	5443.0	666.0	4411.0	4970.0	679.0	950.0	728.0	1328.0	19246.0
2022160101197.0	66.0	6494.0	678.0	4753.0	5670.0	676.0	884.0	1031.0	1576.0	21828.0
2022160101201.0	86.0	7420.0	781.0	4528.0	4747.0	630.0	975.0	752.0	1325.0	21244.0
2022160101202.0	71.0	5568.0	743.0	4818.0	5235.0	779.0	811.0	839.0	1324.0	20188.0
2022160101205.0	69.0	4484.0	784.0	5043.0	5743.0	726.0	926.0	828.0	1422.0	20025.0
2022160101209.0	87.0	5485.0	759.0	4964.0	6229.0	760.0	991.0	906.0	1553.0	21734.0
2022160101213.0	70.0	4946.0	537.0	3262.0	3295.0	503.0	746.0	694.0	1112.0	15165.0
2022160101214.0	92.0	6481.0	716.0	5198.0	5301.0	731.0	935.0	953.0	1438.0	21845.0
2022160101217.0	84.0	5593.0	845.0	5093.0	6302.0	799.0	921.0	908.0	1601.0	22146.0
2022160101218.0	62.0	5283.0	809.0	4548.0	5057.0	646.0	908.0	845.0	1442.0	19600.0
2022160101224.0	72.0	4957.0	693.0	3815.0	4441.0	538.0	821.0	755.0	1073.0	17165.0
2022160101227.0	75.0	5155.0	669.0	4536.0	4526.0	616.0	820.0	818.0	1101.0	18316.0
2022160101236.0	68.0	6249.0	572.0	3532.0	4643.0	616.0	732.0	753.0	1333.0	18498.0
2022160101238.0	66.0	5678.0	582.0	3577.0	4125.0	529.0	685.0	663.0	1265.0	17170.0
2022160101239.0	88.0	6823.0	676.0	3783.0	4350.0	507.0	734.0	790.0	1188.0	18939.0
2022160101245.0	91.0	5817.0	533.0	3359.0	4509.0	541.0	671.0	699.0	1183.0	17403.0
2022160101247.0	59.0	4464.0	698.0	4417.0	4959.0	616.0	1082.0	751.0	1439.0	18485.0
2022160101248.0	68.0	4538.0	632.0	3722.0	4411.0	596.0	863.0	746.0	1069.0	16645.0
2022160101251.0	76.0	6245.0	729.0	3965.0	5356.0	697.0	893.0	778.0	1525.0	20264.0
2022160101257.0	74.0	5552.0	675.0	4641.0	4777.0	716.0	933.0	800.0	1135.0	19303.0
2022160101273.0	91.0	5321.0	545.0	3119.0	4219.0	487.0	681.0	564.0	1117.0	16144.0
2022160101275.0	91.0	6452.0	617.0	3453.0	3938.0	554.0	752.0	638.0	1161.0	17656.0
2022160101276.0	72.0	6587.0	801.0	5502.0	5777.0	726.0	1032.0	919.0	1594.0	23010.0
2022160101279.0	74.0	6605.0	741.0	4240.0	5314.0	617.0	819.0	847.0	1215.0	20472.0
2022160101281.0	81.0	5766.0	643.0	4264.0	6483.0	574.0	966.0	811.0	1409.0	20997.0
2022160101283.0	68.0	5356.0	656.0	4765.0	5415.0	676.0	995.0	902.0	1432.0	20265.0
2022160101284.0	102.0	6955.0	710.0	4802.0	5401.0	755.0	1068.0	1017.0	1453.0	22263.0
2022160101287.0	72.0	5118.0	722.0	4642.0	4778.0	731.0	785.0	863.0	1238.0	18949.0
2022160101289.0	79.0	5768.0	659.0	4339.0	4832.0	629.0	824.0	796.0	1068.0	18994.0
2022160101290.0	79.0	5852.0	637.0	3993.0	5966.0	540.0	898.0	781.0	1262.0	20008.0
2022160101295.0	83.0	6453.0	835.0	4723.0	5339.0	634.0	1118.0	801.0	1424.0	21410.0
2022160101298.0	92.0	6595.0	821.0	4850.0	5125.0	698.0	995.0	889.0	1410.0	21475.0
2022160101299.0	68.0	4734.0	524.0	3580.0	4909.0	530.0	932.0	746.0	1107.0	17130.0
2022160101300.0	49.0	5013.0	475.0	2836.0	3254.0	472.0	649.0	582.0	974.0	14304.0
2022160101303.0	98.0	5925.0	711.0	4760.0	5205.0	735.0	939.0	914.0	1238.0	20525.0
2022160101307.0	68.0	5458.0	824.0	4958.0	5406.0	749.0	1070.0	1024.0	1620.0	21177.0
2022160101309.0	77.0	6243.0	649.0	4158.0	4337.0	649.0	1205.0	832.0	1247.0	19397.0
2022160101311.0	79.0	5977.0	862.0	6231.0	7687.0	975.0	1579.0	1099.0	1777.0	26266.0
2022160101314.0	86.0	6358.0	691.0	4098.0	3832.0	579.0	687.0	752.0	1159.0	18242.0
2022160101318.0	72.0	5019.0	642.0	4427.0	5059.0	824.0	913.0	819.0	1127.0	18902.0
2022160101323.0	93.0	5634.0	695.0	5012.0	5995.0	698.0	1106.0	960.0	1370.0	21563.0
2022160101324.0	102.0	7524.0	623.0	4442.0	5702.0	723.0	785.0	859.0	1626.0	22386.0
2022160101331.0	89.0	6222.0	560.0	3532.0	4248.0	540.0	709.0	646.0	930.0	17476.0
2022160101334.0	82.0	6756.0	525.0	3219.0	3905.0	479.0	712.0	634.0	964.0	17276.0
2022160101335.0	86.0	5538.0	772.0	4877.0	5399.0	721.0	954.0	756.0	1237.0	20340.0
2022160101337.0	81.0	6589.0	617.0	4083.0	4470.0	557.0	840.0	819.0	1241.0	19297.0
2022160101341.0	54.0	5779.0	573.0	3737.0	5070.0	556.0	912.0	842.0	1365.0	18888.0
2022160101347.0	72.0	6014.0	685.0	4264.0	4201.0	648.0	920.0	845.0	1227.0	18876.0
2022160101348.0	84.0	5512.0	805.0	4784.0	4513.0	643.0	891.0	796.0	1224.0	19252.0
2022160101354.0	64.0	4770.0	508.0	3094.0	3523.0	460.0	666.0	623.0	1023.0	14731.0
2022160101356.0	77.0	5407.0	630.0	4249.0	4567.0	568.0	843.0	823.0	1052.0	18216.0
2022160101368.0	84.0	5153.0	632.0	4021.0	4675.0	632.0	868.0	822.0	1191.0	18078.0
2022160101373.0	84.0	5967.0	856.0	5370.0	6183.0	819.0	1157.0	776.0	1765.0	22977.0
2022160101377.0	72.0	5622.0	657.0	3969.0	4145.0	553.0	760.0	758.0	1053.0	17589.0
2022160101382.0	86.0	5759.0	729.0	4338.0	4507.0	633.0	868.0	714.0	1477.0	19111.0
2022160101384.0	91.0	6605.0	657.0	4173.0	4942.0	615.0	754.0	676.0	1228.0	19741.0
2022160101385.0	69.0	5834.0	609.0	3446.0	4081.0	484.0	725.0	724.0	1096.0	17068.0
2022160101390.0	96.0	6139.0	689.0	4806.0	4652.0	630.0	853.0	806.0	1316.0	19987.0
2022160101391.0	75.0	4622.0	624.0	4706.0	5004.0	689.0	973.0	764.0	1094.0	18551.0
2022160101396.0	87.0	5735.0	625.0	3411.0	3864.0	525.0	767.0	617.0	1119.0	16750.0
2022160101397.0	72.0	5364.0	742.0	4021.0	5031.0	649.0	880.0	727.0	1369.0	18855.0
2022160101403.0	54.0	5489.0	720.0	4854.0	5515.0	717.0	890.0	689.0	1661.0	20589.0
2022160101412.0	79.0	5627.0	674.0	4503.0	4554.0	738.0	1033.0	822.0	1254.0	19284.0
2022160101413.0	56.0	5267.0	624.0	3791.0	4474.0	541.0	792.0	635.0	889.0	17069.0
2022160101414.0	89.0	6656.0	812.0	4250.0	4656.0	638.0	868.0	851.0	1242.0	20062.0
2022160101418.0	57.0	4778.0	530.0	3143.0	4167.0	526.0	650.0	568.0	1103.0	15522.0
2022160101419.0	76.0	5020.0	723.0	4495.0	5794.0	717.0	939.0	785.0	1309.0	19858.0
2022160101425.0	103.0	5988.0	679.0	3910.0	4441.0	572.0	888.0	717.0	1197.0	18495.0
2022160101427.0	98.0	6727.0	783.0	5074.0	5003.0	655.0	1017.0	997.0	1181.0	21535.0
2022160101436.0	97.0	5715.0	695.0	4525.0	4696.0	752.0	813.0	760.0	1305.0	19358.0
2022160101447.0	93.0	5552.0	642.0	3787.0	5454.0	613.0	803.0	776.0	1281.0	19001.0
2022160101448.0	80.0	5074.0	476.0	2660.0	2955.0	473.0	649.0	538.0	917.0	13822.0
2022160101453.0	87.0	5944.0	548.0	3064.0	3685.0	521.0	664.0	657.0	1040.0	16210.0
2022160101461.0	93.0	6333.0	656.0	4243.0	5115.0	567.0	789.0	710.0	1368.0	19874.0
2022160101462.0	86.0	6029.0	703.0	4356.0	5349.0	574.0	968.0	837.0	1258.0	20160.0
2022160101463.0	58.0	4938.0	680.0	4057.0	4206.0	505.0	818.0	729.0	1356.0	17347.0
2022160101468.0	81.0	6534.0	601.0	4237.0	4761.0	651.0	716.0	720.0	1351.0	19652.0
2022160101472.0	59.0	5757.0	661.0	4159.0	4825.0	599.0	1082.0	778.0	1496.0	19416.0
2022160101475.0	94.0	6295.0	782.0	4956.0	4878.0	753.0	945.0	814.0	1122.0	20639.0
2022160101480.0	85.0	6254.0	812.0	5505.0	5933.0	794.0	966.0	1011.0	1571.0	22931.0
2022160101483.0	50.0	4594.0	588.0	3930.0	4862.0	636.0	975.0	704.0	1337.0	17676.0
2022160101484.0	85.0	5284.0	748.0	4245.0	4756.0	608.0	884.0	665.0	1172.0	18447.0
2022160101486.0	90.0	6487.0	657.0	3884.0	4343.0	548.0	808.0	659.0	1160.0	18636.0
2022160101491.0	109.0	5846.0	89.0	3281.0	4811.0	843.0	0.0	583.0	441.0	16003.0
2022160101498.0	75.0	6280.0	538.0	3702.0	5484.0	641.0	850.0	743.0	1381.0	19694.0
2022160101499.0	70.0	5064.0	502.0	3039.0	3439.0	494.0	563.0	592.0	886.0	14649.0
2022160101500.0	72.0	6086.0	581.0	3825.0	4364.0	560.0	828.0	774.0	1214.0	18304.0
2022160101510.0	66.0	5498.0	719.0	5309.0	5828.0	743.0	963.0	1014.0	1509.0	21649.0
2022160101512.0	75.0	6069.0	584.0	3393.0	4096.0	542.0	676.0	750.0	1052.0	17237.0
2022160101514.0	79.0	5838.0	609.0	4268.0	5655.0	661.0	1032.0	910.0	1312.0	20364.0
2022160101834.0	80.0	4693.0	635.0	2976.0	3432.0	491.0	742.0	512.0	975.0	14536.0
2022160101853.0	84.0	5278.0	586.0	3645.0	4810.0	576.0	675.0	676.0	1246.0	17576.0
2022160101859.0	78.0	5384.0	597.0	3901.0	4033.0	584.0	831.0	748.0	1205.0	17361.0
2022160101864.0	67.0	4886.0	608.0	4075.0	5197.0	716.0	910.0	784.0	1070.0	18313.0
2022160101868.0	75.0	6136.0	683.0	3897.0	4491.0	561.0	776.0	779.0	1310.0	18708.0
2022160101870.0	62.0	5425.0	685.0	4400.0	4778.0	635.0	865.0	749.0	1265.0	18864.0
2022160101872.0	64.0	5753.0	685.0	4605.0	5121.0	677.0	911.0	849.0	1602.0	20267.0
2022160101877.0	87.0	5061.0	592.0	4101.0	4879.0	613.0	760.0	736.0	1042.0	17871.0
2022160101878.0	70.0	4992.0	598.0	3446.0	3571.0	533.0	831.0	648.0	1065.0	15754.0
2022160101887.0	69.0	4533.0	531.0	3430.0	4217.0	547.0	721.0	634.0	1051.0	15733.0
2022160101890.0	53.0	5150.0	700.0	3693.0	1895.0	705.0	766.0	47.0	1218.0	14227.0
2022160101893.0	87.0	6403.0	630.0	3438.0	4711.0	522.0	791.0	627.0	1321.0	18530.0
2022160101894.0	73.0	5238.0	581.0	3348.0	3737.0	520.0	656.0	603.0	1220.0	15976.0
2022160101897.0	87.0	6362.0	735.0	4386.0	4832.0	661.0	959.0	718.0	1427.0	20167.0
2022160101898.0	75.0	5464.0	925.0	4780.0	5926.0	745.0	1108.0	827.0	1338.0	21188.0
2022160101901.0	83.0	5198.0	538.0	3203.0	3607.0	447.0	735.0	713.0	931.0	15455.0
2022160101902.0	73.0	4475.0	847.0	6133.0	5518.0	882.0	1009.0	935.0	1612.0	21484.0
2022160101910.0	80.0	4727.0	640.0	4164.0	4357.0	642.0	848.0	748.0	1126.0	17332.0
2022160101914.0	86.0	5570.0	849.0	4827.0	4701.0	713.0	1082.0	818.0	1285.0	19931.0
2022160101915.0	71.0	5084.0	813.0	4714.0	4705.0	595.0	894.0	725.0	1542.0	19143.0
2022160101919.0	75.0	5007.0	624.0	4475.0	5026.0	662.0	932.0	786.0	1263.0	18850.0
2022160101925.0	72.0	4820.0	497.0	3456.0	4611.0	613.0	816.0	700.0	1015.0	16600.0
2022160101927.0	90.0	6923.0	606.0	3619.0	4002.0	465.0	693.0	694.0	1335.0	18427.0
2022160101932.0	93.0	6364.0	684.0	3805.0	5170.0	627.0	795.0	732.0	1162.0	19432.0
2022160101935.0	91.0	6061.0	693.0	5046.0	5978.0	827.0	1213.0	1069.0	1687.0	22665.0
2022160101936.0	93.0	6030.0	784.0	6228.0	5759.0	763.0	1063.0	922.0	1219.0	22861.0
2022160101939.0	83.0	5883.0	865.0	6238.0	6744.0	928.0	1457.0	1197.0	1720.0	25115.0
2022160101943.0	91.0	5965.0	675.0	3652.0	4331.0	546.0	794.0	707.0	1017.0	17778.0
2022160101945.0	87.0	5883.0	777.0	4541.0	5900.0	653.0	825.0	883.0	1815.0	21364.0
2022160101948.0	93.0	6326.0	765.0	4335.0	5401.0	651.0	913.0	837.0	1490.0	20811.0
2022160101949.0	58.0	5250.0	762.0	4935.0	6926.0	782.0	1119.0	900.0	1685.0	22417.0
2022160101954.0	73.0	5953.0	700.0	4087.0	4393.0	557.0	804.0	764.0	1188.0	18519.0
2022160101956.0	96.0	6223.0	679.0	4114.0	4204.0	559.0	803.0	682.0	1235.0	18595.0
2022160101958.0	64.0	4878.0	586.0	3454.0	4261.0	494.0	727.0	696.0	1134.0	16294.0
2022160101960.0	83.0	5669.0	805.0	5568.0	5216.0	792.0	842.0	812.0	1419.0	21206.0
2022160101961.0	77.0	5482.0	730.0	5127.0	5719.0	744.0	895.0	965.0	1347.0	21086.0
2022160101962.0	86.0	6309.0	772.0	4709.0	5407.0	670.0	984.0	811.0	1357.0	21105.0
2022160101963.0	73.0	5289.0	532.0	3252.0	4142.0	523.0	592.0	564.0	1089.0	16056.0
2022160101969.0	70.0	5155.0	590.0	3718.0	4318.0	518.0	775.0	719.0	1135.0	16998.0
2022160101970.0	95.0	5744.0	828.0	5298.0	5871.0	724.0	1099.0	1032.0	1515.0	22206.0
2022160101971.0	82.0	5584.0	645.0	4224.0	6295.0	757.0	956.0	740.0	1295.0	20578.0
2022160101975.0	81.0	6550.0	696.0	4913.0	5465.0	686.0	968.0	880.0	1357.0	21596.0
2022160101977.0	86.0	5443.0	500.0	3196.0	3855.0	444.0	660.0	624.0	1031.0	15839.0
2022160101990.0	94.0	6505.0	699.0	3955.0	5183.0	584.0	798.0	674.0	1184.0	19676.0
2022160101993.0	82.0	5991.0	589.0	4276.0	4209.0	560.0	822.0	700.0	1141.0	18370.0
2022160101995.0	53.0	5780.0	639.0	4087.0	5434.0	653.0	930.0	690.0	1352.0	19618.0
2022160102003.0	57.0	5363.0	684.0	3975.0	4262.0	676.0	808.0	799.0	1268.0	17892.0
2022160102004.0	80.0	5851.0	563.0	3253.0	3992.0	490.0	837.0	689.0	1252.0	17007.0
2022160102015.0	79.0	5805.0	890.0	6055.0	7347.0	898.0	1131.0	897.0	1975.0	25077.0
2022160102020.0	65.0	4798.0	638.0	4035.0	4419.0	620.0	723.0	652.0	1248.0	17198.0
2022160102025.0	78.0	8633.0	799.0	5073.0	5993.0	701.0	1084.0	999.0	1742.0	25102.0
2022160102027.0	66.0	4941.0	668.0	4021.0	4318.0	533.0	1032.0	845.0	1193.0	17617.0
2022160102028.0	81.0	5380.0	543.0	3136.0	4435.0	498.0	763.0	696.0	1240.0	16772.0
2022160102034.0	77.0	5646.0	619.0	3529.0	4017.0	537.0	692.0	762.0	1067.0	16946.0
2022160102036.0	57.0	6413.0	799.0	4978.0	6395.0	697.0	1087.0	861.0	1370.0	22657.0
2022160102039.0	95.0	5623.0	713.0	4227.0	4470.0	671.0	888.0	777.0	1252.0	18716.0
2022160102040.0	74.0	5363.0	648.0	4192.0	4715.0	659.0	774.0	782.0	1282.0	18489.0
2022160102046.0	83.0	5490.0	522.0	3177.0	3553.0	457.0	701.0	584.0	1015.0	15582.0
2022160102049.0	73.0	4224.0	604.0	3031.0	3545.0	424.0	680.0	614.0	970.0	14165.0
2022160102051.0	85.0	6952.0	911.0	6216.0	5916.0	792.0	1200.0	1005.0	1493.0	24570.0
2022160102052.0	101.0	6199.0	718.0	4812.0	4951.0	605.0	910.0	813.0	1283.0	20392.0
2022160102055.0	81.0	5956.0	773.0	5043.0	4648.0	695.0	959.0	858.0	1442.0	20455.0
2022160102062.0	96.0	7367.0	635.0	4293.0	4966.0	726.0	861.0	799.0	1334.0	21077.0
2022160102063.0	77.0	5156.0	764.0	4113.0	4584.0	631.0	927.0	776.0	1321.0	18349.0
2022160102064.0	91.0	6221.0	574.0	3403.0	3609.0	485.0	729.0	625.0	1137.0	16874.0
2022160102065.0	84.0	5368.0	625.0	3852.0	4136.0	547.0	807.0	665.0	1214.0	17298.0
2022160102066.0	66.0	5694.0	641.0	4069.0	4582.0	595.0	754.0	843.0	1304.0	18548.0
2022160102067.0	86.0	5420.0	561.0	3248.0	3191.0	458.0	650.0	592.0	980.0	15186.0
2022160102069.0	74.0	6549.0	789.0	4624.0	5649.0	700.0	895.0	795.0	1311.0	21386.0
2022160102072.0	88.0	6133.0	688.0	5403.0	6818.0	811.0	1031.0	1014.0	1443.0	23429.0
2022160102084.0	82.0	5319.0	662.0	3915.0	3360.0	521.0	770.0	650.0	1077.0	16356.0
2022160102087.0	94.0	7546.0	853.0	4918.0	4923.0	640.0	1261.0	1008.0	1430.0	22673.0
2022160102089.0	98.0	5897.0	617.0	3863.0	4652.0	504.0	855.0	660.0	1268.0	18414.0
2022160102092.0	89.0	5878.0	717.0	4786.0	5058.0	752.0	911.0	814.0	1247.0	20252.0
2022160102093.0	95.0	6094.0	677.0	4646.0	6142.0	742.0	1003.0	885.0	1185.0	21469.0
2022160102095.0	69.0	5942.0	651.0	4075.0	4483.0	596.0	749.0	913.0	1268.0	18746.0
2022160102096.0	44.0	4747.0	714.0	4406.0	4381.0	688.0	900.0	769.0	1244.0	17893.0
2022160102098.0	80.0	5540.0	623.0	3259.0	4125.0	512.0	754.0	627.0	1283.0	16803.0
2022160102100.0	82.0	5707.0	587.0	3992.0	3965.0	625.0	828.0	728.0	1059.0	17573.0
2022160102106.0	78.0	4720.0	685.0	3696.0	4435.0	530.0	767.0	628.0	1182.0	16721.0
2022160102110.0	48.0	4331.0	638.0	3850.0	4966.0	649.0	889.0	727.0	1250.0	17348.0
2022160102114.0	63.0	5861.0	583.0	3088.0	4043.0	510.0	693.0	571.0	1150.0	16562.0
2022160102115.0	45.0	4476.0	581.0	3666.0	4216.0	587.0	663.0	642.0	1161.0	16037.0
2022160102117.0	82.0	5934.0	547.0	4239.0	4900.0	704.0	865.0	843.0	1009.0	19123.0
2022160102121.0	67.0	4857.0	710.0	4199.0	4637.0	628.0	917.0	781.0	1423.0	18219.0
2022160102123.0	82.0	5540.0	629.0	3813.0	4695.0	535.0	717.0	658.0	1221.0	17890.0
2022160102125.0	75.0	5774.0	554.0	3436.0	3671.0	492.0	690.0	581.0	1046.0	16319.0
2022160102130.0	36.0	4121.0	531.0	3223.0	3640.0	513.0	629.0	557.0	1121.0	14371.0
2022160102131.0	69.0	6211.0	694.0	5051.0	6202.0	733.0	1090.0	892.0	1700.0	22642.0
2022160102135.0	72.0	5639.0	568.0	3501.0	3329.0	517.0	681.0	707.0	1022.0	16036.0
2022160102138.0	56.0	3846.0	457.0	3180.0	4096.0	576.0	673.0	603.0	1026.0	14513.0
2022160102142.0	69.0	4128.0	404.0	2150.0	3470.0	339.0	532.0	502.0	927.0	12521.0
2022160102144.0	83.0	5855.0	505.0	3057.0	3529.0	447.0	632.0	581.0	1044.0	15733.0
2022160102150.0	87.0	5928.0	729.0	4487.0	4198.0	603.0	869.0	713.0	1192.0	18806.0
2022160102151.0	106.0	7073.0	674.0	4057.0	4468.0	541.0	798.0	748.0	1147.0	19612.0
2022160102152.0	77.0	5296.0	587.0	3601.0	4482.0	495.0	889.0	685.0	1172.0	17284.0
2022160102156.0	77.0	5768.0	820.0	4711.0	4991.0	723.0	1055.0	864.0	1374.0	20383.0
2022160102157.0	87.0	5372.0	610.0	3516.0	4443.0	505.0	785.0	683.0	1195.0	17196.0
2022160102158.0	82.0	5722.0	700.0	4379.0	4962.0	593.0	926.0	735.0	1378.0	19477.0
2022160102159.0	67.0	4610.0	630.0	3944.0	4108.0	581.0	791.0	707.0	1192.0	16630.0
2022160102160.0	83.0	6415.0	723.0	4922.0	5215.0	731.0	883.0	841.0	1279.0	21092.0
2022160102161.0	82.0	5328.0	724.0	3926.0	4399.0	586.0	813.0	691.0	1123.0	17672.0
2022160102162.0	72.0	6154.0	734.0	4781.0	5810.0	742.0	1047.0	926.0	1541.0	21807.0
2022160102168.0	80.0	5467.0	916.0	5567.0	5788.0	733.0	1103.0	962.0	1393.0	22009.0
2022160102169.0	53.0	4171.0	673.0	3771.0	4416.0	592.0	772.0	713.0	1223.0	16384.0
2022160102170.0	84.0	5557.0	665.0	4456.0	6289.0	693.0	926.0	777.0	1465.0	20912.0
2022160102177.0	70.0	6473.0	577.0	3149.0	4178.0	582.0	703.0	637.0	1174.0	17543.0
2022160102191.0	79.0	5951.0	859.0	5202.0	5937.0	838.0	1032.0	864.0	1660.0	22422.0
2022160102197.0	88.0	5393.0	493.0	2822.0	3030.0	487.0	622.0	577.0	1008.0	14520.0
2022160102198.0	93.0	6506.0	738.0	4648.0	4734.0	639.0	1033.0	812.0	1392.0	20595.0
2022160102199.0	69.0	5384.0	750.0	4298.0	4698.0	534.0	811.0	891.0	1116.0	18551.0
2022160102211.0	46.0	5642.0	669.0	4127.0	5623.0	665.0	846.0	738.0	1405.0	19761.0
2022160102219.0	80.0	5579.0	611.0	3871.0	5278.0	639.0	724.0	766.0	1274.0	18822.0
2022160102220.0	74.0	5147.0	694.0	4823.0	5152.0	663.0	954.0	874.0	1166.0	19547.0
2022160102221.0	88.0	6485.0	772.0	4814.0	5429.0	736.0	911.0	794.0	1327.0	21356.0
2022160102225.0	88.0	5756.0	643.0	3593.0	3567.0	454.0	651.0	640.0	1132.0	16524.0
2022160102229.0	92.0	6177.0	736.0	4717.0	6056.0	705.0	899.0	841.0	1401.0	21624.0
2022160102231.0	88.0	5823.0	678.0	4253.0	4073.0	613.0	774.0	786.0	1207.0	18295.0
2022160102232.0	89.0	6550.0	660.0	4418.0	4427.0	651.0	1060.0	886.0	1237.0	19978.0
2022160102235.0	54.0	5942.0	586.0	3537.0	4133.0	492.0	797.0	727.0	1101.0	17369.0
2022160102238.0	83.0	5151.0	767.0	4965.0	4553.0	639.0	931.0	776.0	1214.0	19079.0
2022160102245.0	105.0	7714.0	818.0	5119.0	5855.0	738.0	998.0	932.0	1739.0	24018.0
2022160102252.0	71.0	6406.0	744.0	5242.0	6102.0	661.0	944.0	989.0	1382.0	22541.0
2022160102254.0	79.0	5497.0	909.0	5282.0	6164.0	790.0	1011.0	935.0	1527.0	22194.0
2022160102257.0	77.0	4942.0	578.0	3341.0	4095.0	509.0	641.0	686.0	977.0	15846.0
2022160102260.0	80.0	6476.0	751.0	5260.0	6233.0	842.0	844.0	1015.0	1323.0	22824.0
2022160102267.0	71.0	5961.0	769.0	5266.0	5761.0	770.0	1135.0	917.0	1580.0	22230.0
2022160102274.0	85.0	6258.0	701.0	3641.0	4724.0	617.0	726.0	651.0	1083.0	18486.0
2022160102287.0	72.0	5115.0	583.0	3453.0	4283.0	549.0	685.0	622.0	995.0	16357.0
2022160102289.0	92.0	5881.0	781.0	5262.0	4974.0	637.0	1016.0	827.0	1090.0	20560.0
2022160102308.0	76.0	5682.0	729.0	5161.0	5319.0	646.0	1141.0	945.0	1502.0	21201.0
2022160102309.0	80.0	5930.0	610.0	4148.0	4942.0	681.0	910.0	808.0	1244.0	19353.0
2022160102311.0	91.0	5527.0	506.0	3174.0	3653.0	540.0	716.0	697.0	1074.0	15978.0
2022160102312.0	76.0	5448.0	590.0	3821.0	4019.0	520.0	753.0	755.0	1117.0	17099.0
2022160102316.0	93.0	6148.0	811.0	5145.0	4973.0	659.0	889.0	765.0	1098.0	20581.0
2022160102317.0	70.0	5294.0	574.0	3533.0	4810.0	529.0	710.0	650.0	1004.0	17174.0
2022160102318.0	57.0	4963.0	613.0	3855.0	5002.0	552.0	705.0	617.0	1404.0	17768.0
2022160102320.0	87.0	7571.0	756.0	4925.0	7008.0	798.0	1138.0	861.0	1570.0	24714.0
2022160102324.0	83.0	6109.0	780.0	5513.0	6628.0	843.0	1069.0	997.0	1610.0	23632.0
2022160102332.0	65.0	5762.0	483.0	2943.0	3415.0	446.0	630.0	623.0	1072.0	15439.0
2022160102333.0	76.0	5440.0	899.0	5454.0	5230.0	728.0	1104.0	813.0	1388.0	21132.0
2022160102336.0	82.0	4934.0	582.0	3677.0	3574.0	569.0	684.0	655.0	1009.0	15766.0
2022160102340.0	78.0	6072.0	729.0	4821.0	4335.0	658.0	965.0	768.0	1778.0	20204.0
2022160102341.0	71.0	4630.0	691.0	4161.0	5988.0	722.0	922.0	772.0	1505.0	19462.0
2022160102343.0	81.0	5212.0	616.0	3333.0	3806.0	538.0	718.0	692.0	1065.0	16061.0
2022160102347.0	55.0	5328.0	570.0	4110.0	5068.0	605.0	789.0	793.0	1475.0	18793.0
2022160102349.0	89.0	6230.0	842.0	5475.0	5329.0	734.0	1070.0	998.0	1562.0	22329.0
2022160102361.0	78.0	5890.0	580.0	3937.0	4726.0	610.0	768.0	723.0	1204.0	18516.0
2022160102365.0	75.0	4892.0	694.0	4628.0	5779.0	701.0	875.0	897.0	1371.0	19912.0
2022160102367.0	55.0	4882.0	610.0	4000.0	4998.0	521.0	866.0	652.0	1236.0	17820.0
2022160102370.0	67.0	5935.0	732.0	5151.0	5313.0	663.0	1064.0	1139.0	1526.0	21590.0
2022160102374.0	82.0	6288.0	590.0	4117.0	4511.0	627.0	852.0	823.0	1155.0	19045.0
2022160102379.0	89.0	5312.0	573.0	3327.0	4195.0	540.0	786.0	647.0	1162.0	16631.0
2022160102380.0	98.0	6911.0	794.0	5193.0	4783.0	744.0	958.0	822.0	1236.0	21539.0
2022160102381.0	108.0	6625.0	818.0	6115.0	6067.0	834.0	962.0	1006.0	1499.0	24034.0
2022160102384.0	59.0	5392.0	631.0	4154.0	4616.0	616.0	828.0	717.0	1220.0	18233.0
2022160102385.0	88.0	5357.0	502.0	3166.0	3753.0	538.0	691.0	623.0	1105.0	15823.0
2022160102386.0	72.0	6761.0	676.0	4328.0	4591.0	709.0	1028.0	902.0	1270.0	20337.0
2022160102396.0	64.0	5663.0	684.0	4191.0	5094.0	642.0	871.0	829.0	1382.0	19420.0
2022160102397.0	77.0	6068.0	622.0	3677.0	4473.0	498.0	760.0	712.0	1115.0	18002.0
2022160102399.0	82.0	5736.0	931.0	5953.0	6157.0	824.0	1308.0	1032.0	1707.0	23730.0
2022160102402.0	73.0	5791.0	664.0	3876.0	4505.0	687.0	904.0	730.0	1259.0	18489.0
2022160102403.0	56.0	5470.0	824.0	5924.0	6191.0	867.0	1179.0	1003.0	1480.0	22994.0
2022160102404.0	87.0	5762.0	672.0	3911.0	4421.0	542.0	862.0	798.0	1211.0	18266.0
2022160102405.0	74.0	5087.0	611.0	3767.0	3931.0	548.0	793.0	727.0	986.0	16524.0
2022160102407.0	68.0	5188.0	510.0	3347.0	4363.0	483.0	674.0	570.0	1064.0	16267.0
2022160102409.0	83.0	5747.0	727.0	4683.0	5582.0	678.0	1021.0	959.0	1358.0	20838.0
2022160102411.0	100.0	6804.0	853.0	6045.0	6644.0	859.0	1172.0	1003.0	1510.0	24990.0
2022160102413.0	78.0	5406.0	600.0	3897.0	4367.0	580.0	760.0	766.0	1270.0	17724.0
2022160102415.0	64.0	5911.0	562.0	3620.0	4789.0	613.0	962.0	841.0	1523.0	18885.0
2022160102426.0	68.0	5802.0	675.0	4002.0	4252.0	573.0	830.0	732.0	1339.0	18273.0
2022160102427.0	83.0	5836.0	650.0	3869.0	4321.0	557.0	861.0	723.0	1178.0	18078.0
2022160102428.0	75.0	5699.0	673.0	3993.0	4714.0	590.0	852.0	835.0	1281.0	18712.0
2022160102429.0	95.0	5809.0	710.0	4147.0	4981.0	594.0	741.0	792.0	1493.0	19362.0
2022160102431.0	95.0	5360.0	587.0	4469.0	4623.0	638.0	845.0	805.0	1152.0	18574.0
2022160102435.0	78.0	5494.0	551.0	3831.0	5277.0	648.0	824.0	791.0	1183.0	18677.0
2022160102438.0	73.0	5213.0	544.0	3754.0	4503.0	566.0	789.0	735.0	1063.0	17240.0
2022160102440.0	83.0	6010.0	816.0	4721.0	5094.0	675.0	1020.0	837.0	1390.0	20646.0
2022160102443.0	83.0	5346.0	606.0	3720.0	4050.0	532.0	769.0	837.0	1031.0	16974.0
2022160102447.0	85.0	7428.0	569.0	3698.0	4648.0	611.0	638.0	696.0	1233.0	19606.0
2022160102449.0	64.0	4569.0	568.0	4298.0	5611.0	741.0	777.0	800.0	1392.0	18820.0
2022160102453.0	69.0	5285.0	587.0	3453.0	4041.0	556.0	744.0	660.0	985.0	16380.0
2022160102455.0	79.0	6684.0	728.0	4983.0	5842.0	738.0	977.0	1136.0	1887.0	23054.0
2022160102456.0	91.0	7575.0	717.0	3859.0	3520.0	582.0	830.0	796.0	926.0	18896.0
2022160102457.0	89.0	5426.0	585.0	3394.0	4369.0	547.0	716.0	643.0	1486.0	17255.0
2022160102461.0	93.0	6930.0	600.0	3715.0	4371.0	600.0	778.0	716.0	1095.0	18898.0
2022160102463.0	81.0	5249.0	736.0	4884.0	5044.0	674.0	1091.0	874.0	1250.0	19883.0
2022160102466.0	68.0	5599.0	620.0	4003.0	4275.0	535.0	747.0	670.0	1286.0	17803.0
2022160102469.0	92.0	6314.0	713.0	4920.0	6261.0	778.0	1029.0	872.0	1295.0	22274.0
2022160102474.0	90.0	6554.0	755.0	4606.0	5026.0	636.0	813.0	725.0	1490.0	20695.0
2022160102478.0	78.0	6381.0	728.0	4767.0	4692.0	669.0	994.0	962.0	1325.0	20596.0
2022160102482.0	61.0	6027.0	577.0	3724.0	4153.0	577.0	817.0	663.0	1251.0	17850.0
2022160102485.0	70.0	6240.0	706.0	4270.0	5210.0	649.0	940.0	721.0	1534.0	20340.0
2022160102486.0	70.0	6191.0	531.0	2748.0	3536.0	443.0	631.0	605.0	1070.0	15825.0
2022160102492.0	79.0	6040.0	633.0	3885.0	4396.0	566.0	829.0	793.0	935.0	18156.0
2022160102502.0	67.0	4968.0	641.0	3649.0	3757.0	492.0	712.0	662.0	1053.0	16001.0
2022160102503.0	79.0	4931.0	733.0	3948.0	4495.0	617.0	862.0	696.0	1133.0	17494.0
2022160102504.0	70.0	5272.0	625.0	3585.0	3364.0	520.0	696.0	699.0	1097.0	15928.0
2022160102507.0	90.0	5068.0	767.0	5799.0	6579.0	931.0	1105.0	1201.0	1370.0	22910.0
2022160102508.0	81.0	5618.0	650.0	4263.0	4511.0	628.0	828.0	882.0	1293.0	18754.0
2022160102511.0	57.0	4949.0	583.0	3620.0	4379.0	579.0	832.0	665.0	1533.0	17197.0
2022160102513.0	65.0	3767.0	618.0	4115.0	4692.0	590.0	864.0	797.0	957.0	16465.0
2022160102516.0	82.0	5633.0	582.0	3815.0	4395.0	540.0	732.0	758.0	1077.0	17614.0
2022160102517.0	83.0	5831.0	633.0	4303.0	4984.0	769.0	833.0	793.0	1342.0	19571.0
2022160102522.0	77.0	5679.0	521.0	3233.0	3929.0	517.0	797.0	704.0	1091.0	16548.0
2022160102523.0	44.0	4243.0	446.0	3167.0	3680.0	482.0	592.0	604.0	902.0	14160.0
2022160102533.0	81.0	6598.0	668.0	4345.0	4854.0	570.0	876.0	778.0	1107.0	19877.0
2022160102534.0	56.0	5192.0	582.0	3921.0	5350.0	614.0	843.0	783.0	1462.0	18803.0
2022160102540.0	76.0	5080.0	676.0	4630.0	5863.0	680.0	944.0	1041.0	1186.0	20176.0
2022160102542.0	85.0	6061.0	593.0	4160.0	4638.0	560.0	753.0	744.0	1016.0	18610.0
2022160102543.0	79.0	5767.0	700.0	4346.0	4304.0	554.0	835.0	679.0	1041.0	18305.0
2022160102547.0	80.0	5590.0	567.0	3977.0	3440.0	531.0	725.0	794.0	966.0	16670.0
2022160102548.0	79.0	5454.0	596.0	3284.0	3741.0	545.0	727.0	695.0	1261.0	16382.0
2022160102549.0	60.0	6540.0	633.0	3978.0	4078.0	633.0	772.0	673.0	1102.0	18469.0
2022160102563.0	95.0	7193.0	866.0	5767.0	5731.0	742.0	1306.0	919.0	1804.0	24423.0
2022160102568.0	87.0	5262.0	720.0	5070.0	6197.0	679.0	898.0	836.0	1799.0	21548.0
2022160102572.0	83.0	5927.0	579.0	3375.0	3203.0	486.0	676.0	643.0	976.0	15948.0
2022160102573.0	93.0	6386.0	541.0	3121.0	3428.0	424.0	684.0	568.0	1034.0	16279.0
2022160102576.0	90.0	7355.0	776.0	4577.0	4640.0	595.0	953.0	827.0	1487.0	21300.0
2022160102577.0	75.0	5963.0	647.0	4602.0	5255.0	634.0	900.0	753.0	1442.0	20271.0
2022160102578.0	73.0	5121.0	526.0	3243.0	3929.0	539.0	671.0	666.0	1125.0	15893.0
2022160102580.0	83.0	5485.0	455.0	2691.0	3769.0	453.0	563.0	550.0	964.0	15013.0
2022160102584.0	76.0	6067.0	762.0	4916.0	4990.0	691.0	929.0	801.0	1242.0	20474.0
2022160102586.0	71.0	5339.0	621.0	4257.0	5240.0	580.0	914.0	721.0	1186.0	18929.0
2022160102588.0	77.0	4663.0	620.0	3755.0	3816.0	529.0	729.0	690.0	1082.0	15961.0
2022160102589.0	86.0	5855.0	611.0	3555.0	3992.0	541.0	744.0	693.0	1026.0	17103.0
2022160102590.0	52.0	5341.0	705.0	4617.0	5890.0	675.0	1156.0	702.0	1390.0	20528.0
2022160102596.0	89.0	6088.0	666.0	4482.0	4830.0	600.0	858.0	782.0	1202.0	19597.0
2022160102597.0	79.0	5152.0	690.0	4014.0	4216.0	615.0	831.0	694.0	1007.0	17298.0
2022160102601.0	96.0	7230.0	945.0	5829.0	5577.0	782.0	1055.0	970.0	1574.0	24058.0
2022160102602.0	80.0	6963.0	642.0	4448.0	5024.0	617.0	771.0	836.0	1208.0	20589.0
2022160102603.0	72.0	5119.0	593.0	3755.0	3951.0	617.0	958.0	744.0	1110.0	16919.0
2022160102605.0	73.0	5718.0	488.0	3018.0	3769.0	452.0	749.0	648.0	1164.0	16079.0
2022160102606.0	100.0	6656.0	894.0	6025.0	6349.0	918.0	1222.0	1001.0	1655.0	24820.0
2022160102609.0	54.0	5750.0	713.0	3969.0	5525.0	626.0	888.0	794.0	1602.0	19921.0
2022160102612.0	65.0	5591.0	641.0	3906.0	3778.0	655.0	739.0	740.0	1163.0	17278.0
2022160102613.0	89.0	5223.0	627.0	4129.0	3820.0	636.0	752.0	744.0	1084.0	17104.0
2022160102615.0	82.0	5811.0	500.0	3022.0	3599.0	465.0	573.0	598.0	1026.0	15676.0
2022160102618.0	70.0	5049.0	714.0	4411.0	4979.0	694.0	861.0	853.0	1230.0	18861.0
2022160102621.0	87.0	6830.0	704.0	4380.0	5404.0	743.0	911.0	808.0	1123.0	20990.0
2022160102625.0	80.0	5435.0	553.0	3601.0	4443.0	566.0	730.0	712.0	1069.0	17189.0
2022160102628.0	71.0	5663.0	772.0	4581.0	5576.0	669.0	1133.0	841.0	1495.0	20801.0
2022160102634.0	62.0	4497.0	472.0	3393.0	4099.0	502.0	749.0	662.0	1228.0	15664.0
2022160102635.0	94.0	6824.0	698.0	3989.0	4127.0	621.0	879.0	779.0	1050.0	19061.0
2022160102638.0	80.0	5205.0	683.0	4196.0	5307.0	555.0	915.0	810.0	1331.0	19082.0
2022160102639.0	96.0	6220.0	707.0	4530.0	4336.0	632.0	845.0	800.0	1338.0	19504.0
2022160102642.0	77.0	5910.0	725.0	4724.0	6246.0	651.0	1004.0	758.0	1278.0	21373.0
2022160102643.0	102.0	6424.0	683.0	4219.0	4712.0	573.0	941.0	878.0	1144.0	19676.0
2022160102644.0	94.0	5063.0	766.0	5145.0	4430.0	655.0	1003.0	927.0	1295.0	19378.0
2022160102649.0	102.0	5759.0	661.0	4547.0	5063.0	805.0	932.0	859.0	965.0	19693.0
2022160102654.0	62.0	5345.0	739.0	4118.0	4510.0	604.0	895.0	815.0	1447.0	18535.0
2022160102656.0	72.0	4002.0	698.0	4654.0	5670.0	708.0	1049.0	848.0	1228.0	18929.0
2022160102660.0	49.0	4532.0	689.0	4282.0	4560.0	596.0	845.0	754.0	1339.0	17646.0
2022160102661.0	49.0	5650.0	587.0	4025.0	4688.0	533.0	849.0	907.0	986.0	18274.0
2022160102667.0	53.0	4868.0	528.0	3426.0	3887.0	545.0	716.0	718.0	1118.0	15859.0
2022160102669.0	79.0	5958.0	671.0	3980.0	4285.0	562.0	853.0	831.0	1161.0	18380.0
2022160102671.0	67.0	4833.0	788.0	5874.0	5407.0	799.0	1094.0	1101.0	1512.0	21475.0
2022160102673.0	70.0	5231.0	617.0	4106.0	4582.0	562.0	885.0	684.0	1238.0	17975.0
2022160102674.0	91.0	6536.0	960.0	6743.0	6614.0	946.0	1352.0	1093.0	2173.0	26508.0
2022160102675.0	56.0	5376.0	731.0	5465.0	5935.0	807.0	998.0	951.0	1295.0	21614.0
2022160102683.0	65.0	5170.0	584.0	3333.0	3797.0	509.0	773.0	682.0	1005.0	15918.0
2022160102688.0	68.0	6293.0	828.0	5097.0	5587.0	784.0	978.0	868.0	1518.0	22021.0
2022160102690.0	90.0	5566.0	726.0	3911.0	5043.0	625.0	856.0	760.0	1202.0	18779.0
2022160102692.0	62.0	4990.0	599.0	3646.0	4496.0	519.0	796.0	686.0	1359.0	17153.0
2022160102696.0	84.0	5620.0	935.0	6301.0	6753.0	831.0	1173.0	1039.0	1598.0	24334.0
2022160102697.0	55.0	5394.0	615.0	3358.0	3776.0	480.0	772.0	662.0	1138.0	16250.0
2022160102700.0	83.0	6093.0	777.0	4766.0	6154.0	679.0	1084.0	917.0	1501.0	22054.0
2022160102703.0	67.0	5013.0	545.0	3376.0	3712.0	513.0	745.0	658.0	924.0	15553.0
2022160102705.0	69.0	5465.0	599.0	3010.0	3156.0	460.0	662.0	616.0	928.0	14965.0
2022160102707.0	84.0	5614.0	555.0	3388.0	4355.0	518.0	833.0	713.0	1032.0	17092.0
2022160102710.0	87.0	5162.0	759.0	5670.0	5903.0	782.0	960.0	920.0	1329.0	21572.0
2022160102711.0	85.0	4446.0	624.0	3461.0	3508.0	483.0	687.0	608.0	952.0	14854.0
2022160102712.0	67.0	5512.0	592.0	4078.0	4917.0	636.0	905.0	778.0	1395.0	18880.0
2022160102714.0	65.0	5899.0	686.0	4791.0	5650.0	724.0	785.0	841.0	1482.0	20923.0
2022160102720.0	65.0	4657.0	504.0	3113.0	3159.0	480.0	667.0	623.0	927.0	14195.0
2022160102721.0	68.0	5461.0	696.0	4438.0	4787.0	613.0	1012.0	889.0	1304.0	19268.0
2022160102723.0	71.0	5620.0	565.0	3189.0	3752.0	475.0	655.0	604.0	1151.0	16082.0
2022160102732.0	71.0	4522.0	629.0	3495.0	4563.0	592.0	765.0	732.0	1093.0	16462.0
2022160102733.0	98.0	6641.0	700.0	5176.0	6303.0	780.0	994.0	962.0	1692.0	23346.0
2022160102736.0	85.0	5844.0	599.0	3332.0	3704.0	514.0	728.0	736.0	1205.0	16747.0
2022160102737.0	90.0	6770.0	736.0	5101.0	5354.0	652.0	992.0	835.0	1519.0	22049.0
2022160102740.0	93.0	5417.0	679.0	3905.0	4999.0	689.0	721.0	768.0	1371.0	18642.0
2022160102748.0	82.0	6351.0	681.0	3981.0	4058.0	587.0	830.0	694.0	1154.0	18418.0
2022160102749.0	94.0	7637.0	804.0	5313.0	5772.0	748.0	1176.0	898.0	1501.0	23943.0
2022160102750.0	89.0	5761.0	631.0	3754.0	3494.0	594.0	859.0	721.0	1006.0	16909.0
2022160102753.0	81.0	5743.0	729.0	4251.0	4265.0	589.0	852.0	699.0	1262.0	18471.0
2022160102760.0	67.0	4872.0	618.0	3851.0	4416.0	604.0	738.0	728.0	1160.0	17054.0
2022160102765.0	64.0	5103.0	601.0	3296.0	3882.0	479.0	693.0	669.0	1097.0	15884.0
2022160102766.0	86.0	6251.0	708.0	4680.0	5170.0	752.0	816.0	793.0	1806.0	21062.0
2022160102769.0	88.0	7494.0	677.0	4833.0	5017.0	735.0	866.0	931.0	1232.0	21873.0
2022160102776.0	78.0	4787.0	688.0	4901.0	5255.0	623.0	1103.0	941.0	1531.0	19907.0
2022160102781.0	94.0	6408.0	718.0	3564.0	3666.0	556.0	792.0	693.0	1107.0	17598.0
2022160102782.0	65.0	4749.0	646.0	4798.0	4919.0	690.0	1017.0	820.0	1209.0	18913.0
2022160102783.0	96.0	5844.0	538.0	3103.0	3303.0	484.0	611.0	572.0	961.0	15512.0
2022160102784.0	79.0	5873.0	752.0	5062.0	5993.0	764.0	1011.0	1002.0	1394.0	21930.0
2022160102787.0	43.0	4095.0	570.0	3284.0	3397.0	494.0	626.0	578.0	994.0	14081.0
2022160102788.0	90.0	5357.0	912.0	5133.0	4925.0	714.0	1033.0	869.0	1587.0	20620.0
2022160102790.0	80.0	5605.0	780.0	5256.0	5524.0	689.0	934.0	861.0	1438.0	21167.0
2022160102794.0	78.0	5935.0	733.0	5376.0	6300.0	777.0	1017.0	1040.0	1582.0	22838.0
2022160102796.0	86.0	5903.0	757.0	4370.0	5157.0	741.0	1112.0	871.0	1175.0	20172.0
2022160102797.0	59.0	5459.0	512.0	2780.0	3308.0	442.0	652.0	555.0	1021.0	14788.0
2022160102798.0	52.0	5777.0	646.0	4212.0	5295.0	661.0	928.0	832.0	1648.0	20051.0
2022160102801.0	74.0	5798.0	915.0	6021.0	6461.0	923.0	1244.0	1089.0	1590.0	24115.0
2022160102803.0	69.0	4632.0	784.0	4634.0	6100.0	710.0	960.0	875.0	1309.0	20073.0
2022160102810.0	79.0	5735.0	669.0	4447.0	4770.0	616.0	936.0	797.0	1213.0	19262.0
2022160102815.0	65.0	6321.0	602.0	3424.0	3936.0	427.0	712.0	529.0	1413.0	17429.0
2022160102825.0	97.0	5663.0	640.0	3833.0	5442.0	564.0	831.0	796.0	1260.0	19126.0
2022160102828.0	83.0	6176.0	627.0	3416.0	4259.0	474.0	770.0	688.0	1375.0	17868.0
2022160102830.0	62.0	5645.0	734.0	5355.0	6232.0	813.0	1633.0	997.0	1491.0	22962.0
2022160102831.0	82.0	5250.0	630.0	3934.0	4772.0	661.0	848.0	712.0	1112.0	18001.0
2022160102837.0	61.0	5573.0	831.0	4938.0	5470.0	775.0	951.0	753.0	1505.0	20857.0
2022160102841.0	76.0	4150.0	411.0	2341.0	3692.0	431.0	634.0	573.0	870.0	13178.0
2022160102842.0	66.0	5623.0	707.0	4215.0	4085.0	550.0	968.0	640.0	1258.0	18112.0
2022160102843.0	84.0	5712.0	523.0	3663.0	5194.0	562.0	835.0	789.0	1102.0	18464.0
2022160102847.0	43.0	3960.0	611.0	3379.0	3571.0	520.0	929.0	660.0	975.0	14648.0
2022160102850.0	47.0	4840.0	555.0	3103.0	3549.0	500.0	754.0	669.0	1063.0	15080.0
2022160102851.0	84.0	6496.0	713.0	4658.0	4422.0	673.0	833.0	875.0	1298.0	20052.0
2022160102854.0	89.0	7652.0	672.0	4505.0	4863.0	602.0	835.0	811.0	1059.0	21088.0
2022160102860.0	68.0	5896.0	845.0	5335.0	5100.0	663.0	936.0	813.0	2353.0	22009.0
2022160102863.0	98.0	7216.0	716.0	4973.0	5826.0	671.0	1083.0	938.0	1342.0	22863.0
2022160102867.0	73.0	5863.0	608.0	3486.0	4626.0	592.0	765.0	713.0	1261.0	17987.0
2022160102868.0	90.0	7187.0	542.0	3591.0	3830.0	466.0	730.0	658.0	1158.0	18252.0
2022160102875.0	85.0	5825.0	553.0	3269.0	3279.0	469.0	652.0	569.0	1079.0	15780.0
2022160102876.0	84.0	5386.0	603.0	3498.0	4464.0	540.0	803.0	672.0	1119.0	17169.0
2022160102878.0	85.0	5864.0	689.0	3969.0	4688.0	586.0	831.0	732.0	1135.0	18579.0
2022160102880.0	68.0	5358.0	580.0	4404.0	5833.0	778.0	1062.0	814.0	1368.0	20265.0
2022160102887.0	84.0	5100.0	600.0	3583.0	3454.0	518.0	726.0	703.0	1083.0	15851.0
2022160102891.0	80.0	4885.0	755.0	4277.0	4124.0	558.0	1039.0	920.0	1099.0	17737.0
2022160102894.0	83.0	5779.0	581.0	4191.0	4582.0	627.0	779.0	773.0	1368.0	18763.0
2022160102900.0	93.0	7465.0	741.0	4654.0	5759.0	669.0	1015.0	842.0	1325.0	22563.0
2022160102904.0	93.0	5849.0	546.0	3585.0	3963.0	569.0	703.0	727.0	905.0	16940.0
2022160102906.0	75.0	4705.0	584.0	3426.0	4214.0	585.0	791.0	655.0	1071.0	16106.0
2022160102907.0	84.0	6286.0	619.0	3246.0	4056.0	474.0	720.0	656.0	1048.0	17189.0
2022160102913.0	93.0	5402.0	687.0	3895.0	4174.0	594.0	796.0	731.0	1254.0	17626.0
2022160102916.0	65.0	5139.0	522.0	3334.0	3664.0	485.0	651.0	665.0	986.0	15511.0
2022160102924.0	95.0	6517.0	888.0	6150.0	6027.0	812.0	1215.0	901.0	1485.0	24090.0
2022160102930.0	88.0	5695.0	637.0	4093.0	4797.0	647.0	816.0	698.0	1280.0	18751.0
2022160102932.0	79.0	6606.0	483.0	3293.0	4529.0	563.0	732.0	755.0	1137.0	18177.0
2022160102934.0	69.0	5384.0	631.0	3256.0	4035.0	475.0	697.0	616.0	1145.0	16308.0
2022160102936.0	77.0	5503.0	437.0	2732.0	4373.0	493.0	677.0	635.0	1113.0	16040.0
2022160102937.0	77.0	6063.0	594.0	4021.0	4277.0	639.0	818.0	822.0	1083.0	18394.0
2022160102940.0	68.0	5026.0	855.0	3614.0	3512.0	468.0	785.0	586.0	1196.0	16110.0
2022160102946.0	88.0	6173.0	656.0	4024.0	5553.0	584.0	822.0	736.0	1434.0	20070.0
2022160102950.0	66.0	4338.0	660.0	4243.0	4507.0	668.0	975.0	830.0	1031.0	17318.0
2022160102954.0	82.0	6115.0	525.0	3302.0	4246.0	493.0	717.0	751.0	1238.0	17469.0
2022160102956.0	66.0	6263.0	800.0	4828.0	5349.0	672.0	1063.0	885.0	1319.0	21245.0
2022160102963.0	78.0	5944.0	668.0	3789.0	4269.0	550.0	819.0	787.0	1216.0	18120.0
2022160102964.0	53.0	5296.0	624.0	3475.0	4606.0	566.0	699.0	652.0	1434.0	17405.0
2022160102966.0	71.0	4537.0	592.0	3532.0	4140.0	508.0	805.0	623.0	1066.0	15874.0
2022160102967.0	76.0	5464.0	634.0	3420.0	4226.0	499.0	885.0	737.0	1144.0	17085.0
2022160102968.0	98.0	5989.0	570.0	4147.0	4918.0	680.0	892.0	665.0	1182.0	19141.0
2022160102970.0	98.0	6513.0	673.0	4239.0	4852.0	709.0	876.0	789.0	1202.0	19951.0
2022160102973.0	87.0	5871.0	693.0	5018.0	5431.0	735.0	986.0	1013.0	1303.0	21137.0
2022160102974.0	91.0	6045.0	525.0	2789.0	3405.0	407.0	558.0	569.0	998.0	15387.0
2022160102976.0	75.0	4962.0	659.0	4364.0	4380.0	652.0	856.0	806.0	1071.0	17825.0
2022160102980.0	105.0	5734.0	652.0	3915.0	4428.0	530.0	833.0	704.0	1146.0	18047.0
2022160102986.0	53.0	5488.0	694.0	4621.0	6380.0	765.0	954.0	864.0	1565.0	21384.0
2022160102993.0	79.0	6022.0	709.0	4530.0	4719.0	599.0	952.0	764.0	1316.0	19690.0
2022160102997.0	79.0	7060.0	628.0	3978.0	4736.0	573.0	756.0	697.0	1388.0	19895.0
2022160103001.0	51.0	4700.0	734.0	4381.0	5978.0	696.0	1145.0	804.0	1602.0	20091.0
2022160103005.0	79.0	5434.0	506.0	2870.0	3397.0	502.0	686.0	619.0	822.0	14915.0
2022160103006.0	90.0	5867.0	536.0	3009.0	2982.0	451.0	611.0	555.0	845.0	14946.0
2022160103007.0	81.0	4486.0	583.0	3063.0	3731.0	528.0	740.0	636.0	928.0	14776.0
2022160103009.0	53.0	4361.0	485.0	3200.0	3823.0	611.0	699.0	833.0	1211.0	15276.0
2022160103013.0	80.0	6106.0	649.0	3165.0	3713.0	510.0	647.0	552.0	1063.0	16485.0
2022160103014.0	74.0	4815.0	699.0	4241.0	4557.0	560.0	974.0	781.0	1306.0	18007.0
2022160103020.0	72.0	4572.0	519.0	3303.0	4035.0	611.0	635.0	621.0	977.0	15345.0
2022160103021.0	63.0	4986.0	720.0	4086.0	5545.0	589.0	887.0	817.0	1585.0	19278.0
2022160103026.0	80.0	5614.0	511.0	3330.0	3842.0	475.0	581.0	619.0	922.0	15974.0
2022160103029.0	62.0	5326.0	650.0	3827.0	4196.0	490.0	809.0	651.0	1108.0	17119.0
2022160103037.0	65.0	5055.0	566.0	3288.0	3577.0	555.0	674.0	641.0	952.0	15373.0
2022160103038.0	90.0	5762.0	746.0	5007.0	6115.0	747.0	1046.0	945.0	1380.0	21838.0
2022160103039.0	65.0	5237.0	645.0	3961.0	4840.0	602.0	902.0	739.0	1139.0	18130.0
2022160103041.0	51.0	4873.0	729.0	4951.0	6336.0	820.0	997.0	876.0	1666.0	21299.0
2022160103046.0	85.0	4864.0	480.0	3096.0	3730.0	445.0	677.0	605.0	893.0	14875.0
2022160103049.0	74.0	6006.0	573.0	3662.0	4925.0	567.0	822.0	840.0	1153.0	18622.0
2022160103051.0	53.0	6782.0	707.0	4191.0	4447.0	672.0	933.0	740.0	1124.0	19649.0
2022160103057.0	110.0	6815.0	790.0	5021.0	4618.0	730.0	906.0	883.0	1343.0	21216.0
2022160103059.0	93.0	7023.0	752.0	5254.0	5864.0	736.0	1062.0	947.0	1398.0	23129.0
2022160103061.0	88.0	6625.0	757.0	5413.0	5820.0	824.0	1110.0	883.0	1399.0	22919.0
2022160103063.0	69.0	6232.0	512.0	2881.0	3248.0	423.0	604.0	610.0	1013.0	15592.0
2022160103068.0	77.0	6104.0	731.0	4721.0	5786.0	753.0	925.0	917.0	1587.0	21601.0
2022160103069.0	87.0	6160.0	764.0	5150.0	4864.0	666.0	1079.0	937.0	1353.0	21060.0
2022160103078.0	74.0	6841.0	942.0	6086.0	6567.0	880.0	1206.0	907.0	1697.0	25200.0
2022160103079.0	101.0	6299.0	658.0	4632.0	4883.0	748.0	983.0	766.0	1123.0	20193.0
2022160103080.0	85.0	5239.0	673.0	4463.0	5571.0	771.0	870.0	927.0	1405.0	20004.0
2022160103082.0	48.0	4625.0	556.0	2815.0	3638.0	445.0	622.0	519.0	1204.0	14472.0
2022160103085.0	81.0	4641.0	657.0	3810.0	3865.0	551.0	749.0	611.0	1005.0	15970.0
2022160103087.0	51.0	3947.0	435.0	2677.0	1899.0	367.0	565.0	414.0	702.0	11057.0
2022160103092.0	102.0	5350.0	805.0	6030.0	6475.0	971.0	1192.0	866.0	1596.0	23387.0
2022160103093.0	74.0	5806.0	651.0	4116.0	4976.0	619.0	822.0	750.0	1311.0	19125.0
2022160103102.0	61.0	5539.0	627.0	4697.0	5049.0	716.0	917.0	986.0	1293.0	19885.0
2022160103105.0	76.0	6850.0	828.0	5027.0	5046.0	689.0	988.0	866.0	1420.0	21790.0
2022160103114.0	96.0	5991.0	618.0	3741.0	4435.0	509.0	910.0	888.0	1134.0	18322.0
2022160103116.0	74.0	5468.0	628.0	3666.0	4284.0	645.0	878.0	759.0	1168.0	17570.0
2022160103122.0	92.0	6686.0	815.0	4617.0	5970.0	647.0	1189.0	890.0	1643.0	22549.0
2022160103123.0	62.0	5658.0	601.0	3757.0	4165.0	652.0	846.0	668.0	1281.0	17690.0
2022160103124.0	58.0	4513.0	549.0	3373.0	3690.0	504.0	754.0	722.0	1054.0	15217.0
2022160103127.0	87.0	6167.0	563.0	3442.0	3791.0	487.0	730.0	632.0	1059.0	16958.0
2022160103131.0	65.0	5280.0	726.0	4746.0	5129.0	676.0	1029.0	806.0	1321.0	19778.0
2022160103132.0	92.0	7159.0	734.0	4348.0	4641.0	638.0	996.0	753.0	1391.0	20752.0
2022160103139.0	74.0	5329.0	558.0	3765.0	4241.0	576.0	717.0	663.0	1045.0	16968.0
2022160103150.0	53.0	5490.0	630.0	3491.0	5325.0	565.0	768.0	681.0	1332.0	18335.0
2022160103154.0	78.0	5409.0	582.0	3106.0	3581.0	431.0	681.0	585.0	950.0	15403.0
2022160103157.0	84.0	5158.0	677.0	4207.0	4618.0	536.0	933.0	903.0	1092.0	18208.0
2022160103161.0	80.0	5732.0	657.0	3976.0	4198.0	638.0	756.0	762.0	995.0	17794.0
2022160103163.0	73.0	4864.0	627.0	3456.0	3575.0	501.0	662.0	641.0	1184.0	15583.0
2022160103170.0	57.0	5883.0	673.0	4334.0	5459.0	720.0	895.0	811.0	1613.0	20445.0
2022160103172.0	66.0	5944.0	733.0	4673.0	5466.0	550.0	827.0	838.0	2502.0	21599.0
2022160103174.0	67.0	5426.0	539.0	3289.0	4012.0	494.0	697.0	745.0	1235.0	16504.0
2022160103175.0	71.0	6908.0	758.0	5207.0	7092.0	807.0	1054.0	1081.0	1643.0	24621.0
2022160103182.0	84.0	5833.0	591.0	3479.0	3717.0	515.0	771.0	659.0	1090.0	16739.0
2022160103189.0	64.0	4804.0	661.0	3891.0	4031.0	546.0	724.0	599.0	999.0	16319.0
2022160103198.0	91.0	6302.0	675.0	4038.0	4610.0	604.0	851.0	765.0	1022.0	18958.0
2022160103199.0	66.0	4968.0	553.0	2912.0	3519.0	436.0	646.0	602.0	1091.0	14793.0
2022160103201.0	79.0	4939.0	676.0	4576.0	5662.0	796.0	928.0	744.0	1423.0	19823.0
2022160103203.0	78.0	5640.0	717.0	4320.0	5675.0	646.0	984.0	832.0	1311.0	20203.0
2022160103206.0	66.0	5804.0	677.0	4669.0	4643.0	698.0	903.0	787.0	1270.0	19517.0
2022160103212.0	78.0	5667.0	745.0	4026.0	5172.0	562.0	905.0	872.0	1330.0	19357.0
2022160103214.0	86.0	6902.0	604.0	3523.0	4081.0	546.0	812.0	671.0	1332.0	18557.0
2022160103216.0	68.0	5434.0	792.0	5683.0	5198.0	740.0	995.0	939.0	1310.0	21159.0
2022160103218.0	66.0	5493.0	685.0	3812.0	4053.0	508.0	790.0	710.0	1151.0	17268.0
2022160103221.0	75.0	4889.0	456.0	3022.0	4043.0	446.0	653.0	588.0	987.0	15159.0
2022160103225.0	78.0	6682.0	1022.0	6091.0	6219.0	808.0	1058.0	941.0	1749.0	24648.0
2022160103229.0	95.0	6836.0	728.0	5215.0	6342.0	721.0	1038.0	1059.0	1307.0	23341.0
2022160103231.0	61.0	5637.0	812.0	5375.0	6044.0	797.0	1084.0	936.0	1524.0	22270.0
2022160103236.0	76.0	5142.0	760.0	5468.0	6553.0	745.0	1159.0	958.0	1404.0	22265.0
2022160103237.0	97.0	8117.0	726.0	5099.0	6203.0	715.0	1055.0	1039.0	1306.0	24357.0
2022160103240.0	97.0	6392.0	620.0	3916.0	4613.0	584.0	891.0	826.0	1208.0	19147.0
2022160103242.0	95.0	6679.0	771.0	6027.0	5195.0	774.0	1021.0	967.0	1397.0	22926.0
2022160103244.0	97.0	7462.0	832.0	5174.0	4927.0	623.0	1057.0	886.0	1303.0	22361.0
2022160103245.0	82.0	5912.0	810.0	5168.0	5454.0	842.0	968.0	973.0	1177.0	21386.0
2022160103248.0	96.0	5786.0	695.0	4732.0	5097.0	667.0	777.0	779.0	1073.0	19702.0
2022160103251.0	83.0	5126.0	717.0	4534.0	5024.0	646.0	875.0	794.0	1146.0	18945.0
2022160103254.0	64.0	4939.0	565.0	4041.0	4402.0	603.0	690.0	799.0	1075.0	17178.0
2022160103260.0	52.0	5068.0	949.0	5969.0	5934.0	861.0	1069.0	983.0	1580.0	22465.0
2022160103261.0	59.0	4283.0	540.0	3110.0	3801.0	486.0	629.0	675.0	1086.0	14669.0
2022160103264.0	70.0	5748.0	667.0	3722.0	3848.0	524.0	683.0	692.0	981.0	16935.0
2022160103265.0	84.0	5792.0	610.0	3490.0	3651.0	482.0	700.0	665.0	1117.0	16591.0
2022160103266.0	87.0	6232.0	770.0	5875.0	5744.0	743.0	1186.0	1061.0	1657.0	23355.0
2022160103268.0	103.0	6088.0	609.0	4548.0	5080.0	689.0	900.0	791.0	1321.0	20129.0
2022160103270.0	103.0	6147.0	848.0	5625.0	6008.0	773.0	1257.0	1029.0	1546.0	23336.0
2022160103271.0	72.0	6822.0	923.0	5603.0	5863.0	810.0	1162.0	961.0	1763.0	23979.0
2022160103274.0	93.0	8007.0	754.0	4553.0	5223.0	600.0	882.0	729.0	1468.0	22309.0
2022160103276.0	82.0	5813.0	687.0	5113.0	5680.0	664.0	982.0	982.0	1658.0	21661.0
2022160103278.0	86.0	4959.0	558.0	3611.0	4174.0	540.0	793.0	695.0	1077.0	16493.0
2022160103279.0	86.0	6276.0	584.0	3608.0	3947.0	509.0	758.0	745.0	1017.0	17530.0
2022160103284.0	74.0	5896.0	725.0	4539.0	5815.0	722.0	965.0	831.0	1254.0	20821.0
2022160103285.0	92.0	6538.0	659.0	4523.0	4445.0	636.0	889.0	995.0	1164.0	19941.0
2022160103288.0	80.0	6581.0	683.0	5032.0	5233.0	717.0	1033.0	897.0	1661.0	21917.0
2022160103290.0	85.0	5447.0	552.0	3294.0	3842.0	499.0	683.0	624.0	1180.0	16206.0
2022160103294.0	77.0	4595.0	534.0	3156.0	3213.0	395.0	702.0	622.0	907.0	14201.0
2022160103295.0	58.0	5445.0	780.0	4378.0	4559.0	619.0	1109.0	785.0	1392.0	19125.0
2022160103301.0	79.0	5152.0	756.0	4640.0	5247.0	711.0	1065.0	975.0	1601.0	20226.0
2022160103303.0	58.0	5359.0	631.0	3552.0	3920.0	469.0	770.0	681.0	1057.0	16497.0
2022160103305.0	59.0	6481.0	599.0	3709.0	4468.0	583.0	734.0	718.0	1182.0	18533.0
2022160103308.0	77.0	6034.0	842.0	5149.0	6334.0	869.0	1208.0	1048.0	1482.0	23043.0
2022160103310.0	70.0	5570.0	589.0	3467.0	3790.0	578.0	727.0	752.0	1165.0	16708.0
2022160103312.0	70.0	4568.0	660.0	4396.0	5154.0	758.0	958.0	958.0	1280.0	18802.0
2022160103313.0	87.0	6292.0	809.0	5559.0	6358.0	717.0	1203.0	972.0	1592.0	23589.0
2022160103319.0	47.0	5882.0	514.0	3085.0	4786.0	535.0	626.0	742.0	981.0	17198.0
2022160103322.0	33.0	2665.0	347.0	2185.0	1631.0	357.0	474.0	287.0	633.0	8612.0
2022160103328.0	74.0	4769.0	424.0	3050.0	3052.0	413.0	677.0	631.0	1104.0	14194.0
2022160103329.0	68.0	5503.0	532.0	3448.0	4700.0	594.0	712.0	723.0	1044.0	17324.0
2022160103330.0	76.0	5821.0	716.0	4317.0	4596.0	698.0	957.0	883.0	1454.0	19518.0
2022160103332.0	49.0	5019.0	481.0	3007.0	3714.0	459.0	652.0	607.0	991.0	14979.0
2022160103342.0	93.0	6367.0	836.0	5314.0	5141.0	744.0	986.0	862.0	1328.0	21671.0
2022160103347.0	82.0	4926.0	622.0	3901.0	4286.0	553.0	766.0	758.0	1133.0	17027.0
2022160103357.0	84.0	6378.0	767.0	4204.0	4700.0	614.0	857.0	868.0	1266.0	19738.0
2022160103359.0	92.0	7044.0	776.0	5013.0	5941.0	780.0	969.0	896.0	1242.0	22753.0
2022160103364.0	84.0	5356.0	845.0	5744.0	6340.0	815.0	1157.0	819.0	1356.0	22516.0
2022160103368.0	85.0	5980.0	740.0	4869.0	4684.0	672.0	826.0	846.0	1276.0	19978.0
2022160103371.0	60.0	6952.0	649.0	3910.0	4799.0	607.0	685.0	638.0	1480.0	19780.0
2022160103373.0	89.0	5825.0	680.0	4170.0	4660.0	609.0	837.0	716.0	1242.0	18828.0
2022160103377.0	72.0	5183.0	544.0	3273.0	3372.0	458.0	793.0	601.0	1038.0	15334.0
2022160103380.0	71.0	5726.0	865.0	5295.0	6648.0	804.0	1036.0	857.0	1690.0	22992.0
2022160103381.0	83.0	5318.0	588.0	4052.0	4568.0	629.0	688.0	752.0	1076.0	17754.0
2022160103385.0	66.0	5001.0	619.0	3839.0	3875.0	599.0	823.0	727.0	1117.0	16666.0
2022160103393.0	66.0	5458.0	628.0	3576.0	4955.0	632.0	925.0	730.0	1292.0	18262.0
2022160103407.0	91.0	6181.0	658.0	4222.0	3966.0	565.0	794.0	735.0	1093.0	18305.0
2022160103408.0	60.0	4853.0	651.0	3513.0	3482.0	544.0	703.0	710.0	1182.0	15698.0
2022160103411.0	67.0	4620.0	556.0	3121.0	4521.0	537.0	706.0	580.0	1116.0	15824.0
2022160103413.0	59.0	5719.0	707.0	4172.0	4503.0	624.0	737.0	700.0	1260.0	18481.0
2022160103414.0	77.0	5782.0	692.0	4282.0	5153.0	600.0	884.0	809.0	1447.0	19726.0
2022160103416.0	83.0	5671.0	840.0	5028.0	4653.0	683.0	979.0	796.0	1355.0	20088.0
2022160103418.0	93.0	6924.0	649.0	4620.0	4954.0	789.0	890.0	798.0	1384.0	21101.0
2022160103421.0	50.0	3746.0	713.0	4069.0	4280.0	581.0	958.0	750.0	1190.0	16337.0
2022160103424.0	71.0	4365.0	590.0	3493.0	4605.0	614.0	736.0	637.0	1274.0	16385.0
2022160103427.0	62.0	4434.0	520.0	3285.0	4918.0	552.0	703.0	600.0	1129.0	16203.0
2022160103431.0	54.0	4270.0	533.0	3334.0	3948.0	602.0	709.0	682.0	1096.0	15228.0
2022160103433.0	88.0	5761.0	793.0	4611.0	5194.0	723.0	906.0	823.0	1508.0	20407.0
2022160103437.0	100.0	6926.0	712.0	4378.0	5443.0	649.0	866.0	753.0	1243.0	21070.0
2022160103439.0	59.0	4609.0	558.0	3855.0	4491.0	616.0	791.0	643.0	1429.0	17051.0
2022160103448.0	57.0	5614.0	548.0	3644.0	4692.0	577.0	734.0	624.0	1192.0	17682.0
2022160103449.0	89.0	6459.0	604.0	3468.0	4608.0	576.0	778.0	775.0	1223.0	18580.0
2022160103451.0	70.0	6965.0	534.0	3422.0	4457.0	618.0	760.0	688.0	1092.0	18606.0
2022160103457.0	71.0	5611.0	611.0	3353.0	3865.0	514.0	733.0	635.0	1162.0	16555.0
2022160103458.0	80.0	6223.0	712.0	3683.0	4356.0	527.0	889.0	699.0	1494.0	18663.0
2022160103460.0	86.0	6638.0	689.0	4160.0	4516.0	697.0	893.0	735.0	1342.0	19756.0
2022160103463.0	56.0	4423.0	544.0	3191.0	4517.0	551.0	657.0	560.0	1067.0	15566.0
2022160103466.0	72.0	5631.0	715.0	4016.0	5317.0	610.0	813.0	722.0	1408.0	19304.0
2022160103468.0	91.0	7345.0	748.0	4904.0	5778.0	692.0	1098.0	913.0	1513.0	23082.0
2022160103469.0	82.0	6042.0	766.0	5180.0	5654.0	726.0	940.0	871.0	1384.0	21645.0
2022160103471.0	81.0	6009.0	696.0	4363.0	5194.0	601.0	888.0	771.0	1194.0	19797.0
2022160103474.0	89.0	5388.0	576.0	3814.0	4059.0	550.0	727.0	656.0	1036.0	16895.0
2022160103478.0	77.0	5513.0	689.0	4007.0	4901.0	586.0	857.0	787.0	1186.0	18603.0
2022160103480.0	102.0	6580.0	746.0	4684.0	4544.0	676.0	786.0	774.0	1109.0	20001.0
2022160103481.0	72.0	5012.0	451.0	2793.0	4457.0	415.0	597.0	619.0	1092.0	15508.0
2022160103482.0	72.0	6221.0	686.0	5558.0	6107.0	780.0	1237.0	972.0	1668.0	23301.0
2022160103484.0	86.0	5579.0	740.0	4914.0	5604.0	829.0	964.0	953.0	1322.0	20991.0
2022160103485.0	77.0	5832.0	638.0	4353.0	4575.0	693.0	968.0	866.0	1284.0	19286.0
2022160103486.0	93.0	5832.0	977.0	6236.0	5581.0	808.0	1525.0	1131.0	1565.0	23748.0
2022160103489.0	58.0	5622.0	715.0	3989.0	4678.0	586.0	868.0	812.0	992.0	18320.0
2022160103500.0	61.0	5215.0	630.0	3226.0	4393.0	529.0	882.0	669.0	1129.0	16734.0
2022160103504.0	66.0	6410.0	647.0	3976.0	5156.0	613.0	833.0	754.0	1490.0	19945.0
2022160103509.0	83.0	4914.0	686.0	4240.0	4282.0	585.0	860.0	805.0	1209.0	17664.0
2022160103510.0	69.0	5271.0	692.0	4590.0	5010.0	672.0	868.0	824.0	1268.0	19264.0
2022160103516.0	78.0	4824.0	557.0	3712.0	4504.0	552.0	842.0	773.0	1066.0	16908.0
2022160103522.0	85.0	6139.0	722.0	4988.0	5609.0	670.0	1065.0	903.0	1426.0	21607.0
2022160103527.0	84.0	5624.0	601.0	4212.0	4380.0	647.0	824.0	821.0	1187.0	18380.0
2022160103528.0	77.0	5496.0	688.0	3958.0	4207.0	563.0	858.0	681.0	1169.0	17697.0
2022160103532.0	62.0	5620.0	587.0	3460.0	3898.0	496.0	803.0	722.0	1137.0	16785.0
2022160103534.0	60.0	4823.0	641.0	4120.0	4932.0	600.0	932.0	815.0	1245.0	18168.0
2022160103537.0	76.0	5337.0	476.0	2930.0	3637.0	420.0	631.0	636.0	1057.0	15200.0
2022160103544.0	76.0	5594.0	548.0	2865.0	4014.0	481.0	734.0	539.0	1102.0	15953.0
2022160103552.0	85.0	5517.0	720.0	5139.0	5909.0	883.0	1041.0	911.0	1311.0	21516.0
2022160103553.0	64.0	5430.0	756.0	4772.0	5099.0	708.0	1073.0	843.0	1532.0	20277.0
2022160103556.0	75.0	5680.0	818.0	4734.0	5273.0	702.0	1069.0	939.0	1417.0	20707.0
2022160103558.0	70.0	5378.0	645.0	4541.0	4755.0	639.0	864.0	812.0	1147.0	18851.0
2022160103560.0	67.0	4898.0	679.0	4036.0	4372.0	557.0	872.0	774.0	1109.0	17364.0
2022160103564.0	57.0	4883.0	547.0	3596.0	4413.0	559.0	784.0	650.0	1311.0	16800.0
2022160103566.0	85.0	6300.0	858.0	6125.0	5899.0	927.0	1275.0	1127.0	1695.0	24291.0
2022160103569.0	66.0	5368.0	612.0	3503.0	3944.0	510.0	634.0	657.0	1076.0	16370.0
2022160103571.0	73.0	5080.0	528.0	3261.0	3612.0	482.0	623.0	665.0	1026.0	15350.0
2022160103575.0	65.0	5657.0	577.0	3872.0	4500.0	598.0	785.0	711.0	1184.0	17949.0
2022160103578.0	69.0	5181.0	749.0	4902.0	4867.0	651.0	882.0	775.0	1255.0	19331.0
2022160103582.0	67.0	6302.0	800.0	4872.0	5199.0	660.0	985.0	849.0	1457.0	21191.0
2022160103584.0	57.0	5236.0	791.0	5745.0	7677.0	929.0	1145.0	1219.0	1507.0	24306.0
2022160103585.0	59.0	5982.0	642.0	3836.0	3991.0	516.0	779.0	729.0	1128.0	17662.0
2022160103586.0	62.0	5516.0	548.0	3714.0	4284.0	557.0	768.0	682.0	1215.0	17346.0
2022160103587.0	83.0	6315.0	750.0	4945.0	4686.0	676.0	877.0	932.0	1211.0	20475.0
2022160103590.0	66.0	5503.0	582.0	3630.0	4101.0	501.0	703.0	533.0	1121.0	16740.0
2022160103594.0	69.0	6127.0	813.0	4679.0	5418.0	723.0	923.0	823.0	1615.0	21190.0
2022160103596.0	63.0	5034.0	656.0	4187.0	4892.0	640.0	991.0	875.0	1221.0	18559.0
2022160103597.0	92.0	6287.0	757.0	4622.0	5119.0	743.0	834.0	803.0	1203.0	20460.0
2022160103601.0	60.0	5201.0	641.0	3850.0	5195.0	703.0	933.0	759.0	1329.0	18671.0
2022160103605.0	76.0	4906.0	598.0	3298.0	3261.0	465.0	789.0	659.0	811.0	14863.0
2022160103608.0	75.0	5257.0	567.0	3886.0	4525.0	585.0	728.0	780.0	1062.0	17465.0
2022160103610.0	76.0	5290.0	962.0	6204.0	6674.0	841.0	1146.0	1075.0	1556.0	23824.0
2022160103611.0	64.0	4916.0	483.0	2605.0	3387.0	416.0	595.0	488.0	953.0	13907.0
2022160103612.0	63.0	4621.0	814.0	5128.0	4990.0	679.0	1029.0	1079.0	1312.0	19715.0
2022160103613.0	82.0	5527.0	727.0	4901.0	5398.0	754.0	964.0	786.0	1195.0	20334.0
2022160103614.0	62.0	5176.0	573.0	3833.0	4907.0	569.0	697.0	727.0	1235.0	17779.0
2022160103618.0	59.0	5396.0	622.0	4454.0	4944.0	698.0	819.0	734.0	1353.0	19079.0
2022160103622.0	96.0	7533.0	809.0	4664.0	5174.0	717.0	849.0	719.0	1357.0	21918.0
2022160103624.0	77.0	5844.0	765.0	4864.0	6414.0	793.0	1129.0	866.0	1477.0	22229.0
2022160103627.0	80.0	5454.0	632.0	3584.0	3905.0	594.0	930.0	661.0	1003.0	16843.0
2022160103637.0	74.0	5239.0	550.0	3042.0	3730.0	451.0	693.0	673.0	1170.0	15622.0
2022160103639.0	91.0	6469.0	642.0	4249.0	4629.0	629.0	799.0	817.0	1381.0	19706.0
2022160103646.0	72.0	5186.0	624.0	3900.0	4342.0	582.0	731.0	780.0	1207.0	17424.0
2022160103648.0	81.0	5894.0	556.0	3790.0	4431.0	534.0	821.0	801.0	1031.0	17939.0
2022160103649.0	66.0	6041.0	657.0	4835.0	5088.0	699.0	857.0	839.0	1230.0	20312.0
2022160103653.0	83.0	6262.0	706.0	4592.0	4705.0	572.0	845.0	775.0	1285.0	19825.0
2022160103655.0	68.0	5601.0	589.0	3599.0	4037.0	512.0	796.0	776.0	1033.0	17011.0
2022160103656.0	69.0	5955.0	631.0	3888.0	4592.0	642.0	832.0	776.0	1223.0	18608.0
2022160103663.0	76.0	5297.0	470.0	3111.0	4033.0	469.0	724.0	738.0	869.0	15787.0
2022160103668.0	69.0	6358.0	724.0	4465.0	5050.0	730.0	831.0	779.0	1287.0	20293.0
2022160103677.0	68.0	5260.0	686.0	3845.0	5144.0	639.0	861.0	772.0	1432.0	18707.0
2022160103679.0	77.0	6086.0	757.0	5015.0	5693.0	664.0	944.0	822.0	1685.0	21743.0
2022160103683.0	78.0	6264.0	762.0	5115.0	5466.0	784.0	981.0	820.0	1491.0	21761.0
2022160103688.0	79.0	5998.0	722.0	4871.0	4566.0	695.0	1075.0	860.0	1210.0	20076.0
2022160103691.0	63.0	4680.0	525.0	2942.0	3664.0	523.0	571.0	641.0	1037.0	14646.0
2022160103698.0	84.0	6368.0	565.0	3774.0	4146.0	563.0	770.0	775.0	1185.0	18230.0
2022160103699.0	64.0	4610.0	744.0	5225.0	5817.0	956.0	950.0	1034.0	1430.0	20830.0
2022160103700.0	72.0	4234.0	651.0	4090.0	3556.0	557.0	762.0	728.0	1023.0	15673.0
2022160103703.0	76.0	5974.0	563.0	3506.0	3789.0	566.0	827.0	740.0	1264.0	17305.0
2022160103705.0	76.0	4782.0	723.0	4230.0	4001.0	673.0	1016.0	741.0	1230.0	17472.0
2022160103707.0	64.0	3991.0	523.0	3346.0	4483.0	570.0	684.0	702.0	1187.0	15550.0
2022160103709.0	77.0	5499.0	625.0	3748.0	4499.0	565.0	768.0	873.0	1133.0	17787.0
2022160103718.0	68.0	5199.0	676.0	4509.0	5354.0	741.0	854.0	823.0	1083.0	19307.0
2022160103720.0	76.0	5874.0	830.0	4771.0	5046.0	683.0	1017.0	841.0	1400.0	20538.0
2022160103723.0	76.0	5462.0	674.0	4087.0	4751.0	565.0	850.0	785.0	1339.0	18589.0
2022160103727.0	80.0	5633.0	671.0	4772.0	5028.0	622.0	974.0	1068.0	1272.0	20120.0
2022160103729.0	56.0	5303.0	684.0	3984.0	3774.0	494.0	781.0	690.0	1231.0	16997.0
2022160103731.0	75.0	5706.0	710.0	4709.0	5927.0	777.0	806.0	711.0	1254.0	20675.0
2022160103739.0	75.0	5763.0	491.0	3184.0	3335.0	438.0	648.0	660.0	967.0	15561.0
2022160103747.0	74.0	5332.0	581.0	3325.0	4282.0	490.0	713.0	788.0	1186.0	16771.0
2022160103748.0	81.0	4796.0	556.0	3511.0	4495.0	520.0	860.0	664.0	965.0	16448.0
2022160103753.0	59.0	5519.0	649.0	4138.0	5931.0	773.0	852.0	750.0	1362.0	20033.0
2022160103755.0	70.0	6214.0	646.0	3620.0	3763.0	498.0	723.0	697.0	1289.0	17520.0
2022160103757.0	61.0	5772.0	805.0	5406.0	5737.0	856.0	1013.0	1055.0	1600.0	22305.0
2022160103758.0	63.0	4639.0	655.0	4546.0	5288.0	745.0	863.0	976.0	1486.0	19261.0
2022160103759.0	78.0	5716.0	519.0	3078.0	3838.0	471.0	691.0	555.0	953.0	15899.0
2022160103773.0	84.0	5339.0	610.0	3419.0	4484.0	491.0	800.0	704.0	1007.0	16938.0
2022160103774.0	49.0	4900.0	735.0	4668.0	5625.0	698.0	998.0	853.0	1289.0	19815.0
2022160103775.0	92.0	6278.0	725.0	4371.0	4544.0	545.0	816.0	779.0	1104.0	19254.0
2022160103777.0	61.0	6159.0	698.0	4809.0	5453.0	708.0	983.0	858.0	1621.0	21350.0
2022160103778.0	73.0	6405.0	714.0	3816.0	3903.0	574.0	805.0	734.0	1273.0	18297.0
2022160103779.0	58.0	4777.0	522.0	3321.0	4060.0	527.0	612.0	587.0	1217.0	15681.0
2022160103780.0	74.0	5855.0	799.0	4744.0	5667.0	765.0	901.0	829.0	1468.0	21102.0
2022160103789.0	94.0	6540.0	722.0	5150.0	5537.0	781.0	1035.0	988.0	1355.0	22202.0
2022160103790.0	78.0	6022.0	624.0	3809.0	4669.0	551.0	788.0	645.0	1348.0	18534.0
2022160103792.0	78.0	6413.0	676.0	4579.0	5687.0	642.0	948.0	811.0	1470.0	21304.0
2022160103794.0	59.0	4536.0	528.0	3142.0	4211.0	547.0	659.0	604.0	1262.0	15548.0
2022160103798.0	76.0	5161.0	619.0	3998.0	3837.0	592.0	929.0	764.0	992.0	16968.0
2022160103799.0	70.0	5374.0	668.0	3952.0	5020.0	624.0	893.0	709.0	1223.0	18533.0
2022160103805.0	63.0	5528.0	666.0	3871.0	4548.0	633.0	804.0	761.0	1412.0	18286.0
2022160103806.0	95.0	6507.0	617.0	3281.0	4521.0	593.0	840.0	701.0	1278.0	18433.0
2022160103811.0	72.0	5073.0	598.0	3282.0	4182.0	530.0	831.0	630.0	1172.0	16370.0
2022160103813.0	96.0	7833.0	805.0	4852.0	5085.0	705.0	895.0	817.0	1331.0	22419.0
2022160103817.0	65.0	6053.0	743.0	4488.0	5899.0	646.0	975.0	1074.0	1404.0	21347.0
2022160103820.0	65.0	5859.0	621.0	4237.0	4312.0	605.0	796.0	698.0	1329.0	18522.0
2022160103826.0	94.0	8048.0	732.0	4868.0	5170.0	732.0	963.0	776.0	1340.0	22723.0
2022160103832.0	76.0	6022.0	886.0	6183.0	7058.0	831.0	1168.0	1036.0	1789.0	25049.0
2022160103839.0	83.0	5336.0	571.0	3673.0	4053.0	547.0	791.0	695.0	1249.0	16998.0
2022160103840.0	99.0	7382.0	562.0	3639.0	4835.0	581.0	780.0	686.0	1179.0	19743.0
2022160103841.0	88.0	5190.0	692.0	4063.0	4919.0	571.0	823.0	808.0	1253.0	18407.0
2022160103846.0	84.0	6261.0	530.0	3078.0	4116.0	463.0	665.0	689.0	1077.0	16963.0
2022160103849.0	74.0	5877.0	672.0	3565.0	4602.0	605.0	800.0	696.0	1135.0	18026.0
2022160103850.0	85.0	7078.0	495.0	3126.0	4077.0	428.0	718.0	659.0	1072.0	17738.0
2022160103864.0	67.0	4688.0	548.0	4260.0	4439.0	591.0	776.0	935.0	998.0	17302.0
2022160103875.0	92.0	6252.0	613.0	4010.0	4901.0	584.0	919.0	773.0	1400.0	19544.0
2022160103876.0	84.0	6047.0	819.0	5340.0	5975.0	784.0	1077.0	851.0	1446.0	22423.0
2022160103878.0	66.0	5319.0	662.0	4343.0	4607.0	686.0	880.0	887.0	1125.0	18575.0
2022160103884.0	79.0	6225.0	754.0	4959.0	4717.0	625.0	883.0	807.0	1128.0	20177.0
2022160103885.0	84.0	5843.0	753.0	4156.0	4479.0	637.0	957.0	672.0	1385.0	18966.0
2022160103889.0	93.0	6675.0	604.0	3762.0	4394.0	571.0	850.0	668.0	1138.0	18755.0
2022160103895.0	100.0	5967.0	623.0	4131.0	4186.0	608.0	883.0	795.0	1083.0	18376.0
2022160103896.0	57.0	5400.0	608.0	4011.0	4506.0	754.0	786.0	635.0	1217.0	17974.0
2022160103897.0	52.0	4771.0	631.0	3476.0	3783.0	485.0	776.0	724.0	963.0	15661.0
2022160103898.0	89.0	6147.0	688.0	4453.0	4991.0	649.0	938.0	827.0	1274.0	20056.0
2022160103901.0	84.0	5438.0	788.0	4857.0	5277.0	695.0	972.0	812.0	1395.0	20318.0
2022160103912.0	104.0	7144.0	764.0	5136.0	4355.0	653.0	878.0	846.0	1126.0	21006.0
2022160103918.0	99.0	5961.0	860.0	5864.0	5914.0	761.0	1104.0	989.0	1696.0	23248.0
2022160103919.0	84.0	5548.0	637.0	3692.0	4259.0	551.0	810.0	784.0	1129.0	17494.0
2022160103922.0	79.0	5550.0	662.0	4479.0	4421.0	617.0	792.0	701.0	1152.0	18453.0
2022160103931.0	83.0	5789.0	858.0	5042.0	6032.0	792.0	1064.0	856.0	1507.0	22023.0
2022160103932.0	86.0	6278.0	596.0	4434.0	4732.0	600.0	829.0	815.0	1181.0	19551.0
2022160103936.0	85.0	5886.0	694.0	4218.0	4252.0	618.0	986.0	870.0	1144.0	18753.0
2022160103937.0	82.0	6607.0	607.0	4192.0	4441.0	594.0	862.0	842.0	1401.0	19628.0
2022160103939.0	102.0	5971.0	672.0	4318.0	5004.0	657.0	854.0	711.0	1329.0	19618.0
2022160103941.0	82.0	4775.0	598.0	3925.0	4817.0	684.0	819.0	769.0	1113.0	17582.0
2022160103949.0	87.0	5792.0	552.0	3881.0	4044.0	575.0	779.0	842.0	1122.0	17674.0
2022160103953.0	90.0	6655.0	725.0	4450.0	5629.0	668.0	973.0	942.0	1536.0	21668.0
2022160103960.0	80.0	5348.0	609.0	4102.0	4298.0	679.0	833.0	823.0	1160.0	17932.0
2022160103967.0	88.0	6884.0	613.0	3906.0	4074.0	548.0	717.0	682.0	1099.0	18611.0
2022160103969.0	91.0	6881.0	643.0	3529.0	5522.0	602.0	831.0	678.0	1496.0	20273.0
2022160103973.0	64.0	5075.0	590.0	3157.0	3459.0	484.0	614.0	606.0	902.0	14951.0
2022160103979.0	104.0	5911.0	682.0	4375.0	5062.0	715.0	905.0	754.0	1289.0	19797.0
2022160103980.0	85.0	6844.0	822.0	4904.0	5531.0	723.0	982.0	918.0	1381.0	22190.0
2022160103985.0	65.0	5378.0	727.0	4799.0	5134.0	704.0	923.0	853.0	1354.0	19937.0
2022160103988.0	95.0	6303.0	799.0	5148.0	4478.0	724.0	984.0	811.0	1288.0	20630.0
2022160103990.0	69.0	5387.0	530.0	3499.0	4872.0	495.0	712.0	699.0	1313.0	17576.0
2022160103991.0	77.0	5137.0	661.0	3749.0	4194.0	542.0	738.0	723.0	999.0	16820.0
2022160103992.0	67.0	5704.0	523.0	2956.0	3359.0	476.0	644.0	643.0	1029.0	15401.0
2022160103993.0	93.0	5813.0	824.0	5311.0	6037.0	767.0	967.0	843.0	1660.0	22315.0
2022160103995.0	77.0	5860.0	684.0	4555.0	4856.0	642.0	924.0	724.0	1299.0	19621.0
2022160103996.0	78.0	6213.0	647.0	4764.0	4659.0	733.0	842.0	901.0	1209.0	20046.0
2022160103999.0	61.0	6374.0	683.0	4814.0	5093.0	680.0	899.0	984.0	1625.0	21213.0
2022160104008.0	81.0	6041.0	668.0	4994.0	5341.0	791.0	1196.0	1013.0	1551.0	21676.0
2022160104013.0	100.0	6944.0	611.0	4261.0	4837.0	628.0	677.0	765.0	1136.0	19959.0
2022160104016.0	93.0	5722.0	606.0	4230.0	4413.0	557.0	888.0	779.0	1062.0	18350.0
2022160104020.0	52.0	5419.0	572.0	3636.0	4475.0	559.0	721.0	684.0	1182.0	17300.0
2022160104023.0	79.0	6027.0	749.0	5128.0	5772.0	781.0	995.0	918.0	1375.0	21824.0
2022160104028.0	53.0	5160.0	611.0	3894.0	5239.0	591.0	755.0	685.0	1451.0	18439.0
2022160104031.0	104.0	6254.0	776.0	4839.0	4932.0	647.0	938.0	799.0	1117.0	20406.0
2022160104033.0	94.0	6278.0	633.0	4577.0	5031.0	670.0	838.0	859.0	1236.0	20216.0
2022160104039.0	64.0	6061.0	731.0	4635.0	5976.0	783.0	991.0	872.0	1360.0	21473.0
2022160104057.0	74.0	5633.0	862.0	4888.0	4874.0	750.0	901.0	870.0	1270.0	20122.0
2022160104058.0	74.0	6830.0	678.0	4456.0	4510.0	648.0	836.0	742.0	1315.0	20089.0
2022160104060.0	87.0	5752.0	593.0	3630.0	4580.0	568.0	727.0	728.0	1268.0	17933.0
2022160104064.0	61.0	5666.0	590.0	3879.0	4108.0	593.0	794.0	777.0	1165.0	17633.0
2022160104067.0	93.0	6655.0	896.0	5589.0	5670.0	742.0	1046.0	927.0	1413.0	23031.0
2022160104071.0	71.0	6952.0	694.0	4621.0	5033.0	728.0	786.0	872.0	1449.0	21206.0
2022160104072.0	64.0	4170.0	572.0	2936.0	3482.0	460.0	612.0	546.0	888.0	13730.0
2022160104073.0	76.0	5874.0	614.0	3844.0	3861.0	500.0	889.0	734.0	1029.0	17421.0
2022160104083.0	77.0	5492.0	720.0	4831.0	6103.0	773.0	1023.0	822.0	1661.0	21502.0
2022160104095.0	63.0	5140.0	677.0	4143.0	5457.0	603.0	882.0	793.0	1553.0	19311.0
2022160104101.0	93.0	5605.0	685.0	4864.0	5071.0	655.0	890.0	888.0	1254.0	20005.0
2022160104102.0	87.0	5985.0	827.0	5190.0	5671.0	700.0	935.0	872.0	1608.0	21875.0
2022160104103.0	72.0	5100.0	750.0	4060.0	4962.0	651.0	888.0	728.0	1370.0	18581.0
2022160104112.0	71.0	5644.0	643.0	4366.0	4627.0	660.0	808.0	670.0	1098.0	18587.0
2022160104117.0	79.0	5132.0	661.0	3754.0	4083.0	594.0	822.0	720.0	1110.0	16955.0
2022160104118.0	82.0	4758.0	447.0	2631.0	3235.0	397.0	682.0	588.0	976.0	13796.0
2022160104120.0	54.0	5495.0	575.0	3002.0	3484.0	520.0	761.0	534.0	1074.0	15499.0
2022160104122.0	71.0	5274.0	581.0	3326.0	3861.0	572.0	742.0	691.0	1210.0	16328.0
2022160104126.0	49.0	4715.0	628.0	3804.0	4626.0	550.0	748.0	671.0	1138.0	16929.0
2022160104129.0	93.0	5960.0	657.0	5171.0	6220.0	920.0	1128.0	895.0	1410.0	22454.0
2022160104133.0	85.0	5364.0	678.0	3645.0	4403.0	617.0	614.0	665.0	1190.0	17261.0
2022160104135.0	54.0	5828.0	543.0	3391.0	4658.0	634.0	739.0	597.0	1417.0	17861.0
2022160104137.0	54.0	5474.0	594.0	3400.0	4394.0	514.0	712.0	720.0	995.0	16857.0
2022160104143.0	69.0	5250.0	766.0	5024.0	5519.0	679.0	955.0	868.0	1375.0	20505.0
2022160104145.0	67.0	5042.0	627.0	4013.0	5406.0	652.0	852.0	782.0	1389.0	18830.0
2022160104149.0	69.0	5015.0	792.0	4994.0	5986.0	827.0	947.0	1121.0	1405.0	21156.0
2022160104150.0	63.0	4518.0	546.0	3455.0	3405.0	463.0	729.0	652.0	1120.0	14951.0
2022160104153.0	88.0	5427.0	776.0	5054.0	5585.0	680.0	1109.0	965.0	1469.0	21153.0
2022160104156.0	72.0	6185.0	704.0	4386.0	5201.0	652.0	814.0	814.0	1449.0	20277.0
2022160104158.0	81.0	5261.0	726.0	4859.0	5451.0	732.0	1020.0	767.0	1363.0	20260.0
2022160104160.0	89.0	5013.0	763.0	4403.0	4782.0	635.0	900.0	821.0	1283.0	18689.0
2022160104164.0	129.0	7841.0	682.0	4485.0	4957.0	686.0	734.0	800.0	1176.0	21490.0
2022160104168.0	59.0	5180.0	657.0	3457.0	4320.0	520.0	716.0	565.0	1170.0	16644.0
2022160104172.0	94.0	5940.0	873.0	4998.0	5385.0	766.0	1107.0	940.0	1197.0	21300.0
2022160104179.0	101.0	6092.0	690.0	4589.0	5047.0	649.0	1042.0	852.0	1355.0	20417.0
2022160104183.0	92.0	6451.0	602.0	3868.0	4282.0	536.0	852.0	720.0	1025.0	18428.0
2022160104184.0	96.0	6557.0	574.0	3265.0	4775.0	556.0	727.0	712.0	1166.0	18428.0
2022160104191.0	91.0	7124.0	609.0	4276.0	4384.0	639.0	875.0	712.0	1313.0	20023.0
2022160104193.0	90.0	5619.0	635.0	3753.0	3825.0	642.0	684.0	715.0	1086.0	17049.0
2022160104196.0	84.0	4887.0	691.0	4265.0	4474.0	634.0	839.0	716.0	1229.0	17819.0
2022160104198.0	75.0	5243.0	753.0	4150.0	4103.0	613.0	950.0	790.0	1113.0	17790.0
2022160104203.0	71.0	5878.0	655.0	3714.0	3811.0	536.0	809.0	827.0	1140.0	17441.0
2022160104205.0	99.0	6505.0	905.0	7249.0	7339.0	914.0	1293.0	1288.0	2061.0	27653.0
2022160104209.0	73.0	5628.0	555.0	3359.0	4073.0	502.0	802.0	628.0	978.0	16598.0
2022160104210.0	74.0	6399.0	697.0	4338.0	4873.0	631.0	945.0	874.0	1345.0	20176.0
2022160104211.0	77.0	5970.0	716.0	4284.0	4780.0	705.0	872.0	826.0	1262.0	19492.0
2022160104216.0	74.0	5968.0	821.0	4813.0	5015.0	610.0	1036.0	925.0	1268.0	20530.0
2022160104217.0	57.0	5298.0	793.0	5014.0	5940.0	733.0	884.0	863.0	1575.0	21157.0
2022160104222.0	79.0	6669.0	670.0	4328.0	5737.0	662.0	760.0	750.0	1505.0	21160.0
2022160104224.0	77.0	5507.0	538.0	3172.0	4021.0	481.0	733.0	686.0	986.0	16201.0
2022160104226.0	86.0	5934.0	730.0	3854.0	4203.0	581.0	889.0	669.0	1178.0	18124.0
2022160104227.0	77.0	6218.0	834.0	4894.0	5433.0	703.0	1145.0	917.0	1568.0	21789.0
2022160104229.0	48.0	4834.0	701.0	4553.0	5776.0	719.0	1005.0	821.0	1381.0	19838.0
2022160104230.0	90.0	6422.0	526.0	3418.0	4054.0	507.0	851.0	799.0	1063.0	17730.0
2022160104233.0	65.0	4690.0	750.0	3885.0	2073.0	530.0	836.0	534.0	965.0	14328.0
2022160104234.0	54.0	5553.0	530.0	3636.0	4516.0	611.0	734.0	669.0	1300.0	17603.0
2022160104236.0	85.0	5939.0	588.0	4052.0	4785.0	588.0	732.0	666.0	1391.0	18826.0
2022160104240.0	82.0	5494.0	756.0	3853.0	4990.0	633.0	882.0	806.0	1107.0	18603.0
2022160104244.0	71.0	6163.0	667.0	4149.0	4422.0	549.0	827.0	823.0	1380.0	19051.0
2022160104245.0	75.0	5315.0	551.0	3401.0	3558.0	509.0	749.0	753.0	977.0	15888.0
2022160104262.0	80.0	5332.0	677.0	4932.0	6513.0	841.0	1108.0	842.0	1374.0	21699.0
2022160104269.0	51.0	5867.0	811.0	4886.0	5844.0	789.0	949.0	882.0	1592.0	21671.0
2022160104272.0	62.0	6172.0	628.0	3641.0	4093.0	587.0	799.0	724.0	1135.0	17841.0
2022160104274.0	77.0	5516.0	698.0	3760.0	4493.0	558.0	776.0	740.0	1222.0	17840.0
2022160104275.0	85.0	4674.0	532.0	3199.0	4226.0	553.0	652.0	548.0	1132.0	15601.0
2022160104276.0	62.0	4661.0	657.0	3908.0	5104.0	633.0	878.0	729.0	1323.0	17955.0
2022160104277.0	87.0	6359.0	846.0	5510.0	5714.0	665.0	1053.0	906.0	1475.0	22615.0
2022160104278.0	70.0	6364.0	626.0	3916.0	4052.0	540.0	681.0	809.0	1169.0	18227.0
2022160104289.0	86.0	5243.0	559.0	3466.0	3942.0	508.0	814.0	766.0	955.0	16339.0
2022160104294.0	68.0	5823.0	745.0	4743.0	4530.0	582.0	801.0	807.0	1263.0	19362.0
2022160104295.0	93.0	6636.0	862.0	5203.0	5268.0	802.0	1133.0	949.0	1449.0	22395.0
2022160104310.0	78.0	5270.0	1073.0	6570.0	6845.0	932.0	1146.0	1229.0	1645.0	24788.0
2022160104312.0	103.0	6564.0	643.0	4141.0	5156.0	628.0	905.0	729.0	1375.0	20244.0
2022160104313.0	63.0	5458.0	692.0	4270.0	5115.0	729.0	883.0	789.0	1239.0	19238.0
2022160104319.0	79.0	5108.0	539.0	3172.0	4443.0	506.0	698.0	661.0	1031.0	16237.0
2022160104323.0	74.0	5931.0	686.0	3688.0	3578.0	560.0	802.0	638.0	1144.0	17101.0
2022160104326.0	44.0	4926.0	487.0	3019.0	4583.0	528.0	685.0	637.0	1047.0	15956.0
2022160104327.0	64.0	5496.0	658.0	4735.0	4796.0	644.0	850.0	829.0	1148.0	19220.0
2022160104329.0	84.0	5724.0	762.0	4807.0	5029.0	636.0	1004.0	880.0	1224.0	20150.0
2022160104330.0	87.0	5645.0	689.0	4046.0	4538.0	556.0	864.0	684.0	1139.0	18248.0
2022160104333.0	84.0	5727.0	732.0	4800.0	5825.0	827.0	960.0	850.0	1527.0	21332.0
2022160104336.0	90.0	5729.0	736.0	4473.0	4974.0	676.0	895.0	783.0	1433.0	19789.0
2022160104338.0	91.0	6718.0	776.0	4974.0	5472.0	716.0	963.0	930.0	1402.0	22042.0
2022160104343.0	91.0	5900.0	536.0	3372.0	4731.0	651.0	742.0	713.0	1078.0	17814.0
2022160104345.0	68.0	6353.0	912.0	5997.0	6007.0	797.0	979.0	981.0	2719.0	24813.0
2022160104355.0	77.0	5975.0	551.0	3060.0	3893.0	459.0	681.0	555.0	988.0	16239.0
2022160104356.0	61.0	5265.0	854.0	5640.0	5990.0	767.0	1124.0	924.0	1515.0	22140.0
2022160104362.0	80.0	5452.0	599.0	3688.0	3584.0	573.0	803.0	717.0	1028.0	16524.0
2022160104363.0	60.0	5655.0	676.0	4818.0	5265.0	616.0	988.0	808.0	1362.0	20248.0
2022160104366.0	86.0	6022.0	696.0	4591.0	4865.0	662.0	884.0	864.0	1229.0	19899.0
2022160104367.0	79.0	5059.0	641.0	4278.0	4595.0	624.0	1081.0	793.0	1179.0	18329.0
2022160104369.0	63.0	5662.0	736.0	4687.0	5011.0	592.0	895.0	914.0	1343.0	19903.0
2022160104370.0	88.0	5638.0	646.0	3878.0	4724.0	633.0	783.0	772.0	1102.0	18264.0
2022160104375.0	74.0	6950.0	640.0	4324.0	5151.0	639.0	898.0	760.0	1286.0	20722.0
2022160104376.0	93.0	6243.0	611.0	4327.0	4619.0	593.0	866.0	785.0	1260.0	19397.0
2022160104378.0	78.0	6134.0	699.0	4411.0	5653.0	715.0	859.0	750.0	1363.0	20662.0
2022160104384.0	84.0	5301.0	609.0	4059.0	4812.0	619.0	871.0	688.0	1059.0	18102.0
2022160104385.0	78.0	4682.0	555.0	3405.0	4598.0	528.0	737.0	605.0	1020.0	16208.0
2022160104388.0	86.0	5009.0	476.0	3159.0	3355.0	462.0	637.0	652.0	944.0	14780.0
2022160104391.0	65.0	5216.0	770.0	5039.0	5769.0	754.0	1084.0	964.0	1680.0	21341.0
2022160104392.0	81.0	6217.0	679.0	3900.0	5001.0	536.0	962.0	830.0	1366.0	19572.0
2022160104393.0	65.0	5119.0	611.0	3750.0	4753.0	551.0	690.0	665.0	1423.0	17627.0
2022160104394.0	75.0	6611.0	635.0	4334.0	5518.0	736.0	914.0	821.0	1416.0	21060.0
2022160104397.0	70.0	5168.0	726.0	4152.0	4240.0	606.0	806.0	755.0	1365.0	17888.0
2022160104400.0	75.0	4762.0	584.0	3142.0	3733.0	486.0	682.0	575.0	932.0	14971.0
2022160104403.0	54.0	4425.0	512.0	3015.0	3623.0	431.0	616.0	501.0	1199.0	14376.0
2022160104412.0	55.0	5012.0	686.0	4133.0	4722.0	639.0	910.0	841.0	1344.0	18342.0
2022160104414.0	89.0	6962.0	712.0	4216.0	5391.0	603.0	927.0	755.0	1201.0	20856.0
2022160104415.0	85.0	5948.0	593.0	3664.0	4342.0	562.0	712.0	730.0	1131.0	17767.0
2022160104419.0	44.0	4277.0	760.0	5172.0	5660.0	737.0	934.0	930.0	1346.0	19860.0
