# Supplementary material for: A-eye: Automated 3D MRI segmentation and morphometric feature extraction for eye and orbit atlas construction
Source: PLoS One. 2026 Jul 2;21(7):e0352257. doi: 10.1371/journal.pone.0352257 (PMC13327317; doi:10.1371/journal.pone.0352257)
Supplement: S12 File — The zip file contains results from the study. (ZIP) [file pone.0352257.s012.zip › S12_file/results_output/volumetry/nnunet/vol_nnunet.csv]

Subject	vol_lens	vol_globe	vol_nerve	vol_int_fat	vol_ext_fat	vol_lat_mus	vol_med_mus	vol_inf_mus	vol_sup_mus	vol_total
2022160100001	141.0	5241.0	661.0	2702.0	3370.0	544.0	560.0	536.0	704.0	14459.0
2022160100002	101.0	5656.0	465.0	2163.0	2413.0	406.0	803.0	787.0	721.0	13515.0
2022160100003	43.0	5432.0	514.0	1628.0	3255.0	478.0	594.0	636.0	704.0	13284.0
2022160100011	147.0	5492.0	805.0	2734.0	4370.0	522.0	705.0	551.0	894.0	16220.0
2022160100012	112.0	5370.0	600.0	2276.0	2700.0	499.0	682.0	590.0	532.0	13361.0
2022160100014	7.0	4906.0	653.0	1036.0	6120.0	424.0	503.0	438.0	725.0	14812.0
2022160100015	116.0	5170.0	715.0	3199.0	3232.0	576.0	673.0	613.0	712.0	15006.0
2022160100017	114.0	5362.0	624.0	3049.0	3984.0	542.0	865.0	798.0	1013.0	16351.0
2022160100020	120.0	6016.0	549.0	3318.0	4222.0	811.0	846.0	949.0	1217.0	18048.0
2022160100026	116.0	4689.0	574.0	1723.0	2609.0	507.0	658.0	505.0	681.0	12062.0
2022160100030	107.0	5449.0	697.0	1507.0	3018.0	476.0	660.0	571.0	824.0	13309.0
2022160100031	106.0	5959.0	607.0	2697.0	3607.0	436.0	611.0	589.0	786.0	15398.0
2022160100032	103.0	5541.0	496.0	1906.0	2910.0	502.0	707.0	646.0	974.0	13785.0
2022160100033	108.0	4621.0	731.0	2835.0	5261.0	600.0	690.0	589.0	767.0	16202.0
2022160100036	91.0	5856.0	801.0	2865.0	3257.0	580.0	933.0	861.0	1072.0	16316.0
2022160100039	96.0	6285.0	737.0	1682.0	2723.0	451.0	782.0	728.0	773.0	14257.0
2022160100043	118.0	5133.0	640.0	2504.0	4459.0	583.0	682.0	667.0	1001.0	15787.0
2022160100044	58.0	5196.0	554.0	2377.0	2371.0	509.0	673.0	636.0	641.0	13015.0
2022160100046	75.0	4724.0	617.0	2487.0	2837.0	444.0	640.0	617.0	571.0	13012.0
2022160100047	14.0	1299.0	439.0	1002.0	1939.0	92.0	544.0	402.0	596.0	6327.0
2022160100052	130.0	4855.0	849.0	2148.0	2480.0	427.0	645.0	548.0	647.0	12729.0
2022160100059	122.0	4996.0	704.0	1886.0	1869.0	411.0	576.0	542.0	733.0	11839.0
2022160100064	113.0	5395.0	511.0	2184.0	3202.0	447.0	591.0	594.0	734.0	13771.0
2022160100071	112.0	5406.0	724.0	2451.0	2760.0	541.0	761.0	671.0	1313.0	14739.0
2022160100072	151.0	5016.0	441.0	1876.0	2550.0	440.0	666.0	453.0	643.0	12236.0
2022160100081	100.0	5274.0	646.0	2272.0	2564.0	532.0	794.0	770.0	732.0	13684.0
2022160100083	143.0	5662.0	543.0	2728.0	2918.0	673.0	812.0	647.0	1043.0	15169.0
2022160100085	142.0	4787.0	595.0	1712.0	1448.0	362.0	585.0	540.0	707.0	10878.0
2022160100091	90.0	5642.0	519.0	1913.0	2808.0	444.0	767.0	695.0	801.0	13679.0
2022160100105	103.0	5638.0	663.0	3144.0	4107.0	645.0	657.0	726.0	778.0	16461.0
2022160100106	119.0	5408.0	554.0	2631.0	2884.0	534.0	703.0	553.0	936.0	14322.0
2022160100109	89.0	4405.0	489.0	2522.0	2487.0	592.0	717.0	472.0	742.0	12515.0
2022160100112	112.0	4995.0	722.0	2746.0	5163.0	664.0	823.0	671.0	984.0	16880.0
2022160100116	101.0	4655.0	688.0	2651.0	3124.0	582.0	745.0	639.0	983.0	14168.0
2022160100117	137.0	5277.0	508.0	2291.0	2995.0	541.0	660.0	587.0	704.0	13700.0
2022160100120	120.0	5282.0	673.0	4616.0	5263.0	607.0	741.0	684.0	659.0	18645.0
2022160100126	13.0	4691.0	433.0	2503.0	4191.0	489.0	571.0	420.0	697.0	14008.0
2022160100127	155.0	6216.0	606.0	3221.0	3865.0	599.0	621.0	482.0	892.0	16657.0
2022160100132	120.0	5626.0	630.0	2128.0	3156.0	544.0	579.0	642.0	865.0	14290.0
2022160100133	109.0	5126.0	588.0	1871.0	1795.0	428.0	637.0	572.0	863.0	11989.0
2022160100135	111.0	5181.0	665.0	2313.0	2140.0	649.0	758.0	708.0	648.0	13173.0
2022160100136	98.0	5623.0	578.0	1659.0	1865.0	450.0	821.0	541.0	649.0	12284.0
2022160100138	138.0	5056.0	580.0	2863.0	4548.0	571.0	641.0	624.0	921.0	15942.0
2022160100139	121.0	5611.0	712.0	2259.0	3024.0	558.0	776.0	770.0	874.0	14705.0
2022160100140	136.0	5766.0	716.0	3016.0	6923.0	644.0	748.0	718.0	954.0	19621.0
2022160100142	119.0	5654.0	710.0	3523.0	3681.0	583.0	790.0	779.0	1006.0	16845.0
2022160100145	107.0	6691.0	762.0	2625.0	3194.0	675.0	767.0	777.0	1398.0	16996.0
2022160100153	97.0	3833.0	586.0	2581.0	2905.0	539.0	672.0	566.0	751.0	12530.0
2022160100158	75.0	5721.0	634.0	2299.0	2537.0	413.0	630.0	591.0	783.0	13683.0
2022160100159	141.0	6190.0	548.0	3084.0	3634.0	660.0	862.0	761.0	1479.0	17359.0
2022160100160	115.0	5951.0	572.0	1750.0	3861.0	371.0	700.0	698.0	1450.0	15468.0
2022160100166	0.0	0.0	0.0	0.0	21.0	0.0	0.0	0.0	0.0	21.0
2022160100169	115.0	5270.0	675.0	4220.0	3514.0	572.0	788.0	665.0	783.0	16602.0
2022160100173	102.0	4638.0	787.0	2570.0	2397.0	710.0	904.0	935.0	966.0	14009.0
2022160100175	96.0	4896.0	727.0	1884.0	1969.0	555.0	694.0	639.0	660.0	12120.0
2022160100177	123.0	6561.0	621.0	2897.0	4175.0	427.0	537.0	568.0	931.0	16840.0
2022160100186	114.0	5373.0	588.0	2149.0	4891.0	671.0	653.0	648.0	1052.0	16139.0
2022160100187	76.0	4281.0	640.0	3462.0	3320.0	556.0	728.0	624.0	924.0	14611.0
2022160100193	58.0	4366.0	563.0	2045.0	2588.0	432.0	702.0	686.0	1066.0	12506.0
2022160100197	128.0	4250.0	669.0	2626.0	2446.0	592.0	756.0	639.0	1037.0	13143.0
2022160100200	102.0	5200.0	680.0	2518.0	2696.0	537.0	559.0	482.0	596.0	13370.0
2022160100201	94.0	5241.0	575.0	2455.0	2800.0	537.0	759.0	645.0	939.0	14045.0
2022160100204	150.0	4717.0	603.0	2801.0	3310.0	527.0	554.0	520.0	625.0	13807.0
2022160100205	99.0	4280.0	702.0	2696.0	3074.0	674.0	961.0	710.0	994.0	14190.0
2022160100208	85.0	3651.0	548.0	2362.0	4042.0	548.0	699.0	675.0	969.0	13579.0
2022160100209	126.0	5494.0	708.0	3240.0	4785.0	540.0	761.0	578.0	840.0	17072.0
2022160100214	132.0	5622.0	937.0	3475.0	4461.0	723.0	879.0	839.0	1153.0	18221.0
2022160100219	134.0	4793.0	502.0	1986.0	2501.0	385.0	624.0	502.0	575.0	12002.0
2022160100223	142.0	6957.0	617.0	1612.0	2374.0	472.0	697.0	613.0	847.0	14331.0
2022160100225	120.0	6305.0	524.0	1904.0	3909.0	519.0	661.0	530.0	1091.0	15563.0
2022160100228	118.0	4489.0	617.0	3336.0	4502.0	607.0	858.0	771.0	846.0	16144.0
2022160100230	98.0	6279.0	739.0	1727.0	3491.0	473.0	626.0	599.0	837.0	14869.0
2022160100235	72.0	5644.0	455.0	1347.0	1520.0	441.0	610.0	599.0	761.0	11449.0
2022160100236	92.0	5200.0	505.0	1583.0	1842.0	537.0	728.0	584.0	740.0	11811.0
2022160100238	107.0	5656.0	572.0	1975.0	2769.0	500.0	653.0	613.0	1002.0	13847.0
2022160100247	96.0	6211.0	559.0	2059.0	2599.0	423.0	594.0	574.0	705.0	13820.0
2022160100251	36.0	5927.0	795.0	2540.0	2089.0	510.0	692.0	621.0	727.0	13937.0
2022160100259	115.0	5796.0	718.0	2329.0	3108.0	636.0	748.0	761.0	981.0	15192.0
2022160100261	84.0	6263.0	696.0	1885.0	2598.0	454.0	664.0	566.0	1218.0	14428.0
2022160100262	106.0	5083.0	518.0	1927.0	2053.0	405.0	597.0	522.0	477.0	11688.0
2022160100265	99.0	4817.0	683.0	3669.0	3440.0	740.0	717.0	721.0	1000.0	15886.0
2022160100266	130.0	4894.0	571.0	2839.0	3629.0	545.0	729.0	678.0	1016.0	15031.0
2022160100270	108.0	5492.0	663.0	2856.0	2774.0	547.0	808.0	759.0	982.0	14989.0
2022160100272	120.0	5610.0	735.0	3183.0	3243.0	559.0	725.0	702.0	1002.0	15879.0
2022160100273	91.0	4718.0	560.0	1818.0	1997.0	395.0	648.0	541.0	730.0	11498.0
2022160100274	88.0	4019.0	504.0	2437.0	4124.0	633.0	649.0	607.0	943.0	14004.0
2022160100281	158.0	7251.0	737.0	2927.0	3432.0	503.0	810.0	795.0	945.0	17558.0
2022160100284	149.0	4483.0	642.0	2441.0	2399.0	515.0	729.0	612.0	1200.0	13170.0
2022160100287	119.0	5329.0	686.0	3413.0	4870.0	712.0	791.0	722.0	1123.0	17765.0
2022160100289	31.0	4937.0	595.0	1324.0	2059.0	630.0	861.0	737.0	1156.0	12330.0
2022160100291	106.0	5219.0	615.0	1702.0	3390.0	512.0	662.0	638.0	1114.0	13958.0
2022160100302	124.0	5183.0	508.0	2005.0	1428.0	428.0	676.0	634.0	565.0	11551.0
2022160100305	130.0	5228.0	666.0	2812.0	3444.0	676.0	914.0	787.0	1072.0	15729.0
2022160100306	117.0	5358.0	730.0	3240.0	4032.0	565.0	768.0	645.0	927.0	16382.0
2022160100309	39.0	5063.0	542.0	2382.0	4762.0	522.0	776.0	660.0	1104.0	15850.0
2022160100311	118.0	4628.0	440.0	2734.0	4355.0	441.0	682.0	610.0	1077.0	15085.0
2022160100312	116.0	5883.0	479.0	1861.0	2346.0	464.0	597.0	563.0	619.0	12928.0
2022160100318	126.0	5723.0	608.0	2441.0	2529.0	491.0	657.0	624.0	559.0	13758.0
2022160100325	132.0	4752.0	854.0	2342.0	3173.0	468.0	682.0	514.0	739.0	13656.0
2022160100326	64.0	4204.0	619.0	1732.0	3195.0	567.0	677.0	773.0	821.0	12652.0
2022160100327	105.0	5465.0	551.0	2901.0	3490.0	522.0	818.0	674.0	1109.0	15635.0
2022160100329	0.0	0.0	0.0	0.0	0.0	0.0	0.0	0.0	0.0	0.0
2022160100331	110.0	6281.0	687.0	3462.0	4534.0	668.0	833.0	721.0	1238.0	18534.0
2022160100338	164.0	5007.0	589.0	2559.0	3305.0	515.0	739.0	618.0	1035.0	14531.0
2022160100339	74.0	4696.0	647.0	2756.0	2693.0	615.0	862.0	674.0	1079.0	14096.0
2022160100340	143.0	5137.0	648.0	3087.0	3279.0	482.0	675.0	578.0	692.0	14721.0
2022160100342	121.0	5615.0	431.0	1854.0	2074.0	417.0	530.0	609.0	710.0	12361.0
2022160100344	142.0	4724.0	466.0	1957.0	1949.0	394.0	668.0	582.0	642.0	11524.0
2022160100348	158.0	5415.0	603.0	1753.0	2809.0	495.0	660.0	574.0	868.0	13335.0
2022160100350	123.0	5074.0	664.0	3115.0	3149.0	428.0	670.0	536.0	939.0	14698.0
2022160100352	47.0	5016.0	630.0	2805.0	2714.0	600.0	686.0	625.0	593.0	13716.0
2022160100354	88.0	5387.0	566.0	2381.0	2522.0	596.0	844.0	734.0	948.0	14066.0
2022160100356	121.0	4903.0	676.0	2710.0	3193.0	494.0	613.0	571.0	1058.0	14339.0
2022160100357	107.0	6028.0	497.0	2774.0	3403.0	520.0	710.0	684.0	882.0	15605.0
2022160100375	83.0	4819.0	668.0	2190.0	2191.0	319.0	749.0	559.0	805.0	12383.0
2022160100376	79.0	6388.0	585.0	2099.0	3232.0	565.0	732.0	615.0	770.0	15065.0
2022160100381	66.0	3967.0	518.0	2207.0	2847.0	469.0	608.0	576.0	587.0	11845.0
2022160100388	116.0	4687.0	541.0	2670.0	2882.0	658.0	639.0	526.0	704.0	13423.0
2022160100393	94.0	5197.0	650.0	3368.0	4500.0	665.0	731.0	703.0	838.0	16746.0
2022160100395	145.0	5364.0	549.0	4119.0	4413.0	554.0	651.0	555.0	711.0	17061.0
2022160100405	112.0	5475.0	617.0	1953.0	1842.0	530.0	785.0	656.0	567.0	12537.0
2022160100407	43.0	4692.0	376.0	3419.0	5113.0	567.0	631.0	625.0	956.0	16422.0
2022160100408	112.0	5646.0	560.0	3040.0	4799.0	590.0	649.0	651.0	1021.0	17068.0
2022160100412	105.0	5859.0	698.0	3243.0	3501.0	547.0	760.0	835.0	691.0	16239.0
2022160100413	107.0	5208.0	639.0	2111.0	1996.0	458.0	793.0	676.0	878.0	12866.0
2022160100428	0.0	0.0	4.0	0.0	397.0	0.0	0.0	0.0	0.0	401.0
2022160100429	104.0	5380.0	542.0	1972.0	4627.0	372.0	650.0	597.0	726.0	14970.0
2022160100432	110.0	4851.0	541.0	2400.0	2852.0	592.0	785.0	665.0	817.0	13613.0
2022160100433	151.0	5020.0	647.0	2916.0	4086.0	558.0	701.0	590.0	840.0	15509.0
2022160100437	125.0	5408.0	569.0	2455.0	2369.0	538.0	711.0	700.0	603.0	13478.0
2022160100438	105.0	5435.0	700.0	2884.0	3384.0	580.0	742.0	785.0	816.0	15431.0
2022160100439	156.0	4255.0	432.0	1843.0	3075.0	458.0	555.0	522.0	749.0	12045.0
2022160100441	148.0	5341.0	531.0	2382.0	3188.0	453.0	733.0	718.0	1117.0	14611.0
2022160100447	97.0	4974.0	602.0	2354.0	2592.0	428.0	644.0	642.0	670.0	13003.0
2022160100450	96.0	4300.0	523.0	1962.0	2732.0	457.0	606.0	505.0	768.0	11949.0
2022160100452	122.0	4721.0	645.0	3326.0	4630.0	743.0	763.0	648.0	836.0	16434.0
2022160100458	131.0	4771.0	585.0	2201.0	2676.0	564.0	753.0	681.0	969.0	13331.0
2022160100461	93.0	4924.0	514.0	2244.0	3775.0	586.0	644.0	605.0	645.0	14030.0
2022160100462	105.0	6171.0	679.0	2722.0	3811.0	571.0	629.0	609.0	607.0	15904.0
2022160100468	137.0	4610.0	570.0	3233.0	3800.0	557.0	709.0	568.0	848.0	15032.0
2022160100469	114.0	4523.0	538.0	2612.0	3927.0	441.0	639.0	759.0	639.0	14192.0
2022160100470	85.0	4890.0	466.0	2054.0	2747.0	546.0	688.0	561.0	1031.0	13068.0
2022160100473	108.0	5636.0	665.0	1983.0	2632.0	500.0	769.0	651.0	788.0	13732.0
2022160100476	126.0	5168.0	536.0	1471.0	2068.0	336.0	580.0	446.0	843.0	11574.0
2022160100477	72.0	5312.0	706.0	1252.0	1419.0	469.0	742.0	630.0	891.0	11493.0
2022160100480	131.0	5659.0	576.0	1257.0	1056.0	425.0	584.0	426.0	607.0	10721.0
2022160100483	133.0	5009.0	688.0	2639.0	4808.0	702.0	781.0	685.0	1269.0	16714.0
2022160100484	131.0	4493.0	504.0	1487.0	1092.0	411.0	715.0	526.0	471.0	9830.0
2022160100485	138.0	5759.0	389.0	1887.0	3688.0	397.0	581.0	500.0	725.0	14064.0
2022160100490	104.0	5104.0	533.0	1271.0	1533.0	438.0	596.0	515.0	805.0	10899.0
2022160100493	7.0	5450.0	498.0	3397.0	4514.0	609.0	725.0	538.0	851.0	16589.0
2022160100494	128.0	5500.0	721.0	1799.0	4410.0	521.0	766.0	549.0	688.0	15082.0
2022160100497	152.0	5369.0	614.0	3290.0	3321.0	576.0	616.0	634.0	912.0	15484.0
2022160100499	103.0	5418.0	539.0	2576.0	3633.0	556.0	705.0	559.0	792.0	14881.0
2022160100506	137.0	4985.0	487.0	2216.0	2819.0	501.0	680.0	599.0	761.0	13185.0
2022160100508	164.0	5550.0	477.0	5156.0	5570.0	636.0	750.0	621.0	1008.0	19932.0
2022160100514	72.0	4447.0	604.0	1941.0	2263.0	515.0	688.0	523.0	761.0	11814.0
2022160100518	125.0	3956.0	331.0	1034.0	1294.0	365.0	497.0	402.0	348.0	8352.0
2022160100520	91.0	5328.0	705.0	1680.0	3038.0	566.0	745.0	741.0	921.0	13815.0
2022160100521	138.0	5372.0	697.0	3205.0	4546.0	543.0	616.0	555.0	1046.0	16718.0
2022160100522	110.0	6444.0	884.0	1859.0	3460.0	544.0	844.0	767.0	1235.0	16147.0
2022160100524	120.0	5755.0	607.0	2959.0	3676.0	610.0	764.0	733.0	1024.0	16248.0
2022160100528	128.0	5432.0	638.0	2606.0	2757.0	530.0	625.0	628.0	868.0	14212.0
2022160100532	129.0	4641.0	569.0	2204.0	2888.0	571.0	730.0	570.0	805.0	13107.0
2022160100536	128.0	5101.0	733.0	4207.0	5878.0	676.0	871.0	636.0	1050.0	19280.0
2022160100537	134.0	5490.0	590.0	2267.0	3907.0	586.0	650.0	582.0	614.0	14820.0
2022160100539	150.0	5946.0	695.0	2913.0	3821.0	596.0	895.0	778.0	1069.0	16863.0
2022160100540	78.0	5176.0	578.0	1912.0	2283.0	567.0	719.0	647.0	731.0	12691.0
2022160100543	83.0	4991.0	669.0	2258.0	2664.0	464.0	631.0	604.0	1042.0	13406.0
2022160100544	114.0	4161.0	538.0	1802.0	2109.0	592.0	800.0	608.0	785.0	11509.0
2022160100545	172.0	5248.0	660.0	3037.0	5070.0	579.0	649.0	610.0	792.0	16817.0
2022160100547	141.0	5400.0	562.0	2933.0	3429.0	533.0	619.0	628.0	867.0	15112.0
2022160100549	141.0	5032.0	739.0	3206.0	3014.0	448.0	709.0	574.0	609.0	14472.0
2022160100551	100.0	5231.0	566.0	2208.0	3116.0	433.0	615.0	572.0	545.0	13386.0
2022160100552	126.0	5759.0	665.0	1649.0	2222.0	561.0	727.0	577.0	896.0	13182.0
2022160100556	88.0	5833.0	583.0	1615.0	2113.0	457.0	781.0	677.0	699.0	12846.0
2022160100557	109.0	4405.0	622.0	3020.0	4529.0	564.0	642.0	644.0	910.0	15445.0
2022160100560	139.0	4614.0	599.0	2884.0	4413.0	491.0	723.0	661.0	814.0	15338.0
2022160100561	54.0	2451.0	329.0	1282.0	2953.0	400.0	681.0	681.0	0.0	8831.0
2022160100569	141.0	5451.0	773.0	2520.0	4315.0	449.0	675.0	495.0	859.0	15678.0
2022160100571	64.0	4745.0	521.0	3235.0	2647.0	583.0	860.0	893.0	1216.0	14764.0
2022160100574	128.0	5131.0	641.0	3884.0	5066.0	618.0	780.0	710.0	1083.0	18041.0
2022160100584	84.0	5718.0	670.0	2202.0	2337.0	492.0	745.0	609.0	810.0	13667.0
2022160100586	95.0	4900.0	573.0	3637.0	6018.0	684.0	729.0	612.0	816.0	18064.0
2022160100587	106.0	6024.0	637.0	2512.0	3496.0	496.0	863.0	674.0	671.0	15479.0
2022160100590	101.0	5602.0	513.0	1611.0	1863.0	471.0	866.0	817.0	490.0	12334.0
2022160100591	123.0	4945.0	673.0	1990.0	3021.0	497.0	643.0	559.0	707.0	13158.0
2022160100871	124.0	5252.0	505.0	1483.0	1392.0	400.0	636.0	506.0	465.0	10763.0
2022160100874	121.0	5309.0	514.0	3082.0	4074.0	623.0	839.0	836.0	988.0	16386.0
2022160100877	100.0	4168.0	601.0	2038.0	2461.0	495.0	788.0	576.0	780.0	12007.0
2022160100878	129.0	5128.0	479.0	2549.0	2781.0	641.0	748.0	647.0	1132.0	14234.0
2022160100881	94.0	5353.0	548.0	2017.0	3385.0	573.0	610.0	582.0	711.0	13873.0
2022160100886	0.0	0.0	0.0	0.0	102.0	0.0	0.0	0.0	0.0	102.0
2022160100888	129.0	6476.0	821.0	3122.0	4747.0	734.0	755.0	758.0	991.0	18533.0
2022160100891	96.0	4319.0	483.0	1971.0	5889.0	709.0	842.0	725.0	944.0	15978.0
2022160100892	103.0	5627.0	558.0	1395.0	2083.0	425.0	649.0	643.0	560.0	12043.0
2022160100895	107.0	5087.0	651.0	2475.0	2817.0	514.0	686.0	625.0	709.0	13671.0
2022160100903	104.0	5780.0	743.0	2311.0	2930.0	509.0	776.0	553.0	778.0	14484.0
2022160100905	49.0	4762.0	508.0	2368.0	3840.0	461.0	710.0	614.0	1103.0	14415.0
2022160100908	100.0	4567.0	588.0	2516.0	1747.0	442.0	641.0	528.0	561.0	11690.0
2022160100910	67.0	3930.0	537.0	1570.0	2404.0	433.0	481.0	502.0	497.0	10421.0
2022160100918	133.0	5080.0	547.0	2535.0	3016.0	474.0	724.0	573.0	801.0	13883.0
2022160100919	109.0	6131.0	638.0	1851.0	2990.0	492.0	680.0	672.0	734.0	14297.0
2022160100923	120.0	7421.0	516.0	2258.0	2664.0	459.0	591.0	592.0	535.0	15156.0
2022160100925	148.0	4977.0	575.0	2405.0	4377.0	550.0	610.0	574.0	838.0	15054.0
2022160100928	105.0	4705.0	592.0	2059.0	3344.0	591.0	728.0	717.0	1128.0	13969.0
2022160100933	100.0	4645.0	637.0	1934.0	2036.0	522.0	590.0	550.0	568.0	11582.0
2022160100934	74.0	5669.0	545.0	2585.0	3774.0	597.0	693.0	685.0	863.0	15485.0
2022160100935	65.0	4274.0	620.0	2185.0	2138.0	536.0	681.0	788.0	1009.0	12296.0
2022160100937	81.0	6142.0	732.0	2984.0	4398.0	440.0	698.0	682.0	1052.0	17209.0
2022160100938	150.0	5869.0	620.0	3505.0	6210.0	562.0	633.0	622.0	806.0	18977.0
2022160100941	123.0	4946.0	608.0	3333.0	5440.0	601.0	720.0	539.0	816.0	17126.0
2022160100945	115.0	5167.0	447.0	1856.0	2927.0	498.0	645.0	561.0	1201.0	13417.0
2022160100947	80.0	5505.0	662.0	1449.0	1781.0	446.0	670.0	615.0	650.0	11858.0
2022160100948	124.0	4988.0	536.0	3269.0	3266.0	563.0	744.0	664.0	1007.0	15161.0
2022160100951	111.0	5077.0	544.0	2056.0	2594.0	511.0	708.0	662.0	1046.0	13309.0
2022160100955	138.0	4491.0	714.0	3170.0	3318.0	561.0	744.0	740.0	925.0	14801.0
2022160100958	89.0	5752.0	614.0	2581.0	4273.0	554.0	832.0	628.0	1171.0	16494.0
2022160100959	89.0	4453.0	583.0	2019.0	3616.0	695.0	822.0	820.0	726.0	13823.0
2022160100961	120.0	5766.0	533.0	1613.0	2716.0	391.0	646.0	570.0	595.0	12950.0
2022160100964	120.0	5614.0	422.0	1821.0	3813.0	483.0	722.0	496.0	973.0	14464.0
2022160100969	98.0	5819.0	667.0	2007.0	2018.0	629.0	847.0	785.0	908.0	13778.0
2022160100970	72.0	4563.0	482.0	1515.0	1764.0	445.0	627.0	542.0	584.0	10594.0
2022160100975	109.0	4843.0	536.0	2641.0	3832.0	586.0	611.0	605.0	1018.0	14781.0
2022160100979	112.0	5130.0	624.0	1928.0	2488.0	452.0	634.0	657.0	804.0	12829.0
2022160100982	124.0	5633.0	584.0	2475.0	2816.0	558.0	710.0	786.0	1313.0	14999.0
2022160100984	123.0	4417.0	595.0	2212.0	2473.0	493.0	703.0	626.0	649.0	12291.0
2022160100986	98.0	5726.0	596.0	2512.0	4166.0	593.0	650.0	709.0	1083.0	16133.0
2022160100988	123.0	5060.0	459.0	2385.0	4317.0	615.0	648.0	538.0	876.0	15021.0
2022160100991	129.0	4728.0	517.0	2017.0	2857.0	514.0	657.0	522.0	1057.0	12998.0
2022160100992	92.0	6718.0	438.0	1469.0	1946.0	414.0	786.0	700.0	702.0	13265.0
2022160100996	101.0	4739.0	715.0	3263.0	3977.0	518.0	681.0	507.0	940.0	15441.0
2022160100999	126.0	5594.0	721.0	2959.0	3306.0	540.0	641.0	616.0	929.0	15432.0
2022160101002	154.0	4412.0	653.0	2356.0	4886.0	533.0	684.0	625.0	887.0	15190.0
2022160101008	88.0	5297.0	527.0	2193.0	2798.0	629.0	803.0	612.0	1269.0	14216.0
2022160101013	124.0	5706.0	665.0	2346.0	3879.0	660.0	853.0	746.0	1015.0	15994.0
2022160101016	145.0	5328.0	673.0	2616.0	3712.0	588.0	821.0	561.0	939.0	15383.0
2022160101020	112.0	5437.0	563.0	1596.0	2040.0	437.0	754.0	716.0	628.0	12283.0
2022160101028	66.0	6408.0	453.0	1343.0	2548.0	397.0	671.0	476.0	547.0	12909.0
2022160101029	115.0	5422.0	625.0	2101.0	2803.0	517.0	721.0	611.0	1143.0	14058.0
2022160101035	126.0	4719.0	634.0	2636.0	2368.0	628.0	806.0	683.0	924.0	13524.0
2022160101036	126.0	5749.0	653.0	2670.0	4039.0	710.0	808.0	720.0	869.0	16344.0
2022160101042	110.0	4655.0	614.0	1576.0	2758.0	544.0	592.0	613.0	566.0	12028.0
2022160101048	95.0	3862.0	552.0	1346.0	2133.0	546.0	858.0	630.0	566.0	10588.0
2022160101049	79.0	5420.0	643.0	2808.0	3172.0	564.0	727.0	649.0	1050.0	15112.0
2022160101050	136.0	6907.0	686.0	3284.0	3235.0	623.0	775.0	706.0	788.0	17140.0
2022160101052	152.0	4671.0	629.0	1969.0	2352.0	478.0	613.0	612.0	629.0	12105.0
2022160101056	101.0	4698.0	619.0	1647.0	2693.0	387.0	521.0	456.0	507.0	11629.0
2022160101058	121.0	3999.0	561.0	1357.0	2048.0	539.0	632.0	447.0	482.0	10186.0
2022160101059	79.0	4829.0	578.0	1973.0	2222.0	531.0	739.0	685.0	651.0	12287.0
2022160101070	128.0	5952.0	702.0	2476.0	3123.0	549.0	744.0	687.0	1025.0	15386.0
2022160101079	114.0	5668.0	589.0	2301.0	5097.0	630.0	685.0	690.0	897.0	16671.0
2022160101081	86.0	6250.0	676.0	2499.0	2545.0	476.0	705.0	710.0	723.0	14670.0
2022160101083	135.0	5714.0	705.0	3164.0	5133.0	647.0	894.0	698.0	948.0	18038.0
2022160101084	101.0	6185.0	592.0	1508.0	1953.0	416.0	690.0	572.0	990.0	13007.0
2022160101085	104.0	4665.0	453.0	2364.0	2521.0	553.0	794.0	765.0	739.0	12958.0
2022160101087	0.0	4488.0	539.0	1992.0	1911.0	448.0	645.0	623.0	445.0	11091.0
2022160101089	104.0	6500.0	577.0	2071.0	4622.0	627.0	673.0	761.0	1072.0	17007.0
2022160101092	110.0	5209.0	600.0	1439.0	1561.0	437.0	627.0	616.0	739.0	11338.0
2022160101093	144.0	5355.0	547.0	2067.0	3138.0	605.0	723.0	721.0	867.0	14167.0
2022160101094	108.0	5987.0	620.0	2232.0	2474.0	517.0	710.0	799.0	864.0	14311.0
2022160101095	94.0	5390.0	630.0	2216.0	3070.0	363.0	620.0	529.0	895.0	13807.0
2022160101097	108.0	5394.0	626.0	3263.0	3552.0	665.0	727.0	692.0	1052.0	16079.0
2022160101099	108.0	5098.0	487.0	1858.0	2444.0	455.0	662.0	628.0	669.0	12409.0
2022160101108	125.0	4741.0	623.0	3358.0	4674.0	631.0	701.0	550.0	854.0	16257.0
2022160101110	0.0	0.0	0.0	0.0	785.0	14.0	0.0	103.0	0.0	902.0
2022160101122	117.0	5690.0	672.0	2922.0	3664.0	578.0	838.0	773.0	1006.0	16260.0
2022160101124	58.0	4469.0	673.0	3160.0	4596.0	687.0	848.0	757.0	1182.0	16430.0
2022160101126	83.0	4703.0	668.0	3674.0	5408.0	761.0	1011.0	861.0	1344.0	18513.0
2022160101128	103.0	5824.0	450.0	1757.0	3253.0	448.0	620.0	609.0	884.0	13948.0
2022160101131	107.0	5288.0	579.0	1828.0	2338.0	533.0	740.0	795.0	994.0	13202.0
2022160101135	47.0	4983.0	537.0	2669.0	2682.0	670.0	751.0	688.0	1001.0	14028.0
2022160101140	87.0	4606.0	496.0	1899.0	2389.0	489.0	612.0	481.0	660.0	11719.0
2022160101141	105.0	5145.0	586.0	3408.0	3684.0	536.0	778.0	694.0	1043.0	15979.0
2022160101142	143.0	4648.0	525.0	2776.0	3560.0	474.0	601.0	396.0	633.0	13756.0
2022160101149	133.0	4789.0	288.0	1755.0	2003.0	426.0	0.0	394.0	549.0	10337.0
2022160101151	145.0	4562.0	454.0	1843.0	2787.0	482.0	570.0	488.0	650.0	11981.0
2022160101156	124.0	5550.0	900.0	3859.0	4297.0	629.0	736.0	772.0	905.0	17772.0
2022160101161	148.0	4867.0	627.0	1664.0	1571.0	478.0	614.0	422.0	839.0	11230.0
2022160101163	149.0	5234.0	624.0	2977.0	4734.0	532.0	686.0	596.0	867.0	16399.0
2022160101164	119.0	5005.0	664.0	2875.0	2321.0	472.0	620.0	572.0	935.0	13583.0
2022160101166	107.0	4341.0	435.0	1293.0	2166.0	409.0	560.0	321.0	538.0	10170.0
2022160101167	110.0	5215.0	550.0	2997.0	4727.0	728.0	808.0	783.0	960.0	16878.0
2022160101175	96.0	5168.0	932.0	3513.0	3602.0	533.0	805.0	732.0	964.0	16345.0
2022160101183	85.0	5536.0	631.0	2653.0	3132.0	504.0	673.0	714.0	1405.0	15333.0
2022160101184	95.0	6088.0	575.0	2008.0	2437.0	524.0	800.0	751.0	780.0	14058.0
2022160101191	109.0	5479.0	590.0	2701.0	3356.0	460.0	603.0	505.0	1132.0	14935.0
2022160101192	90.0	4938.0	803.0	3121.0	3414.0	627.0	840.0	844.0	1278.0	15955.0
2022160101194	78.0	5169.0	596.0	3062.0	3623.0	605.0	841.0	654.0	1167.0	15795.0
2022160101196	59.0	5045.0	540.0	1884.0	3197.0	638.0	821.0	729.0	1112.0	14025.0
2022160101197	114.0	6067.0	670.0	2768.0	4530.0	607.0	688.0	775.0	1253.0	17472.0
2022160101201	87.0	6971.0	744.0	3002.0	3551.0	501.0	722.0	556.0	806.0	16940.0
2022160101202	130.0	4697.0	662.0	3109.0	2951.0	640.0	611.0	529.0	838.0	14167.0
2022160101205	86.0	4406.0	719.0	2596.0	4783.0	612.0	721.0	686.0	785.0	15394.0
2022160101209	145.0	4691.0	766.0	2537.0	4236.0	609.0	876.0	780.0	1052.0	15692.0
2022160101213	136.0	4335.0	494.0	1982.0	1874.0	423.0	765.0	649.0	716.0	11374.0
2022160101214	143.0	5693.0	561.0	3440.0	4818.0	488.0	661.0	613.0	706.0	17123.0
2022160101217	115.0	5407.0	690.0	3649.0	4769.0	680.0	714.0	659.0	931.0	17614.0
2022160101218	100.0	4787.0	611.0	3190.0	3487.0	580.0	677.0	602.0	1146.0	15180.0
2022160101224	126.0	4444.0	677.0	2315.0	3054.0	538.0	707.0	616.0	984.0	13461.0
2022160101227	110.0	4793.0	598.0	3043.0	3285.0	436.0	698.0	642.0	782.0	14387.0
2022160101236	114.0	5649.0	584.0	1392.0	2882.0	508.0	661.0	602.0	836.0	13228.0
2022160101238	106.0	5286.0	571.0	1869.0	2685.0	545.0	668.0	592.0	1155.0	13477.0
2022160101239	107.0	6283.0	692.0	2136.0	2648.0	468.0	621.0	744.0	767.0	14466.0
2022160101245	122.0	5448.0	522.0	1509.0	2775.0	506.0	705.0	702.0	1061.0	13350.0
2022160101247	98.0	3914.0	635.0	2756.0	2893.0	704.0	812.0	655.0	1087.0	13554.0
2022160101248	81.0	3878.0	640.0	1719.0	2549.0	515.0	752.0	705.0	766.0	11605.0
2022160101251	126.0	5150.0	702.0	2570.0	3528.0	570.0	653.0	556.0	808.0	14663.0
2022160101257	111.0	4920.0	589.0	2517.0	3141.0	609.0	754.0	746.0	708.0	14095.0
2022160101273	148.0	4752.0	594.0	1972.0	2981.0	449.0	706.0	434.0	851.0	12887.0
2022160101275	84.0	6024.0	639.0	2303.0	1946.0	530.0	714.0	577.0	663.0	13480.0
2022160101276	95.0	5551.0	530.0	3274.0	4673.0	631.0	702.0	505.0	779.0	16740.0
2022160101279	107.0	6149.0	649.0	2699.0	2671.0	497.0	635.0	647.0	556.0	14610.0
2022160101281	141.0	5039.0	531.0	2578.0	6197.0	575.0	647.0	545.0	773.0	17026.0
2022160101283	109.0	5237.0	659.0	3428.0	4158.0	680.0	818.0	709.0	1060.0	16858.0
2022160101284	149.0	6314.0	687.0	2629.0	3417.0	643.0	940.0	902.0	1048.0	16729.0
2022160101287	109.0	4646.0	522.0	2896.0	2430.0	416.0	613.0	603.0	809.0	13044.0
2022160101289	123.0	5712.0	584.0	2775.0	3098.0	548.0	761.0	745.0	681.0	15027.0
2022160101290	117.0	5271.0	676.0	2048.0	3947.0	483.0	694.0	612.0	717.0	14565.0
2022160101295	97.0	6048.0	647.0	2856.0	3897.0	602.0	978.0	780.0	981.0	16886.0
2022160101298	103.0	5997.0	695.0	2094.0	2247.0	582.0	738.0	817.0	622.0	13895.0
2022160101299	131.0	4260.0	548.0	1585.0	3662.0	421.0	729.0	512.0	801.0	12649.0
2022160101300	94.0	5039.0	526.0	1335.0	1579.0	468.0	708.0	520.0	826.0	11095.0
2022160101303	142.0	5363.0	588.0	3015.0	3962.0	485.0	607.0	594.0	729.0	15485.0
2022160101307	47.0	1798.0	329.0	609.0	1143.0	498.0	554.0	435.0	0.0	5413.0
2022160101309	69.0	5579.0	579.0	2528.0	2888.0	679.0	989.0	803.0	1130.0	15244.0
2022160101311	123.0	5061.0	888.0	3807.0	6362.0	919.0	1226.0	1029.0	1445.0	20860.0
2022160101314	109.0	5936.0	709.0	2250.0	2053.0	529.0	772.0	688.0	810.0	13856.0
2022160101318	90.0	4522.0	556.0	2750.0	3602.0	795.0	790.0	679.0	880.0	14664.0
2022160101323	144.0	5128.0	588.0	3534.0	5405.0	696.0	644.0	704.0	799.0	17642.0
2022160101324	91.0	4404.0	440.0	1930.0	2449.0	422.0	632.0	568.0	967.0	11903.0
2022160101331	133.0	6084.0	501.0	2548.0	2512.0	471.0	670.0	561.0	613.0	14093.0
2022160101334	79.0	6508.0	469.0	1916.0	2756.0	384.0	592.0	529.0	587.0	13820.0
2022160101335	112.0	5110.0	655.0	4028.0	5001.0	598.0	716.0	573.0	738.0	17531.0
2022160101337	94.0	5528.0	560.0	2080.0	2923.0	499.0	592.0	516.0	852.0	13644.0
2022160101341	1.0	5162.0	574.0	1945.0	3814.0	547.0	715.0	580.0	737.0	14075.0
2022160101347	91.0	5488.0	589.0	2838.0	2266.0	656.0	790.0	722.0	1013.0	14453.0
2022160101348	143.0	5096.0	715.0	3347.0	3058.0	568.0	786.0	693.0	817.0	15223.0
2022160101354	80.0	4249.0	520.0	1539.0	1957.0	411.0	677.0	548.0	951.0	10932.0
2022160101356	126.0	5223.0	536.0	2509.0	3317.0	478.0	686.0	732.0	890.0	14497.0
2022160101368	133.0	4782.0	621.0	2678.0	3586.0	584.0	671.0	646.0	792.0	14493.0
2022160101373	123.0	5387.0	743.0	4330.0	5041.0	787.0	899.0	656.0	886.0	18852.0
2022160101377	72.0	5181.0	661.0	2857.0	2469.0	525.0	724.0	714.0	1050.0	14253.0
2022160101382	128.0	4881.0	674.0	2453.0	1859.0	598.0	753.0	655.0	920.0	12921.0
2022160101384	95.0	6087.0	582.0	2499.0	3545.0	512.0	704.0	642.0	829.0	15495.0
2022160101385	99.0	5441.0	660.0	1514.0	2067.0	449.0	626.0	690.0	680.0	12226.0
2022160101390	102.0	5526.0	639.0	2056.0	3209.0	475.0	641.0	644.0	1172.0	14464.0
2022160101391	93.0	4461.0	562.0	3692.0	3651.0	592.0	616.0	650.0	713.0	15030.0
2022160101396	113.0	5118.0	657.0	1583.0	2192.0	501.0	634.0	536.0	822.0	12156.0
2022160101397	70.0	4925.0	727.0	2475.0	3453.0	576.0	792.0	724.0	1121.0	14863.0
2022160101403	134.0	5069.0	543.0	3573.0	4765.0	718.0	711.0	626.0	1241.0	17380.0
2022160101412	85.0	5332.0	699.0	2717.0	2376.0	582.0	913.0	725.0	805.0	14234.0
2022160101413	0.0	4795.0	550.0	2329.0	3342.0	376.0	557.0	425.0	570.0	12944.0
2022160101414	116.0	5985.0	798.0	1987.0	2626.0	530.0	805.0	762.0	922.0	14531.0
2022160101418	120.0	4621.0	402.0	1280.0	2614.0	439.0	535.0	343.0	653.0	11007.0
2022160101419	98.0	4848.0	669.0	3112.0	4724.0	618.0	642.0	687.0	770.0	16168.0
2022160101425	151.0	5061.0	697.0	1867.0	2031.0	514.0	733.0	490.0	720.0	12264.0
2022160101427	128.0	6495.0	767.0	2772.0	3128.0	513.0	776.0	782.0	678.0	16039.0
2022160101436	88.0	4969.0	663.0	2327.0	2907.0	614.0	723.0	634.0	885.0	13810.0
2022160101447	141.0	5180.0	455.0	2427.0	4324.0	524.0	613.0	642.0	819.0	15125.0
2022160101448	89.0	4911.0	607.0	1541.0	1414.0	415.0	668.0	655.0	770.0	11070.0
2022160101453	134.0	5629.0	522.0	1585.0	2263.0	498.0	651.0	592.0	647.0	12521.0
2022160101461	109.0	5607.0	653.0	2091.0	3148.0	425.0	621.0	549.0	945.0	14148.0
2022160101462	115.0	4991.0	589.0	1836.0	3369.0	390.0	539.0	631.0	779.0	13239.0
2022160101463	112.0	4505.0	706.0	2501.0	2207.0	499.0	755.0	826.0	1196.0	13307.0
2022160101468	133.0	5880.0	410.0	2150.0	4426.0	527.0	612.0	554.0	804.0	15496.0
2022160101472	116.0	5476.0	584.0	2433.0	3489.0	611.0	830.0	725.0	1161.0	15425.0
2022160101475	88.0	5456.0	698.0	3070.0	3399.0	517.0	630.0	558.0	713.0	15129.0
2022160101480	117.0	5128.0	651.0	3696.0	5026.0	572.0	700.0	649.0	1370.0	17909.0
2022160101483	121.0	4638.0	509.0	2817.0	3299.0	474.0	810.0	617.0	942.0	14227.0
2022160101484	112.0	5303.0	633.0	3444.0	3855.0	530.0	699.0	653.0	815.0	16044.0
2022160101486	69.0	6095.0	562.0	1832.0	3537.0	523.0	655.0	615.0	765.0	14653.0
2022160101491	127.0	5129.0	591.0	2321.0	1941.0	502.0	749.0	742.0	692.0	12794.0
2022160101498	156.0	5535.0	426.0	1609.0	4792.0	454.0	623.0	524.0	759.0	14878.0
2022160101499	111.0	4800.0	608.0	1161.0	1745.0	376.0	575.0	456.0	592.0	10424.0
2022160101500	123.0	5579.0	589.0	1683.0	2088.0	456.0	782.0	752.0	690.0	12742.0
2022160101510	130.0	5172.0	643.0	3373.0	4546.0	610.0	737.0	807.0	1422.0	17440.0
2022160101512	112.0	5787.0	630.0	1719.0	2471.0	469.0	679.0	683.0	755.0	13305.0
2022160101514	89.0	5495.0	511.0	1778.0	3214.0	546.0	707.0	780.0	818.0	13938.0
2022160101834	144.0	4271.0	585.0	1600.0	1627.0	472.0	692.0	464.0	723.0	10578.0
2022160101853	99.0	4669.0	494.0	1756.0	3055.0	347.0	522.0	538.0	738.0	12218.0
2022160101859	134.0	5171.0	609.0	2620.0	2719.0	606.0	787.0	635.0	817.0	14098.0
2022160101864	88.0	4231.0	606.0	2424.0	3091.0	547.0	702.0	596.0	595.0	12880.0
2022160101868	125.0	5736.0	673.0	2287.0	3471.0	449.0	612.0	591.0	974.0	14918.0
2022160101870	90.0	4911.0	593.0	2588.0	3321.0	560.0	639.0	579.0	824.0	14105.0
2022160101872	110.0	5268.0	687.0	2905.0	3768.0	570.0	789.0	777.0	1447.0	16321.0
2022160101877	100.0	4823.0	573.0	2504.0	3534.0	497.0	593.0	644.0	879.0	14147.0
2022160101878	89.0	4513.0	590.0	2145.0	2147.0	536.0	713.0	614.0	783.0	12130.0
2022160101887	114.0	4129.0	478.0	1804.0	1946.0	431.0	640.0	456.0	739.0	10737.0
2022160101890	120.0	5207.0	610.0	3675.0	5125.0	656.0	823.0	808.0	1370.0	18394.0
2022160101893	97.0	5891.0	534.0	1874.0	2988.0	561.0	679.0	635.0	933.0	14192.0
2022160101894	92.0	4819.0	600.0	2002.0	2325.0	546.0	644.0	528.0	1068.0	12624.0
2022160101897	111.0	5831.0	598.0	2525.0	2817.0	623.0	797.0	677.0	983.0	14962.0
2022160101898	104.0	4621.0	876.0	2510.0	3444.0	530.0	849.0	744.0	1077.0	14755.0
2022160101901	114.0	4912.0	479.0	1717.0	1948.0	451.0	665.0	620.0	813.0	11719.0
2022160101902	106.0	3835.0	749.0	4586.0	3720.0	645.0	821.0	783.0	1203.0	16448.0
2022160101910	143.0	4316.0	545.0	2945.0	3381.0	485.0	645.0	622.0	701.0	13783.0
2022160101914	136.0	5254.0	741.0	3400.0	3933.0	673.0	818.0	696.0	866.0	16517.0
2022160101915	101.0	4334.0	641.0	2449.0	2842.0	511.0	565.0	631.0	890.0	12964.0
2022160101919	93.0	4678.0	685.0	2775.0	2712.0	503.0	942.0	854.0	1079.0	14321.0
2022160101925	113.0	4280.0	384.0	1576.0	2185.0	467.0	636.0	565.0	709.0	10915.0
2022160101927	131.0	6476.0	520.0	1949.0	2373.0	423.0	706.0	776.0	1142.0	14496.0
2022160101932	135.0	5702.0	753.0	1656.0	3415.0	569.0	814.0	668.0	793.0	14505.0
2022160101935	146.0	5343.0	521.0	2109.0	4497.0	579.0	875.0	716.0	1114.0	15900.0
2022160101936	100.0	5926.0	618.0	4068.0	4158.0	573.0	795.0	748.0	807.0	17793.0
2022160101939	114.0	5077.0	663.0	4574.0	5528.0	846.0	991.0	882.0	1133.0	19808.0
2022160101943	82.0	5195.0	557.0	1745.0	3289.0	443.0	637.0	592.0	665.0	13205.0
2022160101945	168.0	5285.0	626.0	3025.0	5406.0	533.0	603.0	590.0	949.0	17185.0
2022160101948	25.0	2910.0	641.0	1917.0	2275.0	455.0	791.0	685.0	295.0	9994.0
2022160101949	119.0	4671.0	522.0	3213.0	6363.0	649.0	788.0	639.0	876.0	17840.0
2022160101954	86.0	5429.0	573.0	2317.0	2552.0	512.0	587.0	515.0	624.0	13195.0
2022160101956	121.0	5756.0	678.0	2014.0	1750.0	461.0	770.0	622.0	751.0	12923.0
2022160101958	91.0	4659.0	624.0	2213.0	3342.0	550.0	709.0	656.0	822.0	13666.0
2022160101960	87.0	5125.0	703.0	4241.0	4335.0	653.0	683.0	676.0	1039.0	17542.0
2022160101961	110.0	4980.0	690.0	3450.0	5118.0	570.0	789.0	710.0	893.0	17310.0
2022160101962	62.0	5410.0	612.0	2461.0	4468.0	473.0	675.0	631.0	878.0	15670.0
2022160101963	99.0	4666.0	505.0	2076.0	1926.0	511.0	576.0	532.0	688.0	11579.0
2022160101969	110.0	4606.0	614.0	2653.0	3255.0	411.0	558.0	511.0	591.0	13309.0
2022160101970	0.0	1584.0	498.0	1990.0	2949.0	430.0	776.0	768.0	95.0	9090.0
2022160101971	144.0	4676.0	588.0	1386.0	4631.0	500.0	641.0	485.0	655.0	13706.0
2022160101975	82.0	5835.0	544.0	3447.0	4608.0	560.0	736.0	667.0	1006.0	17485.0
2022160101977	129.0	5019.0	428.0	2085.0	2798.0	398.0	560.0	416.0	756.0	12589.0
2022160101990	144.0	5729.0	757.0	2163.0	4231.0	494.0	728.0	601.0	638.0	15485.0
2022160101993	122.0	5429.0	595.0	2461.0	3397.0	491.0	668.0	641.0	579.0	14383.0
2022160101995	7.0	5345.0	621.0	1963.0	4010.0	469.0	692.0	586.0	839.0	14532.0
2022160102003	142.0	5011.0	614.0	2661.0	2789.0	590.0	653.0	584.0	993.0	14037.0
2022160102004	84.0	5334.0	611.0	1176.0	2454.0	451.0	873.0	678.0	1080.0	12741.0
2022160102015	141.0	5144.0	731.0	3396.0	6109.0	578.0	819.0	761.0	1247.0	18926.0
2022160102020	0.0	0.0	0.0	0.0	774.0	0.0	0.0	106.0	0.0	880.0
2022160102025	130.0	7187.0	683.0	2338.0	4388.0	531.0	760.0	767.0	915.0	17699.0
2022160102027	123.0	4576.0	569.0	2877.0	2965.0	559.0	805.0	662.0	882.0	14018.0
2022160102028	112.0	5095.0	579.0	1245.0	2656.0	524.0	753.0	665.0	1121.0	12750.0
2022160102034	144.0	4943.0	621.0	2202.0	2128.0	375.0	618.0	469.0	544.0	12044.0
2022160102036	0.0	5844.0	696.0	3050.0	4352.0	592.0	791.0	741.0	765.0	16831.0
2022160102039	125.0	5317.0	714.0	2169.0	2705.0	521.0	845.0	798.0	1037.0	14231.0
2022160102040	100.0	4762.0	558.0	2935.0	3651.0	647.0	658.0	623.0	1046.0	14980.0
2022160102046	110.0	5082.0	495.0	1908.0	2128.0	419.0	607.0	514.0	608.0	11871.0
2022160102049	101.0	3727.0	559.0	1530.0	1780.0	425.0	511.0	461.0	754.0	9848.0
2022160102051	102.0	6397.0	787.0	4786.0	5336.0	629.0	836.0	865.0	1144.0	20882.0
2022160102052	146.0	5776.0	623.0	3506.0	3854.0	571.0	706.0	672.0	711.0	16565.0
2022160102055	126.0	5276.0	610.0	2751.0	2643.0	634.0	840.0	763.0	1125.0	14768.0
2022160102062	121.0	6774.0	560.0	2368.0	2990.0	564.0	850.0	755.0	980.0	15962.0
2022160102063	120.0	4757.0	729.0	2775.0	2864.0	677.0	858.0	719.0	936.0	14435.0
2022160102064	89.0	5942.0	539.0	2409.0	2483.0	485.0	564.0	667.0	738.0	13916.0
2022160102065	121.0	4670.0	424.0	2821.0	3101.0	569.0	712.0	610.0	737.0	13765.0
2022160102066	83.0	5147.0	539.0	2188.0	3177.0	554.0	699.0	685.0	955.0	14027.0
2022160102067	92.0	5216.0	628.0	1703.0	1935.0	413.0	608.0	577.0	555.0	11727.0
2022160102069	2.0	5805.0	709.0	3548.0	6210.0	542.0	641.0	643.0	830.0	18930.0
2022160102072	109.0	5250.0	563.0	3045.0	5059.0	712.0	873.0	785.0	839.0	17235.0
2022160102084	66.0	4829.0	574.0	2719.0	2561.0	444.0	608.0	584.0	554.0	12939.0
2022160102087	81.0	6777.0	752.0	2458.0	2539.0	535.0	1170.0	960.0	1095.0	16367.0
2022160102089	135.0	5556.0	565.0	2845.0	3104.0	489.0	728.0	626.0	921.0	14969.0
2022160102092	133.0	5259.0	621.0	3438.0	4060.0	741.0	746.0	671.0	793.0	16462.0
2022160102093	136.0	5455.0	493.0	2794.0	4978.0	538.0	872.0	709.0	700.0	16675.0
2022160102095	102.0	5544.0	636.0	2296.0	2264.0	450.0	653.0	618.0	987.0	13550.0
2022160102096	58.0	4298.0	739.0	2373.0	2290.0	538.0	809.0	624.0	762.0	12491.0
2022160102098	113.0	5011.0	628.0	1058.0	1569.0	469.0	713.0	619.0	928.0	11108.0
2022160102100	95.0	5512.0	580.0	2290.0	2353.0	542.0	660.0	697.0	805.0	13534.0
2022160102106	91.0	4741.0	603.0	2305.0	3362.0	510.0	558.0	514.0	654.0	13338.0
2022160102110	135.0	3941.0	554.0	3211.0	3645.0	684.0	808.0	576.0	925.0	14479.0
2022160102114	157.0	5398.0	408.0	1485.0	2096.0	431.0	607.0	476.0	729.0	11787.0
2022160102115	87.0	4267.0	552.0	2791.0	3189.0	491.0	639.0	563.0	730.0	13309.0
2022160102117	101.0	5397.0	457.0	2390.0	2957.0	539.0	700.0	641.0	636.0	13818.0
2022160102121	139.0	4369.0	644.0	2929.0	4088.0	462.0	722.0	659.0	875.0	14887.0
2022160102123	121.0	5028.0	624.0	1947.0	3230.0	462.0	599.0	588.0	1042.0	13641.0
2022160102125	85.0	5336.0	518.0	2006.0	1840.0	545.0	656.0	579.0	558.0	12123.0
2022160102130	6.0	3786.0	539.0	2147.0	2088.0	455.0	571.0	479.0	750.0	10821.0
2022160102131	139.0	5846.0	558.0	3018.0	6210.0	606.0	829.0	660.0	1052.0	18918.0
2022160102135	80.0	5201.0	502.0	1860.0	2106.0	455.0	727.0	604.0	564.0	12099.0
2022160102138	118.0	3553.0	457.0	1782.0	2272.0	458.0	636.0	509.0	745.0	10530.0
2022160102142	146.0	3780.0	423.0	550.0	2225.0	272.0	541.0	402.0	575.0	8914.0
2022160102144	134.0	5329.0	546.0	1341.0	1780.0	374.0	566.0	561.0	585.0	11216.0
2022160102150	121.0	5273.0	691.0	2254.0	3042.0	444.0	679.0	588.0	922.0	14014.0
2022160102151	147.0	6758.0	564.0	2651.0	2405.0	538.0	794.0	625.0	824.0	15306.0
2022160102152	125.0	4567.0	548.0	2015.0	2720.0	440.0	743.0	558.0	970.0	12686.0
2022160102156	80.0	5057.0	725.0	2429.0	3801.0	620.0	757.0	847.0	1145.0	15461.0
2022160102157	144.0	4831.0	540.0	2320.0	3272.0	502.0	633.0	579.0	823.0	13644.0
2022160102158	95.0	5088.0	654.0	2804.0	4420.0	592.0	673.0	671.0	812.0	15809.0
2022160102159	85.0	4133.0	599.0	1979.0	2294.0	539.0	738.0	577.0	950.0	11894.0
2022160102160	65.0	5450.0	645.0	2420.0	3384.0	673.0	706.0	685.0	989.0	15017.0
2022160102161	63.0	4879.0	724.0	2483.0	2186.0	537.0	590.0	603.0	897.0	12962.0
2022160102162	167.0	5781.0	678.0	3493.0	3932.0	634.0	826.0	700.0	905.0	17116.0
2022160102168	117.0	5301.0	723.0	3849.0	4825.0	737.0	880.0	807.0	1225.0	18464.0
2022160102169	113.0	3788.0	683.0	2318.0	2795.0	440.0	654.0	603.0	996.0	12390.0
2022160102170	134.0	5048.0	513.0	3240.0	4934.0	610.0	790.0	674.0	1094.0	17037.0
2022160102177	97.0	6042.0	621.0	1336.0	2540.0	445.0	760.0	609.0	947.0	13397.0
2022160102191	118.0	5314.0	801.0	3589.0	4405.0	724.0	885.0	667.0	1239.0	17742.0
2022160102197	116.0	4879.0	541.0	874.0	1341.0	317.0	650.0	512.0	546.0	9776.0
2022160102198	131.0	5804.0	713.0	2878.0	2751.0	483.0	803.0	633.0	1072.0	15268.0
2022160102199	76.0	4644.0	751.0	2076.0	3123.0	486.0	650.0	640.0	1049.0	13495.0
2022160102211	17.0	5005.0	688.0	3279.0	4887.0	544.0	557.0	489.0	754.0	16220.0
2022160102219	144.0	5347.0	618.0	2079.0	2960.0	585.0	672.0	728.0	932.0	14065.0
2022160102220	115.0	4739.0	626.0	2543.0	3991.0	483.0	697.0	649.0	714.0	14557.0
2022160102221	83.0	5809.0	809.0	2163.0	3750.0	665.0	730.0	824.0	1185.0	16018.0
2022160102225	114.0	5319.0	697.0	1934.0	2079.0	496.0	592.0	558.0	838.0	12627.0
2022160102229	128.0	5695.0	608.0	3318.0	5237.0	513.0	672.0	567.0	924.0	17662.0
2022160102231	94.0	5492.0	595.0	2688.0	3058.0	512.0	607.0	609.0	887.0	14542.0
2022160102232	128.0	5591.0	619.0	1387.0	3047.0	478.0	796.0	711.0	936.0	13693.0
2022160102235	93.0	5176.0	499.0	2115.0	2834.0	411.0	632.0	543.0	731.0	13034.0
2022160102238	0.0	0.0	0.0	0.0	0.0	0.0	0.0	0.0	0.0	0.0
2022160102245	157.0	6861.0	703.0	3453.0	4955.0	627.0	850.0	882.0	1293.0	19781.0
2022160102252	155.0	6038.0	746.0	3609.0	5708.0	595.0	655.0	710.0	1052.0	19268.0
2022160102254	117.0	4927.0	731.0	3859.0	4368.0	664.0	854.0	787.0	1059.0	17366.0
2022160102257	131.0	4495.0	592.0	1474.0	1885.0	475.0	694.0	771.0	636.0	11153.0
2022160102260	0.0	0.0	0.0	0.0	18.0	0.0	0.0	0.0	0.0	18.0
2022160102267	72.0	5443.0	586.0	3488.0	5011.0	646.0	820.0	798.0	1351.0	18215.0
2022160102274	139.0	6008.0	732.0	1461.0	2476.0	599.0	787.0	648.0	749.0	13599.0
2022160102287	119.0	4497.0	620.0	2040.0	2978.0	400.0	607.0	513.0	573.0	12347.0
2022160102289	128.0	5608.0	728.0	3890.0	4654.0	551.0	699.0	648.0	737.0	17643.0
2022160102308	104.0	5258.0	641.0	3319.0	4090.0	538.0	794.0	758.0	972.0	16474.0
2022160102309	71.0	5461.0	659.0	1976.0	2408.0	562.0	767.0	652.0	863.0	13419.0
2022160102311	129.0	5022.0	556.0	1767.0	2167.0	497.0	703.0	646.0	909.0	12396.0
2022160102312	107.0	5094.0	551.0	2337.0	2442.0	450.0	636.0	630.0	812.0	13059.0
2022160102316	100.0	5658.0	634.0	3601.0	4104.0	661.0	746.0	625.0	687.0	16816.0
2022160102317	97.0	5105.0	631.0	1625.0	3149.0	472.0	635.0	638.0	720.0	13072.0
2022160102318	138.0	4637.0	550.0	2655.0	4145.0	491.0	564.0	487.0	843.0	14510.0
2022160102320	157.0	6841.0	626.0	3303.0	4886.0	679.0	921.0	725.0	1035.0	19173.0
2022160102324	0.0	1030.0	3.0	1366.0	3287.0	209.0	184.0	686.0	0.0	6765.0
2022160102332	94.0	5315.0	475.0	1183.0	1957.0	383.0	574.0	576.0	858.0	11415.0
2022160102333	107.0	5051.0	761.0	4532.0	4228.0	571.0	775.0	622.0	831.0	17478.0
2022160102336	95.0	4564.0	524.0	1922.0	1927.0	473.0	601.0	553.0	880.0	11539.0
2022160102340	112.0	5648.0	538.0	2404.0	2770.0	578.0	687.0	646.0	697.0	14080.0
2022160102341	109.0	4111.0	602.0	2664.0	4449.0	634.0	799.0	687.0	960.0	15015.0
2022160102343	84.0	4943.0	730.0	1947.0	2054.0	447.0	664.0	646.0	792.0	12307.0
2022160102347	108.0	4935.0	526.0	2238.0	3250.0	470.0	575.0	566.0	1138.0	13806.0
2022160102349	111.0	5026.0	665.0	3597.0	4242.0	721.0	769.0	765.0	1202.0	17098.0
2022160102361	80.0	5339.0	583.0	2249.0	2940.0	565.0	709.0	672.0	952.0	14089.0
2022160102365	77.0	4169.0	612.0	2824.0	3454.0	674.0	677.0	702.0	970.0	14159.0
2022160102367	129.0	4511.0	510.0	2741.0	3809.0	527.0	655.0	466.0	680.0	14028.0
2022160102370	85.0	5181.0	517.0	3695.0	3802.0	636.0	723.0	844.0	1088.0	16571.0
2022160102374	110.0	6220.0	616.0	2484.0	2554.0	548.0	805.0	734.0	951.0	15022.0
2022160102379	106.0	5030.0	683.0	1668.0	2354.0	532.0	716.0	708.0	1026.0	12823.0
2022160102380	116.0	6626.0	714.0	2828.0	3414.0	615.0	734.0	662.0	825.0	16534.0
2022160102381	134.0	5799.0	642.0	4454.0	3151.0	705.0	679.0	722.0	848.0	17134.0
2022160102384	80.0	4964.0	451.0	2607.0	3677.0	579.0	663.0	664.0	849.0	14534.0
2022160102385	151.0	5081.0	480.0	1976.0	2694.0	510.0	656.0	568.0	708.0	12824.0
2022160102386	110.0	6192.0	710.0	1770.0	3106.0	481.0	916.0	779.0	888.0	14952.0
2022160102396	131.0	5573.0	580.0	3026.0	3340.0	549.0	751.0	763.0	1022.0	15735.0
2022160102397	109.0	5585.0	620.0	1891.0	3342.0	499.0	676.0	618.0	613.0	13953.0
2022160102399	110.0	5067.0	817.0	5098.0	4139.0	696.0	981.0	796.0	1421.0	19125.0
2022160102402	96.0	5229.0	636.0	2043.0	3174.0	537.0	759.0	675.0	989.0	14138.0
2022160102403	125.0	4726.0	657.0	3766.0	4842.0	609.0	739.0	635.0	794.0	16893.0
2022160102404	115.0	5485.0	754.0	1993.0	2237.0	489.0	741.0	687.0	846.0	13347.0
2022160102405	124.0	4773.0	597.0	2571.0	2579.0	513.0	680.0	615.0	683.0	13135.0
2022160102407	118.0	4699.0	449.0	1934.0	3107.0	441.0	584.0	514.0	789.0	12635.0
2022160102409	129.0	5285.0	593.0	3224.0	3866.0	582.0	783.0	713.0	951.0	16126.0
2022160102411	125.0	6119.0	745.0	3687.0	4926.0	768.0	812.0	813.0	1004.0	18999.0
2022160102413	111.0	4917.0	550.0	2543.0	3076.0	494.0	657.0	661.0	886.0	13895.0
2022160102415	119.0	5590.0	582.0	1695.0	2687.0	659.0	1009.0	874.0	1498.0	14713.0
2022160102426	131.0	5394.0	734.0	2545.0	2425.0	530.0	798.0	718.0	911.0	14186.0
2022160102427	106.0	5802.0	609.0	3037.0	2353.0	519.0	774.0	684.0	736.0	14620.0
2022160102428	113.0	5254.0	742.0	2236.0	2671.0	531.0	717.0	706.0	872.0	13842.0
2022160102429	145.0	4913.0	626.0	2175.0	3306.0	568.0	600.0	570.0	1072.0	13975.0
2022160102431	129.0	4713.0	518.0	3040.0	3987.0	544.0	553.0	508.0	706.0	14698.0
2022160102435	114.0	4969.0	242.0	2212.0	2843.0	536.0	101.0	569.0	587.0	12173.0
2022160102438	102.0	4920.0	558.0	1934.0	2674.0	457.0	667.0	707.0	778.0	12797.0
2022160102440	101.0	5335.0	768.0	2751.0	3710.0	549.0	796.0	756.0	1053.0	15819.0
2022160102443	155.0	4703.0	597.0	2270.0	2136.0	503.0	661.0	568.0	594.0	12187.0
2022160102447	157.0	6547.0	466.0	2607.0	2693.0	471.0	582.0	569.0	812.0	14904.0
2022160102449	143.0	4172.0	482.0	2400.0	4632.0	541.0	548.0	546.0	840.0	14304.0
2022160102453	101.0	5000.0	592.0	1886.0	2866.0	470.0	633.0	604.0	603.0	12755.0
2022160102455	130.0	5819.0	667.0	2513.0	4981.0	548.0	739.0	771.0	1343.0	17511.0
2022160102456	11.0	6861.0	721.0	1888.0	1790.0	465.0	716.0	630.0	348.0	13430.0
2022160102457	137.0	4881.0	634.0	2165.0	2798.0	415.0	524.0	480.0	1082.0	13116.0
2022160102461	130.0	6376.0	498.0	1988.0	2456.0	424.0	706.0	567.0	496.0	13641.0
2022160102463	122.0	4560.0	652.0	3496.0	3923.0	585.0	854.0	743.0	918.0	15853.0
2022160102466	49.0	5122.0	452.0	1340.0	3281.0	417.0	558.0	665.0	1136.0	13020.0
2022160102469	137.0	5568.0	645.0	3075.0	5817.0	678.0	653.0	600.0	680.0	17853.0
2022160102474	185.0	6255.0	620.0	3628.0	4362.0	486.0	558.0	456.0	857.0	17407.0
2022160102478	75.0	5422.0	585.0	907.0	1726.0	427.0	728.0	472.0	988.0	11330.0
2022160102482	96.0	5602.0	582.0	1697.0	2195.0	419.0	791.0	649.0	945.0	12976.0
2022160102485	111.0	5440.0	586.0	1317.0	3553.0	580.0	814.0	673.0	1186.0	14260.0
2022160102486	112.0	5792.0	546.0	901.0	1713.0	451.0	650.0	521.0	822.0	11508.0
2022160102492	110.0	5577.0	573.0	2154.0	2493.0	563.0	713.0	708.0	528.0	13419.0
2022160102502	76.0	4751.0	546.0	2189.0	2717.0	456.0	633.0	578.0	733.0	12679.0
2022160102503	143.0	4686.0	781.0	3315.0	3328.0	498.0	688.0	689.0	810.0	14938.0
2022160102504	80.0	4851.0	615.0	2115.0	1760.0	555.0	677.0	682.0	712.0	12047.0
2022160102507	132.0	4471.0	640.0	4390.0	4572.0	743.0	888.0	905.0	816.0	17557.0
2022160102508	121.0	5203.0	470.0	2380.0	2637.0	515.0	830.0	658.0	1088.0	13902.0
2022160102511	106.0	4651.0	442.0	2227.0	2786.0	570.0	762.0	655.0	1518.0	13717.0
2022160102513	101.0	3679.0	607.0	2758.0	3840.0	541.0	615.0	628.0	618.0	13387.0
2022160102516	64.0	5333.0	570.0	2324.0	2969.0	485.0	615.0	624.0	715.0	13699.0
2022160102517	132.0	5280.0	595.0	3007.0	3922.0	672.0	725.0	652.0	783.0	15768.0
2022160102522	153.0	4974.0	480.0	1690.0	1716.0	380.0	562.0	456.0	884.0	11295.0
2022160102523	85.0	3961.0	305.0	1949.0	2947.0	444.0	559.0	535.0	854.0	11639.0
2022160102533	134.0	6091.0	697.0	2625.0	3017.0	531.0	744.0	638.0	656.0	15133.0
2022160102534	134.0	4905.0	601.0	2774.0	4107.0	668.0	730.0	620.0	1091.0	15630.0
2022160102540	135.0	4451.0	524.0	2848.0	5206.0	485.0	648.0	633.0	672.0	15602.0
2022160102542	113.0	5389.0	359.0	1409.0	2681.0	461.0	680.0	643.0	643.0	12378.0
2022160102543	53.0	5452.0	727.0	2508.0	2529.0	516.0	818.0	591.0	693.0	13887.0
2022160102547	107.0	5486.0	513.0	2163.0	2090.0	485.0	694.0	663.0	608.0	12809.0
2022160102548	88.0	4701.0	663.0	1008.0	1560.0	522.0	803.0	699.0	1082.0	11126.0
2022160102549	0.0	6197.0	509.0	1900.0	2550.0	468.0	644.0	594.0	767.0	13629.0
2022160102563	150.0	6680.0	816.0	3424.0	4570.0	621.0	934.0	821.0	1396.0	19412.0
2022160102568	123.0	4655.0	606.0	2945.0	5805.0	534.0	717.0	606.0	1292.0	17283.0
2022160102572	98.0	5250.0	659.0	1558.0	1493.0	429.0	762.0	703.0	566.0	11518.0
2022160102573	90.0	5691.0	496.0	1581.0	1919.0	438.0	656.0	556.0	630.0	12057.0
2022160102576	113.0	6197.0	851.0	2277.0	2983.0	552.0	836.0	863.0	1468.0	16140.0
2022160102577	138.0	5555.0	417.0	2864.0	4672.0	526.0	618.0	659.0	955.0	16404.0
2022160102578	118.0	4322.0	599.0	1788.0	1723.0	414.0	767.0	636.0	903.0	11270.0
2022160102580	139.0	4852.0	456.0	1119.0	2645.0	387.0	513.0	482.0	591.0	11184.0
2022160102584	0.0	1670.0	707.0	2542.0	2787.0	461.0	715.0	593.0	681.0	10156.0
2022160102586	121.0	4776.0	534.0	2974.0	3999.0	511.0	724.0	660.0	692.0	14991.0
2022160102588	115.0	4370.0	667.0	2062.0	2684.0	355.0	686.0	593.0	867.0	12399.0
2022160102589	113.0	5594.0	549.0	1796.0	1943.0	444.0	780.0	671.0	647.0	12537.0
2022160102590	0.0	0.0	0.0	0.0	0.0	0.0	0.0	0.0	0.0	0.0
2022160102596	135.0	5255.0	566.0	2857.0	3863.0	526.0	651.0	622.0	746.0	15221.0
2022160102597	113.0	4974.0	690.0	2107.0	2447.0	555.0	660.0	557.0	712.0	12815.0
2022160102601	93.0	6470.0	903.0	3199.0	4637.0	617.0	682.0	841.0	1031.0	18473.0
2022160102602	90.0	6357.0	468.0	1627.0	2738.0	409.0	557.0	695.0	648.0	13589.0
2022160102603	98.0	4783.0	546.0	1712.0	2509.0	606.0	823.0	775.0	964.0	12816.0
2022160102605	121.0	5278.0	427.0	1853.0	1892.0	419.0	643.0	572.0	991.0	12196.0
2022160102606	135.0	5951.0	743.0	4576.0	4861.0	726.0	920.0	783.0	825.0	19520.0
2022160102609	9.0	5473.0	636.0	2842.0	4780.0	538.0	660.0	579.0	929.0	16446.0
2022160102612	49.0	5211.0	541.0	2363.0	2604.0	635.0	627.0	613.0	659.0	13302.0
2022160102613	109.0	4939.0	626.0	2477.0	2012.0	574.0	703.0	718.0	647.0	12805.0
2022160102615	128.0	5387.0	438.0	1453.0	1638.0	385.0	644.0	562.0	589.0	11224.0
2022160102618	126.0	4502.0	447.0	2486.0	3675.0	500.0	657.0	530.0	561.0	13484.0
2022160102621	61.0	6293.0	671.0	2437.0	3029.0	591.0	705.0	630.0	673.0	15090.0
2022160102625	125.0	4868.0	543.0	2488.0	3298.0	453.0	624.0	526.0	670.0	13595.0
2022160102628	89.0	5116.0	676.0	2675.0	5659.0	601.0	819.0	654.0	1234.0	17523.0
2022160102634	124.0	4046.0	318.0	1754.0	2609.0	494.0	600.0	502.0	630.0	11077.0
2022160102635	131.0	6193.0	564.0	2337.0	2449.0	488.0	718.0	653.0	564.0	14097.0
2022160102638	125.0	4801.0	643.0	3288.0	3802.0	535.0	703.0	712.0	918.0	15527.0
2022160102639	92.0	5550.0	681.0	2028.0	2124.0	537.0	768.0	682.0	840.0	13302.0
2022160102642	150.0	5075.0	677.0	2620.0	6079.0	603.0	669.0	531.0	739.0	17143.0
2022160102643	101.0	5764.0	667.0	1999.0	2871.0	534.0	850.0	739.0	877.0	14402.0
2022160102644	110.0	4559.0	661.0	2949.0	3087.0	581.0	896.0	952.0	939.0	14734.0
2022160102649	134.0	5140.0	476.0	3106.0	4104.0	499.0	581.0	510.0	440.0	14990.0
2022160102654	127.0	5160.0	826.0	2825.0	2604.0	628.0	708.0	598.0	1193.0	14669.0
2022160102656	116.0	3588.0	649.0	3731.0	4467.0	667.0	746.0	675.0	712.0	15351.0
2022160102660	121.0	4244.0	653.0	2771.0	3914.0	559.0	607.0	598.0	712.0	14179.0
2022160102661	74.0	5288.0	633.0	1633.0	2219.0	421.0	780.0	750.0	632.0	12430.0
2022160102667	70.0	4497.0	506.0	2103.0	2736.0	457.0	769.0	685.0	975.0	12798.0
2022160102669	88.0	5413.0	600.0	1617.0	2267.0	464.0	787.0	669.0	842.0	12747.0
2022160102671	97.0	4406.0	617.0	3638.0	4404.0	575.0	896.0	817.0	1073.0	16523.0
2022160102673	12.0	2030.0	333.0	1108.0	1560.0	332.0	465.0	236.0	33.0	6109.0
2022160102674	121.0	5623.0	750.0	4709.0	3649.0	910.0	1058.0	969.0	1709.0	19498.0
2022160102675	76.0	4924.0	535.0	2658.0	4264.0	590.0	564.0	647.0	586.0	14844.0
2022160102683	81.0	4925.0	487.0	1719.0	1942.0	571.0	663.0	628.0	571.0	11587.0
2022160102688	117.0	5540.0	795.0	3164.0	3947.0	601.0	817.0	733.0	1308.0	17022.0
2022160102690	79.0	5025.0	733.0	1902.0	3201.0	605.0	762.0	646.0	935.0	13888.0
2022160102692	89.0	4739.0	415.0	2228.0	2532.0	518.0	683.0	507.0	899.0	12610.0
2022160102696	83.0	4908.0	767.0	4680.0	5050.0	797.0	932.0	887.0	1354.0	19458.0
2022160102697	0.0	5103.0	459.0	1934.0	2467.0	434.0	601.0	499.0	653.0	12150.0
2022160102700	105.0	5440.0	637.0	2683.0	5374.0	705.0	761.0	797.0	1057.0	17559.0
2022160102703	102.0	4754.0	484.0	2351.0	2022.0	517.0	680.0	628.0	716.0	12254.0
2022160102705	87.0	4982.0	581.0	1721.0	1644.0	433.0	590.0	565.0	624.0	11227.0
2022160102707	140.0	5275.0	605.0	1901.0	3116.0	488.0	769.0	617.0	827.0	13738.0
2022160102710	112.0	4737.0	587.0	3373.0	4134.0	591.0	747.0	855.0	1097.0	16233.0
2022160102711	99.0	4150.0	697.0	1926.0	1876.0	577.0	651.0	568.0	613.0	11157.0
2022160102712	89.0	5173.0	533.0	1963.0	3451.0	633.0	846.0	636.0	1163.0	14487.0
2022160102714	81.0	5314.0	444.0	3149.0	4422.0	581.0	710.0	692.0	1014.0	16407.0
2022160102720	108.0	4318.0	632.0	1734.0	1838.0	443.0	686.0	594.0	686.0	11039.0
2022160102721	94.0	4804.0	580.0	1931.0	2830.0	557.0	626.0	828.0	952.0	13202.0
2022160102723	95.0	5239.0	500.0	1776.0	2654.0	418.0	650.0	586.0	820.0	12738.0
2022160102732	133.0	4215.0	703.0	2167.0	2878.0	545.0	630.0	553.0	703.0	12527.0
2022160102733	169.0	5986.0	522.0	3375.0	6487.0	595.0	589.0	609.0	873.0	19205.0
2022160102736	144.0	5248.0	639.0	1100.0	1600.0	368.0	609.0	586.0	561.0	10855.0
2022160102737	117.0	6215.0	549.0	3418.0	3939.0	591.0	742.0	677.0	1165.0	17413.0
2022160102740	135.0	4917.0	696.0	1351.0	3265.0	483.0	546.0	632.0	962.0	12987.0
2022160102748	112.0	5857.0	581.0	1907.0	2492.0	542.0	657.0	633.0	587.0	13368.0
2022160102749	76.0	6481.0	667.0	2592.0	3591.0	604.0	794.0	717.0	1074.0	16596.0
2022160102750	113.0	5327.0	522.0	2243.0	2465.0	634.0	859.0	758.0	618.0	13539.0
2022160102753	115.0	5345.0	718.0	2224.0	2561.0	466.0	736.0	670.0	839.0	13674.0
2022160102760	110.0	4320.0	583.0	2701.0	3623.0	523.0	654.0	529.0	691.0	13734.0
2022160102765	122.0	4625.0	571.0	1853.0	2962.0	500.0	600.0	585.0	634.0	12452.0
2022160102766	130.0	5470.0	564.0	2795.0	3662.0	558.0	663.0	665.0	1195.0	15702.0
2022160102769	109.0	7081.0	594.0	2638.0	3329.0	626.0	861.0	819.0	928.0	16985.0
2022160102776	158.0	4338.0	647.0	3330.0	5551.0	494.0	702.0	562.0	872.0	16654.0
2022160102781	108.0	6103.0	822.0	1614.0	1649.0	478.0	812.0	715.0	746.0	13047.0
2022160102782	118.0	4328.0	584.0	3046.0	4052.0	580.0	720.0	682.0	931.0	15041.0
2022160102783	108.0	5465.0	577.0	1918.0	2175.0	574.0	664.0	573.0	720.0	12774.0
2022160102784	110.0	5154.0	488.0	2701.0	4748.0	707.0	794.0	751.0	996.0	16449.0
2022160102787	1.0	3620.0	600.0	1723.0	2684.0	447.0	740.0	507.0	834.0	11156.0
2022160102788	106.0	4692.0	732.0	3627.0	3793.0	627.0	846.0	780.0	778.0	15981.0
2022160102790	119.0	4652.0	577.0	2729.0	2932.0	551.0	586.0	588.0	208.0	12942.0
2022160102794	105.0	5040.0	461.0	3170.0	5255.0	763.0	721.0	685.0	1086.0	17286.0
2022160102796	89.0	5080.0	794.0	2533.0	3769.0	649.0	837.0	726.0	682.0	15159.0
2022160102797	119.0	5176.0	571.0	1041.0	1516.0	383.0	666.0	445.0	852.0	10769.0
2022160102798	128.0	5380.0	597.0	3065.0	3556.0	566.0	792.0	676.0	1126.0	15886.0
2022160102801	118.0	3208.0	630.0	1475.0	3629.0	266.0	866.0	734.0	846.0	11772.0
2022160102803	135.0	4207.0	550.0	3570.0	3382.0	641.0	214.0	676.0	670.0	14045.0
2022160102810	91.0	5250.0	617.0	2560.0	3120.0	543.0	616.0	657.0	798.0	14252.0
2022160102815	138.0	4221.0	515.0	1530.0	3022.0	346.0	462.0	351.0	563.0	11148.0
2022160102825	115.0	4909.0	604.0	1958.0	4542.0	606.0	609.0	610.0	870.0	14823.0
2022160102828	77.0	6009.0	632.0	1686.0	2265.0	439.0	720.0	726.0	1067.0	13621.0
2022160102830	88.0	5224.0	575.0	3408.0	5765.0	773.0	795.0	780.0	894.0	18302.0
2022160102831	94.0	5082.0	542.0	2214.0	3548.0	485.0	659.0	569.0	862.0	14055.0
2022160102837	134.0	5147.0	768.0	3501.0	5645.0	553.0	630.0	495.0	886.0	17759.0
2022160102841	76.0	4032.0	465.0	944.0	1550.0	300.0	672.0	528.0	607.0	9174.0
2022160102842	101.0	5069.0	655.0	2738.0	2532.0	474.0	657.0	443.0	739.0	13408.0
2022160102843	104.0	5444.0	554.0	1669.0	3182.0	627.0	798.0	881.0	687.0	13946.0
2022160102847	29.0	3878.0	620.0	1881.0	1923.0	537.0	853.0	652.0	833.0	11206.0
2022160102850	21.0	4302.0	472.0	764.0	1387.0	441.0	643.0	546.0	901.0	9477.0
2022160102851	85.0	5773.0	503.0	2761.0	2983.0	464.0	862.0	782.0	1006.0	15219.0
2022160102854	106.0	6785.0	669.0	2463.0	2241.0	485.0	802.0	670.0	957.0	15178.0
2022160102860	104.0	5298.0	701.0	2178.0	2952.0	484.0	685.0	652.0	1000.0	14054.0
2022160102863	121.0	6466.0	588.0	2585.0	4481.0	508.0	766.0	721.0	854.0	17090.0
2022160102867	157.0	4949.0	725.0	1500.0	2552.0	482.0	601.0	552.0	739.0	12257.0
2022160102868	94.0	6854.0	418.0	1700.0	3060.0	395.0	602.0	604.0	774.0	14501.0
2022160102875	82.0	5344.0	554.0	1163.0	1731.0	416.0	650.0	455.0	876.0	11271.0
2022160102876	123.0	4783.0	615.0	2489.0	3273.0	500.0	616.0	595.0	794.0	13788.0
2022160102878	102.0	5219.0	661.0	2162.0	3536.0	532.0	740.0	751.0	969.0	14672.0
2022160102880	85.0	5006.0	648.0	2060.0	4240.0	687.0	869.0	774.0	1019.0	15388.0
2022160102887	106.0	4720.0	659.0	1831.0	1910.0	497.0	760.0	749.0	955.0	12187.0
2022160102891	119.0	4724.0	819.0	1989.0	1533.0	536.0	922.0	784.0	806.0	12232.0
2022160102894	118.0	4822.0	490.0	2512.0	3155.0	466.0	667.0	629.0	1107.0	13966.0
2022160102900	129.0	7161.0	709.0	3192.0	4570.0	561.0	802.0	648.0	972.0	18744.0
2022160102904	118.0	5527.0	562.0	1983.0	2443.0	426.0	615.0	639.0	533.0	12846.0
2022160102906	128.0	4045.0	565.0	2275.0	2547.0	518.0	552.0	537.0	715.0	11882.0
2022160102907	128.0	5966.0	648.0	1367.0	2500.0	505.0	659.0	621.0	715.0	13109.0
2022160102913	125.0	4951.0	663.0	2894.0	3452.0	581.0	674.0	603.0	756.0	14699.0
2022160102916	73.0	5259.0	509.0	2072.0	1974.0	429.0	641.0	643.0	714.0	12314.0
2022160102924	56.0	6296.0	584.0	4560.0	5088.0	716.0	971.0	922.0	1125.0	20318.0
2022160102930	107.0	5326.0	480.0	2566.0	3933.0	514.0	629.0	572.0	762.0	14889.0
2022160102932	100.0	6604.0	490.0	1292.0	2555.0	512.0	726.0	690.0	1027.0	13996.0
2022160102934	129.0	4634.0	646.0	1454.0	2733.0	458.0	562.0	498.0	767.0	11881.0
2022160102936	120.0	5087.0	475.0	1396.0	3141.0	494.0	689.0	635.0	962.0	12999.0
2022160102937	90.0	5451.0	487.0	2104.0	2720.0	534.0	771.0	762.0	972.0	13891.0
2022160102940	57.0	4763.0	874.0	1363.0	1770.0	517.0	748.0	619.0	932.0	11643.0
2022160102946	92.0	5307.0	599.0	2548.0	3954.0	456.0	652.0	615.0	1019.0	15242.0
2022160102950	73.0	3939.0	568.0	2409.0	2753.0	489.0	736.0	663.0	805.0	12435.0
2022160102954	119.0	5813.0	523.0	1822.0	2874.0	497.0	765.0	663.0	922.0	13998.0
2022160102956	93.0	5638.0	675.0	2317.0	4020.0	567.0	810.0	767.0	755.0	15642.0
2022160102963	98.0	5682.0	767.0	1875.0	2437.0	594.0	768.0	744.0	807.0	13772.0
2022160102964	136.0	4894.0	643.0	1916.0	3289.0	520.0	679.0	543.0	1126.0	13746.0
2022160102966	65.0	3992.0	528.0	1863.0	2095.0	487.0	635.0	477.0	536.0	10678.0
2022160102967	139.0	5207.0	549.0	1899.0	3314.0	409.0	567.0	518.0	631.0	13233.0
2022160102968	146.0	5454.0	568.0	2753.0	3200.0	544.0	649.0	447.0	601.0	14362.0
2022160102970	128.0	6292.0	670.0	2638.0	3845.0	644.0	726.0	688.0	790.0	16421.0
2022160102973	138.0	5463.0	582.0	2952.0	4114.0	591.0	776.0	773.0	918.0	16307.0
2022160102974	114.0	5681.0	456.0	1365.0	2132.0	408.0	499.0	496.0	418.0	11569.0
2022160102976	107.0	4855.0	588.0	2796.0	2823.0	532.0	673.0	643.0	776.0	13793.0
2022160102980	104.0	5293.0	665.0	2155.0	2393.0	480.0	590.0	501.0	772.0	12953.0
2022160102986	20.0	4817.0	621.0	3019.0	5723.0	646.0	786.0	611.0	765.0	17008.0
2022160102993	136.0	5120.0	691.0	2673.0	2175.0	492.0	808.0	664.0	396.0	13155.0
2022160102997	74.0	6382.0	503.0	2556.0	3274.0	581.0	659.0	620.0	783.0	15432.0
2022160103001	102.0	4229.0	598.0	2516.0	5794.0	527.0	692.0	592.0	1004.0	16054.0
2022160103005	79.0	5090.0	430.0	1504.0	2000.0	435.0	564.0	504.0	573.0	11179.0
2022160103006	65.0	5797.0	607.0	1269.0	1450.0	432.0	675.0	638.0	471.0	11404.0
2022160103007	151.0	4352.0	561.0	1452.0	2030.0	511.0	769.0	542.0	612.0	10980.0
2022160103009	90.0	4530.0	407.0	1417.0	2055.0	570.0	587.0	712.0	1154.0	11522.0
2022160103013	0.0	0.0	0.0	0.0	0.0	0.0	0.0	0.0	0.0	0.0
2022160103014	140.0	4221.0	602.0	2244.0	3134.0	584.0	752.0	587.0	943.0	13207.0
2022160103020	109.0	4244.0	543.0	2377.0	2270.0	526.0	561.0	555.0	665.0	11850.0
2022160103021	90.0	4410.0	735.0	2321.0	3376.0	652.0	752.0	707.0	1256.0	14299.0
2022160103026	117.0	5288.0	550.0	1943.0	2732.0	408.0	521.0	613.0	515.0	12687.0
2022160103029	94.0	5365.0	550.0	2314.0	3043.0	516.0	640.0	580.0	927.0	14029.0
2022160103037	62.0	4694.0	504.0	2088.0	2335.0	531.0	699.0	627.0	529.0	12069.0
2022160103038	129.0	5161.0	574.0	3615.0	4567.0	649.0	806.0	674.0	799.0	16974.0
2022160103039	116.0	4535.0	550.0	2207.0	2456.0	544.0	701.0	555.0	738.0	12402.0
2022160103041	105.0	4520.0	566.0	3951.0	5954.0	667.0	680.0	599.0	1008.0	18050.0
2022160103046	71.0	4694.0	458.0	1562.0	2403.0	426.0	469.0	492.0	607.0	11182.0
2022160103049	143.0	5712.0	533.0	2483.0	3821.0	589.0	703.0	720.0	774.0	15478.0
2022160103051	0.0	5959.0	679.0	1861.0	2645.0	504.0	710.0	613.0	558.0	13529.0
2022160103057	131.0	6281.0	645.0	3553.0	3314.0	634.0	870.0	826.0	1065.0	17319.0
2022160103059	123.0	6420.0	674.0	3452.0	4149.0	674.0	833.0	765.0	1157.0	18247.0
2022160103061	72.0	6238.0	598.0	3725.0	4801.0	700.0	800.0	746.0	1099.0	18779.0
2022160103063	119.0	6007.0	555.0	1246.0	1696.0	351.0	638.0	518.0	501.0	11631.0
2022160103068	87.0	5615.0	508.0	2470.0	4845.0	667.0	872.0	855.0	1128.0	17047.0
2022160103069	127.0	5596.0	753.0	3433.0	2859.0	460.0	849.0	900.0	831.0	15808.0
2022160103078	0.0	977.0	341.0	1398.0	3692.0	487.0	453.0	740.0	0.0	8088.0
2022160103079	119.0	5883.0	627.0	3241.0	3060.0	463.0	759.0	706.0	645.0	15503.0
2022160103080	135.0	5105.0	510.0	2800.0	3671.0	614.0	641.0	682.0	781.0	14939.0
2022160103082	33.0	4084.0	612.0	1763.0	2213.0	436.0	608.0	522.0	1061.0	11332.0
2022160103085	87.0	4386.0	617.0	2208.0	2402.0	465.0	561.0	524.0	636.0	11886.0
2022160103087	105.0	4760.0	403.0	1037.0	2489.0	453.0	627.0	488.0	802.0	11164.0
2022160103092	117.0	4633.0	783.0	4683.0	6155.0	909.0	967.0	851.0	990.0	20088.0
2022160103093	112.0	5398.0	668.0	2604.0	3172.0	649.0	754.0	633.0	1088.0	15078.0
2022160103102	129.0	5210.0	651.0	2792.0	3255.0	612.0	754.0	744.0	635.0	14782.0
2022160103105	84.0	6303.0	627.0	2827.0	4128.0	683.0	733.0	669.0	910.0	16964.0
2022160103114	154.0	5471.0	645.0	1783.0	3974.0	495.0	720.0	582.0	820.0	14644.0
2022160103116	77.0	5453.0	704.0	1268.0	1874.0	511.0	729.0	713.0	989.0	12318.0
2022160103122	103.0	5835.0	765.0	2659.0	4317.0	725.0	816.0	875.0	1215.0	17310.0
2022160103123	97.0	5295.0	555.0	2125.0	2924.0	505.0	766.0	648.0	769.0	13684.0
2022160103124	55.0	4158.0	542.0	1179.0	2090.0	479.0	737.0	793.0	827.0	10860.0
2022160103127	116.0	5495.0	470.0	2250.0	2775.0	466.0	667.0	560.0	691.0	13490.0
2022160103131	97.0	4877.0	687.0	2341.0	3637.0	525.0	766.0	656.0	745.0	14331.0
2022160103132	121.0	6354.0	847.0	1999.0	2605.0	544.0	887.0	768.0	1188.0	15313.0
2022160103139	105.0	4754.0	531.0	2213.0	2662.0	497.0	634.0	577.0	861.0	12834.0
2022160103150	26.0	4881.0	579.0	1281.0	2432.0	498.0	655.0	458.0	770.0	11580.0
2022160103154	105.0	5041.0	586.0	1449.0	1858.0	400.0	639.0	583.0	844.0	11505.0
2022160103157	128.0	5119.0	661.0	2659.0	2666.0	546.0	852.0	740.0	651.0	14022.0
2022160103161	102.0	5478.0	772.0	2103.0	2287.0	582.0	747.0	782.0	919.0	13772.0
2022160103163	124.0	4353.0	698.0	1912.0	2512.0	342.0	497.0	583.0	948.0	11969.0
2022160103170	133.0	5407.0	660.0	2613.0	3684.0	582.0	818.0	733.0	1144.0	15774.0
2022160103172	108.0	5182.0	639.0	2606.0	2273.0	518.0	649.0	635.0	876.0	13486.0
2022160103174	144.0	5370.0	508.0	1845.0	2630.0	556.0	677.0	583.0	1069.0	13382.0
2022160103175	0.0	55.0	0.0	86.0	806.0	0.0	496.0	0.0	16.0	1459.0
2022160103182	125.0	5314.0	606.0	2001.0	1861.0	462.0	700.0	605.0	632.0	12306.0
2022160103189	82.0	4573.0	695.0	2693.0	2579.0	508.0	674.0	555.0	631.0	12990.0
2022160103198	133.0	6277.0	776.0	2848.0	3277.0	461.0	627.0	583.0	683.0	15665.0
2022160103199	101.0	4640.0	577.0	1470.0	1859.0	438.0	620.0	524.0	712.0	10941.0
2022160103201	119.0	4344.0	622.0	3296.0	4316.0	719.0	755.0	628.0	941.0	15740.0
2022160103203	155.0	5297.0	739.0	3164.0	4620.0	554.0	721.0	501.0	828.0	16579.0
2022160103206	91.0	5382.0	568.0	2561.0	3734.0	626.0	701.0	654.0	804.0	15121.0
2022160103212	83.0	4240.0	643.0	1142.0	2202.0	544.0	642.0	449.0	884.0	10829.0
2022160103214	88.0	6448.0	605.0	1670.0	2032.0	473.0	713.0	733.0	863.0	13625.0
2022160103216	104.0	5145.0	610.0	3539.0	4132.0	588.0	772.0	698.0	923.0	16511.0
2022160103218	115.0	5015.0	702.0	2554.0	2582.0	467.0	682.0	617.0	627.0	13361.0
2022160103221	136.0	4589.0	426.0	1969.0	2796.0	395.0	627.0	530.0	816.0	12284.0
2022160103225	91.0	5766.0	676.0	1946.0	4685.0	627.0	590.0	740.0	1102.0	16223.0
2022160103229	168.0	6438.0	550.0	3117.0	6179.0	628.0	662.0	696.0	601.0	19039.0
2022160103231	134.0	4996.0	698.0	3910.0	4191.0	703.0	780.0	713.0	876.0	17001.0
2022160103236	96.0	4341.0	844.0	3047.0	4100.0	728.0	868.0	792.0	889.0	15705.0
2022160103237	91.0	7836.0	475.0	2522.0	4330.0	553.0	736.0	753.0	830.0	18126.0
2022160103240	140.0	5884.0	574.0	1813.0	2973.0	412.0	647.0	701.0	816.0	13960.0
2022160103242	123.0	6311.0	676.0	3685.0	4237.0	646.0	743.0	858.0	757.0	18036.0
2022160103244	97.0	6914.0	796.0	2966.0	3681.0	593.0	795.0	698.0	963.0	17503.0
2022160103245	133.0	5314.0	741.0	2969.0	4654.0	604.0	698.0	698.0	684.0	16495.0
2022160103248	142.0	5498.0	596.0	3658.0	4269.0	514.0	601.0	540.0	788.0	16606.0
2022160103251	137.0	4678.0	701.0	3523.0	3242.0	681.0	844.0	685.0	829.0	15320.0
2022160103254	128.0	4653.0	469.0	2438.0	3856.0	448.0	632.0	558.0	759.0	13941.0
2022160103260	3.0	1555.0	567.0	2950.0	4328.0	688.0	702.0	679.0	164.0	11636.0
2022160103261	87.0	3893.0	525.0	1682.0	2545.0	461.0	626.0	618.0	618.0	11055.0
2022160103264	124.0	5372.0	640.0	2604.0	2421.0	571.0	696.0	700.0	625.0	13753.0
2022160103265	116.0	5381.0	674.0	2325.0	2146.0	490.0	734.0	626.0	763.0	13255.0
2022160103266	131.0	5539.0	659.0	4187.0	4181.0	689.0	991.0	943.0	1375.0	18695.0
2022160103268	93.0	5251.0	481.0	2970.0	3431.0	555.0	710.0	631.0	1001.0	15123.0
2022160103270	78.0	5153.0	646.0	3572.0	4717.0	747.0	867.0	806.0	1035.0	17621.0
2022160103271	98.0	6398.0	854.0	3868.0	4562.0	675.0	870.0	815.0	1124.0	19264.0
2022160103274	122.0	7115.0	620.0	2753.0	2855.0	491.0	740.0	572.0	1054.0	16322.0
2022160103276	96.0	4595.0	530.0	2996.0	3840.0	554.0	685.0	529.0	1035.0	14860.0
2022160103278	129.0	4414.0	530.0	2208.0	2805.0	446.0	642.0	506.0	777.0	12457.0
2022160103279	101.0	5840.0	537.0	1496.0	2167.0	543.0	766.0	669.0	904.0	13023.0
2022160103284	0.0	0.0	0.0	0.0	155.0	0.0	0.0	0.0	0.0	155.0
2022160103285	78.0	5699.0	564.0	2463.0	3371.0	540.0	643.0	624.0	794.0	14776.0
2022160103288	130.0	5703.0	585.0	3148.0	3667.0	507.0	862.0	670.0	1087.0	16359.0
2022160103290	109.0	5114.0	523.0	1883.0	2721.0	486.0	661.0	546.0	984.0	13027.0
2022160103294	72.0	4283.0	439.0	1947.0	2519.0	390.0	610.0	605.0	703.0	11568.0
2022160103295	77.0	4809.0	712.0	3036.0	3240.0	653.0	880.0	632.0	1073.0	15112.0
2022160103301	122.0	4452.0	745.0	2882.0	3419.0	625.0	939.0	742.0	1298.0	15224.0
2022160103303	9.0	4920.0	514.0	1815.0	2349.0	393.0	567.0	454.0	574.0	11595.0
2022160103305	121.0	6105.0	592.0	2136.0	2089.0	503.0	777.0	731.0	797.0	13851.0
2022160103308	110.0	5358.0	771.0	3580.0	4518.0	757.0	925.0	858.0	1010.0	17887.0
2022160103310	96.0	4987.0	599.0	1196.0	1848.0	471.0	737.0	740.0	825.0	11499.0
2022160103312	119.0	3988.0	615.0	2331.0	3349.0	565.0	711.0	676.0	877.0	13231.0
2022160103313	97.0	5540.0	649.0	3428.0	5518.0	622.0	853.0	730.0	1199.0	18636.0
2022160103319	0.0	5174.0	401.0	767.0	2613.0	397.0	525.0	406.0	466.0	10749.0
2022160103322	110.0	3984.0	552.0	2100.0	2059.0	471.0	654.0	610.0	770.0	11310.0
2022160103328	47.0	4980.0	711.0	2132.0	2624.0	598.0	685.0	709.0	1066.0	13552.0
2022160103329	99.0	5405.0	575.0	1562.0	2472.0	477.0	702.0	593.0	853.0	12738.0
2022160103330	68.0	5165.0	679.0	1948.0	2902.0	602.0	819.0	772.0	1130.0	14085.0
2022160103332	77.0	4559.0	385.0	1507.0	2444.0	453.0	567.0	545.0	575.0	11112.0
2022160103342	121.0	5442.0	782.0	3105.0	3802.0	629.0	791.0	662.0	992.0	16326.0
2022160103347	100.0	4579.0	631.0	2234.0	2337.0	498.0	721.0	635.0	681.0	12416.0
2022160103357	119.0	5812.0	743.0	2379.0	2812.0	504.0	653.0	690.0	906.0	14618.0
2022160103359	114.0	6193.0	692.0	2802.0	4110.0	587.0	742.0	680.0	704.0	16624.0
2022160103364	103.0	4783.0	719.0	4393.0	4982.0	636.0	851.0	736.0	965.0	18168.0
2022160103368	111.0	5580.0	661.0	2852.0	3540.0	487.0	667.0	759.0	761.0	15418.0
2022160103371	130.0	6336.0	556.0	2238.0	4272.0	539.0	589.0	520.0	1117.0	16297.0
2022160103373	107.0	5384.0	741.0	2394.0	3342.0	441.0	730.0	582.0	846.0	14567.0
2022160103377	43.0	5120.0	570.0	1428.0	2057.0	452.0	823.0	563.0	737.0	11793.0
2022160103380	140.0	5111.0	774.0	3676.0	4085.0	700.0	803.0	743.0	1164.0	17196.0
2022160103381	154.0	4790.0	531.0	2307.0	2828.0	481.0	700.0	597.0	779.0	13167.0
2022160103385	27.0	4562.0	653.0	1165.0	1731.0	509.0	771.0	700.0	776.0	10894.0
2022160103393	135.0	5107.0	613.0	1844.0	2661.0	610.0	993.0	765.0	1131.0	13859.0
2022160103407	114.0	5519.0	723.0	1856.0	2274.0	418.0	726.0	695.0	842.0	13167.0
2022160103408	76.0	4380.0	714.0	1359.0	1502.0	583.0	777.0	580.0	1084.0	11055.0
2022160103411	124.0	3985.0	561.0	1395.0	2569.0	480.0	618.0	449.0	652.0	10833.0
2022160103413	100.0	5307.0	611.0	2356.0	2767.0	551.0	621.0	549.0	766.0	13628.0
2022160103414	142.0	5153.0	730.0	2786.0	3007.0	527.0	637.0	598.0	1122.0	14702.0
2022160103416	103.0	5061.0	693.0	2341.0	2139.0	643.0	882.0	757.0	1214.0	13833.0
2022160103418	120.0	6258.0	599.0	2394.0	2853.0	494.0	738.0	687.0	1217.0	15360.0
2022160103421	135.0	3229.0	712.0	2691.0	3079.0	589.0	703.0	589.0	848.0	12575.0
2022160103424	111.0	3707.0	638.0	2027.0	3612.0	536.0	557.0	509.0	948.0	12645.0
2022160103427	54.0	4360.0	537.0	1797.0	3460.0	532.0	714.0	550.0	961.0	12965.0
2022160103431	84.0	4242.0	525.0	1710.0	2261.0	515.0	725.0	663.0	924.0	11649.0
2022160103433	134.0	5389.0	644.0	3865.0	4134.0	668.0	753.0	742.0	1127.0	17456.0
2022160103437	121.0	6265.0	662.0	3045.0	4194.0	600.0	718.0	577.0	864.0	17046.0
2022160103439	107.0	4456.0	488.0	2679.0	3526.0	562.0	692.0	611.0	1063.0	14184.0
2022160103448	90.0	5661.0	511.0	2435.0	3832.0	403.0	531.0	515.0	808.0	14786.0
2022160103449	52.0	5786.0	474.0	1756.0	2442.0	464.0	641.0	636.0	743.0	12994.0
2022160103451	6.0	6533.0	550.0	1768.0	1897.0	420.0	638.0	560.0	644.0	13016.0
2022160103457	122.0	5018.0	576.0	1598.0	2448.0	402.0	622.0	564.0	513.0	11863.0
2022160103458	81.0	5687.0	754.0	1970.0	2534.0	526.0	783.0	599.0	1136.0	14070.0
2022160103460	95.0	5642.0	617.0	1926.0	2048.0	501.0	739.0	602.0	1084.0	13254.0
2022160103463	113.0	4197.0	548.0	1441.0	2741.0	469.0	574.0	474.0	699.0	11256.0
2022160103466	124.0	5239.0	791.0	2273.0	4635.0	631.0	748.0	691.0	971.0	16103.0
2022160103468	125.0	6393.0	753.0	2364.0	4319.0	638.0	739.0	603.0	953.0	16887.0
2022160103469	148.0	5467.0	623.0	3454.0	5029.0	601.0	634.0	651.0	717.0	17324.0
2022160103471	76.0	5606.0	548.0	3019.0	4101.0	555.0	768.0	727.0	578.0	15978.0
2022160103474	125.0	5114.0	596.0	2612.0	2392.0	467.0	660.0	609.0	842.0	13417.0
2022160103478	155.0	4864.0	606.0	2362.0	3944.0	487.0	630.0	614.0	749.0	14411.0
2022160103480	111.0	6340.0	460.0	3265.0	3057.0	487.0	623.0	680.0	593.0	15616.0
2022160103481	140.0	4416.0	354.0	1490.0	3825.0	410.0	539.0	475.0	590.0	12239.0
2022160103482	148.0	5945.0	651.0	4339.0	6426.0	656.0	796.0	713.0	1081.0	20755.0
2022160103484	121.0	5169.0	727.0	3147.0	3706.0	641.0	822.0	787.0	823.0	15943.0
2022160103485	113.0	5132.0	646.0	2439.0	2619.0	555.0	824.0	662.0	1006.0	13996.0
2022160103486	99.0	5478.0	806.0	3417.0	4030.0	676.0	1119.0	963.0	1122.0	17710.0
2022160103489	0.0	5344.0	592.0	2973.0	3838.0	470.0	682.0	497.0	619.0	15015.0
2022160103500	71.0	4859.0	612.0	1352.0	1942.0	562.0	798.0	558.0	788.0	11542.0
2022160103504	88.0	3624.0	393.0	1164.0	1203.0	420.0	471.0	436.0	21.0	7820.0
2022160103509	141.0	4568.0	650.0	2757.0	2786.0	492.0	698.0	686.0	651.0	13429.0
2022160103510	115.0	4856.0	574.0	3063.0	4135.0	511.0	552.0	572.0	703.0	15081.0
2022160103516	136.0	4075.0	551.0	1911.0	2655.0	501.0	597.0	579.0	713.0	11718.0
2022160103522	124.0	5772.0	487.0	3143.0	4850.0	534.0	638.0	669.0	882.0	17099.0
2022160103527	112.0	5327.0	538.0	2271.0	3078.0	496.0	681.0	688.0	935.0	14126.0
2022160103528	126.0	4852.0	681.0	2621.0	2952.0	587.0	777.0	570.0	935.0	14101.0
2022160103532	85.0	5456.0	487.0	1565.0	2534.0	482.0	722.0	638.0	726.0	12695.0
2022160103534	124.0	4706.0	603.0	2553.0	3484.0	622.0	765.0	716.0	911.0	14484.0
2022160103537	110.0	5033.0	593.0	1231.0	1918.0	418.0	649.0	615.0	763.0	11330.0
2022160103544	156.0	4957.0	569.0	1462.0	2588.0	403.0	624.0	458.0	694.0	11911.0
2022160103552	104.0	4547.0	574.0	2907.0	3570.0	806.0	805.0	614.0	1055.0	14982.0
2022160103553	94.0	4983.0	658.0	2844.0	3835.0	491.0	767.0	655.0	1099.0	15426.0
2022160103556	91.0	4903.0	754.0	3513.0	3700.0	706.0	791.0	633.0	884.0	15975.0
2022160103558	112.0	4942.0	639.0	2780.0	3650.0	586.0	705.0	703.0	706.0	14823.0
2022160103560	108.0	4596.0	650.0	2620.0	3157.0	550.0	743.0	753.0	866.0	14043.0
2022160103564	133.0	4553.0	465.0	2596.0	2309.0	486.0	649.0	549.0	1163.0	12903.0
2022160103566	128.0	5639.0	839.0	2825.0	3961.0	738.0	980.0	951.0	1259.0	17320.0
2022160103569	88.0	5014.0	628.0	2103.0	3308.0	457.0	682.0	629.0	813.0	13722.0
2022160103571	114.0	4866.0	537.0	1889.0	2664.0	466.0	624.0	604.0	610.0	12374.0
2022160103575	114.0	5207.0	503.0	2490.0	3737.0	478.0	657.0	615.0	874.0	14675.0
2022160103578	118.0	4367.0	689.0	3089.0	3953.0	534.0	636.0	576.0	797.0	14759.0
2022160103582	114.0	6093.0	829.0	3225.0	3212.0	568.0	809.0	707.0	1140.0	16697.0
2022160103584	160.0	5054.0	585.0	4959.0	8789.0	766.0	786.0	741.0	1044.0	22884.0
2022160103585	0.0	5829.0	592.0	2515.0	2678.0	416.0	646.0	538.0	730.0	13944.0
2022160103586	112.0	4783.0	492.0	2396.0	2661.0	442.0	660.0	701.0	843.0	13090.0
2022160103587	97.0	5561.0	612.0	1855.0	2076.0	471.0	634.0	690.0	912.0	12908.0
2022160103590	87.0	5032.0	475.0	2017.0	2469.0	367.0	501.0	353.0	847.0	12148.0
2022160103594	116.0	5612.0	907.0	2147.0	3362.0	621.0	786.0	776.0	1202.0	15529.0
2022160103596	133.0	4721.0	645.0	2702.0	2753.0	654.0	817.0	740.0	826.0	13991.0
2022160103597	102.0	6022.0	588.0	2628.0	3999.0	627.0	659.0	674.0	668.0	15967.0
2022160103601	100.0	4841.0	552.0	2238.0	3116.0	628.0	749.0	641.0	940.0	13805.0
2022160103605	96.0	4751.0	515.0	2355.0	2370.0	516.0	744.0	656.0	678.0	12681.0
2022160103608	105.0	5081.0	616.0	2034.0	2580.0	487.0	714.0	618.0	772.0	13007.0
2022160103610	119.0	4607.0	787.0	4633.0	7306.0	693.0	656.0	585.0	752.0	20138.0
2022160103611	116.0	3830.0	527.0	1080.0	1564.0	379.0	708.0	500.0	634.0	9338.0
2022160103612	115.0	4200.0	750.0	3858.0	3360.0	637.0	862.0	738.0	886.0	15406.0
2022160103613	119.0	4825.0	650.0	2736.0	4013.0	644.0	691.0	605.0	803.0	15086.0
2022160103614	94.0	4654.0	461.0	2519.0	3601.0	487.0	661.0	655.0	1032.0	14164.0
2022160103618	146.0	4927.0	508.0	2718.0	3826.0	558.0	683.0	598.0	1014.0	14978.0
2022160103622	92.0	6842.0	882.0	3011.0	2710.0	588.0	688.0	706.0	867.0	16386.0
2022160103624	95.0	4966.0	664.0	2934.0	4657.0	562.0	737.0	592.0	924.0	16131.0
2022160103627	111.0	5142.0	668.0	2130.0	2196.0	486.0	715.0	634.0	745.0	12827.0
2022160103637	124.0	4783.0	542.0	1611.0	1737.0	367.0	557.0	488.0	656.0	10865.0
2022160103639	98.0	5730.0	629.0	1273.0	2437.0	461.0	639.0	638.0	1046.0	12951.0
2022160103646	103.0	4994.0	580.0	1915.0	2693.0	493.0	649.0	681.0	565.0	12673.0
2022160103648	83.0	5618.0	561.0	2187.0	3239.0	430.0	627.0	648.0	596.0	13989.0
2022160103649	71.0	5536.0	532.0	2229.0	3216.0	581.0	769.0	817.0	860.0	14611.0
2022160103653	97.0	5756.0	571.0	2592.0	3521.0	464.0	623.0	629.0	839.0	15092.0
2022160103655	65.0	5190.0	566.0	2257.0	2668.0	443.0	738.0	648.0	693.0	13268.0
2022160103656	88.0	5593.0	645.0	1826.0	3353.0	465.0	753.0	723.0	991.0	14437.0
2022160103663	124.0	4889.0	472.0	1974.0	2862.0	428.0	496.0	498.0	517.0	12260.0
2022160103668	126.0	5943.0	676.0	2176.0	3181.0	570.0	739.0	771.0	775.0	14957.0
2022160103677	129.0	4687.0	479.0	2299.0	3806.0	477.0	588.0	511.0	653.0	13629.0
2022160103679	147.0	5430.0	683.0	2790.0	4411.0	565.0	752.0	753.0	1152.0	16683.0
2022160103683	124.0	5697.0	568.0	3610.0	4563.0	759.0	689.0	665.0	971.0	17646.0
2022160103688	113.0	5419.0	617.0	3184.0	3343.0	629.0	826.0	855.0	900.0	15886.0
2022160103691	32.0	4461.0	557.0	1511.0	1787.0	468.0	496.0	537.0	832.0	10681.0
2022160103698	112.0	5576.0	594.0	1967.0	2454.0	417.0	660.0	657.0	709.0	13146.0
2022160103699	116.0	4286.0	659.0	2939.0	3510.0	582.0	707.0	820.0	1016.0	14635.0
2022160103700	138.0	3680.0	605.0	2987.0	2635.0	401.0	632.0	509.0	773.0	12360.0
2022160103703	117.0	5671.0	545.0	2163.0	2946.0	501.0	722.0	668.0	867.0	14200.0
2022160103705	75.0	3882.0	559.0	2133.0	2071.0	429.0	792.0	591.0	905.0	11437.0
2022160103707	117.0	3983.0	490.0	2032.0	2258.0	542.0	711.0	595.0	919.0	11647.0
2022160103709	107.0	5005.0	666.0	1328.0	1731.0	539.0	752.0	792.0	967.0	11887.0
2022160103718	57.0	4674.0	515.0	1668.0	3966.0	600.0	667.0	665.0	785.0	13597.0
2022160103720	108.0	5378.0	800.0	2811.0	2630.0	539.0	904.0	793.0	1041.0	15004.0
2022160103723	147.0	4623.0	637.0	2907.0	2975.0	556.0	674.0	599.0	904.0	14022.0
2022160103727	127.0	5041.0	689.0	2994.0	3409.0	509.0	775.0	766.0	814.0	15124.0
2022160103729	60.0	4643.0	609.0	1991.0	2496.0	526.0	619.0	596.0	605.0	12145.0
2022160103731	130.0	5056.0	604.0	3626.0	5069.0	519.0	626.0	577.0	794.0	17001.0
2022160103739	78.0	5317.0	512.0	1619.0	2138.0	373.0	733.0	650.0	480.0	11900.0
2022160103747	125.0	4668.0	574.0	1347.0	1656.0	462.0	583.0	641.0	757.0	10813.0
2022160103748	91.0	4458.0	568.0	2448.0	2843.0	412.0	588.0	521.0	626.0	12555.0
2022160103753	99.0	4878.0	610.0	2019.0	4948.0	540.0	650.0	564.0	1101.0	15409.0
2022160103755	18.0	5587.0	593.0	2267.0	2299.0	458.0	664.0	536.0	742.0	13164.0
2022160103757	112.0	5580.0	884.0	2832.0	4580.0	636.0	951.0	884.0	1423.0	17882.0
2022160103758	112.0	4284.0	480.0	2816.0	4052.0	563.0	753.0	733.0	1015.0	14808.0
2022160103759	85.0	5206.0	470.0	1459.0	2751.0	491.0	626.0	532.0	583.0	12203.0
2022160103773	130.0	4727.0	501.0	2022.0	2488.0	415.0	598.0	526.0	522.0	11929.0
2022160103774	17.0	4304.0	571.0	1850.0	3350.0	463.0	616.0	454.0	744.0	12369.0
2022160103775	98.0	5746.0	746.0	2539.0	2701.0	488.0	573.0	625.0	632.0	14148.0
2022160103777	130.0	5963.0	701.0	2661.0	4070.0	535.0	757.0	807.0	1454.0	17078.0
2022160103778	62.0	6027.0	738.0	2463.0	2822.0	540.0	835.0	748.0	868.0	15103.0
2022160103779	103.0	4486.0	459.0	2021.0	3398.0	433.0	535.0	487.0	801.0	12723.0
2022160103780	93.0	5141.0	632.0	2856.0	3429.0	570.0	667.0	729.0	931.0	15048.0
2022160103789	114.0	5841.0	696.0	3043.0	3816.0	628.0	744.0	794.0	748.0	16424.0
2022160103790	19.0	6167.0	625.0	2378.0	3370.0	493.0	703.0	576.0	1075.0	15406.0
2022160103792	95.0	5490.0	521.0	2679.0	3274.0	661.0	647.0	606.0	944.0	14917.0
2022160103794	103.0	4427.0	495.0	2036.0	2958.0	430.0	592.0	497.0	838.0	12376.0
2022160103798	97.0	4683.0	597.0	2283.0	2370.0	542.0	807.0	724.0	705.0	12808.0
2022160103799	94.0	4847.0	497.0	2284.0	2799.0	452.0	664.0	569.0	730.0	12936.0
2022160103805	69.0	5133.0	700.0	1679.0	2355.0	591.0	729.0	621.0	1345.0	13222.0
2022160103806	140.0	5392.0	626.0	1867.0	1906.0	427.0	629.0	585.0	899.0	12471.0
2022160103811	114.0	4486.0	546.0	1760.0	2359.0	559.0	777.0	590.0	1001.0	12192.0
2022160103813	93.0	6868.0	828.0	3042.0	3979.0	457.0	587.0	614.0	883.0	17351.0
2022160103817	141.0	5286.0	729.0	2382.0	4376.0	584.0	882.0	853.0	1375.0	16608.0
2022160103820	74.0	5251.0	556.0	2230.0	3110.0	521.0	699.0	538.0	1086.0	14065.0
2022160103826	96.0	7243.0	630.0	2003.0	3590.0	711.0	820.0	838.0	855.0	16786.0
2022160103832	114.0	5311.0	688.0	4211.0	5876.0	642.0	785.0	717.0	996.0	19340.0
2022160103839	100.0	5268.0	549.0	2137.0	2267.0	413.0	762.0	601.0	903.0	13000.0
2022160103840	160.0	6587.0	561.0	2088.0	3928.0	452.0	659.0	581.0	871.0	15887.0
2022160103841	119.0	4810.0	816.0	1996.0	3472.0	479.0	673.0	670.0	874.0	13909.0
2022160103846	133.0	5715.0	531.0	1613.0	2488.0	466.0	689.0	551.0	813.0	12999.0
2022160103849	105.0	5336.0	745.0	1792.0	3059.0	499.0	636.0	559.0	825.0	13556.0
2022160103850	109.0	6664.0	420.0	1571.0	2845.0	359.0	607.0	530.0	580.0	13685.0
2022160103864	118.0	4213.0	466.0	2901.0	3298.0	535.0	665.0	682.0	568.0	13446.0
2022160103875	157.0	5816.0	518.0	2499.0	3522.0	516.0	727.0	585.0	944.0	15284.0
2022160103876	145.0	5216.0	683.0	3298.0	4991.0	608.0	706.0	587.0	854.0	17088.0
2022160103878	63.0	4418.0	367.0	1500.0	1849.0	444.0	551.0	637.0	488.0	10317.0
2022160103884	116.0	5589.0	673.0	3085.0	3392.0	564.0	719.0	689.0	565.0	15392.0
2022160103885	138.0	5413.0	748.0	3000.0	3192.0	603.0	734.0	638.0	1083.0	15549.0
2022160103889	110.0	6369.0	607.0	2270.0	2609.0	476.0	727.0	633.0	795.0	14596.0
2022160103895	104.0	5812.0	561.0	2295.0	2602.0	490.0	650.0	631.0	710.0	13855.0
2022160103896	144.0	4419.0	449.0	2830.0	3585.0	407.0	582.0	580.0	782.0	13778.0
2022160103897	39.0	4418.0	470.0	1554.0	2102.0	436.0	646.0	572.0	412.0	10649.0
2022160103898	133.0	5355.0	633.0	2759.0	2501.0	587.0	698.0	574.0	704.0	13944.0
2022160103901	145.0	4763.0	696.0	3399.0	4756.0	603.0	745.0	695.0	852.0	16654.0
2022160103912	98.0	6692.0	540.0	3056.0	2496.0	550.0	672.0	692.0	551.0	15347.0
2022160103918	124.0	5189.0	685.0	4331.0	5314.0	746.0	815.0	825.0	1062.0	19091.0
2022160103919	106.0	5265.0	675.0	2065.0	2900.0	497.0	726.0	743.0	870.0	13847.0
2022160103922	55.0	5149.0	480.0	1577.0	2431.0	540.0	703.0	584.0	935.0	12454.0
2022160103931	118.0	5007.0	626.0	2592.0	6085.0	522.0	686.0	591.0	842.0	17069.0
2022160103932	129.0	5699.0	528.0	2532.0	3146.0	540.0	746.0	650.0	756.0	14726.0
2022160103936	121.0	5415.0	601.0	2199.0	2595.0	460.0	740.0	775.0	842.0	13748.0
2022160103937	80.0	6072.0	589.0	1963.0	2849.0	458.0	873.0	907.0	1296.0	15087.0
2022160103939	148.0	5250.0	631.0	2816.0	2841.0	658.0	832.0	694.0	1002.0	14872.0
2022160103941	132.0	4310.0	452.0	2601.0	2945.0	544.0	730.0	673.0	927.0	13314.0
2022160103949	105.0	5298.0	534.0	1902.0	2539.0	386.0	695.0	662.0	964.0	13085.0
2022160103953	131.0	6049.0	703.0	2609.0	3801.0	643.0	873.0	946.0	1291.0	17046.0
2022160103960	103.0	4910.0	503.0	1465.0	2802.0	553.0	769.0	782.0	588.0	12475.0
2022160103967	74.0	6317.0	578.0	1663.0	2180.0	473.0	565.0	656.0	547.0	13053.0
2022160103969	85.0	6582.0	542.0	1917.0	3741.0	586.0	732.0	591.0	1002.0	15778.0
2022160103973	63.0	5011.0	647.0	1828.0	2411.0	407.0	570.0	488.0	553.0	11978.0
2022160103979	139.0	5205.0	657.0	2792.0	3147.0	706.0	824.0	648.0	860.0	14978.0
2022160103980	133.0	6185.0	666.0	2697.0	5023.0	519.0	704.0	675.0	760.0	17362.0
2022160103985	106.0	4791.0	625.0	3030.0	3229.0	448.0	558.0	527.0	939.0	14253.0
2022160103988	107.0	5534.0	556.0	2799.0	2832.0	554.0	674.0	718.0	1211.0	14985.0
2022160103990	140.0	5005.0	507.0	2116.0	3680.0	446.0	604.0	537.0	882.0	13917.0
2022160103991	57.0	4876.0	602.0	1756.0	2352.0	509.0	708.0	740.0	684.0	12284.0
2022160103992	101.0	5228.0	479.0	1622.0	2338.0	533.0	609.0	600.0	705.0	12215.0
2022160103993	146.0	5280.0	717.0	3361.0	5153.0	517.0	724.0	628.0	847.0	17373.0
2022160103995	132.0	5738.0	605.0	3472.0	3759.0	559.0	770.0	628.0	919.0	16582.0
2022160103996	66.0	5914.0	528.0	2299.0	2948.0	759.0	882.0	916.0	943.0	15255.0
2022160103999	91.0	5832.0	728.0	3054.0	3276.0	612.0	767.0	778.0	1410.0	16548.0
2022160104008	75.0	5424.0	634.0	2329.0	3038.0	639.0	991.0	922.0	1065.0	15117.0
2022160104013	100.0	6569.0	641.0	2444.0	2805.0	557.0	653.0	710.0	727.0	15206.0
2022160104016	129.0	5537.0	503.0	2551.0	2944.0	508.0	772.0	650.0	817.0	14411.0
2022160104020	116.0	5120.0	635.0	1969.0	2360.0	515.0	735.0	611.0	861.0	12922.0
2022160104023	118.0	5641.0	695.0	3442.0	3902.0	561.0	877.0	835.0	1061.0	17132.0
2022160104028	90.0	4956.0	565.0	2452.0	3775.0	482.0	728.0	571.0	1214.0	14833.0
2022160104031	150.0	5721.0	587.0	2860.0	2849.0	551.0	747.0	625.0	586.0	14676.0
2022160104033	120.0	6107.0	651.0	2930.0	3418.0	587.0	725.0	744.0	890.0	16172.0
2022160104039	11.0	5833.0	624.0	3462.0	5069.0	623.0	761.0	709.0	1019.0	18111.0
2022160104057	105.0	5128.0	592.0	2661.0	3108.0	518.0	735.0	706.0	886.0	14439.0
2022160104058	157.0	5940.0	631.0	2535.0	2876.0	528.0	669.0	537.0	761.0	14634.0
2022160104060	128.0	5292.0	580.0	1874.0	3759.0	478.0	670.0	624.0	996.0	14401.0
2022160104064	94.0	4990.0	457.0	2295.0	2894.0	570.0	715.0	581.0	561.0	13157.0
2022160104067	107.0	5666.0	786.0	3956.0	4175.0	711.0	826.0	725.0	1021.0	17973.0
2022160104071	115.0	6599.0	604.0	2683.0	3641.0	615.0	705.0	767.0	1096.0	16825.0
2022160104072	100.0	3614.0	483.0	1821.0	1562.0	416.0	582.0	448.0	546.0	9572.0
2022160104073	133.0	5862.0	550.0	2656.0	2563.0	457.0	716.0	657.0	612.0	14206.0
2022160104083	105.0	4745.0	555.0	3741.0	4787.0	641.0	795.0	633.0	1177.0	17179.0
2022160104095	104.0	4621.0	742.0	1874.0	3174.0	592.0	780.0	740.0	1465.0	14092.0
2022160104101	160.0	4950.0	628.0	2758.0	4076.0	535.0	669.0	633.0	776.0	15185.0
2022160104102	124.0	5474.0	766.0	3467.0	4727.0	540.0	731.0	712.0	989.0	17530.0
2022160104103	111.0	4596.0	684.0	2606.0	2561.0	625.0	592.0	659.0	899.0	13333.0
2022160104112	105.0	5342.0	703.0	3076.0	2501.0	600.0	681.0	579.0	755.0	14342.0
2022160104117	93.0	4630.0	645.0	2690.0	2564.0	598.0	762.0	720.0	908.0	13610.0
2022160104118	109.0	4468.0	494.0	1170.0	1557.0	318.0	577.0	495.0	711.0	9899.0
2022160104120	31.0	5308.0	620.0	1553.0	2121.0	464.0	722.0	596.0	913.0	12328.0
2022160104122	109.0	4979.0	642.0	1655.0	2104.0	461.0	741.0	542.0	995.0	12228.0
2022160104126	92.0	4009.0	561.0	1679.0	2553.0	505.0	551.0	409.0	649.0	11008.0
2022160104129	166.0	5137.0	487.0	3882.0	6238.0	676.0	794.0	648.0	1016.0	19044.0
2022160104133	152.0	4787.0	744.0	2161.0	2758.0	499.0	654.0	644.0	889.0	13288.0
2022160104135	71.0	5048.0	580.0	1703.0	3416.0	515.0	568.0	522.0	967.0	13390.0
2022160104137	113.0	4968.0	606.0	2301.0	3944.0	446.0	635.0	581.0	597.0	14191.0
2022160104143	26.0	2273.0	443.0	2205.0	4447.0	345.0	567.0	478.0	308.0	11092.0
2022160104145	60.0	4387.0	658.0	2294.0	3618.0	550.0	610.0	618.0	856.0	13651.0
2022160104149	128.0	4282.0	860.0	2690.0	4821.0	590.0	779.0	824.0	1044.0	16018.0
2022160104150	94.0	4142.0	553.0	1963.0	1803.0	411.0	651.0	556.0	947.0	11120.0
2022160104153	147.0	5143.0	581.0	3796.0	5153.0	590.0	677.0	649.0	1112.0	17848.0
2022160104156	107.0	5426.0	683.0	2866.0	4952.0	567.0	693.0	673.0	1089.0	17056.0
2022160104158	125.0	4762.0	554.0	3838.0	4512.0	656.0	793.0	642.0	895.0	16777.0
2022160104160	96.0	4787.0	648.0	3080.0	3115.0	648.0	780.0	839.0	1059.0	15052.0
2022160104164	97.0	4892.0	615.0	2486.0	2807.0	542.0	766.0	700.0	1042.0	13947.0
2022160104168	127.0	4744.0	572.0	2247.0	3240.0	428.0	526.0	501.0	780.0	13165.0
2022160104172	62.0	5920.0	764.0	2270.0	2811.0	609.0	847.0	827.0	730.0	14840.0
2022160104179	159.0	5381.0	628.0	3188.0	3781.0	520.0	847.0	703.0	964.0	16171.0
2022160104183	112.0	6212.0	571.0	2282.0	2637.0	502.0	767.0	728.0	724.0	14535.0
2022160104184	140.0	5815.0	553.0	1149.0	3666.0	487.0	656.0	674.0	882.0	14022.0
2022160104191	105.0	6106.0	548.0	1821.0	2486.0	514.0	645.0	757.0	821.0	13803.0
2022160104193	109.0	4942.0	646.0	1672.0	1583.0	545.0	621.0	654.0	742.0	11514.0
2022160104196	103.0	4237.0	639.0	2755.0	3069.0	494.0	638.0	488.0	813.0	13236.0
2022160104198	137.0	4695.0	707.0	2955.0	1964.0	589.0	771.0	687.0	696.0	13201.0
2022160104203	111.0	5018.0	721.0	1607.0	1534.0	452.0	738.0	668.0	626.0	11475.0
2022160104205	133.0	5649.0	669.0	4349.0	4994.0	674.0	746.0	730.0	1224.0	19168.0
2022160104209	149.0	5157.0	594.0	2163.0	2176.0	522.0	584.0	513.0	470.0	12328.0
2022160104210	155.0	5711.0	610.0	2646.0	3281.0	564.0	718.0	702.0	1073.0	15460.0
2022160104211	80.0	5011.0	531.0	2273.0	4145.0	579.0	754.0	610.0	901.0	14884.0
2022160104216	84.0	5433.0	758.0	3295.0	4416.0	605.0	607.0	594.0	747.0	16539.0
2022160104217	0.0	4938.0	548.0	2571.0	4270.0	527.0	525.0	563.0	952.0	14894.0
2022160104222	131.0	6353.0	654.0	2865.0	4265.0	569.0	630.0	569.0	1183.0	17219.0
2022160104224	118.0	5194.0	516.0	1809.0	2605.0	425.0	717.0	597.0	731.0	12712.0
2022160104226	84.0	5489.0	682.0	1491.0	2306.0	600.0	846.0	752.0	887.0	13137.0
2022160104227	119.0	5337.0	659.0	2705.0	3990.0	646.0	758.0	682.0	1270.0	16166.0
2022160104229	102.0	3891.0	638.0	1670.0	3019.0	548.0	638.0	529.0	724.0	11759.0
2022160104230	139.0	5760.0	507.0	1953.0	2068.0	429.0	730.0	567.0	566.0	12719.0
2022160104233	119.0	6619.0	576.0	2322.0	1840.0	511.0	720.0	724.0	764.0	14195.0
2022160104234	115.0	5378.0	445.0	1980.0	3315.0	510.0	621.0	484.0	880.0	13728.0
2022160104236	110.0	5665.0	606.0	2901.0	3672.0	542.0	631.0	553.0	1156.0	15836.0
2022160104240	149.0	4988.0	649.0	1601.0	2842.0	566.0	650.0	468.0	591.0	12504.0
2022160104244	116.0	5751.0	653.0	2186.0	3012.0	442.0	760.0	826.0	973.0	14719.0
2022160104245	112.0	4852.0	519.0	1816.0	2114.0	468.0	765.0	700.0	557.0	11903.0
2022160104262	129.0	4864.0	625.0	3091.0	5995.0	603.0	780.0	679.0	849.0	17615.0
2022160104269	97.0	5553.0	671.0	3037.0	4020.0	658.0	771.0	796.0	1564.0	17167.0
2022160104272	62.0	5614.0	608.0	1881.0	3020.0	449.0	707.0	599.0	825.0	13765.0
2022160104274	135.0	5304.0	645.0	2087.0	2809.0	506.0	613.0	581.0	659.0	13339.0
2022160104275	149.0	4265.0	585.0	1979.0	3157.0	442.0	580.0	439.0	809.0	12405.0
2022160104276	133.0	4189.0	577.0	2670.0	3333.0	541.0	646.0	645.0	881.0	13615.0
2022160104277	106.0	5953.0	709.0	3818.0	5630.0	536.0	708.0	819.0	989.0	19268.0
2022160104278	115.0	6005.0	564.0	2211.0	3053.0	500.0	642.0	526.0	849.0	14465.0
2022160104289	117.0	4706.0	546.0	985.0	2210.0	514.0	689.0	692.0	628.0	11087.0
2022160104294	110.0	5318.0	418.0	3060.0	3883.0	518.0	647.0	540.0	709.0	15203.0
2022160104295	131.0	6320.0	817.0	3166.0	3679.0	676.0	881.0	812.0	993.0	17475.0
2022160104310	134.0	4411.0	896.0	5072.0	6665.0	840.0	837.0	793.0	909.0	20557.0
2022160104312	118.0	5952.0	564.0	3068.0	4179.0	568.0	626.0	580.0	950.0	16605.0
2022160104313	83.0	4686.0	610.0	2374.0	3315.0	598.0	717.0	763.0	910.0	14056.0
2022160104319	134.0	4979.0	503.0	1641.0	2845.0	516.0	635.0	617.0	519.0	12389.0
2022160104323	76.0	5546.0	691.0	2220.0	2015.0	614.0	800.0	532.0	890.0	13384.0
2022160104326	15.0	4370.0	439.0	1066.0	2750.0	418.0	512.0	403.0	498.0	10471.0
2022160104327	0.0	0.0	0.0	0.0	119.0	0.0	0.0	0.0	0.0	119.0
2022160104329	104.0	5232.0	564.0	3271.0	3693.0	479.0	741.0	679.0	909.0	15672.0
2022160104330	113.0	5348.0	636.0	2827.0	3352.0	495.0	647.0	517.0	692.0	14627.0
2022160104333	88.0	5008.0	555.0	3030.0	3768.0	647.0	811.0	788.0	1134.0	15829.0
2022160104336	125.0	4993.0	672.0	2935.0	3032.0	524.0	640.0	697.0	1036.0	14654.0
2022160104338	117.0	6035.0	568.0	2518.0	4122.0	440.0	767.0	633.0	841.0	16041.0
2022160104343	127.0	5394.0	492.0	1724.0	3316.0	526.0	716.0	573.0	818.0	13686.0
2022160104345	84.0	5650.0	530.0	2115.0	3736.0	522.0	775.0	753.0	1369.0	15534.0
2022160104355	129.0	5504.0	518.0	1747.0	2326.0	469.0	611.0	488.0	538.0	12330.0
2022160104356	131.0	4954.0	778.0	4336.0	4784.0	627.0	908.0	764.0	1149.0	18431.0
2022160104362	131.0	5030.0	503.0	2219.0	2053.0	521.0	750.0	642.0	792.0	12641.0
2022160104363	106.0	5272.0	595.0	3535.0	4258.0	579.0	715.0	672.0	1139.0	16871.0
2022160104366	127.0	5492.0	642.0	2807.0	3502.0	551.0	685.0	699.0	788.0	15293.0
2022160104367	88.0	4640.0	672.0	2365.0	2866.0	590.0	880.0	746.0	985.0	13832.0
2022160104369	106.0	5208.0	593.0	1701.0	2185.0	388.0	435.0	704.0	888.0	12208.0
2022160104370	142.0	5242.0	673.0	2548.0	3306.0	516.0	666.0	646.0	816.0	14555.0
2022160104375	103.0	6517.0	610.0	2993.0	3974.0	535.0	740.0	697.0	1121.0	17290.0
2022160104376	101.0	5598.0	615.0	1833.0	2736.0	498.0	818.0	660.0	855.0	13714.0
2022160104378	109.0	5400.0	591.0	2573.0	4666.0	537.0	652.0	640.0	1017.0	16185.0
2022160104384	148.0	4626.0	582.0	2742.0	3086.0	465.0	707.0	543.0	561.0	13460.0
2022160104385	103.0	4311.0	618.0	1958.0	2628.0	428.0	574.0	429.0	672.0	11721.0
2022160104388	96.0	4678.0	495.0	1476.0	1642.0	415.0	702.0	642.0	598.0	10744.0
2022160104391	119.0	4751.0	744.0	2962.0	5184.0	659.0	922.0	841.0	1136.0	17318.0
2022160104392	97.0	5438.0	519.0	1760.0	3280.0	374.0	657.0	570.0	880.0	13575.0
2022160104393	121.0	4578.0	591.0	2594.0	2755.0	471.0	725.0	590.0	851.0	13276.0
2022160104394	159.0	6033.0	637.0	2477.0	4043.0	719.0	854.0	713.0	960.0	16595.0
2022160104397	119.0	4501.0	695.0	2403.0	2902.0	513.0	771.0	730.0	1070.0	13704.0
2022160104400	96.0	4243.0	607.0	1825.0	2270.0	480.0	586.0	511.0	628.0	11246.0
2022160104403	135.0	4018.0	497.0	2174.0	3008.0	392.0	563.0	386.0	892.0	12065.0
2022160104412	144.0	4402.0	496.0	2456.0	2954.0	639.0	680.0	703.0	723.0	13197.0
2022160104414	119.0	6623.0	737.0	1915.0	4786.0	523.0	572.0	544.0	734.0	16553.0
2022160104415	133.0	5507.0	638.0	2171.0	2636.0	518.0	699.0	578.0	666.0	13546.0
2022160104419	126.0	4177.0	490.0	3839.0	4327.0	680.0	745.0	802.0	664.0	15850.0
